# Supplementary material for: Signatures of muscle disuse in spaceflight and bed rest revealed by single muscle fiber proteomics
Source: PNAS Nexus. 2022 Jun 11;1(3):pgac086. doi: 10.1093/pnasnexus/pgac086 (PMC9896895; doi:10.1093/pnasnexus/pgac086)
Supplement: pgac086_Supplemental_Files [file pgac086_supplemental_files.zip]

Archive with 10 entries (10 files):
- PNASNEXUS-PNASNEXUS-2022-00455-T-s03.xlsx
- PNASNEXUS-PNASNEXUS-2022-00455-T-s04.xlsx
- PNASNEXUS-PNASNEXUS-2022-00455-T-s05.xlsx
- PNASNEXUS-PNASNEXUS-2022-00455-T-s06.xlsx
- PNASNEXUS-PNASNEXUS-2022-00455-T-s07.xlsx
- PNASNEXUS-PNASNEXUS-2022-00455-T-s08.xlsx
- PNASNEXUS-PNASNEXUS-2022-00455-T-s09.xlsx
- PNASNEXUS-PNASNEXUS-2022-00455-T-s10.xlsx
- PNASNEXUS-PNASNEXUS-2022-00455-T-s01.docx
- PNASNEXUS-PNASNEXUS-2022-00455-T-s02.xlsx
