# Supplementary material for: Signatures of muscle disuse in spaceflight and bed rest revealed by single muscle fiber proteomics
Source: PNAS Nexus. 2022 Jun 11;1(3):pgac086. doi: 10.1093/pnasnexus/pgac086 (PMC9896895; doi:10.1093/pnasnexus/pgac086)
Supplement: pgac086_Supplemental_Files [file pgac086_supplemental_files.zip › PNASNEXUS-PNASNEXUS-2022-00455-T-s03.xlsx]

## Sheet: LFQ ASTRO annotated
Table S3. Muscle lysate of two astronauts (5 technical replicates per point). LFQ intensity (Log2)
02_BDC_02_D1_1_4388	02_BDC_03_D1_1_4394	02_BDC_04_F1_1_4401	02_BDC_05_F1_1_4407	02_BDC_D1_1_4382	02_Rp0_02_D2_1_4389	02_Rp0_03_D2_1_4395	02_Rp0_04_F2_1_4402	02_Rp0_05_F2_1_4408	02_Rp0_D2_1_4383	02_Rp14_02_D3_1_4390	02_Rp14_03_D7_1_4400	02_Rp14_04_F3_1_4403	02_Rp14_05_F3_1_4409	02_Rp14_D3_1_4384	AK_BDC_02_D4_1_4391	AK_BDC_03_D4_1_4397	AK_BDC_04_F4_1_4404	AK_BDC_05_F4_1_4410	AK_BDC_D4_1_4385	AK_Rp0_02_D5_1_4392	AK_Rp0_03_D5_1_4398	AK_Rp0_04_F5_1_4405	AK_Rp0_05_F5_1_4411	AK_Rp0_D5_1_4386	AK_Rp14_02_D6_1_4393	AK_Rp14_03_D6_1_4399	AK_Rp14_04_F6_1_4406	AK_Rp14_05_F6_1_4412	AK_Rp14_D6_1_4387	Razor + unique peptides	Unique peptides	Sequence coverage [%]	Mol. weight [kDa]	Q-value	Score	Majority protein IDs	Protein names	Gene names
17.5922	16.7105	16.6799	17.3968	16.8771	14.8256	16.5884	16.1483	16.8316	16.0006	16.6206	17.397	17.5816	17.9026	17.3704	19.0392	18.5727	18.7487	18.6995	18.7829	14.1228	16.4048	16.8838	16.1648	15.9977	16.1974	17.5644	17.1437	17.0345	16.7811	16	15	56.6	43.024	0	219.08	A0A024QZX5;A0A087X1N8;P35237;A0A2R8YD12;A0A2R8Y6A7	Serpin B6	SERPINB6
NaN	NaN	NaN	NaN	NaN	NaN	NaN	NaN	NaN	NaN	NaN	NaN	NaN	NaN	NaN	NaN	NaN	NaN	NaN	NaN	NaN	NaN	13.4173	NaN	NaN	NaN	13.7035	NaN	NaN	NaN	2	2	27.6	22.619	0	10.613	Q9Y3E1;A0A024R216	Hepatoma-derived growth factor-related protein 3	HDGFRP3
15.7606	16.0922	13.7935	15.3935	15.2414	14.1448	14.1553	NaN	NaN	14.0585	15.9812	16.1003	15.3849	15.743	16.1501	16.6173	14.4821	14.2506	14.4047	16.1701	14.6631	14.6475	15.5891	15.6672	13.8302	12.8443	15.3247	15.791	14.7854	16.2461	15	9	43.7	51.998	0	36.896	A0A024R442;E7ETB3;Q9ULA0;E7EMB6	Aspartyl aminopeptidase	DNPEP
14.6677	14.2891	12.6344	15.3839	13.54	16.126	15.8242	16.2156	16.6506	13.0624	16.0112	15.7541	16.1446	13.6014	16.3663	13.7234	15.2914	13.817	13.8863	15.2136	15.2955	16.7277	14.063	13.9424	14.0603	16.519	15.0908	16.7774	16.3191	16.0951	46	46	46.2	141.44	0	323.31	A0A024R4E5;Q00341;Q00341-2;H0Y394	Vigilin	HDLBP
12.3453	NaN	13.2477	13.2258	NaN	12.9699	13.3294	NaN	13.1469	12.4005	13.5663	14.1444	14.695	13.6156	NaN	12.2622	13.3882	13.2617	13.3904	NaN	15.5252	16.8018	15.0903	15.9875	14.0846	15.7874	14.2211	14.8413	15.3333	14.6227	9	9	41.8	22.591	0	13.41	A0A024R4M0;P46781;B5MCT8;C9JM19	40S ribosomal protein S9	RPS9
18.1431	17.6779	18.228	18.1274	17.8469	17.6003	17.6836	17.6646	16.5503	17.2846	18.5391	18.0032	17.8991	17.8677	18.5164	17.5214	16.5511	17.2456	17.3528	17.6156	17.8028	17.963	17.7131	17.3245	18.0124	18.0376	17.1991	17.4868	17.5562	17.8992	27	15	69.9	61.927	0	174.27	A0A024R571;Q9H4M9;C9JC03;C9J2Z4	EH domain-containing protein 1	EHD1
17.477	17.6536	18.1482	18.3197	17.6996	20.3171	20.5433	19.5859	20.3472	19.1433	19.1877	18.4071	19.0138	19.0595	19.7521	NaN	NaN	NaN	NaN	NaN	NaN	NaN	NaN	NaN	NaN	NaN	NaN	NaN	NaN	NaN	1	1	55.5	46.708	0	323.31	A0A024R6I7;A0A0G2JRN3		SERPINA1
15.011	14.9613	14.8202	14.8264	14.8007	14.4802	13.4615	13.5934	14.3065	13.4972	15.2899	15.2337	14.2791	15.4728	13.3983	15.8565	15.698	15.3724	17.2377	16.0802	15.2372	14.2406	15.6553	15.0189	15.2059	15.904	14.5006	14.9656	15.9819	15.1876	10	10	62.8	25.898	0	89.047	A0A024RA52;P25787;C9JCK5	Proteasome subunit alpha type;Proteasome subunit alpha type-2	PSMA2
12.8513	12.0381	NaN	NaN	11.6572	11.5681	12.1596	NaN	NaN	NaN	NaN	12.8827	NaN	NaN	NaN	12.401	NaN	11.132	NaN	NaN	13.1056	NaN	13.292	11.7367	12.2979	NaN	NaN	NaN	10.7759	NaN	8	8	11.9	87.229	0	32.479	A0A024RAC6;Q14241	Transcription elongation factor B polypeptide 3	TCEB3
14.5702	15.214	12.6075	14.7092	14.4578	15.2126	15.1073	14.9036	15.1013	15.5677	14.7444	15.2884	NaN	15.0766	14.5867	14.487	13.4542	13.4324	NaN	14.2546	16.0184	NaN	15.9695	16.0324	16.1467	14.0176	NaN	12.9278	12.9255	NaN	20	19	23.8	122.34	0	60.511	P46379-3;P46379;P46379-2;A0A0G2JK23;A0A024RCR6;P46379-5;A0A0G2JL47;P46379-4	Large proline-rich protein BAG6	BAG6;BAT3
NaN	NaN	NaN	NaN	NaN	NaN	NaN	NaN	NaN	NaN	NaN	NaN	NaN	NaN	NaN	NaN	NaN	NaN	NaN	NaN	NaN	NaN	NaN	NaN	NaN	10.2447	NaN	NaN	NaN	NaN	4	4	5.3	127.68	0	7.035	A0A067XG54;Q8NB49-2;Q8NB49-3;Q8NB49-4;Q8NB49	Phospholipid-transporting ATPase;Phospholipid-transporting ATPase IG	ATP11C
NaN	NaN	14.5538	NaN	NaN	NaN	14.603	NaN	NaN	14.4329	NaN	14.0043	14.5608	15.0793	13.8906	NaN	NaN	15.6572	15.7176	NaN	NaN	14.1007	NaN	13.1185	NaN	14.7166	14.4016	NaN	NaN	14.7605	1	1	11	12.412	0.0094753	1.6257	A0A075B6J9		IGLV2-18
16.5274	16.7377	16.6351	15.6477	16.5559	16.7853	16.8028	16.7862	NaN	16.7317	14.1881	17.1756	17.2155	17.165	17.1377	15.8506	NaN	NaN	15.5829	NaN	NaN	NaN	NaN	NaN	15.1766	14.8061	16.2644	16.3132	16.2703	16.4407	3	1	30.4	12.332	0	89.214	A0A075B6K5		IGLV3-9
13.5904	13.5999	13.5575	12.9146	14.1034	11.4877	11.7016	11.8255	NaN	NaN	13.0756	12.147	12.0512	NaN	12.4645	NaN	NaN	NaN	NaN	11.4894	NaN	NaN	NaN	12.1043	NaN	12.704	NaN	11.5309	11.4876	11.7272	3	3	17	28.495	0	5.7193	A0A075B6P0;Q330K2-2;Q330K2	NADH dehydrogenase (ubiquinone) complex I, assembly factor 6	NDUFAF6
12.9775	NaN	NaN	NaN	NaN	14.6664	16.9402	16.892	NaN	17.0813	NaN	18.0916	17.6052	17.554	17.4009	18.3574	17.735	17.976	17.9267	18.1608	16.4731	NaN	15.0947	NaN	NaN	17.7116	NaN	18.3061	NaN	18.0273	3	2	40	12.957	0	5.3926	A0A075B6P5;P01615	Ig kappa chain V-II region FR	IGKV2D-28
NaN	NaN	13.0244	NaN	NaN	NaN	NaN	NaN	NaN	NaN	NaN	NaN	NaN	NaN	NaN	NaN	NaN	NaN	NaN	15.1791	NaN	NaN	NaN	NaN	NaN	13.9484	13.0734	13.1302	13.7261	13.7269	2	2	7.1	51.232	0.00065677	3.0599	A0A075B6Q2;S4R347;Q5T0N5-3;Q5T0N5-4;Q5T0N5-2;Q5T0N5-5;Q5T0N5	Formin-binding protein 1-like	FNBP1L
12.3352	NaN	NaN	NaN	13.0203	13.9316	14.1164	NaN	NaN	13.1493	NaN	NaN	NaN	NaN	11.7999	NaN	NaN	NaN	13.7612	NaN	NaN	NaN	NaN	NaN	14.3473	NaN	NaN	NaN	NaN	NaN	1	1	10.8	13.079	0.00065096	2.926	A0A0C4DH68;A0A075B6R9		IGKV2-24;IGKV2D-24
NaN	NaN	NaN	NaN	NaN	NaN	17.8978	NaN	17.8377	NaN	NaN	NaN	NaN	NaN	NaN	NaN	NaN	NaN	NaN	NaN	NaN	NaN	NaN	16.8363	NaN	NaN	NaN	NaN	NaN	NaN	1	1	20	13.085	0	5.7749	A2NJV5;A0A075B6S2		IGKV A18;IGKV2D-29
14.9638	16.3123	16.1942	16.5532	14.6047	16.555	16.0945	16.142	16.5364	16.4631	17.1001	17.0326	16.5902	17.1132	16.9158	16.1748	15.3388	15.2681	15.6088	15.9388	13.9493	14.6622	13.9131	14.3271	14.4003	17.0369	16.6306	17.1619	17.2021	17.0161	5	5	44.9	15.919	0	46.753	H0YN88;A0A075B716;H3BNC9;P08708	40S ribosomal protein S17	RPS17
NaN	NaN	NaN	NaN	NaN	NaN	NaN	NaN	NaN	NaN	14.8634	15.4894	14.8166	15.237	15.067	NaN	NaN	NaN	NaN	NaN	NaN	NaN	NaN	NaN	NaN	NaN	NaN	NaN	NaN	NaN	3	3	11.7	553.12	0	131.01	A0A075B730;P58107	Epiplakin	EPPK1
18.2966	20.4686	18.1448	20.4286	18.4552	18.3514	18.3515	18.8657	18.2381	19.1364	NaN	17.6742	17.6616	17.7145	17.835	17.7973	NaN	NaN	15.4592	17.5066	17.0895	18.6552	18.4771	18.6201	17.5126	16.8403	18.5391	18.3713	16.2959	18.392	40	25	20.1	280.46	0	95.728	A0A075B749;Q5VU43-3;A0A087WX83;A0A087WVF8;Q5VU43;Q5VU43-4;A0A0A0MRM1;Q5VU43-6;Q5VU43-7	Myomegalin	PDE4DIP
NaN	NaN	NaN	NaN	NaN	NaN	NaN	NaN	NaN	NaN	13.2025	NaN	NaN	NaN	13.5245	NaN	NaN	NaN	NaN	NaN	NaN	NaN	NaN	NaN	NaN	NaN	NaN	NaN	NaN	NaN	1	1	1.1	137.99	0.0096938	1.601	A0A075B754;Q96QE3-2;Q96QE3	ATPase family AAA domain-containing protein 5	ATAD5
17.8525	19.1705	18.0521	18.84	18.116	17.768	17.8505	17.6362	18.3532	18.2664	18.3306	19.0621	19.041	18.4807	18.2005	18.526	17.9398	18.0564	18.1157	17.531	15.4406	14.9788	13.7085	15.0636	14.1285	19.5309	18.8206	19.0673	19.2062	18.611	5	3	56.5	18.445	0	212.27	U3KQE2;A0A075B7C0;A0A0C4DGQ5;P04632;K7EM73;K7EIV0;K7ELJ7;K7EKD8	Calpain small subunit 1	CAPNS1
NaN	NaN	NaN	NaN	NaN	12.7957	NaN	NaN	NaN	NaN	NaN	NaN	NaN	NaN	NaN	NaN	NaN	NaN	NaN	NaN	NaN	NaN	NaN	NaN	NaN	NaN	NaN	NaN	NaN	NaN	3	3	6.9	76.709	0	7.0658	A0A075B7G8;J3KPL8;O00213-2;O00213	Amyloid beta A4 precursor protein-binding family B member 1	APBB1
19.4333	NaN	NaN	NaN	17.3703	NaN	NaN	NaN	17.7336	NaN	19.7563	NaN	NaN	NaN	NaN	NaN	NaN	16.8973	NaN	18.2158	19.492	NaN	22.9487	19.8959	23.192	NaN	NaN	17.4378	NaN	NaN	6	6	30.4	26.907	0	9.9547	A0A087WSV0;Q9HB09;Q9HB09-3;I6LJZ7	Bcl-2-like protein 12	BCL2L12
NaN	13.486	12.1826	14.2194	NaN	13.8958	14.0585	12.216	NaN	NaN	14.4537	13.1529	12.9567	12.879	13.1381	NaN	12.3519	NaN	NaN	12.6711	15.0681	14.6723	15.5657	15.7633	15.8979	13.0608	NaN	13.1711	14.1769	12.9536	16	16	48.3	50.227	0	103.05	A0A087WSV8;P80303-2;P80303;Q2L696;E9PKG6	Nucleobindin-2;Nesfatin-1	NUCB2;Nucb2
NaN	16.1902	NaN	NaN	NaN	NaN	NaN	NaN	NaN	18.6295	NaN	17.1551	17.184	NaN	NaN	NaN	NaN	NaN	17.1898	17.1252	NaN	19.9393	NaN	NaN	NaN	17.4611	17.6909	17.377	17.378	17.4787	2	2	3.3	81.035	0.0044145	2.0787	A0A087WSW7;F6XU50;A0A0B4J1V9;Q9NRZ9-3;Q9NRZ9-2;Q9NRZ9;Q9NW36;Q9NRZ9-6;Q9NRZ9-5;Q9NRZ9-4	Lymphoid-specific helicase	HELLS
17.8152	17.7155	15.3965	16.1198	17.5676	17.9239	17.6882	16.645	14.281	14.487	NaN	17.5101	16.8022	16.704	18.0782	15.8305	15.9281	16.4318	15.9968	15.6201	18.7418	NaN	15.1978	14.1062	15.1914	16.9358	15.6348	15.9554	15.0909	15.4359	17	3	41.8	70.905	0	111.82	Q16881;Q16881-3;A0A087WSW9;A0A087WSY9;Q16881-4;Q16881-5;Q16881-6;A0A182DWI3;Q16881-2;F8W809;E9PIR7	Thioredoxin reductase 1, cytoplasmic	TXNRD1
NaN	NaN	NaN	NaN	NaN	NaN	NaN	NaN	NaN	NaN	NaN	NaN	NaN	NaN	NaN	NaN	NaN	NaN	NaN	NaN	12.6828	NaN	NaN	NaN	NaN	13.4123	11.7281	11.8195	NaN	13.5205	2	2	6.7	44.022	0.0007721	2.7572	A0A087WSY5;Q96IY4;Q96IY4-2	Carboxypeptidase B2	CPB2
16.8173	17.2806	16.8197	17.4098	17.1595	16.3891	16.3913	16.8396	16.4024	16.741	17.1989	17.3831	17.1119	17.3593	16.607	16.6399	16.6505	16.8485	16.6799	16.885	15.5219	15.0679	15.7556	14.7317	15.6651	17.1613	15.5906	16.3523	15.3213	17.4915	8	8	40.8	22.024	0	81.819	A0A087X2I2;A0A087WT12;P36969-2;P36969;K7ERP4;K7EKX7;K7ENB4;K7EJ20;R4GNE4	Glutathione peroxidase;Phospholipid hydroperoxide glutathione peroxidase, mitochondrial	GPX4
NaN	11.7829	NaN	NaN	NaN	NaN	NaN	NaN	NaN	NaN	NaN	11.6221	11.5811	NaN	NaN	NaN	NaN	NaN	NaN	NaN	NaN	NaN	NaN	NaN	NaN	NaN	NaN	NaN	NaN	NaN	6	6	13.2	67.55	0	10.414	A0A087WT20;Q9NV06;B3KME9;E5RHM4;A0A087X1F8	DDB1- and CUL4-associated factor 13	DCAF13
NaN	NaN	NaN	NaN	NaN	NaN	NaN	NaN	NaN	14.7275	NaN	NaN	NaN	NaN	NaN	NaN	NaN	NaN	NaN	NaN	NaN	NaN	NaN	NaN	NaN	NaN	NaN	NaN	NaN	NaN	2	2	11.9	30.529	0	6.7854	A0A087WV67;A0A087WT23;O00124-3;O00124;A0A087WUA4;O00124-2	UBX domain-containing protein 8	UBXN8
13.4061	13.8187	13.5238	14.2243	13.93	13.0275	13.022	12.8195	13.5252	13.8819	13.8497	15.9731	14.406	13.4836	13.704	16.0351	13.7327	14.3468	14.2098	15.5065	NaN	14.0732	11.8784	NaN	NaN	14.0179	14.6172	13.6925	13.899	14.2948	8	8	28.6	41.669	0	28.401	A0A087WT44;P30519-2;P30519;I3L159;I3L1F5	Heme oxygenase 2	HMOX2
18.2666	20.296	17.3598	17.7225	18.3925	18.0195	17.8436	17.8691	17.774	19.5126	19.1294	17.3833	18.0679	17.6393	17.4296	18.1293	17.8173	17.7614	17.8886	17.9809	18.4611	15.9042	16.1677	17.0838	17.8422	19.5702	19.5633	16.4148	19.4196	16.9378	22	21	33.8	90.856	0	76.132	A0A087WT45;Q4V328;A0A075B793;Q4V328-4;Q4V328-3;Q4V328-2	GRIP1-associated protein 1	GRIPAP1
23.9928	23.7782	23.9682	23.8988	23.982	23.9161	23.9757	24.0383	24.1524	24.0201	23.3617	23.1773	23.1769	23.0587	23.6822	22.5805	21.9394	22.6884	22.6638	22.9319	23.9624	22.8023	23.8987	23.8231	23.8584	23.7196	22.9995	23.5686	23.5175	23.8013	14	14	48.7	21.691	0	320.1	A0A087WT47;P19237;G3V489;G3V4F8;G3V3L5	Troponin I, slow skeletal muscle	TNNI1
17.3821	17.0975	16.7697	NaN	17.2897	17.5865	17.4204	17.3566	17.4172	17.05	15.5801	17.5576	17.4909	17.4158	17.9309	NaN	NaN	NaN	NaN	NaN	NaN	15.9633	NaN	NaN	18.1951	15.6259	NaN	NaN	NaN	15.4932	9	8	11	124.78	0	10.188	A0A087WW73;A0A087WT80;Q9NQ66-2;Q9NQ66;A0A1B0GWB6;A0A0D9SF51;A0A0D9SG17;H0YCJ2	Phosphoinositide phospholipase C;1-phosphatidylinositol 4,5-bisphosphate phosphodiesterase beta-1	PLCB1
16.5341	16.046	16.5912	15.7845	16.2253	NaN	15.3394	15.5896	15.8257	15.5626	16.5281	NaN	15.5396	16.7972	16.4336	NaN	NaN	NaN	NaN	NaN	14.0357	NaN	NaN	NaN	14.5179	14.2655	15.6005	15.441	13.7856	15.4597	2	2	37.9	28.683	0	46.24	A0A087WT99;Q9H0W9-2;Q9H0W9;E9PQS1;E9PPB5;E9PJU8;Q9H0W9-4;Q9H0W9-3	Ester hydrolase C11orf54	C11orf54
17.1717	17.7537	17.9255	17.0029	17.1749	20.108	20.2115	19.9282	20.0439	19.7342	19.0763	19.0423	19.1666	19.0245	19.0063	16.0989	15.662	15.3647	15.2939	15.7226	23.3287	23.8865	23.5997	23.5698	23.3576	20.0167	19.4279	19.7316	19.8015	19.8452	52	52	62.2	129.15	0	323.31	A0A087WTA8;P08123	Collagen alpha-2(I) chain	COL1A2
NaN	NaN	NaN	NaN	NaN	NaN	NaN	NaN	NaN	NaN	NaN	NaN	NaN	NaN	NaN	NaN	NaN	13.5386	13.5587	NaN	NaN	NaN	NaN	NaN	NaN	NaN	NaN	NaN	NaN	NaN	1	1	33	31.454	0	34.557	A0A087WTD5		NOMO2
NaN	13.9059	NaN	NaN	NaN	NaN	16.6141	16.4262	16.5064	14.629	16.5148	15.7367	NaN	16.2387	13.854	13.7016	NaN	NaN	NaN	13.7592	16.2211	13.5227	15.866	16.0397	15.9403	16.4554	14.9706	16.8384	16.3145	15.2596	6	6	8.9	94.573	0	7.6267	P13591;P13591-1;A0A087WWD4;A0A087WV75;A0A087WX77;A0A087WTF6;H7BYX6;P13591-3;P13591-4;A0A087WTE4;P13591-5;A0A0D9SF98;A0A087WWJ5;P13591-6	Neural cell adhesion molecule 1	NCAM1
NaN	NaN	NaN	NaN	NaN	NaN	NaN	NaN	NaN	12.7209	NaN	NaN	13.531	NaN	NaN	NaN	NaN	NaN	NaN	NaN	NaN	NaN	NaN	NaN	NaN	NaN	NaN	12.6932	NaN	NaN	2	2	4.4	57.46	0.00026684	3.2857	A0A087X032;A0A087WTH3;A0A087X251;A0A087X0T6;Q2M2Z5-2;Q2M2Z5-3;Q2M2Z5-4;Q2M2Z5;A0A087WX12;Q2M2Z5-5	Centrosomal protein kizuna	KIZ
17.9219	17.8554	17.9438	NaN	18.0478	NaN	NaN	18.1906	17.538	17.6422	18.2018	16.6997	17.5623	17.0888	17.8202	17.4798	21.3051	21.4019	NaN	17.9926	NaN	NaN	NaN	NaN	NaN	NaN	NaN	NaN	NaN	NaN	5	5	5.9	146.07	0	10.855	A0A087WTK0;A0A087WVC6;Q12913;Q12913-2	Protein-tyrosine-phosphatase;Receptor-type tyrosine-protein phosphatase eta	PTPRJ
14.3861	14.3276	15.1412	15.3246	14.3371	15.0664	15.6378	15.6699	15.8898	15.6633	NaN	16.176	16.8109	16.0957	14.4759	NaN	NaN	16.1878	13.3092	NaN	15.3245	15.196	NaN	15.4965	15.8293	14.5663	15.6873	14.8477	NaN	14.7568	14	13	13	175.85	0	29.91	A0A087WTM1;Q9Y6N7-5;Q9Y6N7-4;Q9Y6N7-3;Q9Y6N7;Q9Y6N7-2;Q9Y6N7-6;A0A087WZ85;A0A0A0MSX4	Roundabout homolog 1	ROBO1
20.8283	20.919	21.7207	21.682	21.1111	20.5273	21.6766	21.586	20.387	21.5681	20.1321	21.8575	21.2053	21.4795	22.0761	19.7083	19.1199	19.5826	20.6709	20.0597	18.8365	21.9585	20.3091	21.4931	20.3824	21.8637	20.4083	19.9843	21.3908	21.7448	22	20	39	73.027	0	323.31	A0A087WTP3;Q92945;M0R0I5	Far upstream element-binding protein 2	KHSRP
NaN	14.3177	14.0169	NaN	13.8978	NaN	13.0181	NaN	NaN	13.582	NaN	15.0638	14.4305	14.4063	NaN	NaN	NaN	NaN	NaN	NaN	NaN	NaN	NaN	NaN	NaN	13.5464	13.7498	13.5041	13.4225	13.6721	1	1	54.9	52.599	0	124.55	A0A087WTS8		HSPA4
13.286	NaN	NaN	NaN	13.1402	NaN	NaN	NaN	NaN	NaN	12.7418	NaN	NaN	12.5586	13.235	NaN	NaN	13.1237	NaN	NaN	NaN	NaN	NaN	NaN	NaN	NaN	NaN	NaN	12.7387	NaN	2	2	33.8	7.9924	0	4.578	Q5JWB9;A0A087WTT2;Q96A57;Q96A57-2	Transmembrane protein 230	TMEM230
NaN	NaN	NaN	NaN	NaN	NaN	NaN	NaN	NaN	NaN	NaN	NaN	NaN	NaN	NaN	NaN	15.0029	14.0399	NaN	NaN	NaN	NaN	NaN	NaN	NaN	NaN	NaN	NaN	NaN	NaN	4	4	35.6	14.767	0	6.7337	A0A096LNJ4;A0A087WX43;D6RE84;A0A087WTT9;A0A1B0GVW6;Q9NP73-2;Q9NP73;A0A096LP10;Q9NP73-3	Putative bifunctional UDP-N-acetylglucosamine transferase and deubiquitinase ALG13	ALG13
NaN	13.5854	12.1443	NaN	NaN	NaN	NaN	13.202	NaN	14.4576	NaN	13.2893	NaN	NaN	13.1404	NaN	NaN	NaN	NaN	14.1222	14.4346	14.6865	14.7181	14.3209	14.4243	13.3773	13.4892	NaN	NaN	13.4497	9	9	15.5	91.099	0	13.939	A0A087WVR3;A0A087WTW0;Q96T88;Q96T88-2	E3 ubiquitin-protein ligase UHRF1	UHRF1
NaN	13.763	NaN	NaN	NaN	NaN	NaN	NaN	NaN	12.9199	12.3854	12.0291	NaN	11.9593	12.2937	NaN	NaN	NaN	NaN	NaN	NaN	NaN	NaN	NaN	NaN	12.4376	NaN	13.1563	12.0274	13.2489	7	6	24.1	43.432	0	7.952	A0A087WU02;Q96RQ1;H0YI50;F8VPA6	Endoplasmic reticulum-Golgi intermediate compartment protein 2	ERGIC2
NaN	15.9838	NaN	19.6127	NaN	NaN	NaN	NaN	NaN	16.3	17.5353	NaN	NaN	NaN	NaN	17.5362	18.989	18.9685	18.9603	17.5287	NaN	NaN	NaN	NaN	NaN	16.1464	NaN	NaN	NaN	NaN	1	1	34.4	4.0216	0.0097981	1.5904	M0R176;A0A087WU28;A0A0B4J2C1;Q4U2R6	39S ribosomal protein L51, mitochondrial	MRPL51
NaN	NaN	NaN	NaN	NaN	16.3537	16.6531	17.5736	16.9643	16.3397	NaN	NaN	14.9122	14.1931	NaN	NaN	NaN	NaN	NaN	NaN	NaN	NaN	13.977	15.4737	NaN	NaN	NaN	NaN	NaN	NaN	2	1	42.4	9.3318	0	69.255	Q13030;K9JI14;E7EQF3;A0A2R8Y7F9;A0A087WU29;A0A0C4DFT7;P02724-3;P02724-2;P02724	Glycophorin-A	GPErik;GYPA
NaN	12.7168	NaN	NaN	NaN	NaN	NaN	NaN	NaN	14.8281	NaN	14.4664	14.4575	14.4221	14.6846	NaN	NaN	NaN	NaN	NaN	NaN	NaN	NaN	NaN	NaN	13.0039	13.976	14.2029	NaN	NaN	3	3	8.2	41.531	0	6.8303	A0A087WU53;Q9H0U3	Magnesium transporter protein 1	MAGT1
NaN	NaN	NaN	NaN	NaN	NaN	NaN	NaN	NaN	11.5508	NaN	NaN	NaN	NaN	NaN	NaN	NaN	NaN	NaN	NaN	NaN	NaN	NaN	NaN	NaN	11.1657	11.5542	11.9279	11.069	NaN	4	4	7.4	85.075	0	5.0061	E7ER32;A0A087X287;A0A087WVL2;A0A087WU73;A0A494BZX7;W0Z7M9;B0QY83;A0A499FIJ6;Q969V6	MKL/myocardin-like protein 1	MKL1;mkl1
14.2956	15.5065	15.8591	14.0438	15.0093	15.8341	15.4549	15.825	15.0638	14.1149	17.0065	16.8531	16.5593	16.2237	17.0034	11.8096	13.8162	13.7034	13.6666	15.4734	NaN	NaN	NaN	NaN	NaN	15.0944	14.9682	15.0401	12.7426	15.1101	2	2	1.2	157.77	0.0039526	2.1838	A0A087WU78;A0A087WWC4;Q6T4R5-4;Q6T4R5-3;Q6T4R5-2;Q6T4R5	Nance-Horan syndrome protein	NHS
15.4458	NaN	14.7056	14.7333	15.4953	16.0761	NaN	15.9098	15.7596	14.3308	NaN	15.1505	14.0038	14.0118	15.7261	15.4746	15.5571	15.0223	15.5061	15.1989	NaN	NaN	NaN	NaN	NaN	NaN	15.2365	NaN	NaN	NaN	8	8	18.8	65.702	0	47.745	A0A087WUB9;Q8WYA6-4;Q8WYA6;Q8WYA6-3;Q8WYA6-2	Beta-catenin-like protein 1	CTNNBL1
NaN	14.6897	14.555	NaN	14.6163	13.5576	13.9384	NaN	NaN	NaN	NaN	15.1108	15.2521	15.1412	15.1794	NaN	NaN	14.4159	14.2741	14.6138	NaN	NaN	NaN	NaN	NaN	NaN	NaN	NaN	15.6077	NaN	4	4	20.7	25.09	0	9.9781	A0A087WUC6;E9PI68;Q15005;E9PL01;E9PRB9;H0YE04	Signal peptidase complex subunit 2	SPCS2
NaN	NaN	NaN	NaN	NaN	NaN	NaN	NaN	NaN	NaN	17.364	NaN	NaN	NaN	17.3707	NaN	16.3002	16.2607	NaN	16.2917	NaN	NaN	NaN	NaN	NaN	NaN	NaN	NaN	NaN	NaN	5	5	7.6	79.376	0	8.118	A0A0G2JNN3;C9JMY0;A0A087WUE4;Q96PV6-1;Q96PV6	Leukocyte receptor cluster member 8	LENG8
NaN	NaN	NaN	NaN	NaN	NaN	NaN	NaN	NaN	NaN	NaN	13.4221	NaN	NaN	NaN	NaN	NaN	NaN	NaN	NaN	NaN	NaN	NaN	12.4423	NaN	NaN	14.9019	13.5951	13.4094	NaN	2	2	6.2	30.752	0.0031168	2.3023	A0A0A0MQV6;A0A087WUF6;P09038-2;P09038-3;P09038-1;P09038	Fibroblast growth factor;Fibroblast growth factor 2	FGF2
14.4589	15.8448	16.372	12.5766	14.7971	13.8429	13.8591	13.2613	11.4103	14.043	14.8602	12.5248	13.8282	14.9127	12.9394	13.4975	15.765	16.5869	17.0672	15.9795	17.1478	17.3566	16.8669	16.7719	16.5289	16.1415	16.3836	16.8658	16.7968	16.9427	7	7	30.1	31.282	0	78.142	J3QTS8;A0A087WUI4;A0A087X1U0;Q15661-2;Q15661;P20231;A0A0C4DGM1	Tryptase alpha/beta-1;Tryptase beta-2	TPSAB1;TPSB2
18.4634	NaN	NaN	NaN	18.5291	18.5983	NaN	NaN	18.3546	15.4508	18.2892	NaN	NaN	NaN	18.1731	15.6721	NaN	15.3514	NaN	NaN	NaN	NaN	NaN	NaN	NaN	NaN	15.316	15.6565	NaN	16.0439	7	7	11.2	83.137	0	8.2067	A0A087WUI6;Q8WXW3	Progesterone-induced-blocking factor 1	PIBF1
13.7165	13.6078	15.5456	15.4341	13.7271	13.3801	13.9897	15.6208	14.996	14.8496	14.3442	16.3838	16.4609	16.2985	13.6648	17.1436	16.6763	17.0518	16.8329	16.9324	12.8404	15.252	13.7798	14.0191	NaN	16.5507	17.1683	16.8198	15.8232	16.3758	7	7	27.8	40.04	0	40.611	A0A087WUK2;O14979;O14979-3;O14979-2	Heterogeneous nuclear ribonucleoprotein D-like	HNRNPDL
NaN	NaN	NaN	NaN	12.8854	NaN	NaN	NaN	NaN	NaN	NaN	NaN	NaN	NaN	12.3704	11.5776	12.9445	NaN	NaN	NaN	NaN	NaN	NaN	NaN	11.9797	NaN	12.8145	NaN	NaN	NaN	2	2	6.4	40.471	0.00077569	2.8217	A0A087WZG9;B4DSP0;A0A087WXK2;A0A087WUL4;A0A087WX23;Q86TG7-2;Q86TG7	Retrotransposon-derived protein PEG10	PEG10
16.0677	16.8032	16.248	16.2009	16.1556	15.6144	16.0404	15.7351	16.133	16.3587	15.6291	16.6158	16.35	16.4481	15.939	17.8997	16.3102	15.985	16.6106	16.75	15.3381	15.1261	15.231	15.3207	15.1946	15.6126	16.0249	16.1138	16.041	15.9789	11	11	65.3	21.938	0	41.066	A0A087WUQ6;P07203;A0A2R8Y6B6	Glutathione peroxidase;Glutathione peroxidase 1	GPX1
14.4839	14.3525	13.5501	13.9477	14.6626	14.6415	14.7009	13.6774	13.7755	14.9103	16.0029	15.0653	15.149	14.6638	16.2103	15.9778	15.6919	16.0959	15.8251	16.4821	16.0041	16.4164	15.9603	16.1804	15.9909	14.9404	15.195	15.1985	14.1759	15.5321	4	4	35.1	15.197	0	16.219	E7ETK0;A0A2R8Y849;A0A087WUS0;A0A2R8YD14;P62847-2;P62847-3;P62847;P62847-4;A0A2R8Y8A0	40S ribosomal protein S24	RPS24
14.8486	16.1111	16.0013	15.1814	15.5151	15.2324	15.8592	16.1697	15.7766	15.0951	15.9229	16.7247	16.9941	16.4952	16.7348	15.0064	14.8196	15.0894	15.5832	13.3629	16.9044	13.6384	16.3923	15.5861	14.7747	16.5053	15.7803	16.2653	15.6819	16.7177	37	35	37	138.68	0	154.33	A0A087WUT6;O60841	Eukaryotic translation initiation factor 5B	EIF5B
16.3509	16.9587	NaN	NaN	16.69	17.0788	NaN	15.243	NaN	17.1782	14.0356	14.4498	15.0107	15.3134	13.9686	NaN	NaN	NaN	NaN	NaN	NaN	15.9165	NaN	NaN	15.6566	NaN	16.7432	15.0295	15.2872	NaN	3	3	5.4	76.92	0.00065172	2.9382	A0A087WUV9;Q9NV66;Q9NV66-2;Q6NUM6	S-adenosyl-L-methionine-dependent tRNA 4-demethylwyosine synthase	TYW1;TYW1B
NaN	NaN	NaN	NaN	NaN	NaN	NaN	NaN	NaN	NaN	10.9622	NaN	NaN	NaN	11.0461	NaN	NaN	NaN	NaN	NaN	NaN	NaN	NaN	NaN	NaN	NaN	NaN	NaN	NaN	NaN	11	11	38.9	47.256	0	66.877	A0A087X0G7;A0A087WUW6;A0A087X1B1;Q9Y6K9;Q9Y6K9-2;Q9Y6K9-3;C9JN51	NF-kappa-B essential modulator	IKBKG
13.0601	13.0692	13.2877	NaN	12.6996	13.0805	12.8897	11.8542	12.7446	12.8733	14.481	12.9501	12.8372	13.5435	13.0504	14.3873	13.9125	13.9316	13.8543	14.2943	13.3139	NaN	12.7813	13.5258	13.8514	NaN	NaN	NaN	NaN	NaN	5	5	42.6	22.876	0	22.844	A0A087WUW9;Q9NXU5;A0A0B4J222	ADP-ribosylation factor-like protein 15	ARL15
14.3807	NaN	13.928	NaN	14.3429	NaN	NaN	NaN	NaN	NaN	NaN	NaN	NaN	NaN	NaN	NaN	NaN	NaN	NaN	NaN	NaN	NaN	NaN	NaN	NaN	NaN	NaN	NaN	NaN	NaN	1	1	5.3	31.239	0.00077061	2.7298	B4DGW0;A0A087WUY7;O75928-3;O75928-2;O75928;O75925;O75925-2	E3 SUMO-protein ligase PIAS2;E3 SUMO-protein ligase PIAS1	PIAS2;PIAS1
9.20276	NaN	NaN	NaN	NaN	NaN	NaN	11.3942	NaN	NaN	NaN	NaN	NaN	NaN	NaN	NaN	11.9284	NaN	12.5552	12.2482	NaN	NaN	NaN	11.1233	NaN	NaN	NaN	NaN	NaN	NaN	5	5	51.8	12.755	0	14.57	A0A087WV05;Q99417	C-Myc-binding protein	MYCBP
NaN	NaN	NaN	NaN	NaN	NaN	NaN	NaN	NaN	NaN	NaN	NaN	13.7925	NaN	NaN	16.095	15.5278	15.5664	15.5743	15.8593	NaN	NaN	NaN	NaN	NaN	NaN	14.5491	14.2091	NaN	NaN	2	2	14.4	34.576	0	4.2694	A0A087WV34;Q8WWB7-2;Q8WWB7;X6R6A3;A0A087X0W3	Glycosylated lysosomal membrane protein	GLMP
14.8753	15.1189	15.682	15.335	15.0953	15.1316	13.6969	14.992	14.3551	15.2957	15.8653	16.2436	14.7133	15.6382	15.1708	15.1512	14.7661	14.7318	14.6698	14.9489	14.6981	NaN	NaN	14.2527	NaN	15.4175	15.2718	15.4053	15.603	15.493	8	7	10.8	125.38	0	4.2559	A0A087WVA8;Q8IWB9;Q8IWB9-2;J3KRZ8	Testis-expressed sequence 2 protein	TEX2
12.4635	NaN	NaN	NaN	NaN	NaN	NaN	NaN	NaN	NaN	12.5443	NaN	NaN	NaN	NaN	NaN	NaN	NaN	NaN	NaN	NaN	NaN	NaN	NaN	NaN	11.5017	NaN	11.9244	12.1348	11.6644	4	4	18.3	37.969	0	7.1424	A0A087WVD4;Q9HBK9;Q9HBK9-2	Arsenite methyltransferase	AS3MT
14.9537	14.9037	14.966	13.7488	16.7005	14.4019	15.7247	NaN	15.3242	16.25	12.9492	15.5632	15.2111	15.1418	NaN	14.3047	NaN	NaN	NaN	NaN	NaN	14.485	NaN	13.9475	NaN	15.8546	15.3151	13.9926	15.5154	15.7611	13	13	11.2	191.6	0	23.264	A0A087WVF7;Q9NZM3-2;Q9NZM3;Q9NZM3-4;Q9NZM3-3;E7EPJ2	Intersectin-2	ITSN2
15.1221	15.2251	15.6035	15.9616	15.2403	15.3765	15.818	15.7615	14.8566	16.6811	14.3991	14.2981	14.4917	14.4534	14.4291	14.6621	13.6264	13.0819	NaN	14.7972	15.8475	15.8345	15.6954	15.8134	15.7314	15.3431	15.5898	15.4029	NaN	15.2714	17	16	23	99.31	0	45.824	A0A087WVM4;B7ZM99;Q6UB35	Monofunctional C1-tetrahydrofolate synthase, mitochondrial	MTHFD1L
NaN	NaN	12.9006	NaN	NaN	NaN	14.3675	NaN	NaN	13.8452	NaN	12.2212	NaN	NaN	NaN	NaN	NaN	NaN	NaN	NaN	11.4632	NaN	12.3818	NaN	NaN	13.3626	NaN	13.02	13.1055	13.4014	7	7	2.2	506.27	0	10.72	Q14517;A0A087WVP1	Protocadherin Fat 1;Protocadherin Fat 1, nuclear form	FAT1
16.6206	15.9495	16.096	16.3426	17.076	16.489	16.4498	16.1897	16.1878	15.4635	17.7296	17.096	17.0818	17.0252	17.6237	15.1144	14.3964	15.7458	15.2659	15.1686	17.7588	17.4595	17.9349	18.038	17.7538	16.3579	16.2944	15.8747	15.8827	15.6076	67	52	55	192.06	0	323.31	A0A087WVQ6;Q00610-2;Q00610	Clathrin heavy chain;Clathrin heavy chain 1	CLTC
NaN	14.3273	13.5662	NaN	13.335	NaN	NaN	NaN	13.1675	NaN	NaN	13.25	13.6885	14.0192	NaN	14.9127	14.6104	14.645	14.7485	14.7656	14.4063	NaN	14.1714	12.5579	12.8624	13.7609	NaN	13.5159	NaN	NaN	2	2	20.9	26.575	0	23.328	A0A087WVS8;Q70IA6;Q70IA6-3;Q70IA6-2	MOB kinase activator 2	MOB2
NaN	16.3003	16.0764	NaN	NaN	NaN	NaN	NaN	NaN	NaN	NaN	NaN	16.7608	16.5747	15.2239	NaN	NaN	15.3971	NaN	NaN	15.4843	16.7456	12.3508	14.7834	NaN	16.1284	16.5224	16.2479	16.1142	16.2093	1	1	26.6	12.421	0	11.777	A0A087WW00;C9J9H9;Q9Y2X8;P51668;D6RA11	Ubiquitin-conjugating enzyme E2 D4;Ubiquitin-conjugating enzyme E2 D1	UBE2D1;UBE2D4;UBE2D3
NaN	NaN	13.44	14.1744	NaN	NaN	NaN	NaN	13.4236	NaN	NaN	NaN	NaN	NaN	NaN	13.751	NaN	NaN	NaN	NaN	NaN	NaN	14.6007	14.5923	14.9235	NaN	NaN	13.914	NaN	NaN	14	14	8.1	256.86	0	33.025	A0A087WW06;Q96AY4	Tetratricopeptide repeat protein 28	TTC28
NaN	NaN	NaN	NaN	NaN	10.0833	NaN	NaN	NaN	NaN	NaN	NaN	NaN	NaN	NaN	NaN	11.152	11.1431	11.1908	NaN	NaN	NaN	NaN	NaN	NaN	NaN	NaN	NaN	NaN	NaN	6	6	10.4	78.287	0	15.352	A0A087WW65;O75027-3;O75027;O75027-2;B4DGL8;A0A2R8Y473	ATP-binding cassette sub-family B member 7, mitochondrial	ABCB7
14.6524	16.0063	15.9671	15.6723	14.6197	15.1626	15.7439	15.1498	16.0741	15.2847	16.4957	16.463	16.3821	16.82	16.165	16.7715	16.1776	16.5701	16.9907	17.3046	12.9087	16.4314	13.6004	14.3002	NaN	15.4043	16.4219	15.8019	15.4033	15.4789	29	29	38.5	105.85	0	323.31	A0A087WW66;Q99460;Q99460-2	26S proteasome non-ATPase regulatory subunit 1	PSMD1
16.4813	16.4746	15.1789	17.0648	16.2906	16.9658	16.5739	16.4449	16.3398	17.8188	17.7295	16.362	15.8205	17.2222	16.2504	15.5996	18.2866	NaN	16.4375	NaN	18.7117	18.7056	18.7009	18.6619	18.6845	NaN	16.9722	NaN	16.4304	NaN	22	9	13.2	205.14	0	31.833	O60333-4;O60333;Q4R9M9;A0A087WWA3;O60333-2	Kinesin-like protein KIF1B;Kinesin-like protein	KIF1B;KIF1Bbeta
14.2533	NaN	NaN	NaN	14.2507	NaN	NaN	NaN	NaN	NaN	NaN	NaN	NaN	NaN	15.332	NaN	NaN	NaN	NaN	NaN	NaN	NaN	NaN	NaN	13.0002	NaN	16.2991	NaN	NaN	14.9861	4	4	36.1	16.081	0	8.601	A0A087WWF1;Q8WWX9	Selenoprotein M	SELM
17.1036	15.934	18.1948	17.3297	15.9519	NaN	NaN	NaN	14.3115	NaN	17.2882	18.3178	18.2481	18.278	13.7127	NaN	17.3596	14.5527	14.4485	14.4203	16.2167	NaN	15.9361	15.8894	NaN	16.1788	NaN	16.6424	NaN	15.9683	9	9	25.2	54.695	0	16.58	A0A087WWF6;P49005;F8W8R3;C9JLE1;C9IZD2;C9J8Z7	DNA polymerase delta subunit 2	POLD2
NaN	NaN	NaN	NaN	NaN	NaN	NaN	NaN	NaN	NaN	NaN	NaN	NaN	NaN	NaN	NaN	NaN	NaN	NaN	NaN	17.0813	17.3957	16.972	17.1875	NaN	NaN	NaN	NaN	NaN	NaN	2	2	1.8	152.82	0	4.5531	A0A087WWH3;Q9NZM4-2;Q9NZM4	Glioma tumor suppressor candidate region gene 1 protein	GLTSCR1
14.1763	14.4418	14.6511	14.7324	14.489	14.8033	14.8305	15.0172	15.0128	14.8082	NaN	NaN	NaN	NaN	14.1028	NaN	NaN	NaN	NaN	NaN	NaN	14.3952	NaN	NaN	NaN	13.1341	NaN	NaN	13.7909	NaN	5	4	6.5	108.42	0	8.1994	A0A2R8Y7T6;A0A087WWK8;A0A3B3IRZ4;Q6DN90;A0A2R8Y695;A0A3B3IU98;A0A0C4DGT3;Q6DN90-2	IQ motif and SEC7 domain-containing protein 1	IQSEC1
NaN	NaN	NaN	NaN	NaN	17.0815	NaN	NaN	NaN	NaN	15.6686	NaN	NaN	15.3327	15.9804	14.2032	15.79	NaN	NaN	NaN	NaN	NaN	NaN	NaN	NaN	NaN	NaN	NaN	NaN	NaN	3	3	18.1	21.231	0	4.5311	A0A087WWM0;O43617;A0A087WYS5;O43617-2	Trafficking protein particle complex subunit 3	TRAPPC3
NaN	14.3799	NaN	NaN	NaN	NaN	NaN	14.551	NaN	15.1971	15.8768	NaN	15.9783	15.5093	15.4393	NaN	NaN	NaN	NaN	NaN	NaN	13.9119	15.6677	15.7659	15.8132	13.4488	NaN	14.9898	13.4658	13.7254	7	7	27.6	37.874	0	16.765	Q9P2T1;A0A087WWM4;Q9P2T1-2;Q9P2T1-3;H0YNJ6;F8WAN9;H0YMB3;H0YLV5;H0YNH0;H0YLB8	GMP reductase 2;GMP reductase	GMPR2
NaN	NaN	NaN	13.1646	NaN	NaN	NaN	NaN	NaN	NaN	NaN	NaN	NaN	NaN	NaN	NaN	13.6198	NaN	NaN	13.0911	NaN	15.0067	NaN	NaN	NaN	NaN	NaN	NaN	NaN	NaN	11	11	17.4	101.31	0	62.738	A0A499FJY3;A0A087WWP4;A0A494C001;Q96T37-4;Q96T37-2;Q96T37-3;Q96T37	Putative RNA-binding protein 15	RBM15
NaN	NaN	NaN	NaN	NaN	NaN	NaN	NaN	14.4013	NaN	NaN	NaN	NaN	NaN	14.5743	NaN	15.0083	15.3536	15.3291	15.4787	NaN	NaN	NaN	NaN	NaN	NaN	NaN	NaN	NaN	NaN	5	5	10.7	77.319	0	8.9546	A0A0C4DGT8;A0A087WWP8;Q5VWQ0	Round spermatid basic protein 1	RSBN1
NaN	13.0174	13.3842	14.7173	NaN	NaN	12.5757	NaN	15.4811	NaN	NaN	13.6569	NaN	14.7538	NaN	NaN	NaN	NaN	NaN	13.9119	NaN	12.9188	NaN	NaN	13.3677	13.7368	14.2026	NaN	NaN	13.6837	8	8	45.6	23.79	0	11.92	V9GYP5;A0A087WWQ2;Q92979;A0A087WVM7	Ribosomal RNA small subunit methyltransferase NEP1	EMG1
NaN	NaN	NaN	NaN	NaN	NaN	NaN	NaN	NaN	NaN	NaN	NaN	NaN	NaN	NaN	NaN	NaN	NaN	12.3253	NaN	NaN	NaN	NaN	NaN	NaN	NaN	NaN	NaN	NaN	11.4549	7	1	11.1	77.432	0	13.107	A0A087WWR8		SULF1
16.3719	16.2233	17.1467	17.2126	16.3686	NaN	16.803	15.5118	15.7521	16.854	15.8573	16.4646	17.3414	15.4305	15.8073	16.9649	16.625	15.3257	15.4349	16.132	16.0735	15.2619	NaN	NaN	NaN	16.1756	16.0323	16.1647	16.0845	16.2541	12	12	20.9	75.651	0	16.477	A0A087WWS1;Q96FV9;Q96FV9-2	THO complex subunit 1	THOC1
16.6575	NaN	16.1817	16.3234	NaN	NaN	NaN	NaN	NaN	NaN	17.3657	NaN	NaN	NaN	16.1455	NaN	NaN	NaN	NaN	NaN	18.4217	NaN	18.5777	18.4282	18.5034	NaN	NaN	15.0861	NaN	NaN	3	3	9.5	44.583	0.0010179	2.5885	A0A087WWU1;Q96Q45-2;Q96Q45;Q96Q45-5;Q96Q45-3	Transmembrane protein 237	TMEM237
14.9641	12.685	NaN	NaN	13.5796	NaN	NaN	13.1478	12.5533	NaN	15.3081	NaN	NaN	NaN	NaN	NaN	NaN	NaN	NaN	NaN	NaN	NaN	NaN	NaN	11.8241	NaN	NaN	NaN	NaN	12.73	3	3	1.6	240.76	0.0010188	2.5983	A0A087WWW8;Q9Y6J0-2;Q9Y6J0	Calcineurin-binding protein cabin-1	CABIN1
NaN	NaN	12.5757	NaN	NaN	NaN	NaN	NaN	NaN	12.73	NaN	13.1388	12.6223	NaN	NaN	NaN	NaN	NaN	NaN	NaN	NaN	NaN	NaN	NaN	NaN	13.8492	13.9467	13.7053	13.6602	13.639	4	4	5.5	100.56	0	4.9536	A0A087WWY9;Q8TB24;Q8TB24-4;G3V2I7	Ras and Rab interactor 3	RIN3
17.0866	16.2543	16.9081	16.1666	17.1448	16.3162	15.4795	14.3113	16.076	16.0956	18.1123	17.0707	17.0309	17.0202	17.8571	NaN	15.5123	15.3308	15.9116	NaN	16.3621	NaN	NaN	NaN	15.607	NaN	NaN	15.5595	15.7586	15.5559	2	2	23.3	9.2978	0	3.9843	A0A087WX02;F8WB74;P63302;M0QYX1	Selenoprotein W	SEPW1
NaN	NaN	NaN	NaN	NaN	12.8475	NaN	NaN	NaN	NaN	NaN	NaN	NaN	NaN	NaN	NaN	NaN	NaN	NaN	NaN	NaN	NaN	NaN	NaN	14.5097	NaN	NaN	NaN	13.6974	13.3507	5	5	5.7	103.39	0.00013463	3.4211	A0A087WX11;J3KNG8;Q8TF40-3;Q8TF40;Q8TF40-2	Folliculin-interacting protein 1	FNIP1
13.3125	14.5785	13.2745	15.2902	13.2248	11.1385	NaN	12.0012	NaN	11.5602	NaN	12.1506	11.9502	12.2757	11.914	NaN	NaN	NaN	NaN	NaN	NaN	12.1656	NaN	NaN	NaN	NaN	NaN	12.0913	11.8735	NaN	2	2	1.6	144.81	0.0041908	2.1363	H3BS47;A0A087WX34;H3BV03;Q68CZ1-2;Q68CZ1;I3L1B5;I3L2P2;H3BPS4;H3BPF5	Protein fantom	RPGRIP1L
17.8389	17.1911	17.4301	17.5143	17.7291	17.5516	17.5964	17.4387	17.208	17.237	17.2152	16.8861	16.6982	16.8582	16.9915	15.7688	13.9735	14.9443	14.2863	15.2394	20.5685	20.5196	20.664	20.7586	20.5607	17.9782	17.7899	17.848	17.6651	17.8128	95	95	41.9	343.41	0	323.31	A0A087WYF1;A0A087WX80;P24043	Laminin subunit alpha-2	LAMA2
NaN	NaN	NaN	NaN	13.1914	NaN	NaN	NaN	NaN	NaN	NaN	NaN	NaN	NaN	13.0742	NaN	NaN	NaN	NaN	NaN	NaN	NaN	NaN	NaN	NaN	NaN	NaN	NaN	NaN	NaN	2	2	6.4	61.656	0	5.1597	A0A0G2JRA4;A0A087WX99;P55283-2;P55283	Cadherin-4	CDH4
13.7613	13.945	NaN	NaN	13.9166	NaN	NaN	12.5381	NaN	NaN	14.1576	14.5068	14.217	14.3561	15.5163	NaN	NaN	NaN	NaN	NaN	NaN	13.0698	NaN	13.8895	NaN	NaN	NaN	12.8851	NaN	NaN	7	7	28.8	35.046	0	50.825	A0A087WXB0;O15126;O15126-2;A0A087WZA6	Secretory carrier-associated membrane protein 1	SCAMP1
19.8427	19.7403	19.711	19.735	19.7774	18.581	18.5528	18.464	18.9283	18.495	19.1815	19.0208	18.7593	19.164	18.8737	19.1569	18.3738	18.8725	19.375	19.2418	18.2922	18.3311	18.2909	18.4882	18.6718	18.6459	18.6631	18.766	18.6087	18.741	15	15	47.9	40.836	0	111.94	A0A087WXC5;E7ESZ7;O95299;O95299-2	NADH dehydrogenase [ubiquinone] 1 alpha subcomplex subunit 10, mitochondrial	NDUFA10
NaN	15.9421	17.7828	15.8452	NaN	NaN	NaN	16.2775	16.5548	NaN	16.3726	15.6107	18.7665	16.7559	17.4227	NaN	NaN	NaN	NaN	NaN	15.7224	18.5006	16.3096	17.4164	18.4689	16.7461	16.0033	NaN	NaN	NaN	4	4	9.4	80.215	0	14.211	A0A087WXD1;Q96T83	Sodium/hydrogen exchanger;Sodium/hydrogen exchanger 7	SLC9A7
14.6292	15.9781	15.6861	NaN	NaN	NaN	16.3681	15.8859	NaN	NaN	NaN	15.8764	NaN	16.0541	NaN	NaN	NaN	NaN	NaN	14.8069	15.1945	NaN	NaN	NaN	14.7329	NaN	15.6927	NaN	NaN	NaN	11	11	15.5	107.81	0	35.49	A0A087WXL6;Q9H270;B7Z879	Vacuolar protein sorting-associated protein 11 homolog	VPS11
17.2695	17.436	17.1177	17.733	17.4032	17.2139	17.7597	17.529	17.1777	16.5788	17.3928	17.3527	17.2115	17.2669	17.3021	14.9197	14.3507	14.8623	15.0504	14.6126	18.596	17.3535	18.5942	18.7079	18.2749	17.3385	16.7625	17.1261	17.4886	17.2447	10	10	52.1	19.586	0	90.867	A0A087WXM6;J3QQT2;J3KRX5;A0A0A6YYL6;P18621;P18621-3;J3QLC8;A0A0A0MRF8;P18621-2;J3KRB3;A0A087WWH0;J3QS96	60S ribosomal protein L17	RPL17;RPL17-C18orf32
14.7401	16.3675	16.1917	18.1785	15.7885	15.7272	16.5444	15.4945	15.2173	16.1782	18.91	15.4244	16.4289	16.3202	16.1681	16.4719	15.9022	16.3445	16.8243	16.4073	17.3549	17.9217	17.4017	16.6622	17.2495	17.8297	17.8357	17.7104	17.7395	17.4981	16	16	33.7	63.693	0	84.641	A0A087WXM8;P50895;K7ENU8	Basal cell adhesion molecule	BCAM
NaN	NaN	NaN	NaN	NaN	NaN	NaN	NaN	NaN	NaN	NaN	NaN	NaN	NaN	NaN	NaN	NaN	14.3507	NaN	NaN	NaN	NaN	NaN	NaN	NaN	NaN	NaN	NaN	NaN	NaN	4	4	11.7	46.666	0	3.589	A0A087WXN4;Q96CB8;E9PGI3	Integrator complex subunit 12	INTS12
13.6185	15.1139	14.9458	NaN	NaN	14.0877	15.3788	NaN	14.2212	NaN	13.8803	16.2808	16.1009	15.2804	14.2729	14.7333	14.3972	14.4353	14.3907	14.61	NaN	NaN	NaN	NaN	13.9488	14.446	NaN	NaN	NaN	14.216	5	5	19.2	35.138	0	8.9941	Q5TBB1;A0A2R8YGP2;A0A2R8Y459;A0A2R8Y6Q6;A0A087WXR7;A0A2R8YCX2;A0A2R8Y7Q3;A0A2R8YEH2;A0A2R8Y6Y1;A0A2R8YCJ4;A0A2R8Y761;A0A087WZJ6;A0A2R8Y883;A0A2R8Y6M7;A0A2R8YCP1;A0A2R8YE60;A0A2R8Y687;A0A2R8Y4S2;A0A2R8YEC1;A0A2R8Y7R8;Q5TBB1-2;A0A2R8YEU9;A0A2R8YEB4	Ribonuclease H2 subunit B	RNASEH2B
20.184	20.0421	20.8328	20.024	19.9419	21.1147	20.8384	21.1082	21.2977	21.5083	20.7543	20.9113	21.3652	21.0654	20.667	19.4277	20.2076	19.6175	19.4194	19.6466	19.0677	19.2365	18.3751	17.8713	18.1265	19.5485	18.995	19.671	19.9131	19.3384	9	9	46.7	21.321	0	188.02	A0A087WXS0;P48788-2;P48788	Troponin I, fast skeletal muscle	TNNI2
NaN	NaN	NaN	NaN	NaN	NaN	13.508	NaN	NaN	NaN	NaN	NaN	13.9981	NaN	NaN	NaN	14.8084	14.8317	14.9989	14.7815	NaN	12.7606	NaN	NaN	NaN	NaN	NaN	NaN	NaN	13.6782	8	8	35.1	38.792	0	35.176	O43681;A0A087WXS7	ATPase ASNA1	ASNA1
NaN	NaN	NaN	NaN	NaN	NaN	NaN	NaN	NaN	NaN	NaN	NaN	NaN	NaN	14.189	NaN	NaN	NaN	NaN	NaN	NaN	NaN	NaN	NaN	NaN	NaN	NaN	NaN	NaN	NaN	1	1	7.1	90.598	0.0085745	1.6907	A0A087WXT3;Q06732;A0A0A0MRS1;Q8N883;P17025-2;P17025;Q06730;Q06730-3	Zinc finger protein 33B;Zinc finger protein 614;Zinc finger protein 182;Zinc finger protein 33A	ZNF33B;ZNF33A;ZNF614;ZNF182
16.5815	NaN	NaN	NaN	NaN	17.1754	NaN	NaN	17.5266	NaN	16.7857	NaN	NaN	14.4293	17.0225	NaN	NaN	NaN	NaN	NaN	17.7218	14.3572	14.7828	15.5078	17.4031	NaN	NaN	NaN	NaN	NaN	5	5	20.4	32.26	0	9.8835	A0A087WXU0;A0A2R8Y4J4;Q9NWS8;Q5SZ82;Q9NWS8-2	Required for meiotic nuclear division protein 1 homolog	RMND1
NaN	NaN	NaN	NaN	NaN	NaN	NaN	NaN	NaN	15.6319	NaN	NaN	NaN	NaN	NaN	NaN	NaN	NaN	NaN	NaN	NaN	NaN	NaN	NaN	NaN	NaN	NaN	NaN	NaN	NaN	1	1	4.1	34.854	0.0083572	1.7198	A0A087WXX2;A0A3B3IS80;P05062	Fructose-bisphosphate aldolase;Fructose-bisphosphate aldolase B	ALDOB
NaN	NaN	NaN	NaN	NaN	NaN	NaN	NaN	NaN	NaN	NaN	NaN	NaN	NaN	NaN	17.1565	NaN	NaN	NaN	NaN	NaN	NaN	NaN	NaN	NaN	NaN	NaN	NaN	NaN	NaN	4	4	12.7	42.42	0	7.9802	F5H211;P54252-1;P54252;P54252-4;A0A2R8Y3X7;G3V3R7;A0A087X1A8;A0A087WXY4;E9PJN5;G3V4U9;A0A0A0MS38;D3VVH9;G3V526;G3V2G1;P54252-3;C9JQV6;G3V3T6;G3V2G2;P54252-5;G3V328;A0A2R8Y888;S4R399	Ataxin-3	ATXN3
19.5994	20.2853	18.4522	21.1172	20.7392	22.4607	18.9924	18.8276	22.3362	18.7275	18.6784	20.5303	19.4113	20.736	19.236	20.8395	19.322	17.3188	16.372	17.658	22.1827	20.0083	19.3454	22.1461	19.4072	20.2807	21.2571	19.5479	20.4674	20.5014	37	30	22.6	212.2	0	53.329	A0A087WY00;F8W6H6;Q9Y4I1-2;Q9Y4I1;G3V394;F8WE88;Q9Y4I1-3	Unconventional myosin-Va	MYO5A
13.836	NaN	12.7498	13.8712	15.0283	NaN	NaN	15.3409	15.2605	NaN	12.9904	14.0393	13.7364	15.5838	14.302	13.5616	15.4448	15.8471	15.8518	16.3119	NaN	13.2992	NaN	NaN	NaN	13.4282	NaN	NaN	NaN	NaN	6	6	24.6	31.102	0	6.3881	A0A087WY55;Q9NP79;Q5TGM0;Q9NP79-2	Vacuolar protein sorting-associated protein VTA1 homolog	VTA1
12.1389	14.2855	15.0891	NaN	NaN	12.8442	NaN	NaN	NaN	14.361	15.3763	15.3506	15.5242	14.9811	15.2461	13.7815	11.7588	13.7598	13.539	14.2728	NaN	NaN	NaN	NaN	NaN	15.3629	14.2019	15.7582	14.5044	14.6596	11	8	33.2	49.526	0	34.871	A0A087WY71;E9PFW3;Q96CW1-2;Q96CW1;C9JJ47	AP-2 complex subunit mu	AP2M1
NaN	NaN	NaN	NaN	16.5198	17.6982	NaN	NaN	NaN	17.1962	16.7695	NaN	NaN	NaN	17.691	NaN	NaN	NaN	NaN	NaN	NaN	NaN	NaN	NaN	NaN	NaN	NaN	NaN	NaN	NaN	3	3	15.4	30.197	0	16.161	A0A087WY82;Q9Y624;Q9Y624-2	Junctional adhesion molecule A	F11R
NaN	10.9449	NaN	11.1052	NaN	NaN	NaN	12.1749	NaN	NaN	11.1405	10.8168	NaN	NaN	NaN	NaN	NaN	11.264	12.1272	NaN	NaN	NaN	NaN	NaN	NaN	NaN	NaN	NaN	NaN	NaN	8	8	17.4	58.984	0	11.853	A0A087WYE2;Q5T4B2-2;Q5T4B2	Probable inactive glycosyltransferase 25 family member 3	CERCAM
17.2553	17.3209	17.2919	16.3192	17.4251	15.907	13.2994	14.7453	15.2681	16.709	16.3539	17.1243	16.5618	16.8668	16.5998	18.6245	17.434	17.9098	17.9236	17.9211	16.0128	12.8614	15.7299	17.2009	15.5733	17.3644	17.2359	16.5689	17.0588	16.9224	10	10	50.4	29.159	0	83.546	Q6UXV4;A0A087WYF7;A0A087WUX8	MICOS complex subunit MIC27	APOOL
14.3929	14.1817	14.7015	14.6201	13.6856	14.9868	15.6488	14.8155	15.4164	15.3985	14.9671	16.6105	16.7304	16.5786	16.0026	17.1792	16.613	16.8418	16.9604	17.1131	NaN	NaN	NaN	NaN	13.0305	15.1966	NaN	15.486	15.374	16.2026	1	1	76.8	30.157	0	323.31	A0A087WYF8;A0A2U3TZH4		PDLIM3
NaN	NaN	NaN	NaN	NaN	NaN	NaN	NaN	NaN	NaN	NaN	NaN	NaN	NaN	NaN	NaN	NaN	NaN	NaN	NaN	16.1151	NaN	NaN	15.85	NaN	NaN	NaN	NaN	NaN	NaN	3	3	37.6	12.166	0	13.089	A0A087WYH0;J3KRC8;Q96N06;Q96N06-2	Spermatogenesis-associated protein 33	SPATA33
14.1255	13.5425	13.2248	14.8016	13.8122	14.7054	15.2223	14.934	15.0245	15.1475	14.7065	14.3307	14.363	14.7879	13.6743	14.2652	15.1964	13.4299	13.5636	13.674	13.4101	14.204	12.5307	12.7677	13.264	13.9821	15.1503	14.7898	13.9566	13.3022	22	22	21.3	155.23	0	44.638	Q7Z478;A0A087WYN9	ATP-dependent RNA helicase DHX29	DHX29
NaN	NaN	NaN	NaN	NaN	NaN	NaN	NaN	NaN	NaN	NaN	NaN	NaN	9.82791	NaN	NaN	NaN	NaN	NaN	NaN	NaN	NaN	NaN	NaN	NaN	NaN	NaN	NaN	NaN	NaN	4	4	45.5	13.303	0	5.508	A0A087WYP2;Q8IZQ5;H0YE28	Selenoprotein H	C11orf31;SELH
14.5862	14.3757	14.1387	13.7728	14.6271	15.4815	NaN	15.555	15.6614	NaN	15.9967	16.1396	14.0248	14.7334	15.6864	NaN	NaN	NaN	NaN	13.5619	12.423	13.5967	NaN	NaN	12.9475	NaN	14.2211	11.9359	NaN	11.0104	5	5	45	13.654	0	60.267	A0A087WYR0;P09132;A0A087WWU9	Signal recognition particle 19 kDa protein	SRP19
19.6608	19.3581	19.4516	19.5793	19.708	19.5262	19.2504	19.0772	19.3602	18.9114	20.0037	19.8813	19.8913	19.7479	20.0763	18.9236	19.4306	18.7181	18.4424	18.8698	18.4293	18.164	18.4927	18.7468	18.3137	18.5083	17.9776	18.4372	18.4127	18.465	29	1	61.4	56.967	0	323.31	A0A087WYS1;E7EUC7;Q16851	UTP--glucose-1-phosphate uridylyltransferase	UGP2
10.102	11.7257	14.2229	NaN	10.6957	NaN	NaN	13.1839	11.4547	10.4856	12.3796	NaN	NaN	10.8039	10.9601	13.3028	10.9593	12.2977	12.509	13.9291	NaN	NaN	NaN	NaN	NaN	10.5397	13.4596	NaN	NaN	10.597	6	6	38.4	19.155	0	72.385	A0A087WYT3;Q15185-4;Q15185;Q15185-3;B4DDC6;Q15185-2	Prostaglandin E synthase 3	PTGES3
NaN	NaN	12.9636	NaN	14.2456	14.132	NaN	NaN	NaN	13.8757	NaN	NaN	NaN	NaN	NaN	NaN	NaN	NaN	NaN	NaN	NaN	14.0298	13.603	13.2155	14.0107	12.0951	NaN	NaN	NaN	NaN	3	3	25.6	14.958	0.00026699	3.3012	A0A087WYV6;A0A087WZU5;O43657	Tetraspanin-6	TSPAN6
NaN	NaN	NaN	NaN	NaN	15.0582	13.5688	15.7066	NaN	NaN	NaN	NaN	NaN	NaN	14.6149	12.8531	NaN	NaN	12.9621	14.9102	NaN	15.2674	14.645	13.6542	13.8078	15.0922	15.2324	14.3435	14.5629	NaN	10	10	16.8	77.843	0	52.633	A0A087WZ13;E9PAU2;Q8IY67-2;Q8IY67	Ribonucleoprotein PTB-binding 1	RAVER1
16.9067	16.7189	15.7687	16.8305	17.0639	17.1216	NaN	17.9068	18.2216	NaN	16.581	16.8195	16.8414	16.9028	16.6427	16.5909	NaN	17.0828	17.0101	16.5571	17.5157	17.4271	19.6407	17.8739	17.5022	17.4656	18.0299	17.5579	17.6173	17.1825	9	9	15.4	95.921	0	20.953	A0A087WZ62;Q9H6U8;Q9H6U8-3;H0YCW6;Q9H6U8-2;Q9H6U8-4	Alpha-1,2-mannosyltransferase ALG9	ALG9
12.9184	NaN	NaN	NaN	13.8484	NaN	14.8744	NaN	NaN	NaN	NaN	13.9059	13.3353	NaN	NaN	15.7357	NaN	14.4871	15.3588	15.5599	14.8427	12.8392	15.0504	14.3826	14.4748	NaN	13.7381	NaN	NaN	13.7258	1	1	24.9	108.6	0	67.074	A0A087WZ65		ANK3
15.1772	13.8545	13.0819	14.0547	14.1081	15.4836	15.0892	NaN	14.8886	15.6799	15.3276	14.9486	13.9096	14.3896	15.6318	15.6921	NaN	15.971	NaN	NaN	13.6541	13.943	13.9193	13.5072	NaN	15.5723	14.6699	NaN	14.5143	15.5153	3	2	22.3	13.956	0	5.9362	A0A087WZE9;Q15651	High mobility group nucleosome-binding domain-containing protein 3	HMGN3
14.8937	15.7869	16.9826	NaN	14.9153	NaN	14.6879	17.0365	NaN	NaN	NaN	16.8015	16.7677	NaN	NaN	NaN	16.9081	16.465	NaN	16.6176	NaN	16.6267	NaN	NaN	NaN	17.6282	16.5352	16.9326	16.9951	17.8167	5	5	6.1	126.1	0	8.0805	A0A087WZG4;A0A3B3IPE9;Q6ZSZ5-2;Q6ZSZ5-1;Q6ZSZ5-6;Q6ZSZ5-5;Q6ZSZ5;M0QZS0	Rho guanine nucleotide exchange factor 18	ARHGEF18
NaN	NaN	NaN	NaN	NaN	NaN	NaN	NaN	NaN	NaN	NaN	NaN	NaN	NaN	NaN	11.7089	NaN	NaN	NaN	12.0952	NaN	NaN	NaN	NaN	NaN	NaN	NaN	NaN	NaN	NaN	4	4	21.6	25.308	0	5.9746	D6REQ6;D6RHI9;A0A087WZM2;O00584;H0YAE9	Ribonuclease T2	RNASET2
18.0364	17.9246	17.4265	17.6805	18.2435	17.3339	17.3336	17.1342	16.9341	16.9443	17.7458	17.4186	17.4355	17.6617	17.4969	16.7013	16.0231	16.2556	16.5823	16.4845	15.646	15.6603	15.3527	16.4206	15.9599	16.6738	16.4582	16.8184	16.9787	16.7289	14	2	43.2	42.41	0	110.34	A0A087WZN1;O43837;A0A087X2E5	Isocitrate dehydrogenase [NAD] subunit, mitochondrial;Isocitrate dehydrogenase [NAD] subunit beta, mitochondrial	IDH3B
NaN	NaN	NaN	NaN	NaN	NaN	NaN	NaN	12.8614	NaN	11.6323	NaN	NaN	11.5158	NaN	NaN	NaN	NaN	NaN	NaN	NaN	NaN	NaN	NaN	NaN	NaN	13.163	NaN	NaN	NaN	4	3	16.7	31.288	0	6.5454	A0A087WZT2;Q6UX53	Methyltransferase-like protein 7B	METTL7B
NaN	13.106	14.2567	12.7665	NaN	NaN	12.0715	NaN	NaN	15.0975	NaN	15.3367	NaN	15.2911	NaN	13.5645	NaN	NaN	NaN	13.6618	NaN	NaN	NaN	NaN	NaN	15.4347	13.8138	14.8552	15.005	15.7582	3	2	28.9	16.932	0	58.181	A0A087WZT3;Q9H3K6	BolA-like protein 2	BOLA2
15.9099	13.0718	13.9938	14.4288	14.946	14.7234	14.8553	14.7701	14.8586	14.7709	14.3314	NaN	13.1333	14.2624	14.2586	13.5651	NaN	NaN	NaN	NaN	16.1308	14.1893	15.0665	15.0868	15.2753	14.3792	14.2887	12.984	14.3365	14.3372	13	6	14.1	144.36	0	21.128	A0A087WZV0;O43314-2;O43314	Inositol hexakisphosphate and diphosphoinositol-pentakisphosphate kinase 2	PPIP5K2
12.6383	NaN	NaN	13.8919	NaN	NaN	NaN	11.7365	12.801	NaN	NaN	NaN	NaN	11.4385	NaN	NaN	NaN	NaN	NaN	NaN	NaN	11.754	NaN	12.6197	NaN	12.3395	NaN	NaN	11.7449	NaN	8	8	6.1	153.09	0	10.205	A0A087WZX0;Q86UU0-4;Q86UU0-2;Q86UU0;Q86UU0-3	B-cell CLL/lymphoma 9-like protein	BCL9L
18.1738	18.7482	18.3422	18.3308	18.1553	18.0152	NaN	18.2614	18.4364	18.5089	18.5607	18.2743	18.2487	18.2639	18.5276	18.8349	NaN	NaN	NaN	16.393	18.542	18.5479	18.2966	17.2295	18.6395	18.4909	18.9817	18.5224	18.4922	18.3514	9	8	12.5	80.354	0	9.2869	J3KPF9;A0A087X011;E9PES4;Q9Y496	Kinesin-like protein;Kinesin-like protein KIF3A	KIF3A
15.2456	15.3671	15.2084	15.3642	15.2806	15.1274	15.2844	14.6187	14.6212	15.4568	16.3048	16.32	16.5946	16.3863	16.2689	16.7043	14.7014	15.1038	15.2661	16.582	NaN	14.7475	15.0962	NaN	NaN	15.647	15.9777	16.0637	15.9983	16.5206	8	8	31.2	28.763	0	28.351	Q9Y3A5;A0A087X020	Ribosome maturation protein SBDS	SBDS
17.1785	17.6577	17.5148	17.4316	17.0815	19.6866	19.2959	19.4546	19.0344	19.8955	18.7405	18.5449	18.5509	18.3481	19.0555	14.1547	14.9278	14.7894	14.6724	12.6938	16.7379	16.3457	16.467	16.6498	16.4281	20.6509	20.4391	20.5861	20.8924	20.746	14	14	42.2	51.991	0	107.17	A0A087X023;Q13203	Myosin-binding protein H	MYBPH
NaN	NaN	NaN	NaN	NaN	15.6846	NaN	NaN	NaN	NaN	NaN	NaN	NaN	NaN	NaN	NaN	NaN	NaN	NaN	NaN	NaN	15.1998	NaN	NaN	15.4507	NaN	NaN	NaN	NaN	NaN	1	1	6.8	23.468	0.0051288	2.0144	G3V2W9;A0A087X060;Q56P03	E2F-associated phosphoprotein	EAPP
NaN	NaN	NaN	NaN	NaN	NaN	NaN	NaN	NaN	NaN	NaN	NaN	11.7474	NaN	NaN	NaN	NaN	NaN	NaN	NaN	NaN	12.5441	NaN	NaN	NaN	NaN	NaN	NaN	14.0367	13.6125	2	2	7.2	37.393	0.00026838	3.3815	P09668;A0A087X0D5;E9PKT6	Pro-cathepsin H;Cathepsin H mini chain;Cathepsin H;Cathepsin H heavy chain;Cathepsin H light chain	CTSH
NaN	16.1799	15.8194	15.0894	NaN	14.7612	15.2225	15.6869	14.5989	NaN	NaN	NaN	15.1612	15.1193	NaN	17.8659	NaN	18.0082	17.9121	NaN	17.1741	NaN	NaN	NaN	NaN	NaN	NaN	NaN	NaN	NaN	6	6	9.2	86.357	0	4.9368	A0A087X0H7;Q8NEL9;Q8NEL9-2;Q8NEL9-4;Q8NEL9-3	Phospholipase DDHD1	DDHD1
NaN	NaN	12.4541	13.6134	NaN	NaN	NaN	NaN	NaN	NaN	NaN	NaN	NaN	NaN	NaN	NaN	NaN	NaN	NaN	NaN	NaN	NaN	NaN	NaN	NaN	NaN	NaN	NaN	NaN	NaN	5	4	13.9	77.969	0	10.836	A0A087X0I9;Q04759-2;Q04759;Q04759-3	Protein kinase C;Protein kinase C theta type	PRKCQ
16.734	15.6563	16.0108	16.0016	16.552	15.5389	15.8302	15.8162	15.9385	15.2155	17.0118	16.5979	16.5832	16.8891	16.3827	16.2986	15.4387	15.6062	16.1598	16.0843	19.5219	19.2515	19.3604	19.2954	19.4554	16.9534	17.1855	17.0762	17.2584	16.9187	14	14	16.4	140.06	0	204.3	A0A087X0K0;P39059	Collagen alpha-1(XV) chain;Restin;Restin-2;Restin-3;Restin-4	COL15A1
NaN	19.2022	NaN	NaN	NaN	NaN	15.3849	NaN	NaN	16.0889	NaN	NaN	14.3627	NaN	13.5546	16.3605	15.9626	16.0987	16.1585	14.985	NaN	16.9189	NaN	NaN	18.406	19.1196	16.9354	16.9495	16.9561	19.0208	3	3	8.6	45.165	0	11.03	E7EVY0;A0A087X0L7;J3KNA0;Q15070-2;Q15070	Mitochondrial inner membrane protein OXA1L	OXA1L
NaN	NaN	NaN	NaN	NaN	NaN	NaN	NaN	NaN	NaN	14.4956	NaN	NaN	NaN	NaN	NaN	NaN	NaN	NaN	NaN	NaN	NaN	NaN	NaN	NaN	13.7115	NaN	NaN	NaN	12.8905	1	1	9.1	15.696	0.00076834	2.6818	A0A3B3ISI6;A0A087X0N2;O15243	Leptin receptor gene-related protein	LEPROT
12.985	13.5689	14.0363	13.869	13.5339	12.9977	NaN	13.1426	12.7235	11.034	12.7627	13.6052	13.251	13.3699	13.4114	NaN	NaN	NaN	NaN	NaN	NaN	NaN	NaN	NaN	NaN	12.9183	NaN	12.5096	12.6689	12.7975	6	6	15.6	73.338	0	66.78	A0A087X0Q9;Q9BVL4	Selenoprotein O	SELO
12.9197	NaN	12.4392	NaN	12.879	12.6632	12.8308	NaN	NaN	NaN	12.2193	NaN	NaN	NaN	12.349	NaN	NaN	NaN	NaN	NaN	NaN	NaN	NaN	NaN	NaN	12.7313	12.8111	12.8696	12.8752	12.7769	6	5	5.7	139.15	0	8.0246	F5H5V6;F5H6S1;F8W8R6;A0A087X0R0;O15550;H0Y6I7;H0Y5J3	Lysine-specific demethylase 6A	KDM6A
13.8046	13.7552	NaN	NaN	NaN	NaN	NaN	13.6674	NaN	NaN	14.2454	NaN	NaN	NaN	NaN	NaN	NaN	NaN	NaN	NaN	NaN	NaN	NaN	NaN	NaN	NaN	NaN	NaN	NaN	NaN	3	3	24.4	19.825	0	7.5007	A0A087X0R6;Q9UMY4-3;Q9UMY4;Q9UMY4-1	Sorting nexin-12	SNX12
19.8281	19.6991	19.7329	18.5722	19.7396	20.2167	20.1682	20.1011	20.1528	19.3463	19.0973	19.0487	18.0224	18.893	19.2551	15.3732	15.1414	15.6435	NaN	17.2759	18.7067	19.3325	19.2806	18.7419	18.8654	19.5485	17.919	19.0593	18.1785	18.8508	14	13	12.5	225.71	0	266.62	A0A087X0T3;A7E2Y1	Myosin-7B	MYH7B
NaN	NaN	NaN	NaN	NaN	NaN	NaN	NaN	NaN	NaN	16.7365	NaN	NaN	NaN	NaN	NaN	NaN	NaN	NaN	NaN	NaN	NaN	15.4043	13.2985	15.1024	NaN	NaN	NaN	NaN	NaN	4	4	7.4	83.234	0	4.6089	A0A087X0V5;P29728-2;P29728;F8W1C5	2-5-oligoadenylate synthase 2	OAS2
11.4767	15.0443	NaN	NaN	13.565	NaN	NaN	NaN	NaN	NaN	NaN	NaN	NaN	NaN	NaN	11.8769	NaN	NaN	13.0157	NaN	10.9275	NaN	NaN	NaN	NaN	14.0746	16.131	NaN	13.4124	NaN	1	1	62.7	46.292	0	221.17	A0A087X0W7;A0A087WT95;P49753;G3V4F2;P49753-2	Acyl-coenzyme A thioesterase 2, mitochondrial	ACOT2;ACOT1
12.1523	NaN	NaN	12.8159	13.1054	NaN	NaN	NaN	NaN	NaN	13.1091	NaN	NaN	NaN	NaN	14.9066	14.4819	14.9304	NaN	NaN	NaN	13.9865	NaN	NaN	NaN	11.3753	NaN	NaN	11.936	NaN	11	10	36.9	42.868	0	16.957	Q2TAM5;A0A087X0W8;Q04206-2;Q04206-3;Q04206;E9PKH5;Q04206-4;E9PI38;E9PQS6;E9PKV4;A0A087WVP0	Transcription factor p65	RELA
14.1263	NaN	NaN	12.5849	14.4378	NaN	NaN	NaN	NaN	NaN	14.6598	NaN	13.1957	NaN	NaN	NaN	13.9222	13.8612	13.9985	NaN	NaN	NaN	NaN	NaN	13.0916	13.7886	12.8567	13.7112	12.9122	14.6845	4	4	14.2	37.325	0	27.495	A0A087X0W9;Q8N6M0;Q8N6M0-2	OTU domain-containing protein 6B	OTUD6B
14.7154	14.318	14.4888	14.578	14.1327	14.4037	14.8697	14.0658	14.2877	14.2317	15.6375	14.8512	14.4257	15.9142	15.6094	13.2097	12.4979	11.2988	11.5593	12.0004	14.5871	14.6164	13.8555	14.5386	14.2578	14.9049	15.1187	15.6767	15.2149	14.7702	23	13	41.9	77.569	0	161.65	A0A087X0X3;P52272-2;P52272	Heterogeneous nuclear ribonucleoprotein M	HNRNPM
NaN	13.7253	NaN	NaN	NaN	NaN	NaN	15.7613	17.6503	15.8845	19.6682	NaN	NaN	NaN	17.6664	NaN	NaN	NaN	NaN	NaN	16.5841	NaN	NaN	NaN	NaN	NaN	NaN	NaN	NaN	NaN	1	1	1.9	139.84	0.0031164	2.2983	A0A087X248;A0A096LPD8;F5H3N7;A0A087X2I9;F5GWV3;A0A087X0Y2;F5H8B4;O14607-2;O14607-5;O14607-3;O14607;O14607-4	Histone demethylase UTY	UTY
15.1011	15.703	15.3677	14.7448	15.3936	14.5766	14.3241	14.5605	NaN	14.585	14.7034	15.2893	15.4662	14.2774	14.5868	NaN	13.7168	13.3041	12.2256	14.8882	17.3856	NaN	NaN	14.5824	14.2634	15.9517	15.5316	15.4615	14.0292	14.6511	31	3	33.3	139.54	0	87.171	A0A0G2JN29;A0A087X117;Q15155;A0A0G2JP90;A0A087WW46	Nodal modulator 1	NOMO1
NaN	NaN	NaN	NaN	NaN	NaN	NaN	NaN	NaN	NaN	NaN	NaN	NaN	NaN	NaN	13.3259	13.1585	13.451	NaN	NaN	NaN	NaN	NaN	NaN	13.8551	NaN	NaN	NaN	NaN	NaN	2	1	6.2	38.754	0.00077051	2.7266	A0A087X159;P81877-2;P81877-4;P81877-5;P81877-3;P81877;D6RAC5;U3KQ46;A0A087WVT6;Q9BWW4-2;Q9BWW4-3;Q9BWW4	Single-stranded DNA-binding protein 2;Single-stranded DNA-binding protein 3	SSBP2;SSBP4;SSBP3
NaN	NaN	NaN	NaN	NaN	NaN	NaN	NaN	NaN	NaN	NaN	NaN	NaN	NaN	NaN	15.0449	14.7538	NaN	14.6418	13.8659	NaN	NaN	NaN	13.862	NaN	15.3241	15.4868	15.3248	13.5089	15.4663	7	7	27	41.595	0	18.609	A0A087X1E4;P53365-3;P53365;P53365-2	Arfaptin-2	ARFIP2
NaN	15.5614	NaN	NaN	NaN	NaN	NaN	NaN	NaN	NaN	NaN	NaN	13.9896	NaN	NaN	13.3078	NaN	NaN	NaN	13.7792	NaN	NaN	NaN	NaN	NaN	12.8149	13.8639	NaN	NaN	NaN	3	3	20.7	17.942	0	7.8678	A0A087X1G7;O60613;A0A3B3IT39	15 kDa selenoprotein	2021-09-15
15.975	18.7839	15.9436	15.4059	NaN	15.0567	16.2888	NaN	15.9136	15.674	14.1406	NaN	15.3351	14.6628	14.4945	16.4841	14.8641	NaN	NaN	15.6122	NaN	15.516	NaN	NaN	16.4902	16.949	17.9956	16.0378	16.4895	16.8634	17	15	27.8	88.02	0	32.448	A0A087X1H5;Q15057;A0A0U1RQT1	Arf-GAP with coiled-coil, ANK repeat and PH domain-containing protein 2	ACAP2
NaN	14.5262	14.3178	14.4431	14.6544	NaN	12.5996	NaN	NaN	11.8774	NaN	13.5428	13.3437	13.489	NaN	16.9366	14.8089	16.4765	14.8916	14.8901	NaN	17.8732	NaN	NaN	NaN	13.5909	13.4562	12.5431	13.0701	13.3311	3	3	18.2	25.402	0	5.5402	A0A087X1J7;P22352	Glutathione peroxidase;Glutathione peroxidase 3	GPX3
14.7578	NaN	12.8066	NaN	NaN	NaN	NaN	NaN	14.3647	NaN	NaN	13.5429	NaN	13.0482	NaN	NaN	NaN	NaN	NaN	15.5067	NaN	NaN	NaN	NaN	NaN	NaN	NaN	NaN	NaN	NaN	5	5	18.1	36.783	0	6.1647	A0A087X1N3;O75818-2;O75818;F8WC38	Ribonuclease P protein subunit p40	RPP40
22.5469	22.5748	22.6019	22.5751	22.5729	22.7126	22.7666	22.7056	22.757	22.7755	21.6584	21.6681	21.6557	21.6658	21.6393	20.1228	20.3751	20.324	20.237	20.1679	22.6092	22.5858	22.5483	22.6712	22.5615	22.3065	22.5709	22.4404	22.3725	22.4046	447	0	68.8	990.84	0	323.31	A0A087X1N7		NEB
NaN	NaN	NaN	NaN	NaN	NaN	NaN	NaN	NaN	NaN	NaN	NaN	12.316	NaN	13.2759	NaN	NaN	NaN	NaN	NaN	NaN	NaN	NaN	NaN	NaN	NaN	NaN	NaN	NaN	NaN	1	1	18.3	23.944	0	6.5857	A0A087X1S3		HUWE1
NaN	NaN	NaN	NaN	NaN	NaN	NaN	NaN	NaN	NaN	NaN	NaN	NaN	NaN	NaN	NaN	NaN	NaN	NaN	NaN	NaN	NaN	NaN	NaN	11.5148	NaN	NaN	NaN	NaN	NaN	1	1	2	66.139	0.00077389	2.782	A0A087X1U5;F5H7T0;F6RJM5;Q96S38-2;Q96S38	Ribosomal protein S6 kinase delta-1	RPS6KC1
NaN	NaN	NaN	NaN	NaN	NaN	NaN	NaN	NaN	NaN	NaN	NaN	NaN	NaN	NaN	NaN	NaN	NaN	NaN	NaN	17.7142	NaN	18.2691	17.8009	18.3332	NaN	NaN	NaN	NaN	NaN	5	5	7.4	118.65	0	8.4051	A0A0G2JQX1;A0A0G2JPW5;A0A0G2JSA7;A0A087X1Z1;Q96RT8-2;Q96RT8	Gamma-tubulin complex component 5	TUBGCP5
17.0259	16.8168	16.8697	17.1777	17.0397	16.3891	16.3559	16.3287	16.4413	16.6075	17.6122	16.9418	16.899	16.7675	16.9005	16.9876	16.409	15.4866	14.449	15.8304	13.4808	13.8425	14.7594	14.7008	14.6473	17.11	16.9508	17.0543	17.2507	16.8414	10	10	41.7	29.126	0	24.892	A0A087X1Z3;Q9UL46;H0YM70	Proteasome activator complex subunit 2	PSME2
NaN	NaN	NaN	NaN	NaN	NaN	NaN	NaN	NaN	NaN	NaN	NaN	9.16471	9.13994	NaN	NaN	NaN	NaN	NaN	NaN	NaN	12.3593	NaN	NaN	9.59705	NaN	NaN	NaN	9.58692	9.09993	12	12	12.5	102.28	0	37.381	A0A087X211;Q8TCG1;Q8TCG1-2	Protein CIP2A	KIAA1524
NaN	NaN	NaN	NaN	NaN	12.3898	NaN	NaN	12.0274	11.7926	NaN	NaN	NaN	NaN	NaN	NaN	NaN	NaN	NaN	NaN	NaN	NaN	NaN	12.2478	NaN	NaN	NaN	NaN	NaN	NaN	7	6	14.4	75.905	0	14.364	A0A087X232;P09871;F8WCZ6	Complement C1s subcomponent;Complement C1s subcomponent heavy chain;Complement C1s subcomponent light chain	C1S
16.1681	17.114	17.0053	NaN	16.0592	NaN	NaN	14.5135	NaN	15.3403	14.957	15.8086	15.8092	15.1838	15.6265	NaN	18.0131	NaN	NaN	18.0564	NaN	16.9807	NaN	14.4773	NaN	16.8699	14.824	16.0974	16.2475	15.788	17	17	18.1	136.5	0	48.424	A0A087X256;Q2M389;Q2M389-2	WASH complex subunit 7	KIAA1033
NaN	NaN	NaN	12.1626	NaN	14.8922	NaN	13.3523	14.4837	NaN	12.4975	NaN	NaN	NaN	NaN	NaN	NaN	NaN	NaN	NaN	NaN	NaN	NaN	NaN	NaN	NaN	NaN	NaN	NaN	NaN	6	6	8.4	116.17	0	7.3598	E9PDU5;A0A087X295;Q9NNW5	WD repeat-containing protein 6	WDR6
13.6506	NaN	NaN	NaN	13.467	13.5794	13.6959	NaN	13.2818	NaN	15.0165	14.0295	13.9158	13.4534	14.9257	NaN	NaN	12.9569	NaN	NaN	NaN	13.1916	NaN	NaN	NaN	NaN	NaN	NaN	NaN	NaN	14	13	30.9	63.286	0	42.067	A0A087X296;P23219-3;P23219-2;P23219;P23219-6;P23219-5;P23219-4;A0A2R8YDM0	Prostaglandin G/H synthase 1	PTGS1
NaN	NaN	NaN	NaN	NaN	NaN	NaN	NaN	NaN	NaN	NaN	NaN	NaN	NaN	NaN	18.1036	19.253	18.5531	14.5307	NaN	NaN	NaN	NaN	NaN	NaN	NaN	NaN	NaN	NaN	NaN	2	2	2.2	128.49	0.0043066	2.1189	A0A087X2A7;Q8NB25-2;Q8NB25-3;Q8NB25;E7EQ67;H7BY63;H0YBA5;Q8NB25-4	Protein FAM184A	FAM184A
NaN	NaN	NaN	NaN	NaN	NaN	NaN	NaN	NaN	NaN	NaN	NaN	NaN	NaN	NaN	NaN	NaN	NaN	12.0005	NaN	NaN	NaN	NaN	NaN	NaN	NaN	NaN	NaN	NaN	NaN	4	4	19.3	35.29	0	12.844	A0A087X2D5;Q9BRJ2;A0A0G2JMS5;A0A087WU62	39S ribosomal protein L45, mitochondrial	MRPL45
16.0384	15.5102	15.5838	15.8716	15.6462	15.5059	12.5157	15.178	14.8323	14.4093	15.9007	15.7433	13.4111	15.9576	16.2193	15.6813	15.977	16.006	15.4062	16.1645	15.5196	NaN	15.1526	14.9233	15.4439	16.3329	15.841	16.478	16.0696	16.3978	16	16	51.6	45.796	0	78.761	A0A087X2I1;P62333;H0YJC0	26S protease regulatory subunit 10B	PSMC6
13.6997	NaN	13.6056	13.0337	13.5655	13.6654	NaN	13.2156	13.1681	NaN	13.9267	13.8731	13.9637	13.7237	14.0231	NaN	NaN	NaN	NaN	NaN	NaN	14.4843	NaN	12.4034	NaN	NaN	12.8949	13.2522	13.1257	NaN	2	2	3.3	67.475	0.0013961	2.5482	A0A088AWN2;Q8TBZ3-4;Q8TBZ3-5;Q8TBZ3-6;Q8TBZ3;Q8TBZ3-2;Q8TBZ3-7;H0YNU0	WD repeat-containing protein 20	WDR20
NaN	NaN	13.3414	NaN	NaN	NaN	NaN	NaN	NaN	16.6061	15.4733	14.1927	NaN	15.9382	14.5516	16.9431	16.4226	16.4999	16.4488	13.6094	NaN	NaN	NaN	NaN	NaN	NaN	NaN	NaN	NaN	NaN	7	7	5.3	237.91	0	11.89	A0A088AWN3;A0A0A0MSY4;Q9BZ29-3;Q9BZ29-5;Q9BZ29;Q9BZ29-4;Q6ZSL5	Dedicator of cytokinesis protein 9	DOCK9
15.6313	NaN	NaN	NaN	NaN	NaN	NaN	NaN	15.6575	NaN	16.2548	NaN	NaN	NaN	16.1447	NaN	NaN	NaN	NaN	NaN	NaN	NaN	NaN	16.2783	NaN	NaN	NaN	NaN	NaN	NaN	2	2	8.2	56.073	0	4.4409	E7EP87;A0A088AWN8;Q9UHQ1-4;Q9UHQ1-3;Q9UHQ1;Q9UHQ1-2;J3QRB0;E9PH27	Nuclear prelamin A recognition factor	NARF
NaN	NaN	NaN	NaN	NaN	NaN	13.5948	NaN	NaN	NaN	NaN	13.3946	13.5552	NaN	NaN	NaN	NaN	NaN	NaN	NaN	NaN	NaN	NaN	12.7812	NaN	13.9722	NaN	14.1249	NaN	12.5162	10	10	5.1	337.6	0	26.565	A0A088AWP5;Q8WUY3-4;Q8WUY3;Q8WUY3-2;Q8WUY3-3;E9PDC2;H7BZH9	Protein prune homolog 2	PRUNE2
NaN	17.4484	NaN	17.9041	NaN	NaN	15.6312	NaN	17.5315	15.9937	16.0288	16.857	13.7842	NaN	NaN	NaN	NaN	NaN	NaN	NaN	15.3646	15.4078	17.2539	17.2914	17.4807	NaN	18.4537	NaN	NaN	NaN	8	7	10.7	113.48	0	31.376	A0A090HNM7;A0A1W2PS85;R4GMW8;P28715;A0A494C0S2	DNA repair protein complementing XP-G cells	ERCC5-201;BIVM-ERCC5;ERCC5
15.3068	NaN	14.9298	NaN	NaN	NaN	NaN	15.3881	NaN	14.4869	NaN	15.8884	15.0473	15.9802	NaN	NaN	17.1989	16.8813	16.9228	15.4163	16.258	NaN	16.2675	16.4662	13.2162	NaN	NaN	NaN	NaN	14.2083	14	14	8.8	217.75	0	21.279	A0A096LNH6;Q14185	Dedicator of cytokinesis protein 1	DOCK1
14.5506	NaN	11.8599	14.8948	13.1825	11.4326	12.3061	12.4005	13.1102	13.028	13.557	12.8047	11.2057	NaN	12.1416	14.3263	NaN	13.629	13.7307	13.1419	NaN	NaN	NaN	NaN	NaN	10.4791	NaN	NaN	11.8939	NaN	7	7	45.7	20.885	0	120.05	A0A096LNV3;A0A096LP02;Q9Y508-2;Q9Y508	E3 ubiquitin-protein ligase RNF114	RNF114
18.5841	18.6285	18.5041	NaN	18.5888	18.7311	18.7119	18.6358	NaN	18.7122	NaN	18.3077	18.344	18.1927	18.3332	NaN	NaN	NaN	NaN	NaN	NaN	16.1508	NaN	NaN	NaN	18.8102	18.2773	18.5291	18.4453	15.4824	3	3	5.9	92.383	0.0044128	2.0648	A0A096LNX8;Q96GP6-2;Q96GP6	Scavenger receptor class F member 2	SCARF2
NaN	NaN	NaN	NaN	NaN	NaN	NaN	NaN	NaN	NaN	NaN	NaN	NaN	NaN	NaN	NaN	NaN	NaN	NaN	NaN	NaN	NaN	14.3007	13.8189	NaN	NaN	14.0025	NaN	NaN	NaN	1	1	19.4	7.9669	0.0069536	1.7862	A0A096LNZ3;C9JA38;C9JJG6;Q5D0E6-4;Q5D0E6-2;Q5D0E6	DALR anticodon-binding domain-containing protein 3	DALRD3
NaN	NaN	NaN	NaN	13.6169	NaN	NaN	NaN	NaN	NaN	NaN	NaN	NaN	NaN	NaN	NaN	16.0758	NaN	NaN	16.3093	NaN	NaN	15.6014	15.6136	NaN	15.3301	NaN	NaN	NaN	NaN	5	5	45.5	15.562	0	13.738	A0A096LNZ9;A0A096LPJ4;P05161	Ubiquitin-like protein ISG15	ISG15
NaN	NaN	NaN	NaN	NaN	NaN	NaN	NaN	NaN	NaN	NaN	NaN	NaN	NaN	NaN	NaN	NaN	NaN	NaN	NaN	16.4437	16.3576	NaN	16.5854	16.2428	NaN	NaN	NaN	NaN	NaN	1	1	17	10.809	0.0062779	1.8743	A0A096LPB2;A0A096LP01		LINC00493
14.0333	NaN	NaN	NaN	NaN	NaN	NaN	NaN	NaN	NaN	16.4499	NaN	NaN	NaN	NaN	NaN	NaN	NaN	NaN	NaN	15.8615	NaN	NaN	NaN	NaN	NaN	NaN	NaN	NaN	NaN	1	1	33.1	54.964	0	142.44	A0A096LP07;A0A096LPJ3;A8K070		GPS1
NaN	NaN	NaN	10.9218	NaN	NaN	NaN	NaN	NaN	NaN	NaN	12.6689	NaN	NaN	NaN	13.1951	13.892	13.4094	13.4542	13.2619	NaN	NaN	11.9064	NaN	NaN	NaN	NaN	NaN	NaN	NaN	9	9	32.3	54.448	0	22.91	A0A096LP25;A0A096LNZ0;Q6ZSR9	Uncharacterized protein FLJ45252	AAK1
NaN	NaN	NaN	NaN	NaN	NaN	NaN	NaN	NaN	NaN	11.2161	NaN	NaN	11.2358	11.3042	NaN	NaN	NaN	NaN	NaN	NaN	NaN	NaN	NaN	NaN	NaN	NaN	NaN	NaN	NaN	1	1	45.1	18.777	0	134.62	A0A096LP69		CD99
NaN	NaN	NaN	NaN	14.7981	NaN	NaN	NaN	NaN	NaN	NaN	NaN	NaN	NaN	NaN	NaN	NaN	NaN	NaN	NaN	NaN	NaN	NaN	NaN	NaN	14.6587	NaN	NaN	NaN	NaN	2	2	24.6	138.01	0	93.118	J3KP36;A0A0A0MR88;A0A096LPC5;Q9Y4E1-3;Q9Y4E1-2;Q9Y4E1-1;Q9Y4E1;Q9Y4E1-5;Q9Y4E1-6	WASH complex subunit FAM21C	FAM21C
16.0357	NaN	16.251	15.5351	16.0308	NaN	NaN	NaN	NaN	NaN	NaN	NaN	NaN	NaN	NaN	NaN	NaN	NaN	NaN	NaN	NaN	NaN	NaN	NaN	NaN	NaN	NaN	NaN	NaN	NaN	1	1	46.5	15.376	0	7.6818	A0A096LPC8		OSBPL9
17.4962	NaN	NaN	NaN	NaN	18.0197	NaN	NaN	NaN	NaN	NaN	NaN	NaN	NaN	NaN	NaN	NaN	NaN	NaN	NaN	15.5012	NaN	14.2136	16.038	15.2673	14.8836	NaN	NaN	NaN	NaN	3	2	19.2	23.353	0	4.3759	A0A096LPE2;P35542	Serum amyloid A-4 protein	SAA2-SAA4;SAA4
15.4358	NaN	NaN	14.3507	15.5197	NaN	NaN	NaN	NaN	15.3314	NaN	NaN	NaN	NaN	NaN	NaN	NaN	NaN	NaN	NaN	NaN	NaN	NaN	NaN	NaN	NaN	NaN	NaN	NaN	NaN	3	3	13.4	33.886	0	10.58	Q9BY42;A0A0A0MQR2	Protein RTF2 homolog	RTFDC1
13.5546	14.192	NaN	13.3772	NaN	12.884	NaN	13.2982	13.2359	NaN	13.541	NaN	12.2189	13.0163	13.5109	12.84	NaN	NaN	13.2098	13.2028	NaN	NaN	NaN	NaN	NaN	NaN	13.8673	NaN	NaN	NaN	5	5	24.5	23.566	0	9.5784	A0A0A0MQR7;P19388;A0A087WWX0;A0A087WVZ9	DNA-directed RNA polymerases I, II, and III subunit RPABC1	POLR2E
NaN	NaN	NaN	NaN	NaN	NaN	NaN	NaN	NaN	NaN	NaN	NaN	NaN	NaN	NaN	NaN	NaN	NaN	NaN	NaN	15.3542	15.9159	14.9662	14.865	15.2147	NaN	NaN	NaN	NaN	NaN	9	9	40.9	29.892	0	14.741	A0A0A0MQS1;Q53H96-2;Q53H96;B5MD87	Pyrroline-5-carboxylate reductase;Pyrroline-5-carboxylate reductase 3	PYCRL
NaN	NaN	NaN	NaN	NaN	NaN	NaN	NaN	NaN	NaN	11.466	NaN	NaN	NaN	NaN	NaN	NaN	NaN	NaN	NaN	NaN	11.7028	NaN	NaN	NaN	NaN	NaN	NaN	NaN	NaN	2	2	5.3	74.824	0	3.7588	F5H0Q6;A0A0A0MQS2;Q8N2M8;K7EP11;K7EM61;Q8N2M8-3;Q8N2M8-4	CLK4-associating serine/arginine rich protein	CLASRP
11.0589	11.4716	12.3053	12.4142	12.7895	9.77309	11.9704	9.24669	12.1058	12.5683	12.9724	12.1715	10.2388	10.4169	11.4805	8.81654	8.26031	8.47399	8.97459	9.58346	17.1708	18.2208	18.5589	18.6688	17.458	13.1463	12.1756	13.4059	13.5098	13.7335	43	43	33.7	201.82	0	296.59	A0A0A0MTC7;A0A0A0MQS9;Q16363-2;Q16363;A0A494C139	Laminin subunit alpha-4	LAMA4
NaN	NaN	NaN	NaN	13.099	NaN	NaN	NaN	NaN	NaN	NaN	13.7172	NaN	12.8983	NaN	12.4754	NaN	NaN	NaN	NaN	NaN	NaN	NaN	NaN	NaN	14.4786	13.8205	14.8949	15.7285	14.9958	3	3	27.5	10.644	0	4.5546	A0A0A0MTB9;H0YAK8;A0A0A0MQT0;P09455;P09455-2;P09455-3	Retinol-binding protein 1	RBP1
12.4435	NaN	12.0798	NaN	12.2607	NaN	NaN	NaN	12.4059	NaN	NaN	NaN	NaN	11.9255	12.3175	NaN	NaN	NaN	NaN	10.9546	NaN	NaN	NaN	NaN	NaN	NaN	11.7628	12.5791	NaN	NaN	8	8	24.4	43.237	0	27.595	U3KQC1;A0A0A0MQU0;Q9BV38;K7EIR0	WD repeat-containing protein 18	WDR18
NaN	NaN	NaN	NaN	NaN	NaN	NaN	NaN	NaN	NaN	11.4914	NaN	NaN	NaN	NaN	NaN	NaN	NaN	NaN	12.7067	10.8307	NaN	NaN	NaN	NaN	NaN	NaN	NaN	NaN	NaN	7	7	25.2	48.793	0	33.816	A0A0A0MQU4;Q96I15;Q96I15-2	Selenocysteine lyase	SCLY
17.3838	15.9044	16.7389	16.2906	17.2734	10.2398	10.4528	NaN	10.6083	10.4364	10.904	NaN	NaN	10.6719	10.1962	11.952	11.8311	10.2309	11.6865	11.7363	17.7827	19.7449	17.3971	17.6214	18.0273	17.0668	19.0841	16.3169	16.042	17.1057	1	1	1.1	140.66	0.0062832	1.8856	A8MXZ9;A0A0A0MQU5;Q14896-2;Q14896	Myosin-binding protein C, cardiac-type	MYBPC3
NaN	NaN	NaN	NaN	17.8236	NaN	NaN	NaN	NaN	NaN	NaN	NaN	NaN	NaN	16.6244	NaN	NaN	NaN	15.1768	NaN	NaN	NaN	NaN	NaN	NaN	NaN	NaN	NaN	NaN	NaN	1	1	1.3	96.122	0.0069695	1.8109	D6RGD1;A0A0A0MQX1;Q9HD67	Unconventional myosin-X	MYO10
16.4488	14.5897	15.3078	15.7634	15.3832	15.5063	NaN	15.1731	15.2355	NaN	16.4837	16.356	16.4198	16.3322	16.4164	NaN	NaN	NaN	13.3919	NaN	NaN	NaN	NaN	NaN	NaN	NaN	16.747	16.3893	16.3181	NaN	7	6	21.6	41.817	0	43.339	Q9NR56;Q9NR56-5;C9JP00;Q9NR56-2;A0A0A0MQX8;Q9NR56-6;Q9NR56-7;H7C4T5;Q9NR56-4;Q9NR56-3;Q86VM6	Muscleblind-like protein 1	MBNL1
NaN	14.7517	13.9099	NaN	NaN	NaN	NaN	NaN	NaN	NaN	NaN	NaN	NaN	NaN	NaN	NaN	NaN	NaN	NaN	NaN	NaN	NaN	NaN	NaN	NaN	14.056	NaN	NaN	NaN	NaN	4	4	4.1	136.71	0.00077771	2.8586	A0A0A0MQY7;Q5VU97;A0A3B3ISH2;Q5VU97-2	VWFA and cache domain-containing protein 1	CACHD1
19.1734	19.5564	19.0767	19.0523	19.0553	19.0836	18.7275	19.0568	18.8889	19.2452	19.4193	19.3895	19.5736	19.3019	19.4181	20.2222	20.3245	20.6873	20.7233	20.8223	18.2464	18.2779	18.1785	18.2867	18.2285	18.6078	18.4399	18.6434	18.7294	19.0114	12	6	53.9	30.348	0	285.64	A0A0A0MR02;P45880;P45880-2;P45880-1;Q5JSD2	Voltage-dependent anion-selective channel protein 2	VDAC2
15.989	NaN	15.9568	NaN	16.0369	NaN	NaN	NaN	NaN	NaN	NaN	NaN	NaN	NaN	NaN	NaN	NaN	NaN	NaN	NaN	NaN	14.9344	NaN	NaN	NaN	13.4931	NaN	NaN	NaN	NaN	4	4	46.6	12.812	0	9.2092	H3BM50;H3BPU5;H3BPT1;H3BN58;A0A0A0MR05;Q9BVC4-4;Q9BVC4;H3BR25;H3BSZ4;Q9BVC4-5;Q9BVC4-3	Target of rapamycin complex subunit LST8	MLST8
14.8543	14.9885	15.1648	14.5696	15.343	15.7813	15.6299	15.9215	15.7594	15.8316	15.4212	15.9546	15.8516	15.672	15.8182	14.6833	13.3099	13.4318	13.6713	14.1002	16.7012	15.0098	16.3682	16.3163	16.7273	16.2107	14.6689	15.0812	15.2051	15.6181	4	4	32.9	18.388	0	99.49	Q5T092;A0A0A0MR06;Q5T091;O15258;Q5T093	Protein RER1	RER1
16.3045	NaN	NaN	NaN	NaN	16.2968	NaN	14.3974	16.0287	NaN	15.4617	13.9875	14.0943	NaN	15.3258	NaN	NaN	NaN	NaN	14.0431	16.9265	14.6928	16.7839	17.8262	16.5677	15.0536	NaN	14.8772	NaN	NaN	9	9	17	68.019	0	14.801	P43378;A0A0A0MR09	Tyrosine-protein phosphatase non-receptor type 9;Protein-tyrosine-phosphatase	PTPN9
18.3074	18.0398	18.1635	18.2371	18.1614	18.1711	18.1807	18.2318	18.1295	18.2851	18.7156	18.4122	18.307	18.3897	18.6073	18.9453	18.8173	18.9816	18.9334	19.0456	17.9652	18.1449	17.8786	17.8687	18.0251	18.4588	18.332	18.2301	18.3516	18.3797	5	5	24.1	33.529	0	36.239	A0A0A0MR74;O75907	Diacylglycerol O-acyltransferase 1	DGAT1
NaN	13.7272	12.7061	NaN	NaN	NaN	NaN	NaN	NaN	NaN	NaN	NaN	13.676	NaN	NaN	13.725	15.0741	14.9287	14.1913	13.0936	14.2574	15.5882	14.8695	13.5958	14.681	15.6909	17.7748	16.4236	15.3683	NaN	1	1	62.6	3014	0	323.31	A0A0A0MRA3;Q8WZ42-3;Q8WZ42-10;Q8WZ42-9	Titin	TTN
NaN	15.2328	NaN	NaN	NaN	NaN	NaN	NaN	NaN	16.2957	NaN	NaN	NaN	NaN	NaN	16.6986	NaN	14.4372	15.8332	NaN	NaN	NaN	NaN	NaN	NaN	NaN	16.2187	15.8978	16.0319	15.8431	7	7	5.6	176.55	0	11.393	A0A0A0MRB5;Q8WXG6-6;Q8WXG6-8;Q8WXG6-5;Q8WXG6-4;Q8WXG6-3;Q8WXG6-2;Q8WXG6-7;Q8WXG6	MAP kinase-activating death domain protein	MADD
NaN	NaN	NaN	NaN	NaN	NaN	NaN	NaN	16.8617	NaN	17.1771	NaN	NaN	NaN	NaN	NaN	NaN	NaN	NaN	NaN	14.9582	NaN	NaN	NaN	NaN	NaN	NaN	NaN	NaN	NaN	2	2	4	62.044	0.00026592	3.2393	A0A0A0MRB7;X6REB3;P15923-2;P15923;P15923-3;K7ENH8	Transcription factor E2-alpha	TCF3
NaN	17.977	NaN	NaN	NaN	NaN	NaN	NaN	NaN	NaN	NaN	18.1405	NaN	NaN	NaN	NaN	NaN	NaN	NaN	NaN	18.2619	17.2231	18.261	18.3559	18.2935	NaN	17.3884	NaN	NaN	NaN	4	4	3.9	131	0.0016406	2.4671	Q12791-5;A0A1W2PNX9;A0A0A0MSE6;H0Y382;H0Y379;Q5SVK0;A0A1W2PRX6;A0A1W2PQ93;A0A1W2PP26;H0Y5Z6;A0A1W2PRG5;B7ZMF5;Q5SVJ7;A0A1W2PR56;A0A1W2PP06;A0A1W2PNW6;Q5SVK5;A0A1W2PNH9;A0A0A0MRR0;A0A1W2PNY9;A0A1W2PRB0;A0A1W2PQA0;Q5SVJ9;A0A1W2PR62;A0A1W2PPZ1;A0A1W2PRN5;A0A1W2PPX7;A0A1W2PPY5;Q12791-3;A0A1W2PRE5;Q12791-7;A0A1W2PRA7;A0A1W2PRJ1;A0A1W2PNY8;J3KQ16;S4R2X4;A0A0A0MRC3;A0A1W2PQ53;A0A1W2PQJ9;A0A1W2PPS2;A0A1W…	Calcium-activated potassium channel subunit alpha-1	KCNMA1
NaN	12.9857	11.9977	12.5351	NaN	10.8101	NaN	12.1699	NaN	NaN	NaN	11.8658	10.6504	NaN	NaN	NaN	11.5771	11.7912	NaN	12.0957	NaN	NaN	NaN	NaN	NaN	12.0742	NaN	NaN	12.6476	12.3034	7	7	12.4	74.481	0	23.765	A0A0A0MSK4;A0A0A0MRC4;Q86YR5-4;Q86YR5;A0A087WVF5;Q86YR5-3	G-protein-signaling modulator 1	GPSM1
NaN	13.7192	NaN	14.269	NaN	NaN	NaN	NaN	NaN	13.9517	NaN	15.0564	14.4649	NaN	13.1475	15.6181	14.8306	15.3099	15.248	15.65	NaN	14.8863	NaN	NaN	NaN	13.9715	14.5765	14.1991	13.4607	14.2892	18	16	20.1	124.77	0	45.323	A0A0A0MRE5;Q9ULH1;Q9ULH1-2;H0YBF7	Arf-GAP with SH3 domain, ANK repeat and PH domain-containing protein 1	ASAP1
NaN	NaN	NaN	14.7816	NaN	13.0036	NaN	13.5852	NaN	NaN	12.8881	NaN	NaN	NaN	NaN	NaN	NaN	NaN	NaN	NaN	16.2339	NaN	16.3013	15.9522	16.3711	NaN	NaN	NaN	NaN	NaN	6	6	8.4	98.701	0	7.3517	A0A0A0MRE6;O94967-2;O94967;O94967-3;O94967-4	WD repeat-containing protein 47	WDR47
16.0128	15.9917	13.8097	15.9015	14.7206	15.4609	16.5851	NaN	14.947	17.239	15.3985	13.8369	16.4395	14.7525	15.2692	16.0199	15.3371	15.9521	15.6365	15.199	15.7768	15.8269	14.088	15.1547	15.1108	15.0521	16.5291	16.5475	15.9903	17.1197	63	63	20	453.49	0	109.07	A0A0A0MRF6;Q99996-3;Q99996;Q99996-1;Q99996-6;Q99996-5;A0A0A0MRE9	A-kinase anchor protein 9	AKAP9
15.669	15.9667	14.7581	NaN	NaN	14.1605	NaN	14.9392	15.1423	16.335	NaN	16.522	16.2516	13.9613	NaN	14.07	NaN	15.4017	NaN	12.9849	NaN	14.3555	14.3624	NaN	15.5899	14.6956	16.609	14.8271	14.4811	12.908	7	7	19.8	37.971	0	10.187	A0A0A0MRI1;Q8IXQ4;Q8IXQ4-2;Q8IXQ4-3	GPALPP motifs-containing protein 1	GPALPP1
14.7829	NaN	13.0667	14.1991	12.3729	15.2278	13.8416	13.7776	14.6126	14.9295	15.5644	16.3138	15.7139	15.6628	14.7493	13.9004	14.2072	14.3505	14.4137	NaN	13.6435	NaN	14.8905	NaN	NaN	14.4435	15.7945	16.0524	16.1127	NaN	9	8	23.9	47.804	0	101.99	A0A0A0MRI2;Q9UNH7;Q9UNH7-2;G3V5X9	Sorting nexin-6;Sorting nexin-6, N-terminally processed	SNX6
14.8224	14.4927	14.5581	14.1066	14.7409	14.4285	13.8592	14.0285	13.792	14.3988	13.4837	14.2561	14.015	13.5913	13.9318	13.1761	NaN	NaN	NaN	NaN	NaN	13.0959	NaN	NaN	13.3079	15.1339	14.8094	15.2942	14.9274	15.0988	18	18	14.5	193.63	0	27.731	A0A0A0MRJ0;Q5VT25-4;Q5VT25-5;Q5VT25;Q5VT25-2;Q5VT25-6;Q5VT25-3	Non-specific serine/threonine protein kinase;Serine/threonine-protein kinase MRCK alpha	CDC42BPA
17.8661	18.1007	17.9858	17.7821	17.5696	18.1788	18.1271	17.8177	17.8253	18.2516	18.4248	18.2604	17.9728	18.1551	17.8298	17.7363	18.708	18.0568	17.1983	18.0698	17.7488	17.5679	17.5198	17.6408	17.9924	18.209	18.3522	18.4271	18.1531	18.1989	12	12	49.8	30.315	0	323.31	A0A0A0MRJ6;H7BY58;P22061;P22061-2;F6S8N6;A0A3F2YNX8	Protein-L-isoaspartate O-methyltransferase;Protein-L-isoaspartate(D-aspartate) O-methyltransferase	PCMT1
18.3966	18.3842	18.269	18.3649	18.4207	17.9557	18.0995	17.976	18.1367	17.7196	17.8606	17.8373	17.6676	17.7509	17.7819	16.9569	16.3312	16.9246	16.681	17.0039	18.5638	18.2414	18.2729	18.2588	18.4471	17.6579	17.7376	17.7595	17.9145	17.7244	70	70	50	197.2	0	323.31	A0A0A0MRM2;Q86VF7;Q86VF7-2;Q86VF7-4;Q86VF7-3	Nebulin-related-anchoring protein	NRAP
18.1991	17.9679	18.6272	18.6331	18.1919	18.4209	18.2518	17.5238	16.142	17.9602	18.622	19.0317	19.1475	19.1619	18.7536	16.716	17.3602	16.1557	16.9354	17.2019	19.1973	18.4437	16.651	NaN	16.8248	18.3643	18.7193	18.7543	18.7067	18.1754	31	30	32.1	145.01	0	274.06	A0A0A0MRM8;Q9UM54-6;A0A0D9SGC1;E7EW20;Q9UM54-5;Q9UM54-2;Q9UM54-4;Q9UM54-1;Q9UM54	Unconventional myosin-VI	MYO6
NaN	NaN	13.2594	12.4913	NaN	14.041	NaN	NaN	NaN	13.7356	14.7191	13.3533	13.4165	NaN	NaN	14.1898	16.1909	15.6239	14.9409	13.9009	NaN	NaN	NaN	NaN	NaN	13.6751	14.3303	13.418	13.6156	13.3738	8	8	11.2	74.543	0	22.369	A0A0A0MRM9;Q14978-2;Q14978;Q14978-3	Nucleolar and coiled-body phosphoprotein 1	NOLC1
22.2611	21.9853	22.1171	21.999	22.2954	20.555	20.739	20.6039	20.6752	20.648	21.9847	22.0953	22.0155	21.936	21.9326	21.291	20.8473	20.7457	20.7569	21.0054	20.48	20.2241	20.2923	20.4231	20.3426	21.7699	21.426	21.6665	21.5937	21.6546	22	22	73	37.121	0	323.31	A0A0A0MRN9;Q9GZV1;Q5T457;Q9GZV1-2	Ankyrin repeat domain-containing protein 2	ANKRD2
12.9688	NaN	13.676	14.9958	15.171	13.1048	12.5498	NaN	NaN	NaN	NaN	NaN	NaN	NaN	NaN	NaN	NaN	13.9443	14.0597	14.2011	14.9636	13.3205	14.9119	15.3653	14.6482	NaN	NaN	NaN	NaN	NaN	9	9	13.3	90.131	0	12.057	A0A0A0MRP0;Q8IWC1-2;Q8IWC1-4;Q8IWC1;Q8IWC1-3	MAP7 domain-containing protein 3	MAP7D3
NaN	NaN	NaN	NaN	NaN	NaN	NaN	NaN	NaN	NaN	NaN	12.4811	12.3437	NaN	12.5233	NaN	NaN	NaN	NaN	12.1808	NaN	NaN	12.9906	13.0188	12.9328	NaN	NaN	NaN	NaN	NaN	3	3	24.5	17.394	0	17.271	P09234;A0A0A0MRR7	U1 small nuclear ribonucleoprotein C	SNRPC
NaN	NaN	NaN	14.8193	NaN	NaN	NaN	NaN	NaN	NaN	15.2552	14.1938	NaN	14.9991	NaN	NaN	NaN	NaN	NaN	NaN	15.3047	14.7081	15.2942	NaN	15.3237	14.5247	NaN	13.4189	NaN	NaN	2	2	16	17.234	0.0021357	2.4092	A0A0A0MRW1;A0A0A0MRV9;Q5T586;A0A0A0MRW2;Q5T593;A0A0A0MRW0;A0A0A0MRW3;Q8IW50-3;Q8IW50-7;Q8IW50-2;Q8IW50-5;Q8IW50-6;Q8IW50-4;Q8IW50	Protein FAM219A	FAM219A
NaN	NaN	14.7899	NaN	NaN	NaN	16.8036	16.4723	NaN	17.8413	NaN	NaN	NaN	NaN	NaN	NaN	NaN	NaN	NaN	NaN	NaN	20.9884	18.6214	18.7489	18.6422	18.1057	18.2151	17.7435	NaN	NaN	14	13	16.3	112.16	0	25.233	A0A0A0MRW6;Q9H6R4-2;Q9H6R4-4;Q9H6R4;Q9H6R4-3	Nucleolar protein 6	NOL6
13.7216	NaN	NaN	NaN	13.8129	13.7449	13.9164	13.6011	NaN	14.0215	12.3049	NaN	NaN	13.0429	11.4942	NaN	NaN	NaN	NaN	NaN	NaN	NaN	NaN	NaN	NaN	NaN	NaN	13.7374	13.9441	13.6314	4	4	16.5	46.404	0	7.5251	A0A1B0GW37;A0A1B0GWJ4;O00712-5;O00712-4;A0A2R8Y7V8;O00712;Q5VW26;Q5VW30;Q5VW27;A0A1B0GWI9;A0A1B0GU97;A0A0A0MRX8;U3KQE8;A0A1B0GVN4;U3KPY9;A0A1B0GWB8;Q5W0Y9;A0A087WXP2;A0A1B0GTC1;O00712-2	Nuclear factor 1 B-type;Nuclear factor 1	NFIB
11.9183	NaN	14.1228	14.272	NaN	NaN	NaN	NaN	12.0964	12.3438	13.0665	13.4752	12.7061	12.8674	12.9753	14.1495	13.2571	13.2176	13.0956	14.0588	12.5737	NaN	NaN	13.1038	NaN	13.3826	12.019	12.5494	13.3775	NaN	9	9	20.3	55.804	0	22.96	A0A0A0MRY0;Q8WUA7-4;Q8WUA7;B0QYI1;Q8WUA7-3;Q8WUA7-2	TBC1 domain family member 22A	TBC1D22A
NaN	15.761	14.4188	NaN	NaN	NaN	NaN	NaN	NaN	NaN	14.9385	NaN	14.6398	14.6523	14.4841	NaN	NaN	NaN	NaN	NaN	NaN	15.9747	NaN	15.2597	NaN	NaN	NaN	NaN	NaN	NaN	5	4	16.2	56.527	0	4.2911	A0A0A0MRY2;B0QZE2;B7Z2J6;J3QKD2;Q15326-4;Q15326-2;Q15326-6;Q15326-3;Q15326;E7ENI9;Q15326-5	Zinc finger MYND domain-containing protein 11	ZMYND11
14.2628	NaN	NaN	NaN	NaN	14.7682	14.2464	NaN	NaN	NaN	14.6233	NaN	NaN	NaN	NaN	NaN	13.0406	NaN	NaN	NaN	14.5934	NaN	14.4009	14.1397	NaN	NaN	NaN	NaN	NaN	NaN	1	1	3.7	79.479	0.00026546	3.2044	E9PDK2;A0A0A0MRZ1;Q9H9P5	Putative E3 ubiquitin-protein ligase UNKL	UNKL
NaN	NaN	NaN	NaN	12.5719	NaN	NaN	NaN	NaN	NaN	NaN	NaN	NaN	NaN	NaN	NaN	NaN	11.9713	NaN	NaN	NaN	NaN	NaN	NaN	NaN	NaN	NaN	12.165	12.2477	NaN	7	7	15.7	70.074	0	13.688	A0A0A0MRZ4;Q15025-7;Q15025-8;Q15025-5;Q15025-6;Q15025-4;Q15025-2;Q15025;E7EMV7;Q15025-3	TNFAIP3-interacting protein 1	TNIP1
19.012	19.8139	19.2757	19.0798	19.072	21.2889	21.1016	21.5813	21.6007	21.2541	21.7865	21.5207	21.5532	21.7512	21.914	18.9059	19.289	19.3507	19.5113	19.3829	21.0558	20.9656	21.0914	21.1803	21.0572	20.5474	19.8531	20.6395	20.6887	20.6406	13	6	60.3	36.105	0	323.31	P01857;A0A0A0MS08;A0A0A0MS07	Ig gamma-1 chain C region	IGHG1
NaN	12.0489	NaN	NaN	NaN	NaN	NaN	NaN	NaN	NaN	NaN	11.4071	NaN	NaN	NaN	NaN	11.8547	12.0908	12.2011	NaN	NaN	NaN	NaN	NaN	NaN	NaN	NaN	NaN	11.581	NaN	11	11	42.7	35.503	0	28.141	A0A0A0MS41;A0A1P0AYU5;Q9BWM7;S4R3N9	Sideroflexin;Sideroflexin-3	SFXN3
11.6007	14.1044	11.9589	13.1499	12.8288	NaN	NaN	13.9197	NaN	13.8698	NaN	NaN	13.2186	NaN	11.2533	NaN	14.1841	14.8856	14.336	14.4321	NaN	13.7078	NaN	NaN	NaN	11.8552	NaN	NaN	NaN	12.8872	14	13	24.5	87.183	0	29.329	A0A0A0MS45;J3KNI1;Q9H9E3;Q9H9E3-3;Q9H9E3-2	Conserved oligomeric Golgi complex subunit 4	COG4
NaN	NaN	NaN	NaN	NaN	NaN	NaN	NaN	NaN	NaN	NaN	NaN	NaN	NaN	NaN	NaN	NaN	NaN	11.0867	NaN	NaN	NaN	NaN	NaN	NaN	NaN	NaN	NaN	NaN	NaN	3	3	36.4	46.235	0	25.625	P22694-2;P22694-4;A0A0A0MS54;P22694-9;P22694-6;P22694-7;P22694-5;P22694;P22694-3;P22694-10;A0A087WVC4;P22694-8;B1APG3;B1APF9;B1APG0;B1APG1;B1APF8;B1APG2	cAMP-dependent protein kinase catalytic subunit beta	PRKACB
14.6956	15.0395	15.7644	16.0625	15.1534	NaN	15.4866	17.4632	NaN	NaN	17.2611	17.6907	NaN	17.2666	14.4248	NaN	NaN	NaN	NaN	NaN	NaN	14.7964	14.2262	NaN	NaN	17.7363	16.1355	16.0719	16.1169	16.6382	7	7	30.7	34.58	0	17.808	A0A0A0MS70;H0Y4G9;Q99836-5;Q99836;Q99836-6;A0A0A0MSI9;Q99836-2;A0A494C0J8	Myeloid differentiation primary response protein MyD88	MYD88
NaN	NaN	NaN	NaN	NaN	NaN	NaN	NaN	NaN	NaN	NaN	NaN	NaN	NaN	NaN	NaN	NaN	NaN	NaN	NaN	13.6194	NaN	NaN	14.0957	NaN	NaN	NaN	NaN	NaN	NaN	1	1	43.1	47.532	0	47.966	A0A0A0MS74;Q16822-2	Phosphoenolpyruvate carboxykinase [GTP], mitochondrial	PCK2
12.6181	NaN	NaN	NaN	NaN	NaN	NaN	NaN	NaN	NaN	NaN	12.5406	NaN	12.9928	NaN	NaN	NaN	NaN	NaN	NaN	13.0839	NaN	NaN	12.1498	NaN	13.0139	NaN	NaN	13.1485	NaN	1	1	11.7	11.386	0.0033578	2.268	E9PKT0;A8MZF5;A0A0A0MS75;A8MYS5;Q9UHJ9-3;Q9UHJ9;Q9UHJ9-5;Q9UHJ9-2	Post-GPI attachment to proteins factor 2	PGAP2
15.1163	14.211	15.2418	NaN	NaN	14.8538	15.0029	13.9355	14.8162	NaN	14.6281	13.8119	14.8922	NaN	NaN	NaN	15.6815	15.8982	NaN	16.0095	NaN	NaN	14.3132	NaN	NaN	15.0875	NaN	13.1979	NaN	NaN	5	4	23.2	36.544	0	4.0064	A0A0A0MS88;Q6UXH8;Q6UXH8-3;A0A3B3IRL6	Collagen and calcium-binding EGF domain-containing protein 1	CCBE1
NaN	13.3652	NaN	NaN	13.9655	12.6963	NaN	13.5774	13.5704	NaN	NaN	13.3455	13.041	NaN	NaN	NaN	NaN	NaN	NaN	NaN	NaN	NaN	NaN	NaN	NaN	11.7282	NaN	NaN	NaN	NaN	4	4	7.8	62.4	0.0034701	2.2273	A0A0A0MS90;Q9UIS9-7;Q9UIS9-5;Q9UIS9-10;Q9UIS9;Q9UIS9-9;Q9UIS9-12;Q9UIS9-4;Q9UIS9-11;Q9UIS9-8;Q9UIS9-6;Q9UIS9-2;K7EN65;K7EPZ6	Methyl-CpG-binding domain protein 1	MBD1
NaN	NaN	NaN	NaN	NaN	NaN	NaN	NaN	NaN	NaN	NaN	NaN	NaN	NaN	NaN	NaN	NaN	NaN	NaN	NaN	11.0756	NaN	NaN	10.6903	11.062	NaN	NaN	NaN	NaN	NaN	7	7	3.5	360.18	0	22.613	A0A0A0MSA0;Q16787-3;Q16787;A0A075B783	Laminin subunit alpha-3	LAMA3
13.9243	14.0045	NaN	NaN	15.8237	NaN	12.2714	13.8485	15.8377	NaN	16.0148	NaN	NaN	NaN	NaN	15.7049	NaN	12.9196	15.6854	NaN	NaN	14.4756	13.2628	NaN	NaN	NaN	15.3477	14.7448	14.625	NaN	18	17	32.8	78.808	0	45.098	A0A0A0MSB8;Q9UPT5-1;Q9UPT5-6;Q9UPT5;Q9UPT5-2;Q9UPT5-5;A0A0A0MRE1;B4DJ07	Exocyst complex component 7	EXOC7
NaN	NaN	NaN	17.5213	NaN	NaN	NaN	NaN	NaN	NaN	NaN	NaN	NaN	NaN	NaN	NaN	NaN	NaN	NaN	NaN	NaN	NaN	NaN	NaN	NaN	NaN	NaN	NaN	NaN	NaN	4	4	8.3	53.584	0	4.0926	C9JLX3;A0A0A0MSC1;O60266;H7C1A6;U3KQ91;O60266-2	Adenylate cyclase type 3	ADCY3
NaN	NaN	15.0641	NaN	14.8543	NaN	NaN	NaN	NaN	NaN	NaN	15.1474	15.2603	15.6634	13.4363	NaN	NaN	NaN	NaN	NaN	NaN	15.172	NaN	NaN	NaN	14.3336	13.8294	15.3693	14.9342	NaN	5	5	1.6	390.47	0	5.6304	A0A0A0MSD0;Q4LDE5;Q4LDE5-4	Sushi, von Willebrand factor type A, EGF and pentraxin domain-containing protein 1	SVEP1
18.2621	19.4095	19.0572	19.0901	18.4111	17.6449	17.8562	18.2527	17.7388	17.9419	18.4353	19.0306	18.9811	19.1238	18.8312	19.5833	18.5673	19.6004	19.2231	19.7513	18.9285	18.228	18.9177	18.8955	19.1705	19.3879	18.9837	19.4696	19.3686	19.2833	9	5	57.7	34.594	0	323.31	A0A0A0MSE2;E9PF18;Q16836;Q16836-3;Q16836-2;A0A1W2PNM1;A0A0D9SFP2;A0A1W2PQV5;A0A1W2PQ78	Hydroxyacyl-coenzyme A dehydrogenase, mitochondrial	HADH
12.4318	12.7013	12.5896	11.9198	NaN	11.8876	12.0612	11.7447	11.9211	12.3607	12.3217	12.8073	12.755	12.2579	NaN	11.6284	NaN	10.3624	NaN	NaN	NaN	NaN	NaN	NaN	NaN	12.899	12.3559	11.426	11.4233	12.9121	11	11	31.4	44.205	0	65.632	J3KNW4;A0A0A0MSG2;Q14192	Four and a half LIM domains protein 2	FHL2
NaN	NaN	NaN	12.5386	NaN	NaN	NaN	NaN	NaN	NaN	NaN	NaN	NaN	NaN	NaN	NaN	NaN	11.7653	NaN	NaN	NaN	NaN	NaN	NaN	NaN	NaN	13.4151	NaN	NaN	NaN	4	4	6.1	101	0	4.3179	Q86WJ1;Q86WJ1-2;Q86WJ1-4;A0A494C1F7;A0A0A0MSH9;A0A0A0MRH8;A0A087WTM4;A0A494C1P7;A0A494C179;A0A494C0J6;A0A494C0F0;Q86WJ1-5;Q86WJ1-3	Chromodomain-helicase-DNA-binding protein 1-like	CHD1L
15.5174	14.5066	NaN	15.3822	15.9517	15.0568	14.2005	NaN	NaN	15.0308	15.0372	14.9033	15.7452	15.8942	15.6346	NaN	NaN	NaN	NaN	NaN	NaN	NaN	NaN	NaN	NaN	14.2269	NaN	NaN	NaN	14.8207	7	5	19.8	50.403	0	6.0378	B3KPJ4;A0A0A0MSI2;Q8IXK0-2;Q8IXK0-4;Q8IXK0;Q8IXK0-5;Q8IXK0-3	Polyhomeotic-like protein 2	PHC2
NaN	15.7018	NaN	16.7793	NaN	NaN	NaN	13.779	13.713	NaN	16.3427	NaN	NaN	NaN	NaN	NaN	13.4189	NaN	NaN	NaN	15.8452	NaN	15.4226	15.5248	13.0912	NaN	NaN	NaN	NaN	NaN	14	14	23.9	82.118	0	20.998	A0A0A0MSI8;O00471;F8W9B8	Exocyst complex component 5	EXOC5
NaN	13.6417	12.5475	13.7943	NaN	NaN	14.346	NaN	NaN	11.3665	NaN	NaN	13.0773	NaN	11.9965	NaN	NaN	NaN	NaN	NaN	NaN	NaN	NaN	NaN	NaN	13.1879	14.1706	NaN	NaN	NaN	6	6	7.2	96.999	0	5.9507	A0A0A0MSJ9;Q15283-2;Q15283	Ras GTPase-activating protein 2	RASA2
16.2384	17.0417	16.9803	15.9459	13.2052	16.6884	NaN	15.469	16.1316	14.3695	15.9526	14.3961	NaN	NaN	NaN	NaN	14.972	NaN	NaN	NaN	15.6621	14.7097	15.02	NaN	NaN	NaN	16.623	16.6563	NaN	16.3542	19	19	17.4	171.68	0	35.563	A0A0A0MSK6;Q13017-2;Q13017	Rho GTPase-activating protein 5	ARHGAP5
NaN	NaN	NaN	NaN	14.6411	NaN	14.6081	NaN	NaN	NaN	NaN	NaN	NaN	NaN	NaN	NaN	15.0211	NaN	NaN	NaN	NaN	NaN	NaN	NaN	NaN	NaN	NaN	NaN	NaN	NaN	3	3	10.8	46.684	0	19.026	A0A0A0MSL2;A0A0A0MT14;B4DWF2;Q9UKS7-4;Q9UKS7-7;Q9UKS7-2;Q9UKS7;E7EUI1;Q9UKS7-3;Q9UKS7-6	Zinc finger protein Helios	IKZF2;ZNFN1A2
18.8768	18.5538	18.6038	19.0696	18.5615	17.9698	17.6948	17.8846	17.8839	17.8331	18.4307	18.3902	18.7304	18.4561	17.7285	16.5903	16.2859	16.5569	16.4716	16.9129	17.6566	16.1925	17.2774	18.0274	17.2529	17.8444	16.8433	17.8261	17.6224	17.2796	12	7	54.2	36.867	0	273.49	A0A0A0MSS8;P42330;S4R3Z2;P42330-2	Aldo-keto reductase family 1 member C3	AKR1C3
NaN	11.5709	11.0064	10.2614	NaN	NaN	NaN	NaN	NaN	NaN	9.83695	10.2509	11.1803	10.6943	NaN	NaN	10.6432	NaN	11.3825	NaN	NaN	NaN	NaN	NaN	NaN	10.8707	10.5545	10.7265	10.8035	10.9661	10	9	9.5	183.06	0	21.579	A0A0A0MSU4;O94911;O94911-3;A0A075B774	ATP-binding cassette sub-family A member 8	ABCA8
13.7884	NaN	NaN	NaN	13.9944	13.4727	NaN	14.3299	14.6129	16.4517	15.1834	NaN	NaN	NaN	NaN	13.1676	NaN	13.0051	NaN	13.2232	12.8857	15.6869	14.5636	13.1181	14.8263	13.982	12.6508	12.5936	NaN	NaN	2	2	12.7	24.03	0	7.5668	A0A0A0MSV6;D6R934;P02746	Complement C1q subcomponent subunit B	C1QB
NaN	NaN	NaN	NaN	NaN	NaN	NaN	NaN	12.8083	NaN	NaN	NaN	NaN	NaN	NaN	NaN	NaN	NaN	NaN	NaN	14.7721	13.2433	NaN	NaN	NaN	NaN	NaN	NaN	NaN	NaN	2	2	8.7	47.606	0	5.9464	A0A0G2JKZ1;A2AB90;A0A0G2JH37;A0A0A0MSV9;O15533-2;O15533;O15533-3;Q6P1N7;C9JA35;A0A0A0MT98;O15533-4	Tapasin	TAPBP
NaN	14.1181	NaN	NaN	NaN	NaN	NaN	NaN	NaN	NaN	NaN	NaN	NaN	NaN	NaN	NaN	NaN	NaN	NaN	NaN	NaN	NaN	NaN	NaN	NaN	NaN	14.7666	14.8268	14.9622	14.9783	1	1	23.6	12.941	0.00065539	3.0316	A0A0A0MSX5;A0A0A0MTF4;P13378-2;P13378	Homeobox protein Hox-D8	HOXD8
NaN	NaN	NaN	NaN	NaN	NaN	NaN	NaN	NaN	NaN	NaN	NaN	14.7369	NaN	NaN	NaN	NaN	NaN	NaN	NaN	NaN	NaN	NaN	NaN	NaN	NaN	NaN	NaN	NaN	NaN	3	3	12	32.57	0.0051295	2.0171	A0A0A0MT32;P38571-2;P38571;Q5T073	Lysosomal acid lipase/cholesteryl ester hydrolase	LIPA
11.6469	NaN	NaN	NaN	NaN	10.7917	11.405	10.2216	9.62565	NaN	NaN	10.0545	NaN	11.593	11.8395	NaN	NaN	NaN	NaN	NaN	NaN	NaN	NaN	NaN	NaN	11.5804	NaN	11.2197	11.0103	NaN	12	11	11.9	148.86	0	24.08	A0A0A0MT33;Q9UPN6;Q9UPN6-2	Protein SCAF8	SCAF8
NaN	NaN	NaN	NaN	11.3614	NaN	NaN	NaN	NaN	NaN	NaN	NaN	NaN	NaN	NaN	NaN	NaN	NaN	NaN	NaN	NaN	NaN	NaN	NaN	NaN	NaN	NaN	NaN	NaN	NaN	2	2	7.7	26.41	0	3.7638	A0A0A0MT35;Q8TBF2-3;A0A2P0CTB1;Q8TBF2;J3QKK8;J3KPF5;J3KPF6;A0A0G2JRR6;A0A0G2JSF1;A0A2P0CU24;A0A0A0MRV4;J3KRV9;A0A2P0CTH9;Q8TBF2-2;Q8TBF2-7;Q8TBF2-4;Q8TBF2-6	Prostamide/prostaglandin F synthase	FAM213B
15.5184	15.4222	15.2996	15.4173	15.6823	NaN	NaN	13.6627	NaN	14.5925	NaN	15.6411	15.5395	15.5813	15.9377	NaN	NaN	NaN	NaN	NaN	NaN	NaN	NaN	NaN	NaN	14.6376	NaN	13.9841	13.9164	14.4592	4	3	4.9	114.69	0	5.0698	H3BUD4;A0A0A0MT40;Q15111-2;Q15111	Phosphoinositide phospholipase C;Inactive phospholipase C-like protein 1	PLCL1
14.5283	NaN	13.4578	14.3232	14.3545	13.6602	13.5432	13.6477	13.945	NaN	14.4835	15.1357	14.7173	15.0082	14.1663	14.2356	13.6499	13.7384	13.7879	13.8858	14.6975	15.9543	14.7826	14.5079	15.0236	15.035	14.8125	15.8278	14.5819	14.5246	21	2	22.5	136.27	0	75.184	A0A0A0MT60;Q5T1M5	Peptidyl-prolyl cis-trans isomerase;FK506-binding protein 15	FKBP15
13.8831	NaN	14.4622	NaN	NaN	NaN	NaN	14.6911	NaN	14.8985	NaN	NaN	NaN	NaN	NaN	NaN	16.3972	NaN	15.0599	NaN	NaN	15.8758	NaN	NaN	NaN	14.4492	15.7319	NaN	NaN	14.9355	8	8	25.3	48.194	0	9.0519	A0A0A0MT72;Q9BSQ5;Q9BSQ5-2;Q9BSQ5-4;A0A3B3IRS0;E9PEC4;C9JUH3;Q9BSQ5-3	Cerebral cavernous malformations 2 protein	CCM2
17.4492	17.217	16.8567	17.2328	17.4335	15.7648	15.75	16.0031	16.2556	15.6629	16.712	16.2657	16.7592	17.0422	16.7796	16.7124	16.628	16.7945	16.9804	15.3941	15.6176	15.1136	15.7469	15.9	16.0563	16.5001	16.1182	16.4744	16.7555	15.9836	13	12	42.3	46.319	0	54.301	A0A0A0MT83;P26440;A0A0S2Z4K7;P26440-2;H7C4G6	Isovaleryl-CoA dehydrogenase, mitochondrial	IVD
19.0052	NaN	NaN	NaN	NaN	NaN	NaN	NaN	NaN	NaN	NaN	NaN	NaN	NaN	NaN	NaN	16.7425	NaN	NaN	NaN	14.3289	NaN	NaN	NaN	NaN	NaN	NaN	NaN	NaN	NaN	16	16	20.3	99.365	0	20.225	A0A0A0MTB8;Q8NI36	WD repeat-containing protein 36	WDR36
15.7932	15.7103	15.6228	16.0079	15.7832	16.1603	NaN	16.4086	15.564	15.532	16.5353	12.8404	14.5453	15.9574	16.1118	16.8114	16.7889	16.5487	16.4799	16.8782	15.5924	14.85	16.1904	14.0246	15.4673	15.1003	15.6281	15.4366	15.471	16.0017	70	68	16.6	591.4	0	125.47	A0A0A0MTR7;A0A0A0MTC1;Q63HN8;Q63HN8-4	E3 ubiquitin-protein ligase RNF213	RNF213
14.0206	NaN	14.3643	14.2358	13.5594	13.1097	NaN	NaN	NaN	13.0445	NaN	14.1028	NaN	NaN	NaN	NaN	NaN	12.5504	13.4375	13.8886	13.4574	NaN	NaN	NaN	NaN	13.689	13.8351	13.6643	15.0781	14.5369	7	7	17.9	62.608	0	13.353	Q9NUL3;F8VPI7;Q9NUL3-2;E9PH62;Q9NUL3-7;Q9NUL3-3;Q9NUL3-6;Q9NUL3-8;E7EVJ4;A0A0A0MTC6;A0A0A0MTC4;E7EPX0;A0A0A0MTD1;E5RJN7;G5EA18;Q9NUL3-4;E7EVI1	Double-stranded RNA-binding protein Staufen homolog 2	STAU2
14.792	NaN	NaN	NaN	NaN	NaN	NaN	NaN	NaN	NaN	NaN	NaN	NaN	NaN	NaN	NaN	NaN	NaN	NaN	NaN	NaN	NaN	NaN	NaN	NaN	NaN	NaN	NaN	NaN	NaN	7	7	5	261.86	0	22.366	A0A0A0MTL4;A0A0A0MTE8;Q8IVL1-4;Q8IVL1-8;Q8IVL1-9;Q8IVL1-10;Q8IVL1-13;Q8IVL1-12;Q8IVL1-11;Q8IVL1-3;Q8IVL1-2;Q8IVL1;Q8IVL1-5	Neuron navigator 2	NAV2
NaN	NaN	NaN	NaN	NaN	NaN	NaN	NaN	NaN	NaN	NaN	NaN	14.9979	NaN	NaN	NaN	NaN	NaN	NaN	NaN	NaN	NaN	NaN	NaN	NaN	14.6491	NaN	14.6968	NaN	NaN	2	2	12.3	60.822	0	48.931	A0A0A0MTG2;O14576-4;O14576-3;O14576-5;O14576-2;O14576	Cytoplasmic dynein 1 intermediate chain 1	DYNC1I1
19.2358	18.0766	17.654	17.9651	14.8917	17.8665	17.9188	19.2205	17.5583	18.4654	15.6337	15.7925	18.1016	17.7128	15.7128	12.5809	14.9547	NaN	16.7239	17.9917	16.3	16.7958	17.8	17.6563	17.6725	17.1054	17.1248	18.6053	18.2856	18.0383	16	16	41.2	54.611	0	81.269	A0A0A0MTH3;Q13418;Q13418-2;Q13418-3	Integrin-linked protein kinase	ILK
NaN	8.42941	NaN	10.3067	NaN	NaN	NaN	9.2982	NaN	NaN	NaN	8.88914	NaN	NaN	NaN	NaN	NaN	9.69312	NaN	NaN	NaN	NaN	NaN	NaN	9.67113	NaN	9.15679	NaN	NaN	NaN	18	16	12.4	206.93	0	31.552	A0A0A0MTH9;O14981	TATA-binding protein-associated factor 172	BTAF1
12.6252	11.6193	11.3748	11.5676	13.0419	NaN	NaN	11.2889	NaN	11.2532	NaN	11.5508	NaN	10.721	10.628	NaN	NaN	NaN	12.6058	NaN	NaN	NaN	NaN	NaN	NaN	NaN	NaN	10.2366	NaN	NaN	6	6	11.9	61.446	0	10.858	A0A0A0MTI1;Q15392-2;Q15392;H7C4B7	Delta(24)-sterol reductase	DHCR24
18.3876	20.1284	19.5765	19.562	18.9534	19.1557	19.3008	18.7861	18.7016	18.7645	17.3268	19.2534	19.586	19.5604	18.5056	20.7255	21.5082	20.6815	20.089	20.3497	16.7452	16.8741	15.8024	16.7856	16.82	19.6553	20.1706	20.0421	20.0079	19.7066	6	4	45.4	11.15	0	93.422	B8ZWD1;A0A0A0MTI5;P07108;P07108-3;P07108-2;P07108-4;P07108-5	Acyl-CoA-binding protein	DBI
NaN	14.6405	NaN	NaN	NaN	NaN	NaN	NaN	NaN	14.5587	NaN	13.919	NaN	NaN	NaN	NaN	NaN	14.3975	NaN	14.1258	14.108	NaN	NaN	14.5471	13.3449	14.16	NaN	NaN	14.3455	NaN	3	3	8.6	40.705	0	7.4269	A0A0A0MTP0;A0A0A0MTK0;Q7Z6B0-2;Q7Z6B0;F5GWR1;Q7Z6B0-3	Coiled-coil domain-containing protein 91	CCDC91
NaN	16.0008	15.7946	NaN	NaN	NaN	NaN	NaN	NaN	15.6865	13.9069	15.9217	14.1023	NaN	13.0973	NaN	NaN	NaN	NaN	NaN	13.6664	NaN	13.122	NaN	13.5394	15.4444	NaN	NaN	15.8969	15.4302	14	13	13.9	134.07	0	21.822	A0A0A0MTL6;Q6ZS17-2;Q6ZS17;Q6ZS17-3;Q6ZS17-4	Protein FAM65A	FAM65A
15.5567	13.1154	15.1892	14.6494	14.6987	14.711	15.3247	14.4771	15.7522	15.1863	15.4671	15.6235	15.3721	15.8545	15.8921	14.7597	13.8186	13.7483	13.9164	13.7352	13.1982	12.3884	14.0431	13.3442	14.0027	14.8586	15.3795	15.7743	15.2866	15.3311	27	26	44.3	88.505	0	75.566	A0A0A0MTN0;Q13617;Q13617-2;Q5T2B5	Cullin-2	CUL2
NaN	14.8053	16.9246	17.0199	NaN	NaN	NaN	NaN	NaN	NaN	15.5078	15.3746	NaN	17.4982	NaN	20.1794	NaN	19.5199	NaN	19.2952	NaN	18.6221	16.6267	16.2205	NaN	NaN	18.881	18.1911	17.9975	NaN	1	1	5.5	16.588	0.0092571	1.6465	J3KQY5;A0A0A0MTQ2;Q92813-3;Q92813;Q92813-2	Iodothyronine deiodinase;Type II iodothyronine deiodinase	DIO2
12.7999	NaN	NaN	NaN	NaN	13.265	NaN	NaN	13.3132	NaN	NaN	NaN	13.0189	13.418	12.8338	NaN	NaN	NaN	NaN	14.2872	NaN	NaN	NaN	NaN	NaN	NaN	14.8708	NaN	NaN	NaN	1	1	23.4	9.1078	0	8.3849	A0A0A0MTQ5;G3V556;P56378;P56378-2	6.8 kDa mitochondrial proteolipid	C14orf2;MP68
22.4631	22.4838	22.5589	22.5933	22.4349	22.7372	22.7069	22.8078	22.7962	22.8159	21.6637	21.675	21.6766	21.6462	21.6776	19.8747	19.6425	19.8391	19.8657	19.7928	22.6858	22.6222	22.6127	22.6878	22.5614	21.9339	22.0801	22.0644	21.9716	21.9844	1924	29	60.7	3994.6	0	323.31	A0A0A0MTS7;Q8WZ42-12;Q8WZ42-13;Q8WZ42-5	Titin	TTN
16.5668	NaN	16.8932	18.5193	NaN	20.9889	20.7977	NaN	21.0511	NaN	NaN	NaN	NaN	NaN	20.6681	NaN	NaN	NaN	NaN	NaN	NaN	17.0581	20.6345	NaN	20.3553	NaN	NaN	NaN	NaN	NaN	5	5	13.1	46.22	0	5.4599	A0A0A0MTU3;Q4ZIN3-2;Q4ZIN3;U3KPY4	Membralin	TMEM259
NaN	NaN	NaN	NaN	NaN	NaN	NaN	NaN	NaN	NaN	NaN	NaN	NaN	NaN	NaN	13.2144	NaN	12.7763	12.8437	12.9304	13.1617	NaN	12.2071	NaN	12.4304	NaN	NaN	NaN	NaN	NaN	5	5	17.3	43.881	0	22.591	A0A0A6YYH1;Q7Z6K5;Q7Z6K5-2	Arpin	C15orf38-AP3S2;ARPIN
NaN	18.2515	15.1776	NaN	NaN	NaN	NaN	NaN	NaN	NaN	NaN	NaN	NaN	NaN	NaN	NaN	NaN	NaN	NaN	NaN	NaN	NaN	NaN	NaN	NaN	NaN	NaN	NaN	NaN	NaN	4	4	10	58.199	0	8.4526	A0A0A6YYI3;A0A0B4J1V8;Q9NQ55-2;Q9NQ55;Q9NQ55-3;A8MV53;H7C446	Suppressor of SWI4 1 homolog	PPAN-P2RY11;PPAN
15.2339	NaN	NaN	NaN	NaN	17.5628	17.4799	13.4605	14.9709	NaN	15.716	16.7937	16.8168	15.2215	15.5998	NaN	15.5326	15.5342	NaN	NaN	15.0197	NaN	14.9275	14.9172	17.836	17.3948	NaN	NaN	NaN	15.2983	7	6	15.6	177.28	0	38.688	A0A0A6YYJ5		MACF1
16.0465	15.861	15.8134	16.3429	15.6103	NaN	14.6634	13.6062	NaN	14.6456	15.0438	14.0739	16.0461	15.5776	15.3757	14.9225	NaN	NaN	13.6356	14.4856	15.9834	14.0402	NaN	14.9442	14.627	15.9991	16.2667	15.9626	16.3089	15.7457	13	0	30.6	54.223	0	70.428	A0A0A6YYJ8;Q96HJ9-2;Q9Y383-3;Q9Y383-2	UPF0562 protein C7orf55;Putative RNA-binding protein Luc7-like 2	LUC7L2;C7orf55
13.3706	13.3787	NaN	NaN	13.1383	13.584	NaN	NaN	13.8615	NaN	14.0756	12.5393	NaN	11.5458	12.676	14.2475	12.856	NaN	NaN	14.2626	12.6184	15.5364	NaN	11.755	11.4386	13.3714	15.7518	11.2216	NaN	12.4785	9	5	46.5	34.779	0	23.971	A0A0A6YYL2;P0DMN0;P0DMM9;P0DMM9-3;P0DMM9-2	Sulfotransferase;Sulfotransferase 1A4;Sulfotransferase 1A3	SULT1A4;SULT1A3
NaN	NaN	13.0018	15.2962	NaN	NaN	14.0903	14.0398	12.8963	NaN	15.1735	13.8771	14.68	15.3594	15.0637	13.0797	14.5372	14.4781	14.5096	13.2255	NaN	NaN	NaN	NaN	NaN	16.3067	NaN	NaN	13.5513	14.8568	11	11	14.5	114.16	0	38.376	P57737-3;A0A0A6YYL4;P57737;P57737-4;P57737-2	Coronin-7;Coronin	CORO7;CORO7-PAM16
NaN	NaN	NaN	NaN	NaN	NaN	NaN	NaN	NaN	NaN	NaN	NaN	NaN	NaN	NaN	NaN	NaN	NaN	NaN	NaN	13.3218	13.3397	13.392	13.4528	13.3733	NaN	NaN	NaN	NaN	NaN	6	6	16.5	74.591	0	11.855	A0A0B4J1R2;Q9H6R3;Q9H6R3-2	Acyl-CoA synthetase short-chain family member 3, mitochondrial	ACSS3
NaN	NaN	NaN	17.1525	16.838	16.624	16.7142	16.5921	NaN	NaN	16.7669	13.7515	NaN	NaN	16.62	NaN	NaN	NaN	NaN	NaN	16.7666	NaN	NaN	NaN	NaN	NaN	NaN	NaN	NaN	NaN	6	5	70.8	11.695	0	14.162	A0A0B4J1R7;Q96B45	UPF0693 protein C10orf32	C10orf32-ASMT;C10orf32
NaN	16.5495	NaN	NaN	NaN	NaN	15.9641	NaN	NaN	17.0966	NaN	17.3107	14.5773	15.1109	NaN	NaN	NaN	NaN	15.4598	15.3354	NaN	14.5484	NaN	NaN	NaN	17.452	17.1243	17.3144	17.329	17.3826	8	8	11.6	92.723	0	19.299	A0A0B4J1S8;Q9UBF8-2;Q9UBF8;Q9UBF8-3;F8W860	Phosphatidylinositol 4-kinase beta	PI4KB
NaN	NaN	NaN	NaN	NaN	NaN	17.1403	NaN	NaN	NaN	NaN	NaN	NaN	17.4493	NaN	19.6204	NaN	NaN	NaN	NaN	NaN	18.7548	NaN	NaN	NaN	16.8861	19.9363	16.821	NaN	16.6758	2	1	3	126.56	0.0010226	2.6468	A0A0B4J1T8;Q9UF33;J3KR66;Q9UF33-2;Q9UF33-3;Q15375-4	Receptor protein-tyrosine kinase;Ephrin type-A receptor 6;Ephrin type-A receptor 7	EPHA6;EPHA7
NaN	NaN	NaN	NaN	NaN	NaN	NaN	NaN	NaN	NaN	NaN	NaN	NaN	NaN	NaN	18.1671	NaN	NaN	NaN	NaN	18.6928	NaN	18.7426	18.6674	18.546	NaN	NaN	NaN	NaN	NaN	4	4	6.6	88.349	0	4.3424	F5H5K2;F5GY88;A0A0B4J1W0;O75448-2;O75448;B4DDR8	Mediator of RNA polymerase II transcription subunit 24	MED24
NaN	NaN	NaN	NaN	NaN	NaN	NaN	NaN	NaN	NaN	NaN	NaN	NaN	14.6361	NaN	NaN	NaN	NaN	NaN	NaN	NaN	NaN	NaN	NaN	NaN	NaN	14.5674	NaN	NaN	15.1462	1	1	29.8	101.2	0	87.121	A0A0B4J1W3;Q9BXJ9-4	N-alpha-acetyltransferase 15, NatA auxiliary subunit	NAA15
NaN	NaN	NaN	NaN	NaN	NaN	NaN	NaN	NaN	NaN	13.6903	NaN	NaN	NaN	13.6436	14.4271	13.8333	13.7275	13.6254	13.9436	14.2235	NaN	NaN	NaN	NaN	NaN	NaN	NaN	NaN	NaN	3	2	31.6	12.839	0	5.8248	A0A0B4J1X5;A0A0C4DH42;P0DP02;P01767;P01772	Ig heavy chain V-III region BUT;Ig heavy chain V-III region KOL	IGHV3-74;IGHV3-66
12.6788	12.4845	12.6001	12.5672	13.5482	12.2884	NaN	12.7052	12.8794	11.2569	15.0396	14.5177	14.8322	14.9188	14.9356	15.0794	14.2075	13.526	13.514	14.9947	15.6296	15.792	15.738	15.9751	14.3805	14.255	15.6405	14.2272	14.1454	13.7395	7	6	49.6	15.763	0	59.657	A0A0B4J1Z1;C9JAB2;Q16629-3;Q16629-2;Q16629-4;Q16629	Serine/arginine-rich splicing factor 7	SRSF7
NaN	NaN	NaN	NaN	NaN	NaN	NaN	NaN	NaN	NaN	NaN	NaN	NaN	NaN	NaN	12.1324	NaN	NaN	NaN	NaN	NaN	NaN	NaN	NaN	NaN	NaN	12.5479	NaN	NaN	11.9802	5	0	24.6	94.702	0	32.225	A0A0B4J203		FIP1L1
NaN	NaN	NaN	NaN	NaN	NaN	NaN	NaN	NaN	NaN	NaN	NaN	NaN	NaN	NaN	16.1071	16.3339	16.739	NaN	16.0488	NaN	16.7379	13.1933	14.7815	NaN	NaN	15.0473	13.2318	NaN	NaN	1	1	32.1	23.15	0	148.53	A0A0B4J231;P0CG04;B9A064	Ig lambda-1 chain C regions;Immunoglobulin lambda-like polypeptide 5	IGLL5;IGLC1
NaN	NaN	NaN	16.5927	NaN	NaN	NaN	NaN	NaN	NaN	NaN	NaN	NaN	NaN	NaN	15.1077	NaN	NaN	NaN	NaN	15.5143	19.6079	NaN	15.8167	15.0174	NaN	NaN	NaN	NaN	NaN	4	4	28.1	16.676	0.00065781	3.0803	A0A0B4J294;H3BP13;Q9UL33-2;Q9UL33;H3BUK6	Trafficking protein particle complex subunit 2-like protein	TRAPPC2L
NaN	NaN	NaN	NaN	NaN	NaN	NaN	NaN	NaN	NaN	NaN	NaN	NaN	NaN	NaN	NaN	12.3323	12.5231	12.7655	NaN	NaN	NaN	NaN	NaN	NaN	NaN	NaN	NaN	NaN	NaN	2	2	41.1	7.9902	0	5.4425	A0A0B4J297;I3L4V0;Q9BRA0;Q9BRA0-2;I3L310;I3L3Z2	N-alpha-acetyltransferase 38, NatC auxiliary subunit	NAA38
14.4244	NaN	13.4383	NaN	13.0236	13.6222	13.7069	15.0494	13.3756	14.1265	13.7455	15.6571	13.7839	13.7696	15.4916	14.6757	13.962	NaN	14.1432	NaN	NaN	NaN	13.6656	13.6568	NaN	13.1043	13.9349	13.3106	13.2105	NaN	9	9	27.4	51.504	0	19.942	A0A0B4J2A0;Q9UHJ6	Sedoheptulokinase	TRPV1;SHPK
NaN	NaN	NaN	NaN	NaN	NaN	NaN	NaN	NaN	NaN	NaN	NaN	NaN	NaN	NaN	NaN	NaN	NaN	NaN	NaN	NaN	NaN	12.7679	12.8432	12.1314	NaN	NaN	NaN	NaN	NaN	1	1	15.6	8.6797	0.0016398	2.4572	A0A0B4J2A3;Q96A00-2;Q96A00	Protein phosphatase 1 regulatory subunit 14A	PPP1R14A
19.1977	19.8394	19.6379	19.1723	19.6266	17.823	17.6598	17.9764	17.6903	18.0018	18.4548	19.3275	19.544	19.7285	19.2452	20.27	19.8208	19.1827	19.0612	20.1014	17.0973	18.1106	17.9829	17.8061	17.8552	19.2306	19.72	19.3289	19.2682	19.0943	20	20	63.2	41.601	0	323.31	A0A0B4J2A4;P42765;K7EME0	3-ketoacyl-CoA thiolase, mitochondrial	ACAA2
15.7765	11.648	14.4327	14.6467	13.3678	14.5324	14.375	14.912	15.2082	14.3556	12.5135	13.9486	14.8554	14.2886	13.8343	NaN	NaN	13.5918	NaN	NaN	12.5635	NaN	14.8242	13.3965	15.1377	15.1305	12.2207	15.0185	14.1671	14.5441	8	8	67.8	13.742	0	66.413	A0A0B4J2B4;K7EM56;S4R417;K7ELC2;P62841	40S ribosomal protein S15	RPS15
NaN	NaN	NaN	NaN	NaN	NaN	NaN	NaN	NaN	13.9872	NaN	11.3129	NaN	NaN	13.5184	17.0965	17.955	17.6498	17.8012	17.0312	NaN	15.7818	NaN	NaN	13.8714	13.9919	14.8022	14.6832	12.9189	14.0351	1	1	31.2	10.429	0	19.089	S4R460;A0A0B4J2B5;A0A4W8ZXM2;A0A075B7F0;A0A0C4DH32;A0A0B4J1X8;P01766	Ig heavy chain V-III region BRO	IGHV3OR16-9;IGHV3OR16-10;IGHV3-20;IGHV3-43
18.9367	19.3483	19.1328	19.1776	19.1215	18.8691	18.9866	19.1321	18.8434	19.1946	19.369	19.18	19.1329	19.176	19.3555	20.2621	19.6645	19.6693	19.8329	19.7302	17.4529	16.8347	16.566	15.9803	17.125	19.3194	18.5265	18.9967	19.1705	19.2526	9	8	50	21.525	0	83.763	Q5W0H4;A0A0B4J2C3;P13693;J3KPG2;E9PJF7;P13693-2	Translationally-controlled tumor protein	TPT1
20.9163	21.3709	20.9466	21.3579	21.0607	20.4738	20.4321	20.1331	19.8933	20.1609	20.3457	19.6689	20.4647	19.4902	20.7309	21.4774	20.8768	21.2726	21.2902	20.8368	18.8018	19.2381	19.2089	19.2137	18.2176	20.7584	19.8745	20.2327	20.5916	20.4959	10	1	60.8	28.17	0	263.87	P0DPI2;A0A0B4J2D5;P0DPI2-2;A0A0B4J2H4;A0A0B4J2D5-2
17.3767	18.1064	17.4801	17.7149	18.2415	16.6301	18.9017	18.6812	17.7798	17.9264	17.4764	17.7054	17.3078	16.3049	17.5594	15.8705	NaN	NaN	NaN	NaN	15.9633	17.6637	17.8493	17.8724	17.9895	18.6972	18.4297	18.4569	18.4726	18.547	3	3	13.9	26.136	0	6.578	A0A0B4J2E8;Q96D31-2;Q96D31	Calcium release-activated calcium channel protein 1	ORAI1
NaN	NaN	NaN	13.26	NaN	NaN	12.6531	13.5272	NaN	NaN	NaN	NaN	14.3019	NaN	NaN	14.3039	14.5267	14.2841	14.4715	NaN	NaN	NaN	NaN	NaN	NaN	NaN	NaN	NaN	14.5171	NaN	1	1	18.5	6.3133	0.0017619	2.4343	A0A0B4J2F0		PIGBOS1
15.3862	NaN	14.6841	NaN	NaN	15.1599	15.0623	NaN	NaN	14.8248	15.6157	15.3423	15.3537	15.3741	NaN	NaN	NaN	13.2317	NaN	12.509	NaN	NaN	13.9898	NaN	NaN	14.8746	14.7855	15.1694	NaN	15.0983	3	3	9.4	77.362	0	10.622	Q9H334-8;A0A3B3IS87;A0A3B3IS20;A0A3B3IST0;A0A3B3IRS5;A0A3B3IUB6;A0A3B3IST6;C9J0F0;A0A0B4J2F3;A0A3B3IT66;H0Y882;A0A3B3IRW5;G5E965;A0A3B3IT14;A0A3B3ISQ6;Q9H334-6;Q9H334-3;Q9H334-7;Q9H334;Q9H334-4;A0A3B3IU15;A0A3B3IU08;C9J5T4;A0A3B3IT26	Forkhead box protein P1	FOXP1
NaN	NaN	NaN	NaN	NaN	NaN	NaN	NaN	NaN	NaN	NaN	NaN	NaN	11.4229	NaN	NaN	NaN	NaN	NaN	NaN	NaN	NaN	NaN	NaN	NaN	NaN	12.7905	NaN	NaN	NaN	4	2	33.9	13.074	0	5.9132	A0A0B4J2F8;F6S314;E2QRJ6;P52435;A6NFM0;Q9H1A7;Q9GZM3;D6RAG0;E7EP90;A0A0B4J1Z8;F8WF84;E7EWC6	DNA-directed RNA polymerase II subunit RPB11-a;DNA-directed RNA polymerase II subunit RPB11-b2;DNA-directed RNA polymerase II subunit RPB11-b1	POLR2J3;POLR2J;POLR2J2
NaN	NaN	NaN	NaN	NaN	NaN	NaN	NaN	NaN	NaN	NaN	NaN	NaN	NaN	NaN	10.6734	NaN	NaN	NaN	NaN	NaN	NaN	NaN	NaN	NaN	NaN	NaN	NaN	NaN	NaN	5	5	11.7	67	0	13.667	A0A0C4DH00;A0A0B4J2G4;Q15345;A0A087X0S7;A0A087WTU1;Q15345-3	Leucine-rich repeat-containing protein 41	LRRC41
16.4392	13.4383	14.5138	12.7172	14.2638	14.7367	14.4979	NaN	NaN	14.2381	16.4218	14.5707	14.9228	14.1881	15.0084	14.3301	NaN	15.1222	15.2072	14.6944	NaN	NaN	NaN	NaN	13.9496	12.9095	NaN	12.7198	NaN	NaN	7	7	17.7	57.278	0	14.776	A0A0C4DFL7;Q16850;Q16850-2	Lanosterol 14-alpha demethylase	CYP51A1
NaN	12.9788	14.1078	12.9433	15.3592	15.7364	NaN	14.2071	15.0135	15.5713	16.2154	15.0317	13.9707	13.7062	NaN	17.1299	17.4456	16.9257	16.3425	17.3128	NaN	14.4547	13.0122	NaN	NaN	15.5036	16.2348	14.6019	14.5114	15.8519	5	5	34.7	22.61	0	8.5821	G3V5T0;A0A0C4DFM0;G3V4T6;A0A0A0MR33;G3V267;O43708;O43708-2;O43708-3	Maleylacetoacetate isomerase	GSTZ1
NaN	NaN	12.3207	12.5902	12.4608	12.7476	NaN	NaN	12.6363	NaN	NaN	12.2507	NaN	NaN	NaN	12.6567	NaN	12.2403	12.1722	11.8714	NaN	NaN	NaN	NaN	NaN	NaN	NaN	NaN	NaN	NaN	10	10	20.5	72.54	0	45.984	A0A0C4DFM1;Q92544	Transmembrane 9 superfamily member 4	TM9SF4
NaN	NaN	NaN	NaN	NaN	NaN	NaN	NaN	NaN	NaN	NaN	NaN	NaN	NaN	NaN	NaN	NaN	NaN	NaN	NaN	NaN	NaN	12.5622	NaN	NaN	NaN	NaN	NaN	NaN	14.6913	3	3	4.2	108.7	0	4.518	A0A0C4DFM2;Q6ZN55;Q6ZN55-2	Zinc finger protein 574	ZNF574
21.3983	21.265	21.0164	20.9159	21.1359	20.9904	20.9137	20.6593	20.6846	20.651	20.725	20.5135	20.5487	20.5385	20.5552	20.2714	19.7299	19.9438	19.8307	20.0203	20.5134	20.9321	21.2587	21.2025	20.7822	20.8133	21.0126	20.906	20.8608	20.8829	29	5	64.3	55.394	0	323.31	A0A0C4DFM5;Q9UBF9;Q9UBF9-2	Myotilin	MYOT
NaN	NaN	NaN	NaN	NaN	NaN	NaN	NaN	12.5936	NaN	NaN	NaN	NaN	NaN	NaN	NaN	14.1623	NaN	NaN	NaN	NaN	NaN	NaN	NaN	NaN	NaN	NaN	NaN	NaN	NaN	3	3	3.5	135.98	0	3.7431	E9PKY2;A0A0C4DFM7;Q5TAX3;E9PKX1;Q5TAX3-2	Terminal uridylyltransferase 4	ZCCHC11
15.4467	14.4681	13.151	15.8132	15.1393	13.5622	NaN	12.9916	NaN	13.4477	15.9239	13.4596	14.6977	13.4065	14.678	14.095	12.3018	13.5481	13.4209	12.6867	13.9327	13.7092	13.9747	14.9439	12.4869	15.461	14.6189	14.984	14.9235	15.6603	9	8	43.8	34.292	0	64.046	A0A0C4DFN3;Q99685;A0A3B3ITT3;Q99685-2;E7EWX8	Monoglyceride lipase	MGLL
NaN	NaN	NaN	NaN	NaN	NaN	NaN	NaN	NaN	NaN	NaN	NaN	NaN	NaN	NaN	NaN	NaN	NaN	NaN	NaN	NaN	NaN	NaN	NaN	NaN	11.1407	NaN	NaN	NaN	NaN	3	3	22.4	28.151	0	4.0793	A0A0C4DFS0;P30039-2;P30039;V9GY00	Phenazine biosynthesis-like domain-containing protein	PBLD
18.2518	16.9597	18.181	18.4729	18.3907	16.0735	16.8243	16.6669	NaN	15.9869	17.2411	17.0793	NaN	17.0319	17.2769	17.3959	17.0671	15.3167	17.238	17.3215	16.9426	16.8906	17.0027	17.1275	16.5024	16.1079	16.5203	15.5664	16.0969	16.0901	21	19	34.8	103.32	0	83.019	Q12959-2;A0A0C4DFT3;Q12959-4;Q12959-3;Q12959-5;Q12959-6;Q12959-7;Q12959;Q12959-9;Q12959-8;E7EQD7	Disks large homolog 1	DLG1
NaN	NaN	17.9128	NaN	16.3503	NaN	NaN	18.2442	18.0885	18.8689	17.4713	18.1619	17.5448	18.1279	18.8821	NaN	NaN	NaN	NaN	17.5629	NaN	NaN	NaN	NaN	14.2163	16.9685	17.2626	18.3213	17.9646	18.6656	5	5	1.8	325.77	0	6.6335	A0A0C4DFX4;Q6ZRS2-3;Q6ZRS2-2;Q6ZRS2;A0A0A0MS59;A0A087X0E3	Helicase SRCAP	SRCAP
NaN	NaN	15.3308	NaN	13.9059	NaN	13.8975	NaN	NaN	14.1298	13.9454	13.5609	NaN	13.2872	NaN	NaN	NaN	NaN	NaN	NaN	NaN	NaN	NaN	NaN	NaN	13.8154	13.9276	13.917	13.7145	13.3195	7	7	18.2	57.972	0	19.87	H0Y3X6;A0A0C4DFX9;Q9H3P2;C9JEM7;H7C2C7;C9JHL4	Negative elongation factor A	NELFA
NaN	NaN	NaN	NaN	NaN	NaN	15.4147	13.9942	NaN	15.0148	NaN	NaN	NaN	NaN	NaN	NaN	NaN	NaN	NaN	NaN	NaN	NaN	12.9465	NaN	NaN	14.3695	14.8941	NaN	NaN	NaN	4	4	13.4	53.806	0	12.851	A0A0C4DFZ2;P15289-2;P15289	Arylsulfatase A;Arylsulfatase A component B;Arylsulfatase A component C	ARSA
16.7062	16.9911	NaN	17.0058	19.8458	15.9439	16.7789	19.2669	16.6604	14.7099	18.1728	17.6906	17.1226	17.2375	17.8384	17.7719	18.3291	16.0762	19.8252	18.6416	16.4737	12.3442	12.7032	16.6841	13.0216	15.1055	16.3665	16.2961	17.3592	15.7128	11	11	58.9	29.404	0	323.31	C9J9K3;A0A0C4DG17;P08865	40S ribosomal protein SA	RPSA
NaN	NaN	NaN	NaN	NaN	NaN	NaN	NaN	NaN	12.1635	NaN	NaN	NaN	NaN	NaN	NaN	NaN	NaN	NaN	14.4977	NaN	NaN	NaN	NaN	NaN	NaN	NaN	NaN	NaN	11.9194	4	4	18.7	55.682	0	13.3	F8WAL6;Q9NYB9;Q9NYB9-4;Q9NYB9-2;A0A0C4DG21;E7EP65;E7EW77;E9PEZ7;Q9NYB9-3;B7Z836	Abl interactor 2	ABI2
NaN	12.6847	NaN	NaN	NaN	NaN	NaN	NaN	NaN	NaN	NaN	NaN	NaN	NaN	NaN	NaN	NaN	NaN	NaN	NaN	NaN	NaN	NaN	NaN	NaN	NaN	NaN	NaN	NaN	NaN	1	1	9.5	15.945	0	3.7517	X6REF7;A0A0C4DG36;Q8IWL2;Q8IWL1;Q8IWL2-2	Pulmonary surfactant-associated protein A1;Pulmonary surfactant-associated protein A2	SFTPA2;SFTPA1
11.971	NaN	NaN	NaN	NaN	NaN	NaN	NaN	NaN	NaN	NaN	NaN	NaN	12.2044	NaN	NaN	NaN	NaN	NaN	NaN	NaN	NaN	NaN	NaN	NaN	NaN	NaN	NaN	NaN	NaN	1	1	10.8	1005.2	0	125.38	Q8NF91-4;A0A0C4DG40;Q8NF91-2;Q8NF91-8	Nesprin-1	SYNE1
12.7437	NaN	NaN	12.956	NaN	NaN	NaN	NaN	12.5699	NaN	13.0637	NaN	NaN	12.8923	NaN	13.4251	NaN	NaN	NaN	NaN	NaN	NaN	NaN	NaN	NaN	NaN	NaN	NaN	NaN	NaN	3	3	39.8	9.5304	0.00026508	3.1758	A0A2R8Y547;A0A2R8Y7V2;C9JQB1;C9J9V6;A0A0C4DG91;O75414	Nucleoside diphosphate kinase;Nucleoside diphosphate kinase 6	NME6
14.5725	17.3127	17.0465	17.5205	NaN	15.774	15.7839	17.2922	14.9335	17.2008	NaN	16.7272	16.7395	14.2926	NaN	NaN	NaN	NaN	NaN	16.0502	NaN	NaN	13.5513	NaN	NaN	17.1629	16.9243	17.1204	17.1599	17.0739	23	22	18.6	169.58	0	62.442	A0A0C4DG98;Q8NI27	THO complex subunit 2	THOC2
18.2087	18.2303	18.1809	17.9051	18.1604	17.6384	17.2458	17.474	17.558	16.9675	17.8461	17.3852	17.7126	17.587	17.8006	17.7515	17.7406	17.5901	17.4961	17.2124	15.9286	15.3531	15.6203	16.0729	15.506	17.5769	17.46	17.7332	17.6191	17.7263	15	15	62.4	40.183	0	162.86	A0A0C4DGA2;O75521-2;O75521	Enoyl-CoA delta isomerase 2, mitochondrial	ECI2
14.3903	NaN	14.6239	NaN	NaN	14.0399	14.6408	NaN	14.2124	NaN	14.6043	14.8421	15.0326	14.6577	14.9546	NaN	NaN	NaN	NaN	NaN	NaN	16.434	16.2926	16.3578	16.3723	14.0822	13.3644	14.0781	14.1503	13.7327	5	5	6	113.86	0	6.0664	A0A0C4DGA6;Q14527;Q14527-2	Helicase-like transcription factor	HLTF
11.7766	14.5525	14.4447	15.56	15.6599	15.0029	14.9755	13.7348	14.533	14.6563	13.95	13.9364	14.2616	13.6751	14.1648	12.777	NaN	NaN	13.2712	NaN	NaN	NaN	NaN	NaN	NaN	13.1844	12.7259	13.3655	13.9248	13.1322	2	2	39.7	7.4054	0	8.0181	A0A0C4DGB9		PPA2
13.4966	14.5637	NaN	12.9198	NaN	NaN	NaN	NaN	NaN	NaN	NaN	NaN	NaN	NaN	NaN	NaN	NaN	NaN	NaN	NaN	NaN	NaN	NaN	NaN	NaN	NaN	NaN	NaN	NaN	NaN	2	2	8.3	23.243	0.00026817	3.3763	A0A0C4DGE4;A0A286YF28;A0A0J9YW33;Q13277-2;Q13277-3;Q13277	Syntaxin-3	STX3
14.4585	13.981	14.8678	13.4196	14.6806	14.9541	14.8077	13.4278	14.7538	14.5386	14.2988	14.9181	14.3678	14.1625	14.3357	14.6052	14.4398	14.0044	14.0212	14.8425	14.757	14.8059	14.7889	14.9018	14.6795	13.6854	14.0474	14.4979	14.8204	14.6143	33	6	19.9	220.85	0	126.67	Q14839-2;A0A2R8Y425;Q14839;A0A0C4DGG9;A0A2R8Y521;A0A2R8Y212;F5GWX5;A0A2U3TZM0;A0A2R8YFK9;A0A2R8Y5J0;A0A2R8YFD8;A0A2R8YDJ9;A0A2R8YD40;A0A2R8YER1;A0A2R8Y8C1;A0A2R8Y445;A0A2R8YDW2;A0A2R8Y5M9;A0A2R8Y7I0;A0A2R8Y5Z7;A0A2R8YE38	Chromodomain-helicase-DNA-binding protein 4	CHD4
NaN	NaN	NaN	NaN	NaN	NaN	12.0742	NaN	NaN	10.4092	NaN	NaN	NaN	NaN	NaN	NaN	11.6742	NaN	NaN	NaN	NaN	NaN	NaN	NaN	NaN	12.6073	NaN	NaN	NaN	NaN	5	5	20.4	41.767	0	50.995	A0A0C4DGH0;Q5ZPR3-4;Q5ZPR3;H0YL10;Q5ZPR3-2;Q5ZPR3-3;H0YK40;H0YK59	CD276 antigen	CD276
15.0111	15.3956	NaN	NaN	15.2652	16.5232	16.814	NaN	15.6934	16.3937	15.7626	16.4951	14.7488	14.8646	16.556	NaN	NaN	NaN	NaN	NaN	17.071	NaN	17.1272	NaN	17.1576	15.5807	17.6773	15.5557	15.391	14.6743	8	5	18.3	60.812	0	11.402	A0A0C4DGH3;Q9Y6R0;M0QYC2	Numb-like protein	NUMBL
NaN	14.8586	15.0249	NaN	14.998	NaN	14.49	14.9878	NaN	NaN	NaN	14.6902	NaN	14.3547	NaN	16.7132	NaN	16.1962	16.1459	16.3629	NaN	14.5084	NaN	NaN	NaN	14.7787	11.9927	NaN	14.227	14.7951	2	2	22.7	10.604	0.0015215	2.5424	A0A0C4DGJ8;Q6IPR1	LYR motif-containing protein 5	LYRM5
NaN	NaN	NaN	NaN	16.4194	NaN	NaN	NaN	NaN	NaN	15.1128	NaN	NaN	NaN	NaN	NaN	NaN	NaN	NaN	NaN	NaN	NaN	NaN	NaN	NaN	NaN	NaN	NaN	NaN	NaN	1	1	2.2	53.077	0.0095858	1.613	A0A0C4DGM2;Q8IWY8-4;Q8IWY8-2;Q8IWY8	Zinc finger and SCAN domain-containing protein 29	ZSCAN29
NaN	NaN	NaN	NaN	NaN	NaN	NaN	NaN	NaN	NaN	NaN	NaN	NaN	NaN	NaN	18.5551	17.8842	18.9565	18.8882	18.0627	NaN	NaN	NaN	NaN	NaN	NaN	9.30198	10.0351	8.83007	9.01617	2	2	20.8	19.6	0	30.006	A0A0C4DGN4;Q96DA0;I3L1H9;I3L3X0	Zymogen granule protein 16 homolog B	ZG16B
12.6577	16.9284	NaN	NaN	15.1025	14.6962	NaN	14.3787	NaN	NaN	15.9164	16.2698	NaN	NaN	15.1099	NaN	NaN	NaN	14.3751	NaN	13.2847	NaN	NaN	NaN	NaN	13.4941	NaN	NaN	NaN	NaN	14	13	25.3	83.131	0	23.31	A0A0C4DGN6;Q9Y2X7;Q9Y2X7-3;J3QRU8	ARF GTPase-activating protein GIT1	GIT1
16.3904	NaN	NaN	16.361	NaN	NaN	NaN	NaN	16.7293	NaN	16.0865	NaN	NaN	NaN	15.7754	NaN	NaN	NaN	NaN	NaN	15.0542	NaN	15.1226	15.16	15.3751	NaN	NaN	NaN	NaN	NaN	5	5	21.4	31.504	0	3.8501	E7EU35;A0A0C4DGP0;Q9UKF7-2;Q9UKF7	Cytoplasmic phosphatidylinositol transfer protein 1	PITPNC1
14.6472	14.2509	15.5139	15.6913	15.4891	15.1976	14.7998	16.0016	16.1447	14.4286	14.9426	15.66	16.5137	15.6496	14.9989	16.0491	15.2451	15.5901	15.4966	15.6081	13.995	14.4079	12.6761	NaN	11.6388	16.4286	16.19	16.0045	16.053	16.2387	10	10	38.1	33.524	0	37.751	A0A0C4DGQ8;Q6IAN0	Dehydrogenase/reductase SDR family member 7B	DHRS7B
NaN	NaN	11.9595	NaN	NaN	NaN	NaN	NaN	NaN	NaN	NaN	NaN	NaN	NaN	NaN	NaN	NaN	NaN	NaN	NaN	NaN	NaN	NaN	NaN	NaN	NaN	NaN	NaN	NaN	NaN	2	2	19.6	12.896	0.00077932	2.889	R4GMR9;R4GN74;R4GNC2;R4GN63;A0A1B0GX61;R4GMW0;A0A0C4DGR6;Q96NB2;R4GMS6	Sideroflexin-2	SFXN2
18.5787	18.5087	18.3149	18.0376	18.6756	17.7358	17.9227	17.7577	17.996	17.2798	18.2869	18.1024	18.1868	18.1508	18.1224	18.2534	16.9202	17.2166	17.2006	17.9111	17.827	18.5571	17.7564	17.8386	17.7816	18.2991	17.7031	18.5449	18.7314	18.429	4	4	35.9	15.136	0	20.733	A0A0C4DGS0;A0A2Y9D025;P56556;R4GN43	NADH dehydrogenase [ubiquinone] 1 alpha subcomplex subunit 6	NDUFA6
12.6924	13.0917	13.4638	13.3491	13.6315	13.9427	NaN	NaN	10.1406	12.2296	13.8269	14.2474	14.5607	14.1691	14.4381	13.5207	13.3397	13.1395	14.5072	14.4329	13.8629	14.5054	14.4297	14.6638	14.5697	14.4807	13.2333	13.0178	15.7704	14.6004	13	13	38.5	48.799	0	323.31	A0A0C4DGS1;P39656;P39656-2;P39656-3	Dolichyl-diphosphooligosaccharide--protein glycosyltransferase 48 kDa subunit	DDOST
NaN	NaN	NaN	NaN	NaN	NaN	NaN	NaN	NaN	NaN	11.0742	NaN	NaN	NaN	NaN	NaN	NaN	NaN	NaN	NaN	NaN	NaN	NaN	NaN	NaN	NaN	NaN	NaN	NaN	NaN	1	1	15.4	15.432	0	6.2506	A0A0C4DGU3		HM13
15.0741	NaN	NaN	NaN	NaN	14.2886	NaN	NaN	14.1587	NaN	NaN	NaN	NaN	NaN	NaN	NaN	NaN	NaN	NaN	NaN	NaN	NaN	NaN	NaN	NaN	NaN	NaN	NaN	NaN	NaN	3	3	3.6	96.214	0.0027562	2.3687	A0A0C4DGV9;P49917	DNA ligase;DNA ligase 4	LIG4
NaN	NaN	NaN	NaN	NaN	NaN	NaN	NaN	NaN	NaN	NaN	NaN	NaN	11.3292	NaN	12.5822	NaN	NaN	NaN	NaN	NaN	NaN	NaN	NaN	NaN	NaN	NaN	NaN	NaN	NaN	3	3	6.5	75.773	0.0002649	3.166	A0A0C4DH01;Q9NVU0-5;Q9NVU0-4;Q9NVU0;Q9NVU0-3;Q9NVU0-2	DNA-directed RNA polymerase III subunit RPC5	POLR3E
NaN	NaN	NaN	NaN	NaN	NaN	NaN	NaN	NaN	NaN	NaN	NaN	NaN	NaN	NaN	NaN	NaN	NaN	NaN	NaN	NaN	NaN	NaN	NaN	NaN	NaN	NaN	NaN	NaN	15.5827	3	3	41.4	6.4651	0.0062969	1.9132	H7BXT7;A0A0C4DH16;B8ZZS0;Q9NYM9;E9PHY4	BET1-like protein	BET1L
14.3076	NaN	NaN	NaN	NaN	NaN	NaN	NaN	NaN	NaN	NaN	13.9155	NaN	NaN	NaN	14.8647	NaN	NaN	NaN	NaN	NaN	15.7329	NaN	NaN	NaN	NaN	16.1286	NaN	NaN	NaN	2	2	23.7	12.43	0	7.341	A0A0C4DH24;A0A0A0MT36		IGKV6-21;IGKV6D-21
NaN	NaN	NaN	NaN	NaN	NaN	NaN	NaN	NaN	NaN	NaN	NaN	NaN	NaN	NaN	NaN	12.216	NaN	NaN	NaN	NaN	NaN	NaN	NaN	NaN	NaN	NaN	NaN	NaN	NaN	1	1	12.8	13.008	0.0051182	1.9945	A0A0C4DH29		IGHV1-3
NaN	NaN	NaN	NaN	NaN	15.2948	13.155	NaN	12.7206	13.5678	14.1227	12.0381	13.7724	12.4558	15.7152	16.39	14.2397	NaN	NaN	NaN	NaN	15.2066	NaN	NaN	NaN	11.7724	15.4108	13.7547	12.5231	12.1977	3	3	37.6	12.674	0	5.6592	A0A0C4DH38		IGHV5-51
NaN	NaN	12.2009	NaN	NaN	NaN	NaN	NaN	NaN	12.2741	13.0727	NaN	NaN	NaN	12.6239	NaN	NaN	NaN	NaN	NaN	NaN	NaN	NaN	NaN	NaN	NaN	NaN	NaN	NaN	NaN	3	3	40	12.537	0	6.4871	A0A0C4DH67;A0A0C4DH69		IGKV1-8;IGKV1-9
16.7788	16.0717	NaN	13.9897	17.0967	NaN	15.7385	15.5897	13.4043	NaN	16.9544	13.7631	13.133	NaN	16.1367	NaN	15.75	17.2697	17.7191	14.9496	NaN	NaN	NaN	15.3524	NaN	12.5963	15.5617	12.5517	NaN	15.7522	2	2	9	28.457	0.00013556	3.5086	A0A0D9SEI0;Q9P0P8	Uncharacterized protein C6orf203	C6orf203
15.8693	15.5668	15.7182	15.8426	15.8158	14.0217	14.1227	15.005	14.2867	13.4547	14.6131	13.8148	13.8396	15.6883	14.5778	15.136	14.2263	NaN	NaN	14.6132	14.4369	NaN	13.8532	14.0841	13.4307	13.4961	15.2071	NaN	13.7424	15.7518	14	14	19.1	105.19	0	16.283	A0A0D9SEJ5;F5GY05;Q96EK7;Q96EK7-2	Constitutive coactivator of peroxisome proliferator-activated receptor gamma	FAM120B
NaN	10.9589	NaN	NaN	NaN	NaN	NaN	NaN	NaN	NaN	NaN	NaN	NaN	NaN	NaN	NaN	NaN	NaN	NaN	NaN	NaN	NaN	NaN	NaN	NaN	NaN	NaN	NaN	NaN	NaN	1	1	43.8	10.925	0	6.0619	A0A0D9SEM9		DDX39A
NaN	16.1826	NaN	NaN	NaN	NaN	NaN	NaN	NaN	NaN	NaN	NaN	NaN	NaN	NaN	NaN	NaN	NaN	NaN	NaN	NaN	16.1777	16.7993	16.8225	NaN	NaN	NaN	NaN	16.1145	NaN	12	11	19.6	87.583	0	11.177	A0A0D9SEN1;Q12884;B4DLR2	Prolyl endopeptidase FAP;Antiplasmin-cleaving enzyme FAP, soluble form	FAP
NaN	NaN	NaN	NaN	NaN	NaN	NaN	NaN	NaN	NaN	NaN	NaN	NaN	NaN	NaN	NaN	NaN	NaN	12.0733	NaN	NaN	NaN	NaN	NaN	NaN	NaN	NaN	NaN	NaN	NaN	2	2	1.4	327.55	0.0096835	1.5951	Q5T321;A0A0D9SF28;F5GXV7;Q8NFP9	Neurobeachin	NBEA
15.794	14.1574	16.218	16.3162	15.5619	15.9997	15.8264	15.5058	16.1085	15.2765	15.7059	17.0699	17.3877	16.5523	15.9995	16.527	14.7607	14.8775	14.9612	16.0126	16.3117	16.4478	16.2688	17.0039	15.4514	15.1418	14.7779	16.2137	15.5974	15.7731	30	26	47.1	73.243	0	323.31	O00571;A0A2R8Y645;A0A2R8Y4A4;A0A2U3TZJ9;A0A0D9SF53;A0A2R8YFS5;A0A2R8YFR4;A0A0D9SG12;A0A2R8YCW1;A0A2R8YF78;A0A0D9SFB3;O00571-2;A0A2R8Y5G6;F6S8Q4;A0A2R8Y7T2;A0A2R8YDT5;A0A2R8YDH3;O15523-2;O15523	ATP-dependent RNA helicase DDX3X;ATP-dependent RNA helicase DDX3Y	DDX3X;DDX3Y
NaN	18.1235	18.0468	NaN	NaN	NaN	18.1535	17.907	NaN	18.4777	NaN	NaN	17.6317	17.534	NaN	NaN	14.4554	NaN	NaN	NaN	17.9864	17.636	16.4485	17.5576	16.211	18.1226	NaN	17.7853	17.6913	18.286	7	7	11.8	107.43	0	34.533	E7EXA6;A0A0D9SF58;Q8WVB6;Q8WVB6-2;Q8WVB6-3	Chromosome transmission fidelity protein 18 homolog	CHTF18
16.2232	16.5201	16.5189	16.1664	15.3771	16.5379	15.7377	15.4714	16.3045	16.9711	NaN	16.3317	16.4202	NaN	NaN	NaN	NaN	NaN	NaN	NaN	17.4257	17.2137	17.3023	17.5151	17.5263	16.6127	16.5081	16.7134	16.7117	16.5994	5	5	5.9	133.97	0	7.5048	A0A0D9SF60;Q99569-2;Q99569	Plakophilin-4	PKP4
16.2142	16.2301	15.9417	15.9075	16.0182	15.9442	16.0323	15.6618	16.1248	15.3713	15.5975	15.303	15.3181	15.1901	15.3089	NaN	13.5319	11.7112	14.1693	NaN	16.3148	15.6411	16.1227	16.2341	16.1942	15.8428	15.3585	15.5366	15.945	15.4194	41	40	26.7	231.1	0	172.75	A0A0D9SFK2;Q92614-3;Q92614-4;Q92614;Q92614-2;Q92614-5	Unconventional myosin-XVIIIa	MYO18A
13.1648	14.9537	NaN	NaN	NaN	NaN	NaN	NaN	NaN	NaN	13.6552	NaN	12.7036	12.3405	NaN	14.4984	14.1701	14.3734	14.3593	14.3084	NaN	NaN	NaN	NaN	NaN	NaN	14.3778	14.074	NaN	12.7001	9	9	10.4	127.83	0	17.553	A0A0X1KG75;A0A0D9SG04;Q53SF7;Q53SF7-3;Q53SF7-2	Cordon-bleu protein-like 1	COBLL1
NaN	12.717	NaN	NaN	NaN	NaN	NaN	NaN	NaN	NaN	NaN	NaN	NaN	NaN	NaN	NaN	NaN	NaN	NaN	NaN	NaN	NaN	NaN	NaN	NaN	NaN	NaN	NaN	NaN	NaN	3	2	39.5	13.635	0	20.761	A0A0D9SG71;P49459;A0A0D9SEZ6;A0A0R4J2E5;P49459-3	Ubiquitin-conjugating enzyme E2 A	UBE2A
14.5333	NaN	13.3971	NaN	15.8348	16.6675	NaN	16.1686	13.48	16.134	15.8377	16.0526	15.9629	15.3846	15.3306	14.0273	NaN	12.4973	NaN	NaN	NaN	NaN	NaN	13.767	NaN	NaN	NaN	15.3291	13.8661	15.2194	14	14	26	66.16	0	26.01	A0A0D9SG72;P61764;A0A1B0GWF2;A0A1B0GVQ5;A0A2R8Y5D4;A0A1B0GTP9;P61764-2;A0A1B0GW76	Syntaxin-binding protein 1	STXBP1
NaN	NaN	NaN	15.1633	NaN	NaN	NaN	NaN	NaN	NaN	15.8521	15.5709	15.428	15.6512	15.7225	NaN	NaN	NaN	NaN	NaN	14.2657	14.1458	14.6473	14.2758	14.4271	13.1133	NaN	12.351	NaN	NaN	7	6	22.4	41.361	0	15.865	A0A0D9SGE8;Q8IWS0-5;Q8IWS0-3;Q8IWS0;Q5JRC6;Q8IWS0-4;Q8IWS0-2	PHD finger protein 6	PHF6
18.9033	18.6517	18.2834	18.4469	18.8155	18.3252	18.2379	18.1974	18.1281	17.8011	19.5122	19.2041	19.0352	19.1802	19.4157	17.6455	17.2231	16.9645	17.2464	18.1444	19.6288	19.1014	19.1512	19.4671	19.0477	19.4418	18.8807	19.2137	19.3	19.4074	126	2	58.6	287.6	0	323.31	A0A0D9SGF6;Q13813;Q13813-2	Spectrin alpha chain, non-erythrocytic 1	SPTAN1
19.1098	19.1917	16.0111	17.8266	19.316	19.4016	19.5886	19.506	19.4204	17.335	17.8008	18.8909	16.4202	18.7139	18.8004	NaN	NaN	NaN	NaN	15.065	16.5325	18.3659	16.3329	15.9416	16.702	17.5217	17.2892	17.393	17.39	17.2103	10	10	9	168.16	0	12.65	A0A0D9SGJ6;J3KQV8;O43426;J3KPK1;C9JFZ1;O43426-4;O43426-2	Synaptojanin-1	SYNJ1
17.634	15.8076	17.2231	16.9004	17.2692	18.3375	19.383	16.8354	17.7597	17.1083	19.3197	18.9226	17.5645	19.1336	18.7788	16.22	16.2699	16.8553	16.3724	17.0601	18.6386	19.3717	19.5104	18.8027	19.1845	16.8353	16.7371	17.07	16.9506	17.7062	32	30	29.4	140.3	0	48.49	A0A140T8Z0;A0A0G2JH68;O60610-2;O60610-3;O60610;H9KV28;A0A2R8Y5N1	Protein diaphanous homolog 1	DIAPH1
NaN	NaN	NaN	12.3811	11.353	12.2535	12.1029	11.1423	NaN	11.616	13.5264	12.7225	NaN	14.2536	13.8272	NaN	11.8828	12.4593	12.3937	12.1926	12.7945	14.0369	13.9203	14.5655	14.1302	12.7281	11.2206	13.3252	12.3135	12.6992	12	12	24	68.041	0	58.829	A0A0G2JHC2;Q6NYC8;Q6NYC8-2	Phostensin	PPP1R18
NaN	NaN	NaN	NaN	NaN	13.4323	NaN	NaN	NaN	NaN	NaN	NaN	NaN	NaN	NaN	NaN	NaN	NaN	NaN	NaN	NaN	NaN	NaN	NaN	NaN	NaN	NaN	NaN	NaN	NaN	3	2	42.8	34.216	0	209.7	A0A0G2JI36;A0A1W2PSE7;A0A0G2JIF2;A0A0G2JL56;P30455;P30443;A0A1W2PQD0	HLA class I histocompatibility antigen, A-36 alpha chain;HLA class I histocompatibility antigen, A-1 alpha chain	HLA-A
20.4903	20.4946	20.5744	20.1853	20.5211	20.7049	20.7136	20.7832	20.6768	20.5764	20.3701	20.4959	20.1749	20.4999	20.3853	19.9458	20.186	19.7723	20.2346	20.196	19.3795	19.8581	19.7197	19.4993	19.5214	19.4072	20.1678	19.8332	19.9973	19.394	28	19	63.2	70.108	0	323.31	A0A0G2JIW1;P0DMV9;P0DMV8;P0DMV8-2;V9GZ37	Heat shock 70 kDa protein 1B;Heat shock 70 kDa protein 1A	HSPA1B;HSPA1A
NaN	NaN	NaN	NaN	13.4168	15.1558	14.1194	13.4318	NaN	13.6661	NaN	NaN	NaN	NaN	NaN	NaN	NaN	NaN	NaN	NaN	NaN	NaN	NaN	NaN	NaN	NaN	NaN	NaN	NaN	NaN	3	3	17.3	20.96	0.0058323	1.9567	A2ACR1;A0A0G2JJA7;P28065-2;P28065;A2ACR0;A0A0G2JJQ0	Proteasome subunit beta type;Proteasome subunit beta type-9	PSMB9
14.1215	14.8606	14.1622	14.2365	14.3097	13.7847	13.6661	13.854	13.7127	NaN	13.6626	13.2835	NaN	NaN	13.5974	NaN	NaN	14.2026	NaN	NaN	13.5331	NaN	13.4871	13.6018	13.7742	13.938	NaN	13.9825	13.6449	NaN	7	7	16.8	67.518	0	10.578	A0A0G2JJD3;O95870;O95870-2;A0A0G2JI89	Abhydrolase domain-containing protein 16A	ABHD16A
14.8403	14.6021	14.307	14.7363	15.0476	17.7278	17.4363	17.6012	17.7454	17.3238	16.6243	16.8078	16.4277	16.7551	16.641	15.3663	14.6622	16.0702	16.0525	15.8991	17.9964	17.4568	17.6574	17.5434	18.1578	15.6511	15.767	16.1019	16.2014	15.9511	37	0	36.4	187.66	0	323.31	A0A140TA29;A0A0G2JL54;F5GXS0		C4B
NaN	NaN	11.2592	NaN	11.9025	NaN	NaN	NaN	NaN	NaN	NaN	12.1714	NaN	12.2809	NaN	NaN	12.7834	12.0537	NaN	13.0869	NaN	NaN	NaN	NaN	NaN	11.5878	NaN	NaN	NaN	NaN	5	5	14.7	50.263	0	10.293	A0A0G2JNZ5;A0A0G2JLB3;P04062-4;P04062-2;P04062;A0A0G2JNZ0;P04062-5	Glucosylceramidase	GBA
NaN	NaN	NaN	NaN	15.0418	14.8259	NaN	NaN	NaN	NaN	NaN	NaN	NaN	NaN	NaN	14.5256	13.7456	13.5031	NaN	13.9936	NaN	NaN	NaN	NaN	NaN	NaN	NaN	NaN	NaN	NaN	2	2	16	29.692	0	31.477	A0A0G2JNK8;A0A0G2JMI0;A0A0G2JNU6;A0A140T8W3;A0A0G2JQ50;A0A0G2JP18;A0A0G2JLV7;Q6GTX8-3;Q6GTX8-2;Q6GTX8;A0A0G2JM94;A8MZ84;D3YTC8;Q6GTX8-4	Leukocyte-associated immunoglobulin-like receptor 1	LAIR1
13.9566	13.5264	13.3725	13.6266	NaN	NaN	NaN	14.172	14.87	NaN	13.3701	13.7119	13.6662	13.491	13.8097	13.6884	13.587	11.9903	12.7995	13.4207	15.1104	13.7356	14.4146	14.3708	14.9637	14.4273	14.0761	12.6452	13.1414	14.4482	3	3	18	26.673	0	78.363	Q5SRQ3;Q5SRQ6;N0E472;A0A0G2JM12;P67870;N0E644;A0A0G2JM58	Casein kinase II subunit beta	CSNK2B-LY6G5B-1181;CSNK2B;CSNK2B-LY6G5B--991;CSNK2B-LY6G5B-562
NaN	NaN	NaN	NaN	NaN	NaN	NaN	NaN	10.12	NaN	13.9349	NaN	13.1495	12.5613	NaN	16.5697	18.565	17.5808	19.0098	16.2492	15.8486	NaN	NaN	17.4299	NaN	NaN	12.8932	NaN	NaN	NaN	4	4	26.1	32.863	0	11.025	A0A0G2JMN8;A0A0G2JM13;A0A0G2JR74;P02812;A0A0G2JQ42;A0A0G2JRP6;A0A0D9SET1;G3V1R1;A0A4W8X8U3;G3V1M9;P04280	Basic salivary proline-rich protein 2;Basic proline-rich peptide IB-1;Basic proline-rich peptide P-E;Basic proline-rich peptide IB-7;Basic proline-rich peptide IB-8c;Basic proline-rich peptide IB-4;Basic salivary proline-rich protein 1;Proline-rich peptide II-2;Basic peptide IB-6;Peptide P-H	PRB2;PRB1
NaN	13.3117	NaN	NaN	NaN	NaN	NaN	NaN	NaN	NaN	NaN	NaN	NaN	NaN	NaN	NaN	NaN	NaN	NaN	NaN	NaN	NaN	NaN	NaN	NaN	NaN	NaN	NaN	NaN	NaN	5	5	28	28.621	0	16.19	A0A0G2JMH6;P01903;Q30118;A0A0G2JH46	HLA class II histocompatibility antigen, DR alpha chain	HLA-DRA
16.0087	16.0405	16.0725	15.5773	16.3212	16.0869	16.3782	15.2211	16.2369	15.7545	16.8392	16.1108	16.1561	16.4804	16.6004	16.5092	16.1145	15.5227	15.2899	16.4517	12.2289	12.2354	14.5839	13.9587	14.177	16.5368	16.3063	15.7871	16.0306	16.5617	19	10	39.8	78.901	0	323.31	A0A0G2JPD5;A0A0G2JMX7;P10636;P10636-9;A0A0G2JQJ7;A0A0G2JS76	Microtubule-associated protein tau	MAPT
NaN	NaN	NaN	NaN	NaN	NaN	NaN	NaN	NaN	NaN	NaN	NaN	NaN	9.07229	11.9777	19.38	19.2615	19.3368	19.1919	19.127	NaN	NaN	NaN	NaN	NaN	NaN	15.4955	NaN	NaN	NaN	1	1	3.6	30.99	0	18.038	A0A0G2JPD0;A0A0G2JNB4;F5H7C1;Q04118	Basic salivary proline-rich protein 3	PRB3
NaN	NaN	NaN	NaN	NaN	NaN	NaN	NaN	NaN	NaN	NaN	NaN	16.2871	NaN	NaN	NaN	NaN	NaN	NaN	NaN	NaN	NaN	NaN	NaN	NaN	NaN	NaN	NaN	NaN	NaN	4	4	4.9	119.13	0	7.4578	A0A0G2JNW7;Q9Y666;A0A0G2JQE3;H0YB78;A0A0U1RR18	Solute carrier family 12 member 7	SLC12A7
13.3236	12.8013	12.7823	14.6181	NaN	12.7406	NaN	12.7984	NaN	13.1588	13.5863	13.2273	12.8028	12.8154	13.7548	NaN	13.6265	NaN	NaN	13.0524	12.6033	13.2218	13.4067	13.0834	13.4746	13.4575	12.5728	13.5411	13.6323	13.5566	32	20	25.8	174.91	0	73.607	A0A0G2JNZ2;A0A0G2JPP5;Q14160;Q14160-3;A0A0G2JMS7;Q14160-2	Protein scribble homolog	SCRIB
NaN	NaN	NaN	NaN	NaN	NaN	NaN	NaN	NaN	NaN	NaN	NaN	NaN	NaN	NaN	14.2983	NaN	13.4878	NaN	14.5424	NaN	NaN	NaN	NaN	NaN	NaN	NaN	NaN	NaN	NaN	1	1	6.8	38.254	0	4.5785	Q8MH48;Q5RJ85;A0A0G2JPQ3;P17693-5;P17693;P17693-4	HLA class I histocompatibility antigen, alpha chain G	HLA-G
NaN	NaN	NaN	NaN	NaN	NaN	13.29	NaN	12.4392	13.732	NaN	NaN	NaN	NaN	NaN	NaN	NaN	NaN	NaN	NaN	NaN	NaN	NaN	NaN	NaN	NaN	NaN	NaN	NaN	NaN	2	0	35.6	192.87	0	323.31	A0A0G2JPR0;A0A140TA49
NaN	NaN	NaN	NaN	NaN	16.0174	NaN	NaN	NaN	NaN	14.1042	14.461	15.9438	14.7606	NaN	14.6093	14.2795	14.0628	NaN	14.1897	NaN	NaN	NaN	NaN	NaN	13.1547	NaN	NaN	14.1727	14.0838	14	4	20.6	88.857	0	23.6	A0A0G2JQ41;A0A1C7CYZ0;Q12979-4;Q12979-2;Q12979	Active breakpoint cluster region-related protein	ABR
NaN	NaN	NaN	NaN	NaN	NaN	NaN	NaN	NaN	NaN	NaN	NaN	NaN	NaN	NaN	NaN	NaN	NaN	NaN	NaN	13.405	NaN	13.0593	13.1093	13.5345	NaN	NaN	NaN	NaN	NaN	2	2	5.5	61.768	0.00065351	2.9947	A0A0G2JQ91;Q7Z304	MAM domain-containing protein 2	MAMDC2
NaN	NaN	14.4974	NaN	NaN	12.8499	NaN	NaN	13.7252	NaN	NaN	NaN	NaN	NaN	NaN	NaN	NaN	NaN	NaN	NaN	NaN	NaN	NaN	NaN	NaN	NaN	NaN	NaN	NaN	NaN	5	5	8.8	66.209	0	9.8113	A0A0G2JR50;Q86SQ7;A0A0G2JQM2;Q86SQ7-4;A0A0G2JR20;A0A0C4DG71;Q86SQ7-3	Serologically defined colon cancer antigen 8	SDCCAG8
NaN	17.3848	NaN	NaN	NaN	NaN	NaN	NaN	NaN	NaN	NaN	NaN	NaN	NaN	NaN	NaN	NaN	NaN	NaN	NaN	NaN	18.6372	NaN	NaN	NaN	14.7918	19.8791	20.1435	20.1457	NaN	2	2	15.9	33.258	0.0097007	1.6095	F5H0V4;A0A0G2JR68;Q9HAP2-2;Q9HAP2;Q9HAP2-4	MLX-interacting protein	MLXIP
NaN	NaN	NaN	NaN	NaN	12.6592	NaN	11.9203	NaN	12.5416	11.9846	NaN	NaN	NaN	11.9978	12.8684	11.9578	NaN	NaN	NaN	NaN	NaN	12.4118	11.9375	NaN	11.013	12.2846	NaN	NaN	11.1143	1	1	53.1	5.7388	0.0026322	2.3781	A0A0G2JSE0
20.4179	18.6084	18.0418	20.319	20.7172	21.4709	21.9008	22.1496	21.8602	19.3956	20.9833	19.1501	18.5294	19.9056	21.0042	16.6398	NaN	NaN	NaN	18.3024	NaN	NaN	17.1943	17.0946	NaN	20.2231	16.724	19.1984	17.9399	20.1168	13	13	29.5	59.875	0	42.343	Q9UHX1;Q9UHX1-2;Q9UHX1-5;Q9UHX1-3;Q9UHX1-6;Q9UHX1-4;A0A0J9YXX5;A0A0J9YVP6;A0A0J9YXJ8;A0A0J9YYL3;A0A0J9YWM1;A0A0J9YVR6;E9PQ56;H0YEM1	Poly(U)-binding-splicing factor PUF60	PUF60
15.4267	15.184	15.0982	16.1242	14.9054	13.6988	13.7842	13.6916	14.0652	NaN	14.5769	14.9912	15.0124	14.7469	14.9284	13.5755	13.0074	14.3421	14.5528	14.0376	13.376	14.5459	12.5798	NaN	16.1092	14.8492	14.4288	14.8744	15.0736	14.7471	4	4	20.1	23.728	0	18.55	F6RP06;A0A0J9YW18;Q12983	BCL2/adenovirus E1B 19 kDa protein-interacting protein 3	BNIP3
16.5045	17.0292	16.895	16.9275	16.55	18.036	18.0107	17.9862	18.0873	17.2623	17.1725	17.5621	17.7126	17.7179	17.6109	NaN	NaN	NaN	NaN	NaN	NaN	16.5144	NaN	NaN	NaN	15.5586	15.1381	15.5241	15.5127	15.3177	1	1	2	79.52	0.0084715	1.7108	A0A0J9YYJ7;A0A0J9YW50;A0A0J9YY01;A0A2R8YFM0
NaN	NaN	NaN	NaN	NaN	NaN	NaN	NaN	NaN	NaN	NaN	NaN	NaN	NaN	NaN	NaN	NaN	NaN	NaN	NaN	NaN	NaN	NaN	14.4548	NaN	NaN	NaN	NaN	NaN	NaN	5	5	4.3	178.22	0	8.9536	E9PJ24;B7ZM65;F8WEF5;A0A0J9YYB5;A0A0J9YWD5;Q9P1Y6-3;Q9P1Y6;A0A0J9YX88;Q9P1Y6-2	PHD and RING finger domain-containing protein 1	PHRF1
14.6409	14.1592	13.4818	12.3819	13.8295	15.1254	14.1665	14.2912	14.8649	13.6295	15.4656	13.815	13.6849	13.5988	14.9703	NaN	NaN	NaN	NaN	NaN	NaN	NaN	NaN	NaN	NaN	NaN	NaN	NaN	NaN	NaN	5	5	27.7	25.141	0	9.1125	A0A0J9YWI0;Q4VXZ8;Q9NUI1;Q9NUI1-3	Peroxisomal 2,4-dienoyl-CoA reductase	DECR2
13.3993	13.0236	12.5297	12.2295	13.2863	14.746	14.8747	14.5867	14.7767	14.6679	NaN	12.4781	13.0717	NaN	13.3082	12.4734	NaN	NaN	NaN	NaN	15.3344	13.4903	15.4924	15.5226	15.1727	14.3759	12.9098	14.383	14.0952	14.4999	7	7	25.4	43.265	0	15.478	A0A0J9YWK3;A0A3B3IU00;O75128-5;O75128-4;O75128-3;O75128;O75128-7;O75128-2;H7C1N2;J3KR05	Protein cordon-bleu	COBL
NaN	16.7441	14.6814	16.0001	14.507	NaN	14.5071	15.0253	NaN	15.8937	14.4752	15.873	16.8209	16.5266	14.299	17.3446	16.9939	17.4172	17.1985	17.3788	13.797	14.9114	NaN	14.6582	13.5744	14.6612	16.8577	17.1938	16.6053	16.4929	30	28	20.6	231.71	0	100.22	A0A0J9YWL0;Q9Y4K1	Absent in melanoma 1 protein	AIM1
NaN	NaN	NaN	NaN	NaN	16.9478	NaN	NaN	NaN	NaN	NaN	NaN	14.1897	NaN	15.9333	15.7789	NaN	NaN	NaN	16.5871	15.5822	NaN	17.0138	NaN	15.0257	NaN	NaN	NaN	NaN	NaN	2	2	4.3	75.915	0.0010194	2.6038	X6RFI8;A0A0J9YWV4;O75154-2;O75154;O75154-3	Rab11 family-interacting protein 3	RAB11FIP3
15.347	13.3927	14.4027	13.2546	16.0595	15.3502	15.2648	13.3073	15.3109	14.936	15.0654	14.6327	14.6023	14.6528	14.9028	NaN	NaN	NaN	NaN	12.0906	12.2385	NaN	11.883	NaN	14.9684	14.5116	13.3016	13.6121	14.2204	14.3769	4	1	18.6	36.657	0	13.689	A0A0J9YX62;O75190-3;C9J2C4;O75190-2	DnaJ homolog subfamily B member 6	DNAJB6
NaN	14.2232	NaN	NaN	13.6714	12.4144	NaN	NaN	NaN	NaN	13.0287	NaN	NaN	NaN	12.7701	NaN	NaN	NaN	NaN	NaN	NaN	NaN	12.668	NaN	NaN	NaN	NaN	NaN	NaN	NaN	4	4	12.7	46.621	0	14.348	V9GYD9;Q5VZZ6;A0A0J9YX66;A0A1B0GU44;E9PC62;A0A1B0GUN8;A0A0J9YXJ0;O95319-5;O95319-2;O95319;O95319-4;O95319-3	CUGBP Elav-like family member 2	CELF2
11.3914	NaN	13.6564	10.3078	11.8267	NaN	NaN	11.8253	NaN	11.7453	10.9596	12.5612	NaN	9.70643	9.74999	NaN	NaN	NaN	NaN	NaN	10.6519	12.1052	NaN	NaN	9.79294	NaN	10.782	11.2236	NaN	NaN	12	9	42	45.724	0	35.473	A0A0J9YXC7;P48059-3;P48059;P48059-4;P48059-2;P48059-5;A0A0M3HER1	LIM and senescent cell antigen-like-containing domain protein 1	LIMS1
NaN	NaN	NaN	NaN	NaN	NaN	14.6798	NaN	NaN	14.6976	13.6094	NaN	NaN	NaN	NaN	NaN	NaN	NaN	NaN	NaN	13.8776	15.1273	NaN	NaN	13.7637	NaN	14.1176	14.2567	12.7988	12.9385	10	10	43.3	37.98	0	162.5	J3QT77;A0A0J9YYG4;A0A0J9YXF2;Q15165-3;Q15165-1;Q15165;G3XAK4	Serum paraoxonase/arylesterase 2	PON2
NaN	NaN	NaN	NaN	NaN	NaN	NaN	NaN	NaN	15.7411	NaN	NaN	NaN	NaN	NaN	NaN	NaN	NaN	17.085	16.0615	NaN	NaN	NaN	NaN	NaN	NaN	NaN	NaN	NaN	NaN	10	10	7.2	211.57	0	15.996	A0A0J9YXM6;Q562E7;Q562E7-4	WD repeat-containing protein 81	WDR81
NaN	13.2386	13.5867	12.5368	13.9317	13.9857	13.1124	14.6826	NaN	14.3212	13.964	14.1328	14.156	NaN	13.8806	NaN	NaN	13.5425	NaN	12.8838	NaN	NaN	NaN	NaN	NaN	13.3645	12.2242	13.8292	13.6736	13.7283	1	1	62.1	136.02	0	323.31	A0A0J9YXN7;Q96Q06	Perilipin-4	PLIN4
NaN	NaN	13.458	NaN	NaN	NaN	15.195	NaN	16.2394	NaN	NaN	NaN	16.9733	16.0342	NaN	19.3665	18.9904	18.5188	19.1895	19.4027	NaN	NaN	NaN	NaN	NaN	15.2167	15.3523	15.014	14.9319	14.9664	1	1	14.1	15.421	0	10.025	H0Y8D1;A6XMV8;CON__P07477;A0A0J9YYC8;E7EQ64;A6XMV9;Q8NHM4;P07478;P07477	Putative trypsin-6;Trypsin-2;Trypsin-1;Alpha-trypsin chain 1;Alpha-trypsin chain 2	PRSS1;PRSS3P2;PRSS2
14.9624	16.8493	16.3486	16.2496	15.4617	15.3359	15.8208	16.1905	15.9651	15.87	14.0864	16.22	16.5581	16.1414	15.3437	13.8824	NaN	NaN	NaN	NaN	13.8696	16.0461	13.9708	14.0712	13.5022	17.1065	16.8888	16.9661	16.7358	16.9987	29	29	37.9	94.622	0	323.31	P43243;A8MXP9;A0A0R4J2E8;D6REM6;D6R991	Matrin-3	MATR3
NaN	NaN	NaN	NaN	NaN	NaN	NaN	NaN	NaN	NaN	NaN	NaN	NaN	NaN	NaN	NaN	NaN	NaN	NaN	NaN	NaN	NaN	NaN	NaN	14.6891	14.9921	NaN	14.8065	NaN	14.9469	3	3	38.2	10.329	0.00077942	2.8923	D6RD48;D6RAZ7;D6RCR8;D6RDI6;D6RFX6;D6RCE6;D6R9S8;D6RC11;A0A0R4J2F2;D6RA76;D6RDY1;D6RHU6;D6RDP6;D6RIU2;Q9NY35;Q9NY35-2;H0Y8T9	Claudin domain-containing protein 1	CLDND1
12.7762	13.1745	13.2241	NaN	12.503	NaN	12.2873	NaN	11.8756	NaN	11.1315	13.5978	13.725	13.4644	NaN	11.0733	NaN	13.1228	13.0769	14.3159	NaN	NaN	NaN	NaN	NaN	12.1573	13.2843	NaN	12.0256	12.0786	11	11	29.5	49.062	0	30.953	A0A0R4J2G3;Q6PIU2;A0A0A0MTJ9;Q6PIU2-2;Q6PIU2-3	Neutral cholesterol ester hydrolase 1	NCEH1
19.0527	20.0608	19.298	19.7749	18.4493	19.9696	20.4242	19.9686	19.9406	20.305	20.2196	20.5491	20.6145	20.7662	20.4928	21.7656	21.9793	22.1175	22.3518	21.8183	17.713	18.4675	17.4206	16.9102	18.2738	19.1906	20.1032	18.694	18.7194	19.2576	5	0	79.2	32.726	0	323.31	A0A0S2Z4G6;P09493	Tropomyosin alpha-1 chain	TPM1
NaN	14.8128	NaN	14.2729	NaN	15.1124	15.3708	15.5181	15.49	14.8522	14.7721	13.5781	13.2488	NaN	13.374	11.7366	14.9886	14.3423	11.9494	12.4707	NaN	NaN	NaN	NaN	NaN	13.3044	13.8166	13.7087	14.7335	NaN	5	5	10.7	73.473	0	44.013	G5E9F8;A0A3B3ISJ1;A0A0S2Z4L3;P07225;A0A3B3IRK9	Vitamin K-dependent protein S	PROS1
13.39	NaN	NaN	NaN	NaN	NaN	NaN	NaN	NaN	NaN	NaN	12.2054	NaN	NaN	13.4721	NaN	NaN	NaN	NaN	NaN	NaN	NaN	NaN	NaN	13.2952	NaN	NaN	NaN	NaN	NaN	2	2	14	19.299	0	13.517	A0A0S2Z5D0;H3BUV4;A0A1B0GTU6;Q9NWW5;Q9NWW5-2;A0A1B0GU90;A0A1B0GW73;H3BNF1;A0A1B0GTV3;A0A1B0GUD2;H3BUT1	Ceroid-lipofuscinosis neuronal protein 6	CLN6
16.2389	NaN	13.282	16.5454	15.7878	16.1087	15.6925	17.4653	16.2537	NaN	17.1068	16.5704	16.6893	16.6413	16.9305	13.853	NaN	NaN	NaN	13.4576	16.6171	NaN	16.363	16.2372	15.1362	15.5303	NaN	NaN	15.5282	NaN	14	13	16.7	110.41	0	39.309	A0A494C1M0;A0A0U1RQE4;Q5HYK7-3;Q5HYK7-2;Q5HYK7;Q5HYK7-5;Q5HYK7-4	SH3 domain-containing protein 19	SH3D19
16.7348	14.9653	15.6864	15.3725	16.273	16.7746	15.7233	16.8091	16.7047	15.2209	16.3986	15.2851	16.2084	15.8231	16.1218	17.6942	18.474	18.1102	17.7523	16.9498	16.2567	15.3174	14.8123	16.2607	16.3216	17.1029	16.4539	16.8898	16.9202	17.0549	18	18	11.4	211.81	0	70.895	A0A0U1RQK4;Q8NDY3;Q8NDY3-2	[Protein ADP-ribosylarginine] hydrolase-like protein 1	ADPRHL1
18.6325	18.6263	18.5785	18.4012	18.3475	18.7196	18.454	18.2905	18.2662	18.1242	18.5982	18.4642	18.4773	18.4349	18.5768	19.2851	NaN	15.0691	16.5233	19.6198	17.8854	17.2271	17.7491	17.7967	17.8216	18.2513	18.0504	18.0822	18.1138	18.2135	27	27	19.4	195.27	0	63.795	A0A0U1RQK7;A0A0A0MSA7;O43432;O43432-3;O43432-4	Eukaryotic translation initiation factor 4 gamma 3	EIF4G3
NaN	11.1798	14.0008	NaN	NaN	13.5341	NaN	14.8658	NaN	15.9819	NaN	15.2726	15.5758	15.0978	14.9482	15.2018	NaN	14.0296	13.1205	15.129	NaN	NaN	NaN	NaN	NaN	NaN	13.2972	13.3648	12.5378	11.9558	1	1	21.1	26.3	0	16.39	A0A0U1RQL8
14.8152	NaN	14.9847	NaN	14.8843	14.4965	13.8221	NaN	14.5143	14.5302	14.6006	15.7149	15.7718	16.3155	15.7651	NaN	NaN	14.8796	NaN	NaN	NaN	NaN	NaN	NaN	NaN	15.1212	15.401	15.088	15.1609	15.0212	12	11	17.6	104.11	0	26.202	A0A0U1RQQ9;Q6P3W7;F8VSC5	SCY1-like protein 2	SCYL2
NaN	14.8875	NaN	NaN	15.0612	15.9565	15.3126	NaN	NaN	NaN	16.646	16.7853	16.0194	13.5918	16.1191	14.8377	NaN	NaN	NaN	NaN	14.6318	NaN	14.0491	NaN	15.0629	16.3063	16.2459	NaN	NaN	15.8985	1	1	49.6	14.088	0	85.566	A0A0U1RQR6
NaN	NaN	NaN	NaN	13.0209	NaN	NaN	NaN	NaN	NaN	NaN	NaN	NaN	NaN	NaN	13.8764	NaN	13.5481	NaN	13.5166	NaN	14.172	NaN	NaN	NaN	NaN	NaN	NaN	NaN	NaN	6	6	19.4	39.938	0	6.5104	Q9Y484-3;Q9Y484;A0A0U1RR06;H0Y329;Q9Y484-2;C9JYH8;G8JLI5;C9J471;A0A0U1RQR1;C9JBX7;C9J7Q8;C9J5L0;C9JUS5;C9J0A8;A0A0U1RQG6;A0A0U1RQM7;C9JE01	WD repeat domain phosphoinositide-interacting protein 4	WDR45
11.1475	NaN	NaN	NaN	NaN	NaN	NaN	NaN	NaN	NaN	NaN	10.3633	11.4054	10.0869	NaN	11.8367	NaN	NaN	NaN	NaN	11.5558	NaN	NaN	10.7874	NaN	11.409	11.1222	11.7158	11.0286	NaN	10	9	9.8	146.45	0	10.958	A0A0U1RR20;Q92954-3;Q92954-6;Q92954;Q92954-5;Q92954-4;Q92954-2	Proteoglycan 4;Proteoglycan 4 C-terminal part	PRG4
17.3856	18.2467	16.8169	14.4182	17.8162	17.4353	17.2782	19.3672	17.8357	17.6654	15.6083	15.0003	17.4568	15.8689	15.9325	NaN	NaN	NaN	NaN	NaN	14.4548	12.7141	18.4316	17.874	14.7079	13.6113	12.8796	14.9218	14.9742	14.4493	1	0	68.5	9.9755	0	247.69	H0YFX9;A0A0U1RR32;A0A0U1RRH7;Q99878;Q96KK5;Q9BTM1;Q93077;Q7L7L0;P20671;P0C0S8;P04908;A0A3B3IS11;Q9BTM1-2	Histone H2A;Histone H2A type 1-J;Histone H2A type 1-H;Histone H2A.J;Histone H2A type 1-C;Histone H2A type 3;Histone H2A type 1-D;Histone H2A type 1;Histone H2A type 1-B/E	H2AFJ;HIST1H2AJ;HIST1H2AH;HIST1H2AC;HIST3H2A;HIST1H2AD;HIST1H2AG;HIST1H2AB
12.9296	NaN	NaN	NaN	12.6288	12.9842	12.7338	12.8065	13.3355	13.5444	14.3609	13.1018	NaN	NaN	NaN	NaN	NaN	NaN	NaN	NaN	13.3697	NaN	14.4788	14.6736	13.2652	13.1651	13.9878	12.5564	12.8716	13.3487	11	11	18.5	94.685	0	35.245	A0A0U1RRB6;Q9Y2D4;J3QT38;Q9Y2D4-2	Exocyst complex component 6B	EXOC6B
NaN	15.0495	NaN	NaN	16.265	NaN	NaN	NaN	NaN	NaN	NaN	NaN	NaN	NaN	NaN	NaN	NaN	NaN	NaN	NaN	NaN	16.9714	16.6441	17.0205	16.0032	NaN	NaN	14.8555	NaN	15.3314	3	3	7.5	54.714	0	5.214	F2Z2V1;A0A0U1RRB9;Q96C11;Q96C11-3;A0A0U1RQS3;A0A0U1RR53;C9J015;Q96C11-5	FGGY carbohydrate kinase domain-containing protein	FGGY
NaN	NaN	NaN	NaN	13.7345	13.6284	NaN	NaN	NaN	NaN	NaN	NaN	NaN	NaN	NaN	NaN	NaN	NaN	NaN	12.7686	NaN	14.7954	14.1411	12.3354	NaN	NaN	13.8491	NaN	NaN	13.2545	3	1	3.6	106.99	0	3.6979	A0A0U1RRH6;O94880	PHD finger protein 14	PHF14
14.2998	14.7937	14.5816	14.476	NaN	12.2458	14.1624	12.7763	13.9751	NaN	13.5983	14.0056	14.1981	14.0335	NaN	NaN	NaN	13.6845	14.2702	NaN	16.2866	13.2827	15.5349	14.9948	16.0102	15.629	12.1311	15.239	15.016	12.4956	6	6	15.7	54.578	0	15.115	F6XEV2;A0A0U1RRK1;A0A286YF11;Q9BPX6-2;Q9BPX6;Q9BPX6-3;S4R3D7;S4R3V1	Calcium uptake protein 1, mitochondrial	MICU1
NaN	NaN	NaN	NaN	NaN	NaN	NaN	NaN	NaN	NaN	NaN	NaN	NaN	NaN	NaN	NaN	NaN	NaN	NaN	NaN	NaN	NaN	NaN	NaN	NaN	NaN	13.8134	NaN	NaN	NaN	7	7	16.9	67.052	0	21.125	A0A0U1RRL5;P32519-2;P32519	ETS-related transcription factor Elf-1	ELF1
NaN	NaN	NaN	NaN	NaN	NaN	NaN	NaN	NaN	NaN	NaN	NaN	NaN	NaN	NaN	13.2172	NaN	NaN	NaN	13.091	NaN	NaN	NaN	NaN	NaN	NaN	NaN	NaN	NaN	NaN	1	1	36.6	7.6794	0	29.446	A0A0U1RRL7
NaN	NaN	NaN	NaN	NaN	NaN	NaN	NaN	NaN	NaN	NaN	NaN	NaN	NaN	NaN	NaN	NaN	NaN	NaN	NaN	NaN	NaN	NaN	18.7489	NaN	NaN	NaN	NaN	NaN	NaN	6	6	10.9	88.051	0	16.338	A0A0U1RRL8;Q8TB22-3;Q8TB22;Q8TB22-2;Q8TB22-4	Spermatogenesis-associated protein 20	SPATA20
13.0673	NaN	NaN	12.3871	NaN	NaN	NaN	NaN	NaN	NaN	12.8675	NaN	NaN	NaN	11.3361	12.9433	NaN	NaN	NaN	12.6207	NaN	NaN	NaN	NaN	NaN	NaN	NaN	NaN	NaN	NaN	8	8	22.5	63.461	0	38.127	A0A0U1RRM1;Q8WXI9	Transcriptional repressor p66-beta	GATAD2B
12.0676	14.1096	14.8137	12.0368	NaN	12.261	NaN	13.3472	11.0645	NaN	12.3992	14.7481	12.1683	11.8989	11.4805	NaN	NaN	NaN	NaN	NaN	11.4826	12.2118	14.823	13.5231	12.8155	14.3032	13.7329	13.6992	13.8568	14.1001	14	12	45	56.51	0	276.23	A6NLN1;A0A0U1RRM4;P26599;P26599-2;P26599-3;A0A0D9SF20	Polypyrimidine tract-binding protein 1	PTBP1
14.9313	17.4445	14.7193	14.8293	15.1785	14.8872	14.8117	17.5512	14.8763	17.4269	15.218	15.9842	14.7353	NaN	17.6717	NaN	NaN	13.1539	NaN	NaN	18.321	NaN	NaN	NaN	15.2933	14.7285	14.3924	14.4837	15.1868	14.6975	15	15	22.8	87.399	0	240.04	A0A0U1RRM6;Q8N8S7-3;Q8N8S7-2;Q8N8S7	Protein enabled homolog	ENAH
16.2201	12.8041	11.3863	14.2525	16.4419	14.7619	14.2981	13.5381	15.5733	15.2993	16.711	16.3189	16.1819	15.7645	15.5954	16.9821	16.5806	16.3835	16.4494	16.8317	15.9987	14.1461	14.6433	15.931	15.6104	16.3534	16.9247	16.1569	16.1297	16.6851	15	2	53.2	40.921	0	251.14	P01892;A0A140T913;A0A140T9X5;A0A140T9I0;A0A1W2PRT9;A0A140T955;A0A140T933;P10316;A0A1W2PPQ2	HLA class I histocompatibility antigen, A-2 alpha chain;HLA class I histocompatibility antigen, A-69 alpha chain	HLA-A
15.3709	15.222	14.8039	13.6505	15.4247	13.4901	NaN	12.8018	NaN	NaN	15.2542	14.4035	14.9365	14.4695	15.4097	NaN	NaN	NaN	NaN	NaN	NaN	NaN	NaN	NaN	NaN	NaN	NaN	NaN	NaN	NaN	1	1	27.6	40.71	0	214.74	O19617;A0A140T921;A2AEA2;A0A140T9H5;A0A140T9U8;P10321;A0A1W2PRU9	HLA class I histocompatibility antigen, Cw-7 alpha chain	HLA-C
NaN	NaN	NaN	NaN	NaN	NaN	12.9047	NaN	15.0265	NaN	NaN	NaN	NaN	NaN	12.5013	NaN	NaN	NaN	NaN	NaN	13.7432	14.7082	12.9584	14.6346	NaN	14.3934	NaN	13.0075	13.9522	13.4025	5	0	36.3	36.848	0	217.5	A0A1W2PR11;A0A140T9B3;Q29963;A0A140T9J9;A0A140T962;P30505;Q29865;Q07000;A0A1W2PRX1;Q9TNN7;P30501;A0A1W2PP77;A0A1W2PS56;A0A0G2JH50;A2BF26;A0A0G2JIF0	HLA class I histocompatibility antigen, Cw-6 alpha chain;HLA class I histocompatibility antigen, Cw-8 alpha chain;HLA class I histocompatibility antigen, Cw-18 alpha chain;HLA class I histocompatibility antigen, Cw-15 alpha chain;HLA class I histocompatibility antigen, Cw-5 alpha chain;HLA class I histocompatibility antigen, Cw-2 alpha chain	HLA-C
NaN	NaN	NaN	NaN	NaN	NaN	NaN	NaN	NaN	NaN	14.1988	13.1128	13.2108	13.6608	14.0212	12.6871	NaN	11.8089	NaN	NaN	NaN	NaN	NaN	NaN	NaN	13.0534	NaN	12.6898	12.7431	12.3075	5	5	21.4	27.85	0	11.818	Q5JNW7;A0A140T998;X5D2R7;P28062-2;P28062	Proteasome subunit beta type;Proteasome subunit beta type-8	PSMB8;PSM8
14.0201	NaN	14.2277	13.6393	13.5239	14.1131	14.8862	14.4372	15.2409	14.2606	14.0869	13.668	NaN	13.317	14.3762	NaN	NaN	NaN	NaN	NaN	16.138	NaN	NaN	NaN	NaN	NaN	NaN	NaN	NaN	NaN	7	7	10.8	87.217	0	13.417	Q03518;A0A140T9T7;A0A0S2Z4R8	Antigen peptide transporter 1	TAP1
NaN	NaN	NaN	NaN	NaN	NaN	NaN	NaN	NaN	NaN	NaN	NaN	NaN	NaN	NaN	NaN	NaN	NaN	NaN	NaN	16.62	NaN	15.5179	15.4945	15.6011	NaN	NaN	NaN	NaN	NaN	1	0	41.5	458.31	0	323.31	A0A140TA41;A0A140T9C0;A0A140T956
12.6773	NaN	NaN	13.7922	NaN	12.372	13.7103	NaN	12.9877	NaN	14.1991	NaN	NaN	13.4272	NaN	16.4476	15.4383	NaN	15.0123	15.7868	NaN	NaN	NaN	NaN	NaN	NaN	14.6493	NaN	NaN	NaN	2	1	30	15.436	0	24.046	A0A140TA86;Q5XKP0;K7EIR2;A0A140TA84	Protein QIL1	QIL1;C19orf70
15.2344	15.5513	14.5718	14.1981	15.6938	14.9038	14.9293	13.2591	13.4325	12.9469	15.6804	15.1625	14.5982	14.7786	14.8911	15.8208	15.8428	15.1949	15.798	14.7793	NaN	12.2804	NaN	12.8477	12.7379	14.9073	15.9165	15.7437	15.3298	15.2016	10	10	30.4	53.567	0	70.974	A0A182DWF2;D3YTF8;A0A182DWF3;Q9NNW7-2;Q9NNW7;A0A096LPK7;Q9NNW7-3;A0A096LPD9;E7EWK1	Thioredoxin reductase 2, mitochondrial	TXNRD2
NaN	NaN	NaN	NaN	NaN	NaN	NaN	NaN	NaN	NaN	NaN	NaN	NaN	NaN	NaN	12.5249	12.0138	12.5338	11.3405	13.379	NaN	NaN	NaN	NaN	NaN	NaN	NaN	NaN	NaN	NaN	3	3	10.5	43.173	0	4.8068	P49908;A0A182DWH7	Selenoprotein P	SEPP1
NaN	13.3465	NaN	NaN	NaN	NaN	NaN	NaN	NaN	NaN	NaN	NaN	NaN	NaN	NaN	NaN	NaN	NaN	NaN	NaN	NaN	NaN	NaN	NaN	NaN	NaN	NaN	NaN	13.6694	NaN	3	3	9.4	39.008	0	5.4823	O75787;O75787-2;A0A1B0GVW0;A0A1B0GUT7;A0A1B0GVC7;A0A1B0GTU8;A0A1B0GTB0;B7Z413;A0A1B0GU12;A0A1C7CYW4;A0A1B0GVB9;B7Z1I9;H7C3E1;A0A1B0GWJ8;A0A1B0GVI9;A0A1B0GWD6	Renin receptor	ATP6AP2
12.4792	NaN	14.2409	14.4831	14.1425	14.348	14.4779	13.6446	13.8762	14.0534	14.2376	13.8944	13.7923	14.1346	14.745	NaN	13.7844	13.4188	12.4818	13.6992	13.8257	14.8525	13.35	NaN	13.577	13.7126	14.6895	13.6715	13.8291	13.1935	15	15	34.3	61.313	0	28.405	A0A1B0GTC3;A0A1B0GVH5;Q9C0B1;A0A1B0GV98;A0A1B0GTC5;A0A1B0GU26;A0A1B0GTY1;A0A1B0GUC3	Alpha-ketoglutarate-dependent dioxygenase FTO	FTO
15.0514	NaN	NaN	14.556	15.1832	14.5251	14.5625	NaN	14.3269	14.2347	14.7682	14.6715	14.2408	14.1001	14.7054	12.411	NaN	NaN	NaN	NaN	14.3086	NaN	14.1223	13.9212	13.9883	14.2569	14.0357	NaN	13.4345	NaN	12	11	24.4	77.018	0	81.97	A0A1B0GTF3;O43301	Heat shock 70 kDa protein 12A	HSPA12A
16.6013	16.9365	16.9298	16.912	16.5465	16.8103	17.3249	16.8163	16.9389	16.1399	17.3462	17.4177	17.5408	17.2019	17.5274	17.4859	17.1276	16.9665	17.1029	16.7788	15.5895	15.9289	14.9159	15.9458	15.692	16.0697	16.8203	16.8735	16.4689	15.7488	17	17	53.1	54.889	0	323.31	P30566;A0A1B0GTJ7;A0A1B0GWJ0;A0A0A6YY92;P30566-2;A0A1B0GWF8;A0A1B0GTG9;A0A096LNY6	Adenylosuccinate lyase	ADSL
15.9264	16.0949	15.6899	15.8635	15.8264	NaN	NaN	NaN	NaN	NaN	NaN	15.1858	15.0134	15.1636	NaN	NaN	15.4366	15.5394	NaN	NaN	16.0007	15.8684	16.0119	15.9105	16.0204	16.7245	16.2879	16.3406	16.2775	16.7261	3	3	21.5	18.656	0	5.1571	A0A494C051;A0A1B0GTK8;Q5GJ75	Tumor necrosis factor alpha-induced protein 8-like protein 3	TNFAIP8L3
NaN	13.1561	NaN	NaN	NaN	11.7331	NaN	NaN	NaN	NaN	NaN	NaN	NaN	NaN	NaN	NaN	NaN	NaN	NaN	NaN	NaN	NaN	NaN	NaN	NaN	NaN	NaN	NaN	NaN	NaN	18	17	22.8	138.41	0	51.316	A0A1B0GTL5;Q9BXF6	Rab11 family-interacting protein 5	RAB11FIP5
13.828	13.3689	15.137	16.158	14.9526	15.1088	16.2408	15.0114	16.3814	13.6749	14.3314	15.5874	16.2914	16.1589	16.1178	17.3853	17.7188	17.7906	16.4973	17.4455	15.2492	14.749	14.3746	16.2969	14.4312	16.6082	16.801	16.2183	15.8767	16.4832	13	13	35.8	46.503	0	43.677	Q13510-2;Q13510;A0A1B0GUH5;A0A1B0GTZ5;A0A1B0GTM3;A0A1B0GUA4;A0A1B0GW68;E7EMM4;A0A1B0GUW4;A0A1B0GUE3;Q13510-3;A0A1B0GUG1;A0A1B0GTP7;A0A1B0GV06;A0A1B0GVG2	Acid ceramidase;Acid ceramidase subunit alpha;Acid ceramidase subunit beta	ASAH1
14.6987	14.1991	14.0726	14.1844	14.2811	NaN	NaN	NaN	NaN	14.1428	14.2896	13.8216	12.9759	13.6827	14.0835	NaN	NaN	NaN	NaN	NaN	13.1688	13.7964	13.8778	13.6915	13.9567	14.6311	13.614	13.897	14.1904	14.2205	1	1	8.3	88.936	0	13.513	A0A1B0GTU1;A0A494C0C4
14.2421	14.3139	13.5981	NaN	13.7561	14.1889	14.017	14.3105	13.8207	14.1045	13.9258	14.1119	14.1908	NaN	14.3147	12.2833	NaN	13.95	14.7673	14.5113	13.4805	14.292	13.3529	12.2312	13.4741	14.2138	13.0563	14.2103	13.4689	14.1434	21	4	29.1	115.9	0	129.76	A0A1B0GTU4;P49023;F5GZ78;P49023-2	Paxillin	PXN
15.8885	16.688	16.7052	15.6427	16.2553	NaN	16.4724	NaN	NaN	16.5949	17.1664	16.9409	17.0781	15.445	16.0428	15.7426	NaN	14.5232	13.5631	15.5932	16.437	16.728	15.6204	14.9736	16.3467	17.2118	17.0386	17.1962	17.1336	17.1482	24	1	24.4	137.34	0	91.965	Q9UDY2-7;Q9UDY2;Q9UDY2-3;A0A1B0GTW1;A0A3B3ITE1;A0A2R8YDH4;A0A3B3IRI3;Q9UDY2-2;A0A3B3IU51;Q9UDY2-4;A0A3B3ISF1;Q9UDY2-5;A0A3B3IRV6;A0A3B3IS03;A0A3B3IT83	Tight junction protein ZO-2	TJP2
11.0568	NaN	NaN	NaN	NaN	NaN	10.8916	NaN	NaN	NaN	NaN	NaN	NaN	NaN	NaN	NaN	NaN	NaN	NaN	NaN	12.704	NaN	NaN	NaN	NaN	NaN	NaN	NaN	NaN	NaN	3	3	3.7	121.35	0.0034718	2.2336	A0A1B0GTY3;O95450-2;O95450	A disintegrin and metalloproteinase with thrombospondin motifs 2	ADAMTS2
NaN	NaN	NaN	NaN	NaN	NaN	NaN	NaN	NaN	NaN	NaN	NaN	NaN	NaN	NaN	NaN	NaN	17.0555	NaN	16.7789	NaN	NaN	NaN	NaN	NaN	NaN	NaN	NaN	NaN	NaN	3	3	2.2	165.05	0.0010233	2.6552	A0A1B0GU45
14.2771	13.3931	13.2832	14.1776	14.4167	18.2358	17.2507	17.0104	16.3805	16.9097	15.8843	15.1233	15.084	15.2146	15.856	17.3389	14.7556	18.0196	16.0634	16.3937	16.9572	16.7488	16.29	16.8368	15.9599	16.6963	16.0703	16.0977	15.7648	15.6445	19	19	36.8	74.783	0	48.977	A0A1B0GUA3;Q96EK5	KIF1-binding protein	KIAA1279
11.561	NaN	NaN	NaN	NaN	NaN	NaN	NaN	NaN	NaN	13.2185	NaN	NaN	NaN	13.7206	12.6558	NaN	NaN	NaN	13.6617	NaN	15.2944	NaN	NaN	NaN	NaN	NaN	NaN	NaN	NaN	9	9	5.2	280.41	0	12.226	A0A1B0GUI1;Q6GYQ0-4;Q6GYQ0;Q6GYQ0-7;Q6GYQ0-5;Q6GYQ0-6;Q6GYQ0-2	Ral GTPase-activating protein subunit alpha-1	RALGAPA1
NaN	NaN	NaN	NaN	NaN	NaN	NaN	NaN	NaN	NaN	NaN	NaN	NaN	NaN	NaN	12.8876	NaN	15.0205	NaN	14.9873	NaN	NaN	NaN	NaN	NaN	NaN	NaN	NaN	NaN	NaN	1	1	11.4	45.208	0	42.797	A0A1B0GUL7
16.2771	NaN	NaN	NaN	15.6593	NaN	NaN	NaN	14.8381	NaN	14.3143	NaN	NaN	14.1747	NaN	NaN	NaN	15.8903	16.3232	16.5049	NaN	NaN	NaN	NaN	NaN	NaN	NaN	NaN	NaN	NaN	2	2	20	10.304	0.00065445	3.0082	A0A1B0GUP9;A0A499FK01;A0A1B0GVR7
17.5412	16.6214	17.3316	17.1765	16.8361	20.701	20.552	20.4892	20.5112	20.5244	19.0688	19.2058	19.2938	19.2136	19.1894	17.4117	16.5734	16.8445	16.8699	17.4004	17.9981	18.6443	18.1166	18.268	18.2973	17.8656	17.9096	17.4172	17.5067	17.6907	9	9	30.6	51.923	0	323.31	A0A1B0GUU9;P01871;P01871-2	Ig mu chain C region	IGHM
NaN	NaN	NaN	NaN	NaN	NaN	15.1027	NaN	NaN	15.5123	NaN	NaN	NaN	NaN	NaN	NaN	NaN	NaN	NaN	NaN	14.7302	NaN	NaN	NaN	NaN	NaN	NaN	NaN	NaN	NaN	2	2	15.5	29.08	0	4.8257	C9J9B2;C9JIJ9;A0A1B0GUW5;Q6XE24-3;Q6XE24-4;Q6XE24-5;Q6XE24-2;Q6XE24	RNA-binding motif, single-stranded-interacting protein 3	RBMS3
NaN	NaN	NaN	NaN	NaN	NaN	NaN	11.4217	NaN	NaN	NaN	NaN	NaN	NaN	NaN	NaN	NaN	NaN	NaN	NaN	12.562	NaN	NaN	NaN	NaN	10.6259	NaN	NaN	10.8884	10.9703	11	11	16.7	96.13	0	15.838	A0A1B0GUZ7;Q14156;Q14156-3;Q14156-2	Protein EFR3 homolog A	EFR3A
NaN	NaN	NaN	NaN	NaN	NaN	NaN	NaN	NaN	15.1782	13.5733	NaN	NaN	NaN	NaN	NaN	14.1513	NaN	NaN	14.7376	13.0845	NaN	NaN	NaN	NaN	NaN	NaN	NaN	NaN	NaN	11	10	12.1	123.89	0	15.558	A0A1B0GVV8;A0A1B0GW50;A0JP08;A0A1B0GV02;O60315-2;O60315;A0A1B0GWI0;E7EUW9;A0A1X7SC99	Zinc finger E-box-binding homeobox 2	ZEB2
18.2656	17.0249	17.6667	16.4032	NaN	16.4395	NaN	16.4307	16.5979	16.9266	16.7681	16.6281	16.4491	16.527	16.8168	16.1556	NaN	17.87	17.8288	NaN	19.6041	18.8106	19.4439	19.3413	19.2282	16.1186	18.1191	17.6111	16.6701	16.7911	12	11	12.7	141.46	0	10.939	Q9H9B1;A0A1B0GV09;Q9H9B1-3;A0A1B0GU48;Q9H9B1-4;A0A0C4DGF8	Histone-lysine N-methyltransferase EHMT1	EHMT1
NaN	NaN	NaN	NaN	NaN	NaN	NaN	NaN	NaN	NaN	NaN	NaN	NaN	NaN	NaN	NaN	NaN	NaN	NaN	15.2995	15.0683	18.3857	NaN	15.2107	NaN	NaN	16.9541	NaN	NaN	14.9052	3	3	9.7	49.608	0	7.8845	A0A1B0GV45
18.3718	NaN	NaN	17.8281	18.0591	18.5539	NaN	17.8553	17.9337	NaN	NaN	17.2276	15.7175	17.3914	17.7702	NaN	NaN	NaN	14.4365	NaN	NaN	16.9598	16.4805	16.8214	17.1284	17.2355	NaN	16.4397	16.7512	16.7752	6	5	4.7	184.71	0	9.0534	A0A1B0GV47;Q7Z4S6-6;Q7Z4S6-3;Q7Z4S6-5;Q7Z4S6-2;Q7Z4S6;Q7Z4S6-4;H0YIM7	Kinesin-like protein KIF21A;Kinesin-like protein	KIF21A
17.384	17.2392	17.4066	17.0412	16.7632	17.0806	17.0431	17.3314	16.5289	16.8594	16.7179	16.7283	16.5375	16.9916	17.2243	18.5847	18.8027	18.0833	18.2863	18.2527	17.8269	17.4448	17.3985	17.7609	17.3988	17.5612	17.7857	17.526	17.2499	17.9004	14	2	47.4	44.237	0	112.54	A0A1B0GVD5;A0A1B0GWE8;P07339;A0A1B0GW44;A0A1B0GV23;A0A1B0GVP3;H7C469	Cathepsin D;Cathepsin D light chain;Cathepsin D heavy chain	CTSD
NaN	NaN	NaN	NaN	NaN	NaN	NaN	NaN	NaN	NaN	15.6646	NaN	NaN	15.9105	NaN	NaN	NaN	NaN	NaN	NaN	NaN	NaN	NaN	NaN	NaN	11.7197	NaN	12.2162	NaN	13.5126	1	1	25.2	10.03	0	7.5988	A0A1B0GVI3
NaN	NaN	NaN	NaN	NaN	NaN	NaN	NaN	NaN	NaN	NaN	NaN	NaN	NaN	NaN	13.7722	12.8744	NaN	NaN	13.7996	NaN	NaN	NaN	NaN	NaN	NaN	NaN	NaN	NaN	NaN	5	5	11	90.58	0	44.059	A0A1B0GVI7;A0A2R8Y7G1;P35869	Aryl hydrocarbon receptor	AHR
18.0755	NaN	NaN	17.6307	18.1185	17.8483	18.0005	17.1756	17.812	17.7384	18.7791	18.7781	18.7859	18.5938	18.712	NaN	NaN	NaN	NaN	NaN	18.4455	18.5132	18.4576	18.6445	18.5965	NaN	NaN	NaN	NaN	NaN	1	1	39	83.782	0	84.067	A0A1B0GVU9;B4DDN1		QARS
13.0524	NaN	NaN	12.9981	13.0734	NaN	NaN	14.0089	14.2745	NaN	13.6887	14.1269	14.2425	13.8025	13.4965	NaN	NaN	NaN	NaN	NaN	NaN	12.9195	14.3076	14.666	NaN	NaN	NaN	NaN	NaN	NaN	9	9	16.3	84.533	0	9.7567	A0A1B0GW05;Q2PZI1	Probable C-mannosyltransferase DPY19L1	DPY19L1
16.1519	16.7391	15.5498	16.1648	14.8939	17.4101	16.8457	16.0699	15.0426	16.7536	14.9867	16.4967	15.8914	16.2402	17.2094	15.4862	15.1323	16.6323	16.3274	16.2809	14.516	14.1343	15.0483	14.9682	14.8703	15.3984	15.9876	15.8601	16.3043	15.6323	15	15	29.9	65.332	0	37.804	A0A1B0GW23;Q03154-4;Q03154;A0A1B0GU86;C9JMV9;Q03154-2;Q03154-3;A0A1B0GV31	Aminoacylase-1	ACY1;ABHD14A-ACY1
16.0264	13.9867	13.3574	16.9685	NaN	15.9069	18.8092	15.5321	20.1571	18.7618	17.2341	17.1439	16.3325	17.0671	17.3331	20.2433	19.3044	19.4308	19.431	19.886	NaN	NaN	NaN	NaN	NaN	19.677	20.1678	19.993	19.8486	19.6909	2	1	14.8	16.646	0.0007733	2.7747	E9PEN0;A0A1B0GW41;Q8WYH8-2;Q8WYH8	Inhibitor of growth protein 5	ING5
14.2172	12.3494	13.4041	NaN	11.7225	13.697	13.8942	13.7994	13.5714	NaN	13.7039	13.5348	12.8445	12.6195	13.6996	NaN	NaN	NaN	NaN	NaN	12.3297	13.7322	NaN	12.6769	11.8487	13.3522	15.4987	15.902	14.4103	12.7397	4	4	20	36.034	0	10.018	A0A1B0GWJ6
14.0629	13.3714	NaN	NaN	13.866	NaN	NaN	11.9167	NaN	NaN	NaN	NaN	NaN	12.4856	NaN	NaN	NaN	NaN	NaN	NaN	NaN	NaN	NaN	NaN	NaN	12.2012	13.8	13.5196	13.0644	13.0386	7	3	49.4	19.13	0	39.473	R4GND1;A0A1B0GX65;Q969T4;R4GN77	Ubiquitin-conjugating enzyme E2 E3	UBE2E3
16.0406	17.6644	NaN	NaN	NaN	NaN	18.2212	NaN	14.4316	NaN	NaN	NaN	NaN	NaN	NaN	17.009	15.2053	15.8407	15.5394	15.845	NaN	17.5995	NaN	NaN	NaN	17.2615	17.4885	NaN	15.5247	15.0946	1	1	10.2	13.942	0.0034671	2.2174	C9JA68;A0A1B0GX82;C9JM00;O75635-2;O75635	Serpin B7	SERPINB7
NaN	NaN	NaN	NaN	14.4741	NaN	NaN	14.2131	NaN	NaN	NaN	NaN	NaN	13.812	NaN	NaN	NaN	NaN	NaN	14.5335	NaN	14.0115	NaN	NaN	NaN	NaN	NaN	NaN	NaN	NaN	4	4	5.4	120.73	0	17.708	A0A1C7CYX1;A0A0A0MSU2;Q6PJG2;H7C1L3	ELM2 and SANT domain-containing protein 1	ELMSAN1
14.7536	NaN	NaN	NaN	NaN	NaN	NaN	NaN	NaN	NaN	NaN	13.5706	NaN	NaN	12.9672	NaN	NaN	NaN	NaN	NaN	NaN	NaN	NaN	NaN	NaN	NaN	12.3701	NaN	NaN	NaN	1	1	10.5	14.844	0.005235	1.9773	C9J6N5;C9JQ40;C9JW51;A0A1C7CYX8;Q9H098;Q9H098-2	Protein FAM107B	FAM107B
NaN	NaN	NaN	NaN	NaN	NaN	NaN	NaN	NaN	NaN	NaN	NaN	NaN	NaN	NaN	NaN	NaN	NaN	NaN	NaN	NaN	NaN	NaN	NaN	NaN	17.038	14.5725	15.6444	13.2265	16.6857	3	3	40.7	18.873	0	43.402	I3L1K6;A0A1C7CYY4;P12829;I3L532;I3L4B1	Myosin light chain 4	MYL4
NaN	NaN	10.9597	10.8617	10.516	NaN	10.6231	NaN	NaN	NaN	NaN	NaN	NaN	NaN	11.7647	NaN	10.3964	11.0274	NaN	NaN	11.0351	NaN	9.9571	11.2944	10.8336	NaN	11.3613	NaN	NaN	NaN	8	8	16.4	65.699	0	21.009	Q969N2;Q969N2-5;A0A1W2PNP0;A0A1W2PPR6;Q969N2-4;A0A1W2PP57;A0A1W2PPS0;A0A1W2PPC3;A0A1W2PQN1;A0A1W2PPQ7;A0A1W2PP53;Q969N2-2;F6W983;A0A1W2PRZ8;A0A1W2PQY1;A0A1W2PQ52;A0A1W2PP13;A0A1W2PSC5	GPI transamidase component PIG-T	PIGT
NaN	NaN	NaN	NaN	NaN	NaN	NaN	NaN	NaN	NaN	NaN	NaN	NaN	NaN	NaN	NaN	NaN	NaN	NaN	NaN	NaN	NaN	11.7796	13.5578	NaN	NaN	NaN	NaN	NaN	NaN	1	1	15.1	197.33	0	52.98	F8VYC4;A0A286YES2;A0A1W2PNU4;P0DJD0;P0DJD1	RANBP2-like and GRIP domain-containing protein 1;RANBP2-like and GRIP domain-containing protein 2	RGPD1;RGPD2
15.1307	14.9671	15.2565	15.489	15.2139	14.5935	14.707	15.0438	14.9847	14.0615	17.1803	16.3504	16.4889	16.3756	16.5571	13.0225	NaN	12.343	12.1776	11.546	15.41	14.2978	15.2956	15.5839	15.0639	15.8969	15.3375	15.9964	15.9228	15.8135	14	0	32	75.872	0	210.04	A0A1W2PNV4
14.228	15.3061	12.9171	13.6095	14.2495	13.8222	13.9164	14.1474	14.0186	NaN	NaN	13.5361	13.585	13.2942	13.8454	NaN	14.3245	14.7761	14.7354	NaN	NaN	NaN	NaN	NaN	NaN	13.6813	15.531	15.342	15.1839	14.7508	17	17	20.1	118.39	0	28.555	A0A1W2PNX8;Q9H3U1-2;Q9H3U1	Protein unc-45 homolog A	UNC45A
14.9362	NaN	NaN	13.2404	13.981	14.03	13.8243	NaN	14.8661	12.9956	14.7539	15.1647	13.4596	14.7923	14.7429	14.3348	NaN	NaN	NaN	NaN	NaN	NaN	13.8478	NaN	NaN	NaN	NaN	NaN	15.0842	NaN	6	5	12.9	58.713	0	5.5142	Q96EB1-2;A0A1W2PRF0;A0A1W2PRF5;A0A1W2PR08;A0A1W2PS93;A0A1X7SBS0;A0A1W2PPP6;A0A1W2PRJ0;A0A1W2PQZ6;A0A1W2PNY5;G5E9D4;Q96EB1;Q96EB1-3;A0A1W2PP47;A0A1W2PQA7	Elongator complex protein 4	ELP4
NaN	NaN	NaN	NaN	NaN	NaN	12.4533	NaN	NaN	13.8759	NaN	NaN	NaN	NaN	NaN	NaN	12.9134	13.318	13.2081	13.5359	NaN	NaN	NaN	12.9125	12.8181	NaN	NaN	NaN	NaN	NaN	2	2	0.9	263.14	0.00052826	3.1222	A0A1W2PNZ9;Q15652-2;Q15652-3;Q15652	Probable JmjC domain-containing histone demethylation protein 2C	JMJD1C
13.7653	NaN	NaN	NaN	NaN	NaN	NaN	11.969	NaN	NaN	NaN	NaN	NaN	12.9288	12.9887	NaN	NaN	NaN	NaN	12.4588	NaN	NaN	NaN	NaN	NaN	NaN	NaN	NaN	12.3307	12.6731	2	2	8	31.522	0.0058302	1.9496	A0A1W2PP04;Q9Y388	RNA-binding motif protein, X-linked 2	RBMX2
NaN	NaN	NaN	NaN	NaN	NaN	NaN	NaN	NaN	NaN	NaN	NaN	NaN	NaN	NaN	NaN	NaN	NaN	NaN	NaN	NaN	14.2317	15.5865	15.6434	15.697	NaN	NaN	NaN	NaN	NaN	3	3	17.9	19.605	0.0038352	2.2044	F8WCQ4;A0A1W2PS40;C9JNP8;A0A1W2PP11;Q9H300-2;Q9H300	Presenilins-associated rhomboid-like protein, mitochondrial;P-beta	PARL
16.5232	16.3633	16.1824	16.3134	16.64	15.9491	15.8694	16.3442	15.9429	15.9226	15.3768	16.0829	15.1473	15.2653	14.6537	NaN	NaN	NaN	NaN	NaN	NaN	NaN	14.0914	13.9259	14.9191	15.1163	14.3462	14.913	15.1719	15.4111	10	10	33	50.911	0	85.612	A0A1W2PPC1;A8MZF0	Proline-rich protein 33	PRR33
19.1198	18.4822	18.4856	18.653	19.0247	NaN	18.3536	18.2963	20.3435	16.5185	19.1591	17.7059	17.7554	16.6676	16.8629	NaN	NaN	NaN	NaN	NaN	NaN	15.5224	NaN	NaN	19.835	18.4329	18.3388	18.567	18.5332	15.7529	6	1	35.7	24.583	0	7.0687	O14653-2;A0A1W2PQM3;A0A1W2PPG5;A0A1W2PPP5;I3L4Z6;A0A1W2PRC2;A0A1W2PPG1;A0A1W2PS81;E7EQ34;I3NI02;O14653;A0A1W2PR23;A0A1W2PPW8;A0A1W2PQ77;A0A1W2PR02;A0A1W2PRP7;A0A1W2PRV0;A0A1W2PQP2;I3L0K1;A0A1W2PS12;A0A1W2PRL0;A0A1W2PPJ0;A0A1W2PNV3;I3L1K7;A0A1W2PQ06;A0A1W2PQE0;A0A1W2PQ38	Golgi SNAP receptor complex member 2	GOSR2
16.0797	16.07	16.3789	16.3151	15.9159	15.6699	15.7991	15.1985	14.8835	15.899	16.3395	16.4679	16.3488	16.6859	16.1848	16.9165	17.1009	17.2861	17.0986	17.6906	14.6405	15.1021	15.6634	15.3445	15.4139	17.6711	18.4466	17.5148	17.5705	17.8381	16	15	34.5	59.787	0	57.878	A0A1W2PQT3;A0A1W2PPH1;A0A1W2PQY8;P23368;A0A1W2PQF8;A0A1W2PR68;A0A1W2PQH3;P23368-2;A0A1W2PQ37	NAD-dependent malic enzyme, mitochondrial	ME2
10.6454	NaN	NaN	NaN	NaN	10.5361	NaN	10.9608	NaN	11.3274	NaN	11.5394	13.949	11.4136	10.8538	NaN	NaN	NaN	NaN	NaN	NaN	NaN	NaN	NaN	NaN	NaN	11.967	NaN	NaN	NaN	7	6	11.5	76.13	0	8.8386	A0A1W2PPI7;O75382-4;O75382-2;O75382;O75382-3	Tripartite motif-containing protein 3	TRIM3
NaN	NaN	NaN	15.9224	13.9201	15.8077	NaN	NaN	13.0371	13.8989	16.1151	16.4503	16.3391	14.6801	NaN	14.618	13.9475	NaN	13.6562	NaN	NaN	13.9415	NaN	NaN	NaN	15.3284	14.8619	15.1183	15.3225	15.664	5	5	20.3	45.341	0	23.289	J3QT87;A0A1W2PPJ5;Q96SW2-2;Q96SW2	Protein cereblon	CRBN
NaN	NaN	NaN	NaN	NaN	NaN	NaN	NaN	NaN	NaN	NaN	NaN	NaN	NaN	NaN	NaN	NaN	NaN	NaN	NaN	15.0596	NaN	15.0115	14.9107	14.786	NaN	NaN	14.0634	NaN	NaN	3	3	9.5	48.368	0	4.9518	Q7RTN6;Q7RTN6-5;A0A1W2PPJ9;Q7RTN6-3;Q7RTN6-2;Q7RTN6-4;Q7RTN6-6;A0A1W2PQF1;A0A1W2PQE8;A0A1W2PPM8;A0A1W2PPG2;A0A1W2PP78;A0A1W2PR00	STE20-related kinase adapter protein alpha	STRADA
NaN	NaN	NaN	NaN	NaN	NaN	NaN	NaN	NaN	NaN	12.6163	NaN	NaN	NaN	NaN	NaN	NaN	NaN	NaN	NaN	NaN	NaN	NaN	NaN	NaN	NaN	NaN	NaN	NaN	NaN	1	1	22.9	40.687	0	66.943	A0A1W2PPR8;P01889;Q95365;Q29836;Q29718;P30475	HLA class I histocompatibility antigen, B-7 alpha chain;HLA class I histocompatibility antigen, B-38 alpha chain;HLA class I histocompatibility antigen, B-67 alpha chain;HLA class I histocompatibility antigen, B-82 alpha chain;HLA class I histocompatibility antigen, B-39 alpha chain	HLA-B
NaN	NaN	12.5556	NaN	NaN	NaN	NaN	NaN	NaN	13.2644	13.0772	12.5818	NaN	11.129	11.8726	NaN	NaN	NaN	NaN	NaN	NaN	14.5015	14.5413	NaN	14.5206	13.2147	NaN	13.3055	13.055	13.3016	11	11	43.9	31.63	0	107.01	A0A1W2PRL9;A0A1W2PPZ5;P23193-2;P23193	Transcription elongation factor A protein 1	TCEA1
15.5476	17.261	16.2957	17.1531	15.3817	16.7168	17.6295	17.4707	17.5343	16.476	17.1282	16.6254	15.9774	17.3423	15.7599	17.5033	15.167	15.3185	16.9056	17.4973	16.5814	16.1473	16.5964	17.7106	16.644	15.2563	18.6768	14.6533	15.7798	16.0209	28	21	46.6	80.253	0	253.11	A0A1X7SBZ2;A0A1W2PQ51;Q92841;Q92841-1;Q92841-3;Q92841-2	Probable ATP-dependent RNA helicase DDX17	DDX17
11.6934	NaN	NaN	11.4453	NaN	NaN	NaN	12.8776	11.7603	12.473	NaN	8.59451	NaN	11.3267	8.46972	11.0694	10.6699	9.43446	NaN	8.57577	10.7125	NaN	9.17438	10.611	10.9231	8.4591	9.16423	NaN	NaN	12.5836	10	0	39.9	33.14	0	14.836	A0A1W2PQS6;S4R435		RPS10-NUDT3
NaN	NaN	NaN	NaN	NaN	NaN	NaN	NaN	17.5996	NaN	NaN	NaN	NaN	NaN	NaN	17.8344	17.7062	18.2717	18.1789	18.0811	NaN	NaN	NaN	16.5281	NaN	NaN	NaN	NaN	NaN	NaN	2	2	30	10.999	0	23.535	A0A1W2PQV2;H3BUH9;P23434	Glycine cleavage system H protein, mitochondrial	GCSH
13.2777	14.8766	13.414	13.6128	13.2607	NaN	NaN	12.9394	NaN	13.136	12.8683	NaN	13.475	13.3308	13.2167	NaN	NaN	NaN	NaN	NaN	NaN	NaN	NaN	NaN	NaN	NaN	NaN	NaN	NaN	NaN	1	1	9.2	21.497	0	5.8048	A0A1W2PR05;A0A1W2PS68;Q07699;Q07699-2	Sodium channel subunit beta-1	SCN1B
NaN	NaN	NaN	NaN	NaN	NaN	NaN	NaN	NaN	NaN	NaN	11.6606	NaN	NaN	NaN	NaN	NaN	NaN	NaN	NaN	NaN	NaN	NaN	NaN	13.1389	NaN	NaN	NaN	NaN	NaN	2	2	6.4	74.301	0	14.87	A0A1W2PR06;P52569;P52569-3;P52569-2	Cationic amino acid transporter 2	SLC7A2
NaN	NaN	NaN	NaN	NaN	NaN	NaN	NaN	NaN	NaN	NaN	12.8539	NaN	NaN	NaN	NaN	14.4422	14.115	NaN	12.4407	NaN	NaN	NaN	NaN	NaN	NaN	NaN	NaN	NaN	NaN	5	5	27.5	25.948	0	5.1663	F5GYH1;A0A1W2PRM0;A0A1W2PRL5;A0A1W2PR09;Q8NC96;A0A1W2PNT6	Adaptin ear-binding coat-associated protein 1	NECAP1
NaN	NaN	NaN	12.4262	12.666	13.5354	NaN	11.5638	12.8951	NaN	12.8386	12.5141	NaN	NaN	NaN	NaN	NaN	NaN	NaN	NaN	NaN	12.7392	NaN	NaN	NaN	11.9766	NaN	NaN	NaN	12.7635	1	1	2.9	52.584	0.0034679	2.2212	F2Z2I2;Q5W015;Q5VX20;A0A1W2PR17;Q16875-3;Q16875-2;Q16875;Q16875-4	6-phosphofructo-2-kinase/fructose-2,6-bisphosphatase 3;6-phosphofructo-2-kinase;Fructose-2,6-bisphosphatase	PFKFB3
NaN	NaN	NaN	NaN	NaN	NaN	NaN	NaN	NaN	NaN	14.6353	NaN	NaN	NaN	NaN	NaN	NaN	NaN	NaN	NaN	NaN	NaN	NaN	NaN	NaN	NaN	NaN	NaN	NaN	NaN	4	4	5.4	127.98	0.00026792	3.3648	A0A1W2PR28;Q5JU85;Q5JU85-3	IQ motif and SEC7 domain-containing protein 2	IQSEC2
NaN	NaN	NaN	NaN	NaN	NaN	NaN	NaN	NaN	NaN	NaN	NaN	NaN	NaN	NaN	NaN	NaN	NaN	NaN	NaN	NaN	10.9985	NaN	NaN	11.8343	10.2765	NaN	10.1767	10.2732	11.4015	5	5	21.5	49.88	0	91.065	K7EMP8;A0A1W2PR46;P14136;A0A1X7SBR3;P14136-3;P14136-2;A0A1W2PRT3;A0A1X7SCE1;K7EKH9	Glial fibrillary acidic protein	GFAP
15.714	15.7342	15.6128	14.6254	16.359	NaN	15.0267	14.4962	NaN	15.8452	16.2433	14.6251	NaN	NaN	15.2812	17.271	16.6167	16.8086	NaN	17.3231	NaN	15.3932	NaN	NaN	NaN	15.648	16.5992	17.0483	16.3824	16.2246	10	5	15.2	93.444	0	40.264	A0A1W2PRB8;Q9NVC6	Mediator of RNA polymerase II transcription subunit 17	MED17
14.5358	11.2352	14.1434	13.1483	13.7778	15.534	15.3737	14.1058	14.9535	14.2829	16.0744	16.1234	16.5521	16.0295	16.296	15.2991	14.3933	13.8049	14.6187	13.8976	NaN	12.9624	12.8231	12.4468	12.7575	15.6909	14.9221	15.6206	15.349	15.2955	10	9	26.1	53.891	0	105.74	A0A1W2PS43;A0A1W2PRS1;Q14108;A0A1W2PPX5;A0A1W2PPU6;A0A1W2PQR6;A0A1W2PQB7;A0A1W2PRF6;Q14108-2	Lysosome membrane protein 2	SCARB2
NaN	NaN	17.9196	14.0584	NaN	16.6158	NaN	NaN	14.9186	NaN	16.6513	17.0009	18.0752	NaN	16.0593	17.0135	16.3653	16.2013	15.4539	16.4755	NaN	NaN	NaN	NaN	NaN	NaN	NaN	17.4273	17.6585	17.5381	3	3	14.5	30.415	0	6.3016	A0A1W2PRV5;E7EQZ4;Q16637-4;Q16637-2;Q16637-3;Q16637;A0A0G2JRX5;A0A0G2JRY6;B4DP61	Survival motor neuron protein	SMN1;SMN2
15.4861	15.0606	15.7106	15.9769	14.3218	16.726	15.2607	NaN	14.9842	NaN	15.3522	15.4653	15.5706	15.488	15.6219	NaN	NaN	13.2411	NaN	14.289	14.7988	14.1934	NaN	14.7981	14.9882	15.177	13.0242	15.3896	14.0032	NaN	11	10	14.8	94.399	0	20.803	A8MYT4;A0A1W2PS05;Q8NEB9	Phosphatidylinositol 3-kinase;Phosphatidylinositol 3-kinase catalytic subunit type 3	PIK3C3
18.1337	NaN	17.6475	NaN	17.955	14.6005	NaN	NaN	13.989	NaN	16.0577	15.6507	15.1993	15.7274	15.9174	NaN	NaN	NaN	NaN	NaN	17.4616	16.3833	16.305	16.257	16.3334	16.2729	15.7325	16.1025	NaN	16.2094	4	4	10.7	41.496	0	5.2538	A0A1X7SBT5;Q92664;Q92664-2;H7C326;H7BZH7	Transcription factor IIIA	GTF3A
15.7526	NaN	NaN	NaN	15.7965	15.9613	NaN	NaN	15.5822	NaN	16.5886	NaN	NaN	NaN	15.5587	NaN	NaN	NaN	NaN	NaN	15.6357	NaN	NaN	NaN	NaN	13.403	NaN	NaN	14.0988	NaN	1	1	44.3	22.625	0	7.4191	A0A1X7SBU8;O14653-3;A0A1W2PRE6	Golgi SNAP receptor complex member 2	GOSR2
NaN	NaN	NaN	NaN	NaN	NaN	NaN	NaN	NaN	NaN	NaN	NaN	NaN	NaN	NaN	13.6863	NaN	NaN	14.1625	NaN	NaN	NaN	NaN	NaN	NaN	NaN	NaN	NaN	NaN	NaN	2	2	53.8	6.1568	0	3.5675	A0A286YER2;A0A286YFJ5;A0A286YFI8;A0A286YFF5;A0A286YEW8;A0A286YFF1;A0A286YF73;A0A286YF72;A0A286YF51;A0A286YFM2;A0A286YF00;A0A286YEV4;A0A286YFH3;A0A286YFE7;A0A286YFH9;A0A286YFK4;A0A286YFC6;A0A286YEW7;A0A286YF82;A0A286YFE6;Q8NHS3;A0A286YFI9	Major facilitator superfamily domain-containing protein 8	MFSD8
17.9191	17.0093	16.9916	17.1662	17.8036	19.4973	19.0484	19.261	19.1485	18.8837	20.2784	19.8837	19.7045	19.7779	20.295	18.249	17.5338	17.6455	17.9204	18.3284	19.7135	19.7253	19.7791	19.3917	19.7728	19.6261	18.2075	19.6563	19.725	19.5699	8	6	43	49.021	0	323.31	A0A286YES1;A0A4W9A917;P01860	Ig gamma-3 chain C region	IGHG3
14.1857	14.4353	13.9305	13.1981	13.502	16.8966	16.9239	17.3422	17.2708	17.1759	15.5343	16.6825	15.8347	16.7456	16.6694	18.8885	18.5116	19.2299	19.0965	18.7129	17.3393	17.5917	17.1279	16.9938	17.2809	16.3652	16.2038	16.8345	16.6957	16.2029	9	4	34.9	42.848	0	323.31	A0A286YEY1;P01876	Ig alpha-1 chain C region	IGHA1
15.8962	16.3701	16.183	15.8687	15.8939	18.8978	19.088	19.6543	19.5226	18.7077	18.438	19.3354	18.8542	18.6445	17.6524	18.5308	18.9277	18.4131	18.7306	19.4299	18.7123	19.4925	18.7597	18.1362	18.6258	18.9852	15.1521	19.2788	17.8507	19.0288	5	4	38.7	43.805	0	323.31	A0A286YEY4;P01859	Ig gamma-2 chain C region	IGHG2
17.0062	18.0548	18.0774	17.0754	17.3058	15.5863	17.8255	17.8537	17.6196	18.3434	14.2614	17.6634	17.8344	17.8637	18.4368	17.1768	17.03	16.8752	17.1086	16.9624	17.1133	19.7707	16.8031	17.0964	19.7714	18.664	18.9228	18.7423	18.6664	18.6715	20	20	48.1	55.938	0	235.4	A0A286YF22;O43175;A0A2C9F2M7;A0A286YFL2;A0A286YFA2	D-3-phosphoglycerate dehydrogenase	PHGDH
21.4068	21.1148	22.1724	21.6621	20.2428	21.6439	22.7337	23.0457	21.5082	22.6437	21.6847	21.4356	22.4471	20.9479	21.681	19.3848	18.6569	19.2614	19.2366	20.1298	20.1788	19.6109	20.1226	20.2022	20.241	19.8621	19.2582	20.0445	19.6259	20.2048	2	2	42.1	22.548	0	323.31	A0A286YFB1
16.6163	NaN	NaN	NaN	NaN	16.096	NaN	15.3198	15.5184	NaN	NaN	NaN	16.6636	NaN	16.786	NaN	13.7208	NaN	NaN	NaN	15.6981	NaN	NaN	NaN	NaN	NaN	NaN	NaN	NaN	NaN	7	6	25.9	42.906	0	5.9557	A0A286YFD6;P31350;P31350-2;C9JXC1	Ribonucleoside-diphosphate reductase subunit M2	RRM2
14.6511	15.2564	15.4441	14.8239	13.5328	NaN	NaN	15.3429	NaN	NaN	14.8998	15.1778	NaN	NaN	14.9113	NaN	13.0602	13.9283	13.6962	NaN	14.0403	NaN	15.142	14.5674	14.2377	NaN	NaN	15.4856	NaN	15.6741	5	5	23.6	34.136	0	10.515	A0A2C9F2P4;A0A286YFF7;P50897;Q5T0S4;A0A286YFE3;A0A286YFL8;P50897-2	Palmitoyl-protein thioesterase 1	PPT1
16.2058	NaN	NaN	14.7846	16.0079	NaN	NaN	NaN	NaN	NaN	NaN	NaN	13.6958	NaN	NaN	17.2948	17.5155	15.3978	16.2787	15.4549	NaN	NaN	17.7035	17.7306	NaN	16.0761	17.642	16.6281	16.3741	15.9384	19	18	11.9	190.48	0	19.695	A0A286YFF8;Q7Z3U7-6;Q7Z3U7-5;Q7Z3U7;Q7Z3U7-2;F8VZV1	Protein MON2 homolog	MON2
16.0205	NaN	14.6789	15.0705	NaN	14.3816	14.6693	15.9368	17.3249	15.6662	15.6791	15.5382	14.9916	14.97	15.2112	14.8754	14.9977	NaN	14.9719	14.9288	13.8325	15.8944	15.2308	14.9107	14.0137	13.9997	16.4023	14.9083	14.823	14.8981	4	4	35.1	43.831	0	310.05	A0A286YFJ8;P01861	Ig gamma-4 chain C region	IGHG4
NaN	NaN	NaN	NaN	NaN	NaN	NaN	NaN	NaN	NaN	NaN	NaN	NaN	NaN	NaN	NaN	NaN	NaN	NaN	NaN	NaN	NaN	NaN	NaN	NaN	NaN	NaN	NaN	13.2559	NaN	1	1	11	192.1	0	29.711	A0A2C9F2R7
15.2232	17.994	18.3442	16.5518	18.5126	14.9789	16.2847	16.6284	16.6727	17.9684	15.5674	17.572	18.6621	NaN	15.0378	NaN	15.5435	16.1484	13.756	18.0036	16.2473	15.6496	16.367	16.5878	16.0588	17.6271	17.3738	17.6482	18.0543	18.1711	23	11	31.9	111.66	0	146.88	A0A2Q2TH77;Q08379;Q08379-2	Golgin subfamily A member 2	GOLGA2
NaN	NaN	NaN	NaN	NaN	NaN	NaN	16.3733	NaN	16.1742	12.8893	15.9064	15.9226	14.8737	13.2116	18.3446	17.5135	17.618	17.6793	18.246	NaN	NaN	NaN	NaN	NaN	15.6932	16.6521	16.5301	15.9217	15.4633	2	2	31.5	11.842	0	53.106	A0A2Q2TTZ9;P01594;P01593	Ig kappa chain V-I region AU;Ig kappa chain V-I region AG
18.1531	14.4721	17.9352	17.3538	18.0347	18.115	18.1223	17.7782	17.9616	17.7498	17.9509	17.6155	17.815	17.7201	NaN	NaN	NaN	NaN	NaN	NaN	17.7348	17.5233	17.7268	17.7439	17.7164	18.091	17.79	18.0229	17.8398	18.0245	4	4	7.1	75.578	0	5.3296	A0A2Q3DP09;Q7Z3E5-2;Q7Z3E5;H7C3U7;H7BZY2	LisH domain-containing protein ARMC9	ARMC9
10.939	NaN	NaN	NaN	NaN	10.8919	NaN	NaN	NaN	NaN	10.9709	NaN	NaN	NaN	NaN	10.6845	NaN	NaN	NaN	NaN	NaN	NaN	10.6349	NaN	NaN	NaN	NaN	NaN	NaN	NaN	6	5	31.9	49.246	0	27.162	A0A2R8Y6I1;A0A2R8Y3N3;A0A2R8Y5P7;P49590-2;P49590;D6RB22;D6RJE6;B4DQ67	Probable histidine--tRNA ligase, mitochondrial	HARS2
19.6223	NaN	19.6129	19.7723	20.2996	18.9665	19.1743	18.9697	18.9409	NaN	20.0217	19.4729	NaN	19.637	19.6621	NaN	NaN	NaN	NaN	NaN	NaN	NaN	NaN	NaN	NaN	NaN	NaN	18.6998	19.2801	NaN	4	4	25.3	20.151	0	4.5663	A0A2R8Y620;A0A2R8Y7U2;A0A2R8Y600;A0A2R8Y455;Q86VX2-2;Q86VX2;V9GY66	COMM domain-containing protein 7	COMMD7
13.4663	NaN	11.4946	11.0549	12.8116	12.0494	11.4143	10.8599	11.4563	NaN	13.9627	13.1411	13.1449	12.8659	13.3103	NaN	10.3914	NaN	NaN	10.5394	NaN	NaN	NaN	NaN	NaN	12.3865	NaN	NaN	NaN	10.9065	7	6	13	97.876	0	9.1189	P56945-6;A0A2R8Y6M6;A0A2R8Y5C9;A0A2R8Y8C4;A0A2R8YFS8;A0A2R8Y5E4;A0A2R8Y4C2;A0A2R8YFK2;A0A2R8Y596;P56945;P56945-8;P56945-2;P56945-3;P56945-5;P56945-7;P56945-4	Breast cancer anti-estrogen resistance protein 1	BCAR1
NaN	NaN	NaN	NaN	NaN	NaN	NaN	NaN	NaN	NaN	NaN	NaN	NaN	NaN	NaN	NaN	NaN	NaN	NaN	NaN	NaN	NaN	NaN	NaN	NaN	NaN	14.4712	NaN	NaN	NaN	5	4	16.2	49.85	0	3.8973	O43556;A0A2R8Y6V3;A0A2R8Y5M2;A0A2R8Y5R7;A0A2R8Y638;B7Z2R4;A0A2R8Y4P8;A0A2R8Y5X5;A0A2R8Y4X1;A0A2R8Y4E3;A0A2R8YGQ3;A0A2R8Y5H7;O43556-4;A0A2R8Y504;A0A2R8Y5P8;A0A2R8Y821;A0A2R8Y628;A0A2R8Y6U6;A0A2R8YFA5;A0A2R8YE48;A0A2R8Y5X0;A0A2R8Y5J6;A0A2R8YEY2;A0A2R8Y652;A0A2R8Y7J1;A0A2R8Y6Y5;A0A2R8Y5J3;A0A2R8Y6G8;C9JR67;A0A2R8YH84;A0A2R8Y621;A0A2R8Y5Q3;E9PEH6;A0A2R8Y416;A0A2R8Y2R1;A0A2R8YD68;A0A2U3TZN7;A0A2R8YE16…	Epsilon-sarcoglycan	SGCE
NaN	17.6187	17.192	17.1987	18.0445	NaN	NaN	17.2945	17.1708	17.2815	NaN	17.1759	NaN	NaN	NaN	NaN	15.8032	15.8307	15.751	NaN	NaN	16.2225	NaN	NaN	NaN	NaN	18.2684	NaN	NaN	16.7244	4	3	12.2	52.266	0.0027541	2.3619	A0A2R8YFW8;A0A2R8YCL5;A0A2R8Y4I8;A0A2U3TZR0;Q9UBP0-4;Q9UBP0-3;Q9UBP0-2;Q9UBP0;A0A2R8Y7K2;A0A2R8Y5N9;A0A2R8Y481;A0A2R8YGN6	Spastin	SPAST
11.7368	NaN	12.7494	12.9986	NaN	NaN	NaN	11.1056	12.256	13.5682	12.9219	13.2599	15.0075	13.799	NaN	NaN	NaN	NaN	NaN	NaN	NaN	NaN	NaN	NaN	NaN	NaN	13.6375	NaN	NaN	NaN	2	2	17.9	16.077	0.00026494	3.1688	X6R886;A0A2R8Y4I9;Q8NBV4	Probable lipid phosphate phosphatase PPAPDC3	PPAPDC3
NaN	NaN	NaN	14.8743	NaN	NaN	NaN	13.9992	NaN	NaN	NaN	NaN	NaN	NaN	NaN	NaN	NaN	NaN	NaN	NaN	NaN	NaN	NaN	NaN	NaN	NaN	NaN	NaN	NaN	NaN	1	1	8.4	30.485	0.0033595	2.2747	F5H777;A0A2R8Y4L3;A0A2R8YE98;A0A494BZX3;A0A2R8Y7C3;Q8N4S0-2;Q8N4S0	Coiled-coil domain-containing protein 82	CCDC82
14.2204	13.3818	15.47	13.8782	14.8573	15.5554	15.4229	15.0823	15.8311	16.3139	13.9377	15.4903	15.6457	15.9327	15.679	15.4797	16.0119	16.4334	15.4311	15.2464	13.7959	NaN	NaN	NaN	NaN	15.6802	15.9435	15.936	15.6746	15.6024	8	8	54	22.284	0	121.68	A0A2R8Y4M1;A0A2R8YGW2;A0A2R8Y615;Q9NZA1-3;Q9NZA1-2;Q9NZA1	Chloride intracellular channel protein 5	CLIC5
14.5119	NaN	NaN	13.7298	14.8948	NaN	14.6292	NaN	14.539	NaN	13.6388	NaN	NaN	14.6757	14.7776	NaN	NaN	13.7322	NaN	NaN	14.6539	14.3192	14.8549	14.4956	13.3515	NaN	14.7154	NaN	NaN	NaN	20	10	14.2	184.64	0	34.066	P51532;A0A2R8Y7S2;P51532-4;P51532-3;Q9HBD4;P51532-2;P51532-5;A0A2R8Y4P4;A0A2R8YGG3;A0A0A0MT49;A0A2R8YG32;A0A2R8Y440;A0A2R8Y4C5;A0A2R8Y7F3;A0A2R8Y6N0;A0A2R8YDA1;A0A2R8Y7Y7;A0A2R8Y526;A0A2R8YF58;A0A2R8YF80;A0A2R8Y6V2;A0A2R8YGP5;A0A2R8Y523	Transcription activator BRG1	SMARCA4
NaN	NaN	NaN	NaN	NaN	NaN	NaN	NaN	NaN	NaN	NaN	15.4414	14.5991	15.4599	NaN	13.7638	NaN	NaN	NaN	NaN	NaN	NaN	NaN	NaN	NaN	NaN	15.2827	14.7183	14.5478	14.5467	2	2	21.4	15.456	0.0027552	2.3655	B4DZN5;A0A2R8YFQ3;A0A2R8Y4R7;A0A2R8Y6L6;O75648-5;O75648-2;O75648;Q2PPL5;A0A2R8YDK3	Mitochondrial tRNA-specific 2-thiouridylase 1	TRMU
17.4772	17.4093	17.2544	18.1925	16.0509	17.0996	17.5158	16.0752	17.261	18.843	16.0738	16.4397	17.267	17.6451	15.878	17.3871	17.331	17.5889	14.2657	16.4031	20.3638	19.8847	20.6313	20.8128	19.865	18.1583	18.6074	18.2458	18.382	18.0385	55	1	46.8	199.55	0	323.31	A0A2R8Y4T1;E9PGF5;Q9HBL0;A0A087WWW7;H0Y4U1	Tensin-1	TNS1
13.5557	NaN	NaN	NaN	13.4005	NaN	NaN	NaN	NaN	NaN	12.949	NaN	NaN	NaN	12.8638	NaN	NaN	NaN	NaN	NaN	NaN	NaN	NaN	NaN	NaN	NaN	NaN	NaN	NaN	12.69	5	4	23.2	50.1	0	38.484	A0A2R8YFL3;A0A2R8Y7R1;A0A2R8Y4U4;P15260	Interferon gamma receptor 1	IFNGR1
14.8841	NaN	NaN	NaN	NaN	NaN	17.1443	13.6364	NaN	NaN	NaN	14.1335	16.6263	NaN	NaN	15.7219	14.5074	15.3898	15.9231	15.8338	NaN	NaN	NaN	NaN	NaN	13.525	15.3055	NaN	NaN	13.3073	10	10	16.6	88.234	0	45.515	Q9UQ90;A0A2U3TZH1;A0A2R8YFW4;A0A2R8YDQ1;A0A2R8Y4Y7;A0A2R8Y7B8;A0A2R8Y726;A0A2R8Y3M4;A0A2R8Y6K2;A0A2R8Y632;A0A2R8Y7N2;A0A2R8YGZ0;A0A2R8Y6E8;A0A2R8Y729;A0A2R8YFJ7;A0A2R8Y7E2;A0A2R8YFF4;A0A2R8Y4M0;A0A2R8YG79;Q9UQ90-2	Paraplegin	SPG7
15.8057	NaN	NaN	NaN	NaN	NaN	NaN	15.3107	NaN	NaN	NaN	NaN	NaN	NaN	NaN	NaN	NaN	NaN	NaN	NaN	14.6562	13.7914	NaN	15.3243	NaN	NaN	16.0957	15.6464	15.1833	NaN	8	8	18.2	65.306	0	38.52	A0A2R8Y4Z8;Q9Y3X0	Coiled-coil domain-containing protein 9	CCDC9
NaN	NaN	NaN	13.2424	NaN	NaN	NaN	NaN	NaN	NaN	NaN	NaN	NaN	NaN	NaN	16.1378	15.5149	16.3788	17.3404	15.5497	NaN	NaN	NaN	NaN	NaN	NaN	NaN	NaN	14.0237	14.1509	7	7	21.1	51.956	0	8.9145	H3BV07;A0A2R8Y518;H3BNU1;Q9ULP9-2;Q9ULP9;A0A0D9SFR5;H3BQ06	TBC1 domain family member 24	TBC1D24
14.4829	13.2193	13.912	14.333	14.1892	11.9307	12.924	13.4746	13.2436	13.1732	16.9998	16.5957	16.7208	16.739	16.9694	NaN	NaN	NaN	NaN	NaN	14.2053	13.7898	14.807	14.8646	14.1439	14.4138	NaN	13.8545	14.4244	14.0605	20	17	37.8	85.496	0	137.3	P35222;A0A2R8Y804;A0A2R8YCH5;A0A2R8Y543;A0A2R8Y5A3;A0A2R8Y750;B4DGU4;A0A2R8Y7Z0;A0A2R8Y5C3;A0A2R8Y5Z1;A0A2R8Y6G0	Catenin beta-1	CTNNB1
NaN	NaN	NaN	15.6904	15.7883	16.2405	NaN	NaN	17.0464	17.4585	18.2861	16.4439	16.3978	14.4993	18.3133	NaN	14.6196	NaN	NaN	14.2262	NaN	NaN	16.9412	16.9143	17.3045	NaN	NaN	NaN	NaN	15.5778	18	18	22	134.59	0	36.979	A0A2R8Y566;Q9P260;Q9P260-2;A0A075B785	LisH domain and HEAT repeat-containing protein KIAA1468	KIAA1468
NaN	NaN	NaN	9.60971	11.1154	NaN	NaN	NaN	10.1478	NaN	NaN	11.6367	NaN	NaN	NaN	NaN	NaN	NaN	NaN	NaN	NaN	NaN	NaN	NaN	NaN	9.88189	10.9876	11.0913	NaN	NaN	8	2	15.7	72.999	0	22.708	A0A2R8Y595;A0A2R8YFL0;P49711	Transcriptional repressor CTCF	CTCF
16.5705	16.2549	15.7952	17.0664	14.5971	16.9481	17.5393	17.3359	16.9315	16.0033	16.0497	15.7662	15.6339	16.7644	15.8887	15.0515	15.118	15.1537	15.3173	12.9968	17.1939	14.9846	14.6245	15.0542	16.5761	17.2609	15.9951	15.5592	15.94	16.1393	13	0	47.7	40.717	0	34.719	A0A2R8Y5A0
18.1118	18.1754	18.0579	16.9454	16.6277	17.5778	17.2995	16.5015	16.8835	NaN	15.9836	17.8502	17.9031	19.5462	16.2396	NaN	NaN	15.8575	NaN	NaN	18.6348	19.0608	19.2706	18.8953	19.1095	19.3765	19.1631	19.3334	17.4201	19.3069	19	18	35.4	90.166	0	110.65	H0YH87;A0A2R8Y7P6;A0A2R8YDM9;V9GY86;A0A2R8Y7E6;A0A2R8Y5A6;Q99700-2;Q99700-4;Q99700;F8WB06;F8VQP2;Q99700-5	Ataxin-2	ATXN2
NaN	16.6752	NaN	NaN	16.1271	17.746	18.0085	18.4455	18.3575	18.3163	15.569	16.7505	16.3264	15.9915	16.7446	18.4738	16.4398	17.8825	17.6563	17.651	14.5787	18.1701	15.7698	16.4387	15.1067	NaN	18.2399	17.6415	17.2946	15.8194	17	17	13.3	200.61	0	26.916	P49815;A0A2R8YGU4;X5D2U8;H3BMQ0;A0A2R8YDZ2;A0A2R8Y7X5;A0A2R8YDR3;A0A2R8Y7C8;P49815-5;A0A2R8YGD6;P49815-3;P49815-2;P49815-4;A0A2R8Y5F1;P49815-7;P49815-6;A0A2R8Y6C9	Tuberin	TSC2
15.3623	15.7218	15.2177	15.5078	15.3168	14.7656	15.6295	15.2383	15.0287	15.3512	16.1506	15.8131	15.2734	16.0198	15.684	15.7044	16.6867	16.3835	16.3476	13.4246	NaN	13.718	NaN	NaN	12.9703	16.5179	16.6132	16.1289	15.5248	17.2216	6	6	29.9	24.112	0	13.258	A0A2R8Y5M6;P51572;P51572-2;C9JMD7;C9JSP1;C9JQ75;C9J0M4	B-cell receptor-associated protein 31	BCAP31
NaN	NaN	14.5968	NaN	NaN	14.7505	14.1806	NaN	NaN	NaN	15.2406	NaN	NaN	14.3275	NaN	NaN	NaN	NaN	NaN	NaN	15.8648	16.1102	16.0455	15.9712	15.6795	NaN	NaN	NaN	13.8601	NaN	9	9	11.8	129.69	0	13.168	A0A2R8Y5S3;Q92574-2;Q92574;A0A2R8Y6S1;A0A2R8YFV7;A0A2R8Y5N2	Hamartin	TSC1
15.2684	16.6111	16.7292	17.7477	16.9795	15.5942	16.5251	15.5128	16.0717	17.482	15.6628	18.7788	17.9501	18.8542	16.6632	18.08	17.426	17.5096	17.5876	17.5926	19.7896	15.7676	20.025	19.6865	17.186	18.0737	18.9787	18.8915	17.9048	18.2787	6	1	69.8	28.609	0	323.31	A0A2R8Y5V9;A0A2R8YH90;A0A2R8YGX3
18.4667	17.6439	19.92	16.6848	NaN	15.1929	18.2337	16.8253	NaN	17.9973	NaN	18.3167	19.3146	15.3243	NaN	19.4818	19.2029	19.164	NaN	NaN	15.5089	17.4051	NaN	NaN	19.236	17.4369	19.6671	19.9523	17.7855	19.9926	7	6	7.9	130.81	0	7.1847	A0A2R8Y635;Q9H7F0;A0A2R8YDN7	Probable cation-transporting ATPase 13A3	ATP13A3
NaN	NaN	NaN	NaN	NaN	NaN	NaN	NaN	NaN	NaN	16.4321	NaN	NaN	NaN	16.5414	NaN	NaN	NaN	NaN	NaN	NaN	NaN	NaN	NaN	NaN	NaN	NaN	NaN	NaN	NaN	4	4	23.3	27.408	0	7.2217	A0A2R8Y653;Q9BZX2	Uridine-cytidine kinase 2	UCK2
NaN	NaN	NaN	NaN	NaN	NaN	NaN	NaN	NaN	NaN	NaN	NaN	NaN	NaN	NaN	NaN	12.679	NaN	NaN	NaN	NaN	NaN	NaN	NaN	NaN	NaN	NaN	NaN	NaN	NaN	1	1	5.6	174.3	0	10.203	A0A2R8Y661;H0Y8T6		RAPGEF2
16.4883	16.9368	16.8845	16.2764	15.9953	NaN	16.2777	15.2355	11.5513	17.0682	16.4752	15.9981	15.321	15.6816	16.1763	16.5895	16.9864	17.2135	17.2673	16.645	NaN	15.2271	14.297	NaN	13.8014	14.996	15.75	15.8608	14.6648	15.0531	1	1	70	47.327	0	323.31	A0A2R8Y6G6
17.4174	17.4624	17.6542	17.5069	17.4769	17.7608	17.8341	17.8085	17.6477	17.6069	17.5582	18.2627	18.2608	17.8662	17.6817	17.0914	16.2036	16.2267	16.4846	16.7906	17.1239	17.2334	17.2414	17.2265	17.1144	18.635	18.1908	18.5539	18.5324	18.5607	13	13	51.3	27.045	0	66.537	A0A2R8Y6J3;P46777	60S ribosomal protein L5	RPL5
NaN	15.6672	NaN	13.0268	NaN	15.1787	15.2465	NaN	15.0454	13.8399	NaN	NaN	14.3169	NaN	NaN	NaN	NaN	NaN	NaN	13.1221	NaN	15.4204	NaN	12.6301	NaN	15.4636	14.9448	12.4685	NaN	NaN	6	6	12.7	68.489	0	10.416	A0A2R8Y6L5;Q13627-4;Q13627-3;Q13627-5;Q13627-2;Q13627;A0A2R8YDF3;A0A2R8Y6I6;A0A2R8Y443	Dual specificity tyrosine-phosphorylation-regulated kinase 1A	DYRK1A
NaN	NaN	NaN	NaN	NaN	NaN	NaN	NaN	NaN	NaN	NaN	NaN	NaN	NaN	NaN	NaN	NaN	NaN	14.061	NaN	NaN	NaN	NaN	NaN	NaN	15.9023	14.0407	NaN	NaN	NaN	8	7	14.1	91.957	0	16.56	A0A2R8Y6W8;P19447;H7C309;A0A2R8YES7;A0A2R8Y5L2	TFIIH basal transcription factor complex helicase XPB subunit	ERCC3
NaN	NaN	NaN	NaN	NaN	NaN	NaN	NaN	NaN	NaN	NaN	NaN	NaN	NaN	NaN	15.497	15.5093	16.2553	16.8291	16.8062	NaN	NaN	NaN	NaN	NaN	NaN	NaN	NaN	NaN	NaN	3	3	2.2	259.29	0.00077509	2.8091	A0A2R8Y7K4;Q8IVV2;F5GZB4	Lipoxygenase homology domain-containing protein 1	LOXHD1
10.6036	NaN	NaN	11.0577	10.648	NaN	10.2779	NaN	9.93322	NaN	NaN	10.0105	NaN	12.1905	10.0976	NaN	NaN	NaN	11.3269	NaN	NaN	11.996	NaN	NaN	11.6633	NaN	12.1359	10.6836	10.5891	10.3156	19	18	8.9	308.07	0	23.762	E7ETD6;E9PE19;A0A2R8Y7Q1;Q12830-4;Q12830;F5GXF5;Q12830-2;A0A0A0MR81	Nucleosome-remodeling factor subunit BPTF	BPTF
16.2638	16.3721	16.8958	16.556	16.0042	15.9587	17.1555	17.0205	16.0787	17.2267	15.8854	16.3696	14.7397	16.4621	15.1005	14.2739	15.5565	15.9889	14.4568	NaN	16.2551	14.9643	16.7509	16.8164	16.206	14.2841	15.6851	15.7175	16.2771	NaN	26	22	26.8	138.52	0	100.26	A0A2R8Y7R9;Q13136;Q13136-2;E9PJZ7	Liprin-alpha-1	PPFIA1
14.7496	14.9448	14.2351	14.9332	14.0097	17.9159	17.8519	18.0406	17.8845	17.8736	14.8577	12.5966	13.5098	13.5539	15.2758	19.0615	17.2129	18.4253	17.6616	18.9324	17.5806	18.2055	17.3237	16.6523	17.6542	17.0675	16.5373	16.1946	16.4664	17.2479	10	1	87.1	16.14	0	141.71	P69891;A0A2R8Y7X9	Hemoglobin subunit gamma-1	HBG1
15.9789	NaN	12.5477	13.6842	NaN	NaN	14.0554	NaN	NaN	NaN	15.411	NaN	NaN	14.3757	15.9991	16.6317	14.8802	15.899	15.8992	16.5704	13.7036	NaN	13.776	13.9614	13.6687	NaN	15.6002	14.0961	13.9509	11.9133	5	5	37.1	16.273	0	39.912	P62263;A0A2R8Y811;E5RH77	40S ribosomal protein S14	RPS14
15.6202	13.2687	NaN	NaN	NaN	15.0747	NaN	15.3137	NaN	NaN	12.3209	NaN	NaN	NaN	NaN	NaN	15.0839	NaN	14.8235	14.963	NaN	NaN	NaN	14.953	NaN	NaN	NaN	11.9693	NaN	NaN	10	10	28	46.649	0	22.402	Q969G3;Q969G3-2;B4DGM3;A0A2R8Y855;A0A2U3TZQ7;Q969G3-4;Q969G3-3;Q969G3-5;Q969G3-6;A0A2R8YES3;A0A2R8Y4T4;A0A2R8Y7I9;J3QKS7;A0A2R8Y765;A0A2R8Y7U4;J3QR61;K7EMQ8;H7C048	SWI/SNF-related matrix-associated actin-dependent regulator of chromatin subfamily E member 1	SMARCE1
NaN	NaN	NaN	NaN	NaN	NaN	NaN	NaN	NaN	NaN	NaN	NaN	NaN	NaN	NaN	NaN	NaN	NaN	NaN	NaN	14.0224	17.6145	13.9871	13.7713	13.6234	NaN	NaN	NaN	NaN	NaN	3	3	9.3	84.578	0	6.8673	H7C560;A0A2U3TZI2;A0A2R8Y8E0;P15056;A0A2R8YDP5;A0A2R8Y492	Serine/threonine-protein kinase B-raf	BRAF
14.0263	15.7712	NaN	15.0671	14.7981	13.3592	13.1476	14.4844	12.9681	15.2099	13.2643	15.5833	16.3368	15.232	14.543	16.0597	14.7962	15.074	15.0384	16.2182	14.614	14.6995	15.1923	14.7189	15.514	16.5482	16.8781	16.7188	16.8537	16.819	9	9	32	54.262	0	32.756	A0A2R8YD45;O14773;A0A2R8Y7U1;A0A2R8YGD1;O14773-2	Tripeptidyl-peptidase 1	TPP1
15.1281	15.6621	15.8633	15.9946	15.5326	14.6813	14.9001	14.1607	14.9555	14.776	16.3505	16.7833	16.7914	16.6978	16.3857	15.0399	14.897	13.6558	13.9921	14.8043	15.5412	15.2642	15.5891	15.2524	15.4064	16.1076	14.361	15.7467	14.4974	15.8963	21	20	41.6	76.837	0	174.02	A0A2R8YD50;P51659;E7EWE5;P51659-3;P51659-2;E7ER27;A0A2R8Y7L2;G5E9S2;E7ET17;E7EPL9	Peroxisomal multifunctional enzyme type 2;(3R)-hydroxyacyl-CoA dehydrogenase;Enoyl-CoA hydratase 2	HSD17B4
NaN	NaN	NaN	NaN	NaN	NaN	NaN	NaN	NaN	NaN	NaN	12.6184	NaN	NaN	NaN	13.822	13.1149	NaN	NaN	NaN	NaN	NaN	NaN	14.2615	NaN	NaN	NaN	14.0956	NaN	NaN	2	2	1.8	170.13	0.0069645	1.8023	A0A2R8YD63;Q92547	DNA topoisomerase 2-binding protein 1	TOPBP1
11.735	10.7881	NaN	12.7823	12.0326	NaN	NaN	NaN	12.5338	10.8609	12.4174	12.0259	11.906	11.3514	NaN	10.8913	11.7592	NaN	11.563	10.9931	10.685	11.4027	11.5697	NaN	NaN	10.2782	11.6484	11.5268	11.8244	NaN	30	27	17.6	251.31	0	63.891	A0A2R8YD85;Q96BY6-3;Q96BY6	Dedicator of cytokinesis protein 10	DOCK10
NaN	NaN	NaN	NaN	13.0199	NaN	NaN	NaN	NaN	NaN	NaN	NaN	NaN	NaN	NaN	NaN	NaN	NaN	NaN	NaN	NaN	NaN	NaN	NaN	NaN	NaN	NaN	NaN	NaN	12.3729	3	3	17.8	23.654	0	4.7992	A0A2R8YEZ2;A0A2R8YD89;H3BS01;Q9Y2V0;H3BNF9;Q9Y2V0-2	Uncharacterized protein C15orf41	C15orf41
19.3351	19.1205	19.5899	19.5558	19.487	18.8251	18.5676	18.9904	18.9041	18.9249	19.2135	19.3284	19.3635	19.1862	19.2776	20.1084	20.6415	20.5771	20.8942	20.443	18.8427	18.5421	18.6224	18.8658	18.9678	18.8507	19.0881	19.1045	19.1616	19.0337	17	17	50.9	43.841	0	323.31	A0A2R8YDQ9;A0A2R8Y6Y7;Q9P2R7-2;Q9P2R7;Q5T9Q5	Succinyl-CoA ligase [ADP-forming] subunit beta, mitochondrial	SUCLA2
16.5126	15.3467	NaN	16.0939	15.059	16.5312	15.9818	16.0435	14.6669	15.322	16.4996	16.0804	15.7534	14.6355	16.6591	15.8847	15.4032	15.5528	15.6083	15.7328	13.9422	14.4896	14.701	13.6633	NaN	14.6767	14.7575	14.6933	14.8139	NaN	30	30	44.5	93.776	0	323.31	A0A2R8YE63;Q12929;A0A2R8Y4W2;Q12929-2	Epidermal growth factor receptor kinase substrate 8	EPS8
19.7235	20.0747	20.355	19.7283	20.582	20.574	20.9861	20.91	17.5024	20.9944	19.4095	20.6121	20.4503	21.01	19.4329	20.5644	NaN	NaN	NaN	NaN	17.7389	19.7392	NaN	NaN	NaN	20.2579	20.7217	20.4502	20.6744	20.3188	13	13	17.7	105.12	0	24.641	O14936;O14936-3;A0A2R8YE77;A0A2U3TZM1;A0A2U3TZM4;O14936-2;O14936-6;O14936-4;A0A2R8Y6F8;A0A2U3TZN6;A0A2R8YEK3;A0A2R8YFN5;A0A2R8Y3B3;Q5JS74;Q5JS72;O14936-5	Peripheral plasma membrane protein CASK	CASK
NaN	NaN	NaN	NaN	NaN	NaN	NaN	NaN	NaN	NaN	15.8371	16.1306	16.3953	16.2895	15.8764	NaN	NaN	13.9082	13.7405	12.6381	NaN	NaN	NaN	NaN	NaN	NaN	NaN	NaN	NaN	NaN	1	1	79.6	17.471	0	323.31	A0A2R8YEA7
NaN	NaN	NaN	NaN	NaN	NaN	NaN	NaN	NaN	NaN	NaN	NaN	NaN	NaN	NaN	NaN	NaN	NaN	NaN	NaN	NaN	NaN	NaN	14.4504	NaN	NaN	NaN	NaN	NaN	NaN	2	2	1.8	112.72	0.0069661	1.803	F5GX51;A0A2R8YEE0;Q9Y4F9;F5H029;A0A2R8Y7B3;B7Z6U4;A0A2R8YF77;Q9Y4F9-2	Protein FAM65B	FAM65B
NaN	10.3063	NaN	NaN	NaN	NaN	NaN	NaN	NaN	NaN	NaN	NaN	NaN	NaN	NaN	NaN	NaN	11.7099	NaN	10.1862	NaN	NaN	NaN	NaN	NaN	NaN	NaN	NaN	NaN	NaN	14	14	31.1	68.006	0	22.441	Q9Y5P4-2;A0A2R8YEK8;Q9Y5P4-3;Q9Y5P4;A0A2R8Y5S9;A0A2R8Y7Q9;A0A2R8Y7C5;A0A2R8YE18;A0A2U3TZL3;A0A2R8Y5H3;A0A2R8YE59;A0A2R8YEA4;A0A2R8YFI2	Collagen type IV alpha-3-binding protein	COL4A3BP
12.0767	NaN	10.6651	11.6719	12.1724	12.3527	12.3963	12.1994	12.0769	12.3914	11.3357	11.3011	10.2298	NaN	11.6307	11.1303	NaN	NaN	NaN	11.8584	NaN	12.7452	NaN	11.2492	NaN	12.365	12.6173	11.277	12.068	12.333	16	14	29.7	72.931	0	31.556	A0A2R8YEL6;P48506;B4E2I4;E1CEI4;A0A2R8Y648	Glutamate--cysteine ligase catalytic subunit	GCLC
NaN	NaN	NaN	NaN	NaN	NaN	NaN	NaN	NaN	NaN	NaN	NaN	9.67576	NaN	NaN	NaN	NaN	NaN	NaN	NaN	NaN	NaN	NaN	NaN	NaN	NaN	NaN	NaN	NaN	NaN	5	5	3.6	219.06	0	7.421	A0A2R8YFA9;O94851-5;O94851-6;O94851-4;O94851-3;O94851;O94851-2	Protein-methionine sulfoxide oxidase MICAL2	MICAL2
13.6668	NaN	14.311	14.6233	12.8206	12.8324	12.9286	15.0107	NaN	14.1979	13.2917	14.1712	14.1126	15.3527	14.2697	14.1087	NaN	13.2072	NaN	14.0844	NaN	NaN	NaN	14.6125	NaN	13.7317	NaN	13.7189	13.828	13.4793	4	3	16.2	39.296	0	8.9368	A0A2R8YFG2;Q96T66-3;Q96T66;A0A2R8YGL3;Q96T66-2	Nicotinamide/nicotinic acid mononucleotide adenylyltransferase 3	NMNAT3
NaN	NaN	15.7146	14.2811	15.8132	NaN	15.8205	15.3849	NaN	15.4495	13.8192	NaN	15.0422	14.5912	NaN	NaN	NaN	NaN	NaN	NaN	NaN	14.5275	14.5335	14.7435	NaN	13.5524	NaN	13.5845	NaN	13.5156	12	11	27.5	84.472	0	50.838	A0A2R8YFH5;Q15437	Protein transport protein Sec23B	SEC23B
NaN	14.0542	13.4393	14.1376	13.7035	13.0926	13.7011	14.1791	13.7181	13.1845	NaN	13.7255	13.6385	NaN	14.2862	NaN	NaN	NaN	NaN	NaN	14.0488	13.5792	NaN	NaN	NaN	13.4414	13.1982	13.5171	13.3386	13.3188	19	16	28	97.152	0	40.973	A0A2R8YG42;B1ALK7;Q14155-1;Q14155-5;Q14155-2;Q14155-3;Q14155;Q14155-6;E7EUY6;E9PDQ5	Rho guanine nucleotide exchange factor 7	ARHGEF7
NaN	14.3198	NaN	NaN	NaN	NaN	NaN	NaN	NaN	NaN	NaN	NaN	NaN	12.4224	NaN	NaN	12.9775	NaN	NaN	NaN	NaN	NaN	NaN	NaN	NaN	NaN	13.8745	NaN	NaN	NaN	6	1	5.4	188.31	0	31.869	A0A2R8YGD3;Q9Y4G8	Rap guanine nucleotide exchange factor 2	RAPGEF2
NaN	NaN	NaN	NaN	NaN	NaN	NaN	14.1773	14.2924	NaN	14.8082	NaN	NaN	NaN	NaN	15.4354	14.6792	15.6517	15.3202	15.9125	NaN	NaN	NaN	NaN	NaN	NaN	NaN	NaN	NaN	NaN	4	3	25.5	18.602	0	45.261	A0A2R8YGH5;H7C1E4;P61966;P61966-2	AP-1 complex subunit sigma-1A	AP1S1
NaN	NaN	11.18	NaN	NaN	NaN	NaN	NaN	NaN	NaN	NaN	NaN	NaN	NaN	NaN	13.2712	NaN	11.8949	NaN	NaN	NaN	NaN	12.0029	NaN	NaN	NaN	NaN	NaN	NaN	NaN	7	7	3.5	293.55	0	6.0544	A0A2R8YH03;Q5VWN6;Q5VWN6-2	Protein FAM208B	FAM208B
21.412	21.314	21.2294	21.3669	21.1096	21.0303	20.7729	20.8799	21.1771	20.8916	21.3547	21.143	21.1188	21.2495	21.3012	21.5126	20.9583	21.222	21.382	21.2074	20.5288	20.1504	20.6016	20.656	20.4819	21.1534	20.8826	20.8633	21.0615	20.9788	21	12	61.5	54.34	0	323.31	A0A2U3TZH3;Q05639	Elongation factor 1-alpha 2	EEF1A2
NaN	NaN	NaN	NaN	NaN	12.76	12.5147	NaN	12.4761	12.2014	14.2051	13.2589	13.0631	12.9132	14.0851	NaN	NaN	NaN	NaN	NaN	NaN	NaN	NaN	NaN	12.8395	NaN	NaN	NaN	10.8304	NaN	3	3	10.6	121.26	0	88.019	H0Y7S3;A0A2U3U055;A0A2U3TZI3;Q01814-4;Q01814-7;Q01814-3;Q01814-6;Q01814-2;Q01814-8;Q01814-5;Q01814;A0A2R8Y4R4	Plasma membrane calcium-transporting ATPase 2	ATP2B2
17.1603	17.3213	16.1487	17.0402	17.1184	16.3161	15.5191	17.2945	16.6061	16.333	16.9846	16.1007	16.0903	16.008	17.0394	NaN	NaN	14.185	NaN	15.5097	15.2896	12.869	15.084	14.9275	15.4407	16.0048	15.5528	16.4863	16.3284	NaN	2	2	22.2	11.985	0	12.739	E9PNW4;A0A2U3TZL5;P13987;P13987-2;H0YET2	CD59 glycoprotein	CD59
NaN	NaN	NaN	NaN	NaN	NaN	NaN	NaN	NaN	NaN	NaN	NaN	NaN	NaN	11.5745	NaN	NaN	NaN	NaN	NaN	NaN	NaN	NaN	NaN	NaN	NaN	NaN	NaN	NaN	NaN	4	4	6.2	86.293	0	4.39	A0A384DVK4;A0A087X0M0;Q7Z5L2-2;Q7Z5L2	Coiled-coil domain-containing protein R3HCC1L	R3HCC1L
17.4953	14.5245	19.2543	19.2492	18.6054	19.0309	16.6001	19.1566	19.0883	16.6891	17.6382	18.7683	15.5935	18.6077	18.6194	NaN	18.4664	NaN	NaN	NaN	19.1897	17.1131	19.2164	19.1839	19.4058	19.1294	NaN	17.7582	16.0286	17.6668	17	17	17.2	149.92	0	27.361	A0A384DVU0;Q8IY17-3;Q8IY17;Q8IY17-5;Q8IY17-2	Neuropathy target esterase	PNPLA6
16.6563	16.9573	16.5865	17.5331	17.2351	15.419	15.3049	15.7847	16.0295	14.9047	15.2424	17.0962	16.2711	15.9085	15.0993	17.9458	17.1111	17.7106	17.3871	17.5018	14.9642	15.7516	15.0748	15.4365	14.3179	16.0383	14.7301	15.5034	14.3536	16.1131	35	1	50.3	99.719	0	301.94	V9GYY3;A0A384N5Y3;F5H2F4;V9GZ78;A0A494C1T2		MTHFD1
NaN	14.5262	14.2531	NaN	15.0017	NaN	NaN	15.1281	13.9119	15.7695	15.9475	13.3134	NaN	15.6992	15.5906	15.9325	NaN	15.55	15.4414	15.4417	NaN	15.6439	12.9304	NaN	NaN	14.8708	15.1908	NaN	14.4699	14.5836	22	20	50.2	63.723	0	62.024	A0A3B3IRI2;P17812;B4E1E0;A0A3B3IRQ8;A0A3B3ITF6;A0A3B3ITB8;P17812-2	CTP synthase 1;CTP synthase	CTPS1
14.7628	NaN	NaN	NaN	12.9961	NaN	NaN	NaN	NaN	NaN	NaN	NaN	13.3386	14.0251	14.5	14.8325	15.653	15.6459	15.6098	15.799	NaN	NaN	NaN	NaN	NaN	NaN	15.6195	NaN	15.3706	15.6828	4	4	12.5	38.773	0	5.4258	A0A3B3IRJ5;Q9P2B7-2;Q9P2B7	Cilia- and flagella-associated protein 97	CFAP97
NaN	NaN	NaN	NaN	NaN	NaN	12.3043	NaN	NaN	NaN	NaN	NaN	NaN	NaN	NaN	NaN	NaN	NaN	NaN	NaN	NaN	12.5134	NaN	NaN	NaN	NaN	12.5024	NaN	NaN	12.9826	4	4	6.3	117.6	0.0002681	3.3746	A0A3B3ITL0;A0A3B3IRJ9;Q9Y2H2;Q9Y2H2-4;A0A3B3ITR9;A0A3B3ISI3	Phosphatidylinositide phosphatase SAC2	INPP5F
17.1087	17.2387	16.4038	16.2327	17.4278	16.773	16.837	16.5255	16.551	NaN	17.4438	16.2283	17.2903	15.662	16.8698	NaN	NaN	NaN	NaN	NaN	13.7455	NaN	NaN	NaN	14.5062	14.5563	NaN	NaN	14.4283	NaN	1	1	28.9	9.8575	0.00013589	3.5436	A0A3B3IRK7
NaN	NaN	NaN	NaN	NaN	NaN	NaN	NaN	NaN	NaN	NaN	NaN	NaN	NaN	NaN	12.0559	NaN	NaN	NaN	NaN	NaN	NaN	NaN	NaN	NaN	NaN	NaN	NaN	NaN	12.4876	5	5	13.2	60.068	0	8.9342	A0A3B3IRM4;O75191;A0A3B3IS07;O75191-2	Xylulose kinase	XYLB
NaN	NaN	11.7977	9.36923	13.8742	17.582	16.0041	17.5214	17.1578	17.0335	NaN	NaN	NaN	12.5232	14.2758	NaN	NaN	NaN	NaN	NaN	22.2916	20.291	21.6307	21.6457	21.787	12.3571	NaN	11.5613	12.4866	12.5604	7	7	25.1	32.768	0	211.96	A0A3B3IRN5;Q06828	Fibromodulin	FMOD
14.0308	14.7569	13.801	13.491	14.4529	14.4909	15.0178	14.3773	14.4117	14.5643	14.4169	13.4688	13.6482	13.3929	14.7926	NaN	10.8137	NaN	12.2435	NaN	14.0986	13.963	14.2658	14.2605	14.7219	14.3428	14.2187	14.0014	14.8987	14.8477	10	10	38.5	37.193	0	38.494	A0A3B3IRR1;A0A3F2YNY7;P08397-2;P08397;F5H345;F5H0P4;P08397-4;P08397-3;A0A3B3IU56;F5GY90;A0A1W2PNU5;A0A3B3IU34	Porphobilinogen deaminase	HMBS
NaN	NaN	NaN	NaN	NaN	NaN	NaN	NaN	NaN	NaN	NaN	NaN	NaN	NaN	NaN	NaN	NaN	NaN	NaN	NaN	NaN	NaN	NaN	13.4123	NaN	13.2762	NaN	NaN	NaN	NaN	1	1	7.3	28.355	0	29.797	A0A3B3IRS7;A0A3B3IU68;A0A3F2YP66;A0A3B3ITP2;A0A3B3IT31;Q9NUN5-4;Q9NUN5-2;Q9NUN5-3;Q9NUN5	Probable lysosomal cobalamin transporter	LMBRD1
11.8611	NaN	11.5147	12.429	NaN	11.6475	NaN	NaN	NaN	NaN	11.8327	NaN	NaN	12.4798	NaN	13.4269	NaN	NaN	NaN	NaN	12.8094	NaN	12.2251	12.9683	NaN	11.3898	10.6032	NaN	NaN	NaN	6	6	30.6	32.449	0	55.754	A0A3B3IRT8;P43307;C9J3L8;C9J5W0;E9PAL7;C9IZQ1;P43307-2	Translocon-associated protein subunit alpha	SSR1
NaN	NaN	NaN	NaN	13.752	NaN	NaN	NaN	NaN	NaN	NaN	15.1074	15.1333	NaN	NaN	NaN	NaN	NaN	NaN	NaN	NaN	14.3826	NaN	NaN	NaN	15.1521	14.9532	NaN	NaN	15.3546	9	9	7.2	202.89	0	13.89	A0A3B3IRW6;Q2KHR3;Q2KHR3-2	Glutamine and serine-rich protein 1	QSER1
15.5232	NaN	15.4553	13.6962	13.923	15.4135	NaN	15.0501	14.7965	14.4533	NaN	NaN	15.2285	NaN	NaN	NaN	NaN	NaN	NaN	NaN	15.8884	NaN	NaN	NaN	NaN	14.8726	14.2619	NaN	12.5766	NaN	3	3	2.4	168.12	0.00065764	3.0752	H0YHC1;A0A3B3IS46;A0A3B3IRX3;Q71F56;F8VRB8	Mediator of RNA polymerase II transcription subunit 13-like	MED13L
NaN	NaN	12.3471	NaN	NaN	NaN	NaN	NaN	NaN	13.9132	NaN	NaN	13.8556	NaN	NaN	NaN	NaN	NaN	NaN	NaN	NaN	NaN	NaN	NaN	NaN	13.6099	11.8166	NaN	NaN	NaN	2	1	3.3	170.42	0.0010177	2.5832	A0A3B3ITA8;A0A3B3ITE7;A0A3B3IT25;A0A3B3IS40;Q9UGL1;Q9UGL1-2;B3KV94;A0A3B3ISE6;A0A3B3ITJ7;A0A3B3IT51;A0A3B3ITA9	Lysine-specific demethylase 5B	KDM5B
NaN	NaN	NaN	11.1381	NaN	NaN	NaN	9.65381	NaN	NaN	NaN	10.8367	NaN	NaN	NaN	NaN	NaN	NaN	NaN	NaN	NaN	NaN	NaN	NaN	NaN	NaN	NaN	NaN	NaN	NaN	9	9	11.8	105.45	0	20.913	A0A3B3IS71;P06400	Retinoblastoma-associated protein	RB1
NaN	NaN	NaN	NaN	NaN	NaN	NaN	NaN	NaN	NaN	NaN	NaN	NaN	NaN	NaN	13.4062	NaN	NaN	NaN	NaN	12.973	NaN	NaN	NaN	NaN	NaN	NaN	NaN	NaN	NaN	2	2	1.9	158.91	0.0034761	2.2479	A0A3B3IS79;F5H527;Q76I76;Q76I76-4	Protein phosphatase Slingshot homolog 2	SSH2
15.0953	NaN	NaN	NaN	NaN	NaN	14.9246	14.0785	NaN	NaN	NaN	NaN	NaN	NaN	14.1467	15.9263	15.03	15.2638	14.4426	15.8376	14.3648	13.4157	15.2164	15.0774	13.797	14.496	NaN	NaN	13.3908	NaN	15	15	28.6	83.573	0	151.73	B4DKB2;A0A3B3ISF9;P42892-3;P42892-4;P42892;P42892-2	Endothelin-converting enzyme 1	ECE1
14.5073	14.0531	14.5835	14.7096	14.9082	NaN	NaN	NaN	NaN	NaN	15.1002	15.2596	14.9257	14.9104	15.2414	14.6854	14.9784	14.4447	14.3602	14.5145	15.9948	13.1397	NaN	NaN	15.8627	NaN	14.0842	13.6458	NaN	13.9896	27	27	30.6	117.94	0	78.542	A0A3B3ISG5;P14735;P14735-2	Insulin-degrading enzyme	IDE
14.9015	12.74	12.9007	NaN	14.3516	15.1631	14.7244	13.4955	13.3776	13.7561	13.4995	13.6121	13.7623	13.764	13.6307	12.2239	NaN	NaN	NaN	NaN	12.7517	NaN	NaN	12.8948	12.0944	13.9572	12.6201	13.3256	13.0356	12.5199	5	4	26.4	28.741	0	10.295	A0A3B3ITJ2;A0A3B3ISM6;P10746;Q5T3L7;Q5T3L8;A0A3B3ISL9;Q5T3L9;A0A3B3ISX6	Uroporphyrinogen-III synthase	UROS
NaN	NaN	NaN	NaN	NaN	10.9636	NaN	NaN	NaN	NaN	NaN	NaN	NaN	NaN	NaN	NaN	10.7925	NaN	10.8131	NaN	NaN	NaN	NaN	NaN	NaN	NaN	NaN	NaN	NaN	NaN	7	7	7.7	129.9	0	12.804	A0A3B3ISP1;Q92625	Ankyrin repeat and SAM domain-containing protein 1A	ANKS1A
15.0592	NaN	NaN	NaN	NaN	NaN	NaN	NaN	NaN	NaN	14.5827	16.792	16.8496	16.7526	NaN	NaN	NaN	13.6085	NaN	NaN	NaN	14.3706	NaN	NaN	NaN	NaN	14.6997	14.7845	NaN	NaN	8	8	11.2	88.063	0	5.4528	A0A3B3ISQ4;Q9H6S3;Q9H6S3-3;Q9H6S3-2	Epidermal growth factor receptor kinase substrate 8-like protein 2	EPS8L2
14.4726	NaN	NaN	14.5283	NaN	13.9742	14.3829	15.3136	15.7007	12.3079	12.8812	14.1311	14.1556	14.0652	13.2585	NaN	NaN	NaN	NaN	NaN	16.1536	16.2681	15.8225	16.0083	15.9547	14.0796	15.5983	14.1494	15.0446	13.6464	12	12	25.8	80.173	0	52.062	A0A3B3ISR2;B4DPQ0;F5H2D0;P00736;A0A3B3ITU4	Complement C1r subcomponent;Complement C1r subcomponent heavy chain;Complement C1r subcomponent light chain	C1R
16.014	17.2457	16.4717	16.5722	17.0797	15.8861	15.215	15.9824	15.8756	14.8051	16.1881	13.9403	14.0676	13.7132	15.9534	NaN	15.0878	15.7623	13.5785	NaN	20.3089	19.0876	20.3537	20.2909	20.7158	16.4532	15.0301	16.0279	16.0566	16.3901	7	6	25.4	39.731	0	323.31	A0A3B3ISV3;P02462	Collagen alpha-1(IV) chain;Arresten	COL4A1
16.1352	NaN	NaN	NaN	NaN	16.4501	NaN	NaN	16.3218	NaN	16.0627	16.3908	NaN	16.4768	16.0234	NaN	NaN	NaN	NaN	NaN	NaN	17.6997	16.8957	NaN	17.2171	16.1166	NaN	NaN	NaN	NaN	4	4	20.2	23.499	0	8.9338	A0A3B3ISV4;Q8N0U8;Q8N0U8-2	Vitamin K epoxide reductase complex subunit 1-like protein 1	VKORC1L1
14.713	NaN	NaN	14.7623	NaN	NaN	NaN	NaN	16.2602	NaN	15.5837	14.0962	14.0832	NaN	16.31	NaN	NaN	15.0934	NaN	NaN	16.9305	13.2023	NaN	NaN	NaN	NaN	NaN	NaN	NaN	NaN	5	5	38.5	16.324	0	16.415	H3BSW0;A0A3B3ISV5;Q8N9N7	Leucine-rich repeat-containing protein 57	LRRC57
12.7188	12.6186	15.6002	15.9878	13.96	15.9734	16.1799	17.2659	17.017	17.0272	15.0548	15.3095	15.7198	15.33	14.9061	13.9431	12.7581	13.4479	12.7612	14.1102	22.4279	21.0824	21.3217	21.2137	22.2984	17.6498	16.9747	17.4118	17.8482	17.5406	124	4	40.9	485.42	0	323.31	A0A3B3ISX9;P22105-1;P22105;A0A140TA52;P22105-4;A0A140T8Y3;A0A140T8Z8	Tenascin-X	TNXB
15.4757	NaN	NaN	NaN	NaN	NaN	NaN	NaN	NaN	NaN	NaN	NaN	NaN	NaN	NaN	NaN	NaN	NaN	NaN	NaN	18.0588	NaN	NaN	18.103	NaN	NaN	NaN	NaN	NaN	NaN	5	5	35.2	25.65	0	21.835	A0A3B3IT54;Q9H7E9;Q9H7E9-2;A0A3B3IRR6;A0A3B3ITA3	UPF0488 protein C8orf33	C8orf33
NaN	NaN	NaN	NaN	NaN	NaN	NaN	NaN	NaN	NaN	NaN	NaN	NaN	NaN	NaN	NaN	NaN	NaN	NaN	NaN	NaN	NaN	NaN	NaN	NaN	15.4262	15.1019	15.497	15.3922	15.3152	2	2	6.8	46.08	0.00013477	3.4337	H0YLV8;H0YNU5;A0A3B3IT82;P54132	Bloom syndrome protein	BLM
13.8466	NaN	13.0076	NaN	13.5203	NaN	NaN	NaN	NaN	NaN	14.1763	12.8001	13.2923	NaN	14.6622	NaN	15.3846	15.1157	15.1924	14.4353	NaN	NaN	NaN	13.6541	NaN	NaN	12.1689	NaN	NaN	NaN	25	24	42.7	91.19	0	101.53	A0A3B3IU45;A0A3B3IT92;P33991;A0A3B3IS57;E5RG31;A0A3B3ITP6	DNA replication licensing factor MCM4	MCM4
NaN	NaN	NaN	NaN	NaN	NaN	13.755	13.7366	13.6191	NaN	13.182	NaN	NaN	NaN	NaN	NaN	NaN	NaN	NaN	NaN	NaN	NaN	NaN	NaN	NaN	13.5647	11.9018	NaN	13.3731	NaN	1	1	3.7	40.844	0.0018873	2.4267	A0A3B3IU95;A0A3B3IT99;P51589	Cytochrome P450 2J2	CYP2J2
NaN	NaN	NaN	NaN	NaN	NaN	NaN	11.3288	NaN	NaN	NaN	NaN	NaN	NaN	NaN	NaN	NaN	NaN	NaN	NaN	NaN	NaN	NaN	12.0877	NaN	NaN	NaN	NaN	NaN	NaN	11	11	35.3	43.796	0	28.093	E9PC15;A0A3B3ITD0;Q53H12;A0A3B3ISY9;A0A3B3ISZ0;E9PG39;A0A3B3ITX7	Acylglycerol kinase, mitochondrial	AGK
NaN	NaN	NaN	NaN	12.6664	NaN	NaN	NaN	NaN	NaN	NaN	NaN	NaN	NaN	NaN	NaN	NaN	NaN	NaN	NaN	NaN	NaN	NaN	NaN	NaN	NaN	NaN	NaN	NaN	NaN	1	1	7.9	14.84	0.0084726	1.7161	A0A3B3ITI2;A0A3B3ITD7;E5RHC2;Q96HA8-2;Q96HA8	Protein N-terminal glutamine amidohydrolase	WDYHV1
NaN	NaN	13.3882	NaN	NaN	NaN	NaN	NaN	NaN	NaN	NaN	NaN	14.3828	NaN	NaN	NaN	NaN	15.1587	15.1038	15.5655	NaN	NaN	NaN	NaN	NaN	NaN	NaN	NaN	NaN	NaN	1	1	3.6	33.807	0.0081252	1.7318	C9JYX9;A0A3B3ITE8;Q9UKZ9	Procollagen C-endopeptidase enhancer 2	PCOLCE2
NaN	16.1824	16.3836	16.1491	15.8598	NaN	16.1802	16.3283	16.3939	16.696	NaN	16.4936	14.0737	16.4026	NaN	NaN	NaN	NaN	NaN	NaN	NaN	NaN	NaN	NaN	NaN	14.8513	NaN	NaN	NaN	15.0126	7	7	24.1	37.452	0	33.768	A0A3B3ITH3;Q9P2X3;Q9P2X3-2;J3KT25	Protein IMPACT	IMPACT
NaN	NaN	10.8966	NaN	NaN	NaN	NaN	NaN	11.0078	10.7802	NaN	NaN	NaN	NaN	NaN	12.9692	NaN	NaN	NaN	11.3678	NaN	11.4798	10.2372	NaN	NaN	NaN	NaN	10.0701	NaN	NaN	5	5	6.5	130.52	0	9.9529	A0A3B3ITK0;P35442	Thrombospondin-2	THBS2
13.568	13.0189	13.3597	14.2022	12.9477	13.2527	13.6234	13.5259	13.976	13.4131	20.428	20.0993	16.36	20.4286	20.451	11.526	NaN	11.668	11.325	NaN	NaN	NaN	NaN	12.723	NaN	NaN	NaN	NaN	9.67603	NaN	1	1	20.6	42.846	0	11.785	A0A3B3ITL8
14.3773	NaN	NaN	NaN	NaN	NaN	NaN	NaN	NaN	NaN	NaN	NaN	NaN	NaN	NaN	16.291	NaN	NaN	15.9821	NaN	NaN	NaN	NaN	NaN	NaN	NaN	NaN	NaN	NaN	NaN	3	2	11.2	50.278	0	53.213	A0A3B3ITN0;Q86TP1;Q5SZG1;Q86TP1-6;Q86TP1-5;Q86TP1-7;Q86TP1-4;Q86TP1-3;Q86TP1-2	Protein prune homolog	PRUNE
NaN	NaN	NaN	NaN	NaN	NaN	NaN	NaN	NaN	NaN	NaN	NaN	NaN	NaN	NaN	NaN	NaN	NaN	NaN	13.0732	NaN	NaN	NaN	NaN	NaN	NaN	NaN	NaN	NaN	NaN	2	2	20.1	23.016	0.0007765	2.8353	D6RA89;A0A3B3ITN6;D6RBB0;O60683;O60683-2	Peroxisome biogenesis factor 10	PEX10
NaN	NaN	NaN	NaN	13.6253	14.8125	12.3102	13.3953	14.4303	NaN	13.9474	12.3687	NaN	NaN	NaN	NaN	NaN	NaN	NaN	NaN	NaN	NaN	NaN	NaN	NaN	12.2392	12.7731	NaN	NaN	NaN	6	6	18.7	44.22	0	12.967	A0A3B3ITP4;Q495G5;Q8IVH4;D6RIS5;A0A3B3IRG3	Methylmalonic aciduria type A protein, mitochondrial	MMAA
NaN	NaN	NaN	NaN	NaN	NaN	NaN	NaN	NaN	NaN	NaN	13.5788	14.3898	13.3626	NaN	NaN	NaN	NaN	NaN	NaN	15.3502	15.5	15.4432	15.3743	15.8983	NaN	NaN	NaN	11.452	NaN	3	3	9.8	64.516	0	5.9003	A0A3B3ITS5;Q14181;Q14181-2	DNA polymerase alpha subunit B	POLA2
NaN	13.4685	13.3373	13.3716	13.7222	13.1028	14.8117	13.496	NaN	NaN	NaN	13.2434	13.4837	13.0595	NaN	NaN	12.6711	NaN	NaN	12.7907	NaN	NaN	NaN	NaN	NaN	13.9277	14.7369	14.4821	13.8039	13.8549	7	7	23.8	36.315	0	43.642	A0A3B3ITT1;Q6IQ22	Ras-related protein Rab-12	RAB12
NaN	NaN	NaN	NaN	NaN	NaN	NaN	NaN	NaN	14.7908	NaN	12.5779	15.6194	NaN	NaN	17.0742	15.7807	15.9761	15.9567	16.4763	NaN	NaN	NaN	NaN	NaN	NaN	18.179	NaN	NaN	NaN	1	1	9	18.512	0	31.686	A0A3B3ITT5;P47914	60S ribosomal protein L29	RPL29
11.2956	15.7801	NaN	17.0068	11.7335	NaN	NaN	17.4293	NaN	NaN	NaN	NaN	NaN	NaN	12.7196	NaN	NaN	NaN	NaN	NaN	NaN	NaN	NaN	NaN	NaN	NaN	NaN	NaN	NaN	NaN	1	1	12.7	11.546	0	3.7747	A0A3B3ITU3;Q9H246	Uncharacterized protein C1orf21	C1orf21
NaN	NaN	NaN	NaN	NaN	NaN	NaN	NaN	NaN	NaN	12.7877	13.3256	13.5649	13.2187	NaN	NaN	NaN	NaN	NaN	NaN	NaN	NaN	NaN	NaN	NaN	NaN	NaN	NaN	NaN	NaN	6	4	3.6	313.93	0	6.0653	Q14643;Q14643-4;A0A3B3IU04;A0A3B3ITU8;Q14643-6;Q14643-2;A0A3F2YNW8;Q14643-5;Q14643-7;Q14643-8;Q14643-3;A0A3B3ITQ1;A0A3B3IU05;A0A3B3IU13	Inositol 1,4,5-trisphosphate receptor type 1	ITPR1
NaN	NaN	NaN	13.5904	NaN	NaN	NaN	NaN	13.4497	NaN	13.851	NaN	NaN	NaN	NaN	NaN	NaN	NaN	NaN	NaN	NaN	NaN	NaN	NaN	NaN	NaN	NaN	NaN	NaN	NaN	1	1	40.7	30.917	0	308.68	A0A3B3ITX9;H7C2G0;P55822-2;C9JX40	SH3 domain-binding glutamic acid-rich protein	SH3BGR
NaN	NaN	NaN	15.0369	NaN	NaN	NaN	NaN	NaN	NaN	NaN	NaN	13.1737	NaN	NaN	NaN	NaN	NaN	NaN	NaN	14.5639	NaN	NaN	NaN	NaN	NaN	NaN	NaN	NaN	NaN	2	2	14.1	24.495	0	10.983	H0YEL0;A0A3B3IU42;O14893-3;O14893-2;O14893;G5EA29;H0YDP6	Gem-associated protein 2	GEMIN2
17.5853	16.8709	17.0414	17.3162	17.4365	16.8699	16.573	16.5639	16.8106	17.9661	18.0881	17.037	17.3291	17.2869	17.7053	17.4228	16.2512	16.4226	15.7852	17.8062	17.3086	NaN	16.8823	16.8119	16.1607	16.8035	17.4157	16.4822	15.8316	16.5599	17	16	28.3	92.86	0	94.916	A0A3B3IU69;F8W717;O00423-3;O00423	Echinoderm microtubule-associated protein-like 1	EML1
11.4105	NaN	NaN	NaN	NaN	12.3767	NaN	NaN	NaN	NaN	12.2512	11.1941	11.5073	11.4466	11.9454	NaN	NaN	NaN	NaN	NaN	NaN	NaN	NaN	NaN	NaN	11.6257	15.1029	12.4732	12.4179	12.0664	5	3	19.5	30.162	0	24.237	A0A3B3IUA2;B1AHD1;P55769	NHP2-like protein 1;NHP2-like protein 1, N-terminally processed	NHP2L1
NaN	NaN	15.6	15.1039	14.2033	NaN	NaN	NaN	NaN	NaN	NaN	NaN	NaN	NaN	NaN	NaN	NaN	NaN	NaN	NaN	NaN	NaN	NaN	NaN	NaN	NaN	NaN	NaN	NaN	NaN	7	7	15.1	80.379	0	19.305	Q13144;A0A3B3IUB1;A0A3B3ITG6;A0A3B3ISX3;A0A3B3ISM8;A0A3B3IUF2;A0A3B3ITQ2	Translation initiation factor eIF-2B subunit epsilon	EIF2B5
NaN	NaN	NaN	NaN	12.5783	NaN	NaN	12.3101	12.5746	NaN	12.4697	11.4175	11.5025	NaN	11.7132	9.73618	NaN	12.2063	12.3085	NaN	NaN	NaN	11.2098	11.2725	11.0478	11.822	NaN	13.9448	12.2729	12.1823	7	1	22.6	46.313	0	86.673	A0A3B3IUB5;Q8TCT9-5;Q8TCT9;A0A0S2Z6F0;A0A075B6F6;A0A3B3IT72	Minor histocompatibility antigen H13	HM13
NaN	NaN	NaN	NaN	NaN	NaN	NaN	NaN	NaN	NaN	NaN	11.3546	NaN	10.7777	NaN	NaN	NaN	NaN	NaN	NaN	NaN	NaN	NaN	NaN	NaN	NaN	NaN	NaN	NaN	NaN	3	3	14.8	36.842	0	19.799	P09467;A0A3B3IUC7	Fructose-1,6-bisphosphatase 1	FBP1
NaN	NaN	11.6476	NaN	NaN	NaN	NaN	NaN	NaN	NaN	NaN	NaN	NaN	NaN	NaN	NaN	12.433	NaN	11.7598	NaN	15.4781	NaN	NaN	15.5451	15.3772	NaN	10.8348	NaN	NaN	NaN	8	8	15.6	60.645	0	8.7096	A0A3B3IUD2;Q9BUK6-7;Q9BUK6-3;Q9BUK6-2;Q9BUK6;Q9BUK6-5	Protein misato homolog 1	MSTO1
15.4038	16.4507	15.7337	16.417	15.157	16.4488	16.4276	16.0674	16.4058	14.7194	15.9382	15.3244	14.7091	15.2933	15.8698	15.5221	13.4349	NaN	14.876	14.9858	15.2076	14.8008	16.1169	15.6178	16.4973	13.9818	14.4304	15.5342	NaN	15.7643	42	39	25.6	208.83	0	75.267	A0A3B3IUD7;Q14690	Protein RRP5 homolog	PDCD11
12.6905	NaN	NaN	NaN	NaN	12.0223	13.0387	14.0119	NaN	13.2637	NaN	13.6904	NaN	NaN	NaN	12.7036	NaN	NaN	NaN	12.8577	NaN	NaN	NaN	NaN	13.4892	NaN	NaN	NaN	NaN	NaN	10	10	6.7	245.48	0	27.584	A0A3F2YNW7;Q8NFD5;Q8NFD5-2;Q8NFD5-3;H0Y7H8;A0A1B0GWJ2;A0A1B0GTJ8;A0A1B0GVK1;Q8NFD5-4;A0A1B0GV63	AT-rich interactive domain-containing protein 1B	ARID1B
15.3036	15.0792	14.4001	16.2918	15.5289	15.3614	15.2189	16.7757	15.2241	13.681	15.4659	14.5709	NaN	NaN	15.2456	NaN	NaN	NaN	NaN	14.3733	15.7347	15.5623	15.7208	15.7227	15.8113	NaN	NaN	16.454	14.3322	14.2494	13	12	14.1	112.4	0	22.805	A0A3F2YNY6;O75400-2;O75400-3;O75400	Pre-mRNA-processing factor 40 homolog A	PRPF40A
NaN	NaN	NaN	NaN	15.4439	NaN	NaN	NaN	NaN	NaN	NaN	14.5164	16.7325	16.3666	NaN	13.717	NaN	NaN	NaN	NaN	NaN	NaN	NaN	NaN	14.916	15.6584	NaN	NaN	NaN	NaN	7	7	9.2	89.871	0	10.306	A0A494BZT8;Q9Y6A5	Transforming acidic coiled-coil-containing protein 3	TACC3
NaN	NaN	NaN	NaN	NaN	NaN	NaN	NaN	NaN	NaN	NaN	NaN	NaN	NaN	NaN	12.3973	NaN	NaN	NaN	NaN	NaN	NaN	NaN	NaN	NaN	NaN	NaN	NaN	NaN	NaN	1	1	19.2	274.38	0	133.76	A0A494BZV2;H0Y2S9		MPRIP
NaN	NaN	NaN	NaN	12.4559	NaN	NaN	13.098	NaN	NaN	NaN	11.9035	12.0892	NaN	NaN	NaN	NaN	NaN	NaN	NaN	NaN	NaN	NaN	NaN	NaN	NaN	NaN	NaN	NaN	NaN	2	2	5.7	62.592	0	4.5673	A0A494BZZ8;Q96K49-2;Q96K49;A0A3B3IU29	Transmembrane protein 87B	TMEM87B
NaN	NaN	NaN	NaN	12.2758	NaN	14.9608	NaN	NaN	11.9728	11.7902	NaN	NaN	NaN	13.6608	NaN	NaN	12.5757	NaN	NaN	13.2091	NaN	12.8692	NaN	12.6148	NaN	NaN	NaN	NaN	12.7464	9	9	24.7	43.247	0	20.328	H0Y993;A0A494C028;P35659;B4DFG0;P35659-2;A0A494C198;H0Y8X0	Protein DEK	DEK
NaN	12.3285	NaN	NaN	NaN	NaN	NaN	NaN	NaN	12.4401	10.9042	13.0793	12.4465	13.1014	12.3951	15.1943	12.8477	14.3576	14.9027	14.8614	NaN	NaN	12.2189	12.6568	NaN	NaN	NaN	NaN	NaN	NaN	5	5	14	57.54	0	28.772	A0A494C066;B7Z4W5;Q16773;Q16773-2;Q5T278;Q16773-3	Kynurenine--oxoglutarate transaminase 1	CCBL1
NaN	12.5693	NaN	NaN	NaN	13.9949	14.4109	NaN	NaN	14.1213	NaN	NaN	NaN	NaN	NaN	NaN	NaN	NaN	NaN	NaN	NaN	14.882	NaN	NaN	NaN	13.0412	14.1071	12.9325	13.1708	13.5066	1	1	47.8	195.47	0	323.31	A0A494C067
NaN	NaN	10.9851	NaN	NaN	NaN	NaN	NaN	NaN	NaN	NaN	NaN	NaN	NaN	NaN	NaN	NaN	NaN	NaN	NaN	NaN	NaN	NaN	NaN	NaN	NaN	NaN	NaN	NaN	NaN	3	3	32.2	16.679	0	4.2261	A0A494C0H3;E9PSD7;Q96BW1;A0A0A0MRR5;Q96BW1-3	Uracil phosphoribosyltransferase homolog	UPRT
13.2961	NaN	11.545	NaN	13.1766	13.5255	NaN	NaN	13.3673	NaN	NaN	NaN	12.8091	NaN	NaN	17.4715	15.342	17.0408	16.2802	15.952	NaN	NaN	NaN	NaN	NaN	12.9198	12.7887	12.9168	12.4518	NaN	7	7	14.9	78.856	0	16.06	A0A494C0J7;Q08188	Protein-glutamine gamma-glutamyltransferase E;Protein-glutamine gamma-glutamyltransferase E 50 kDa catalytic chain;Protein-glutamine gamma-glutamyltransferase E 27 kDa non-catalytic chain	TGM3
16.4054	15.2991	NaN	NaN	16.3271	16.5633	NaN	14.577	NaN	15.7829	NaN	15.67	15.1364	NaN	16.6903	13.7229	NaN	NaN	NaN	NaN	NaN	14.1921	NaN	NaN	NaN	NaN	NaN	14.5192	15.2202	13.221	5	5	4.7	146	0	6.0647	A0A494C0N4;Q7Z4L5	Tetratricopeptide repeat protein 21B	TTC21B
15.4094	16.2102	16.348	14.4427	16.6537	17.1171	15.3	16.5518	12.4255	16.8199	14.8362	16.6967	15.1165	14.4024	15.1768	14.9636	16.1244	NaN	16.7124	NaN	15.5699	15.1971	14.6954	14.5646	13.6551	15.6247	15.2653	14.8416	14.6569	15.5562	26	2	25.6	150.46	0	105.98	A0A494C0R8;K7EIG1;I3L2B0		CLUH
17.7933	15.3734	NaN	NaN	NaN	NaN	NaN	NaN	18.1691	NaN	17.4875	NaN	NaN	17.6987	17.5565	16.7769	16.0915	16.3147	16.362	16.5016	17.7558	14.1241	17.7999	17.6201	17.875	NaN	14.6734	NaN	NaN	NaN	14	13	22.7	73.45	0	19.585	O95453;O95453-2;A0A494C0W0;O95453-3;A0A494C0K5;A0A494C1N1;A0A494C0Q2;A0A494C1K5;A0A494BZW7;A0A494BZU6;A0A494C0P9;A0A494C1G3;A0A494C0Q6;A0A494C156;H3BRK1;A0A494C002;O95453-4	Poly(A)-specific ribonuclease PARN	PARN
NaN	NaN	NaN	11.6131	NaN	NaN	NaN	11.179	11.8302	NaN	12.8846	NaN	NaN	NaN	NaN	10.8752	NaN	NaN	NaN	NaN	NaN	NaN	NaN	NaN	11.7039	NaN	NaN	NaN	NaN	NaN	4	4	18.8	28.999	0	9.4219	A0A494C0W5;Q86WV6;A0A494C0T1;J3QTB1	Stimulator of interferon genes protein	TMEM173
NaN	NaN	NaN	NaN	NaN	NaN	NaN	NaN	NaN	NaN	13.2169	13.4297	13.8958	13.9907	12.9978	NaN	NaN	12.5762	NaN	NaN	NaN	NaN	NaN	NaN	NaN	NaN	NaN	NaN	NaN	NaN	3	3	6.6	78.354	0	12.743	D3DSM0;A0A494C0X7;J3KNI6;P05107	Integrin beta;Integrin beta-2	ITGB2
NaN	NaN	NaN	NaN	NaN	NaN	NaN	11.6865	NaN	NaN	NaN	NaN	NaN	NaN	NaN	NaN	NaN	NaN	NaN	NaN	NaN	NaN	NaN	NaN	NaN	11.5719	NaN	11.5643	11.3977	11.7062	1	1	45	29.366	0	65.836	A0A494C0Y9
13.0907	NaN	NaN	15.1922	15.7207	NaN	NaN	NaN	14.9586	NaN	15.542	NaN	NaN	15.856	15.9398	NaN	NaN	NaN	NaN	NaN	16.087	15.8546	16.0013	15.7233	16.2107	NaN	14.6014	NaN	NaN	NaN	2	2	5.4	46.618	0.0065154	1.8645	A0A494C105;Q9H3U5-3;Q9H3U5;Q9H3U5-5;Q9H3U5-6;H7C5U3;H7C593;Q9H3U5-2;Q9H3U5-4	Major facilitator superfamily domain-containing protein 1	MFSD1
NaN	18.0923	NaN	NaN	15.0445	NaN	NaN	NaN	NaN	18.0039	NaN	15.7395	NaN	16.8986	NaN	NaN	NaN	16.7481	17.2335	16.5479	NaN	NaN	NaN	NaN	17.5906	15.6308	NaN	15.0336	NaN	NaN	6	6	9.9	83.251	0	12.104	A0A494C108;Q8N9T8	Protein KRI1 homolog	KRI1
NaN	NaN	NaN	15.77	NaN	NaN	NaN	NaN	16.0577	13.9463	14.4714	13.7503	13.471	15.6335	14.5246	NaN	NaN	14.7913	14.7906	NaN	14.5669	NaN	NaN	13.6466	NaN	NaN	NaN	NaN	NaN	NaN	7	5	6.1	171.47	0	8.3903	A0A494C143;Q14689-6;Q14689;Q14689-5;Q14689-3;Q14689-2;Q14689-4	Disco-interacting protein 2 homolog A	DIP2A
NaN	15.9013	NaN	NaN	NaN	13.908	NaN	NaN	13.2221	NaN	14.7298	NaN	15.9149	NaN	14.8662	NaN	NaN	NaN	NaN	NaN	NaN	NaN	NaN	NaN	NaN	NaN	14.4536	14.8194	NaN	14.8172	5	5	15.9	46.457	0	7.0686	A0A494C146;P50336;A0A494C0D4	Protoporphyrinogen oxidase	PPOX
16.2499	16.4697	17.079	16.9898	15.9291	17.6374	17.8607	17.7817	17.7495	17.5526	17.4581	17.5851	17.4918	17.5055	16.479	NaN	NaN	14.6282	NaN	NaN	16.7874	18.7127	16.5292	16.6462	14.2998	16.9643	16.1339	16.0799	16.364	16.0341	17	16	25.7	94.234	0	28.152	A0A494C164;P52630-4;P52630;B4DLC8	Signal transducer and activator of transcription 2	STAT2
NaN	9.10436	NaN	10.96	11.5567	11.1459	NaN	NaN	NaN	NaN	NaN	NaN	NaN	NaN	NaN	11.1533	11.7053	11.2315	11.363	13.6934	NaN	NaN	NaN	NaN	NaN	10.9905	NaN	NaN	NaN	NaN	10	10	28.1	56.406	0	133.61	K7ES25;A0A494C165;P12955;P12955-3;A0A494C194;P12955-2	Xaa-Pro dipeptidase	PEPD
NaN	14.5199	16.9972	14.6555	NaN	15.9587	15.0524	14.5415	14.073	16.7297	15.4688	14.5766	16.7445	14.8563	NaN	17.4282	NaN	15.7637	15.7583	15.9906	15.368	16.3425	13.8854	NaN	NaN	16.8289	16.8736	16.9129	15.6533	16.9647	17	15	31.9	77.817	0	25.619	A0A494C167;Q9UHD2;A0A494C0X2;A0A494C045;A0A494C148;A0A494C0R4;A0A494C0A8;A0A494C1M6	Serine/threonine-protein kinase TBK1	TBK1
18.1111	17.7775	17.2665	18.7317	17.8962	17.6272	16.5348	17.4252	16.7945	16.9504	17.0895	17.9473	17.9873	16.6944	16.9545	15.9601	16.8312	16.2943	16.2165	17.3415	17.4395	18.9256	15.7693	17.161	17.5233	18.1207	20.0655	18.5748	17.7597	18.8216	17	17	28.3	86.925	0	72.278	A0A494C169;Q9NVE7;E9PHT6;H0YA26	Pantothenate kinase 4	PANK4
NaN	12.3117	13.945	NaN	NaN	NaN	15.0828	NaN	NaN	NaN	14.6632	14.3832	NaN	14.3723	13.0774	12.1488	NaN	NaN	13.978	14.2187	13.8277	NaN	NaN	NaN	NaN	14.759	14.1524	14.5345	14.5467	13.929	8	8	28.8	35.922	0	75.397	J3KQJ1;Q8NBJ7;A0A494C1B1;A8MXB9;C9J660;Q8NBJ7-2;H7C3B2;C9JL30;Q8NBJ7-3;J3QT17;E9PBT8;F8WA42;Q8NBJ7-5	Sulfatase-modifying factor 2	SUMF2
13.6549	NaN	13.3396	NaN	13.6792	NaN	12.8154	NaN	13.5749	13.059	13.1374	14.1731	13.9936	14.2221	14.0311	NaN	NaN	NaN	NaN	NaN	13.5989	NaN	13.653	13.5321	NaN	13.2886	NaN	13.0716	13.4428	NaN	2	2	4.4	62.761	0.0010212	2.6279	B7Z685;D6RC99;E9PCN2;A0A494C1B9;Q02153-2;Q02153-3;Q02153	Guanylate cyclase soluble subunit beta-1	GUCY1B3
14.7814	15.9894	14.512	13.2626	14.4416	14.2951	14.07	14.3598	14.3536	13.2061	14.2252	15.0474	14.3911	14.1529	14.5203	14.0757	NaN	NaN	NaN	NaN	12.497	14.2211	14.5489	14.8253	13.8192	13.3394	14.4661	NaN	NaN	15.6081	34	27	23.1	212.48	0	109.77	A0A494C1F2;P35658-2;P35658-4;P35658;P35658-3;P35658-5;A0A0A0MSW3	Nuclear pore complex protein Nup214	NUP214
14.7578	13.4293	14.6546	14.7013	NaN	14.5195	15.1003	14.6458	15.173	14.042	14.9614	14.0725	13.4144	15.0652	15.3835	14.4411	15.0026	16.0888	15.8209	15.2405	15.4395	15.9015	15.7723	15.4682	15.5616	13.9527	13.944	13.9041	13.5082	NaN	24	24	25.5	131.05	0	67.762	A0A494C1K3;P78347-2;P78347-4;P78347-3;P78347	General transcription factor II-I	GTF2I
16.0393	NaN	15.6933	15.2074	NaN	15.4636	NaN	14.82	NaN	NaN	NaN	NaN	16.1865	14.0334	16.1855	15.8533	16.4802	16.4555	NaN	16.3305	16.6388	15.7695	16.7305	16.5217	16.7317	NaN	15.4574	15.1417	NaN	14.5705	26	25	11.3	317.79	0	40.34	A0A494C1L5;P50851-2;P50851;E9PEM5;A0A494BZW2;H0YAC6	Lipopolysaccharide-responsive and beige-like anchor protein	LRBA
15.6422	17.2534	17.3745	17.327	17.1025	17.9216	17.577	17.6634	16.0928	16.5732	15.5111	17.4392	16.4995	18.467	16.4631	15.574	15.8783	15.7886	NaN	15.8596	15.6535	NaN	17.3842	15.4699	16.8455	17.2541	14.7771	16.0496	17.3935	16.5928	22	22	33.3	102.85	0	56.918	A0A494C1M4;Q3SY69	Mitochondrial 10-formyltetrahydrofolate dehydrogenase	ALDH1L2
NaN	12.582	NaN	NaN	12.8367	NaN	14.0993	NaN	NaN	NaN	13.6113	13.6139	NaN	NaN	NaN	NaN	NaN	NaN	NaN	NaN	NaN	14.1994	NaN	NaN	NaN	15.0352	15.496	15.6944	15.0768	13.1495	5	5	26.3	18.562	0	7.3966	A0A494C1N0;P26885	Peptidyl-prolyl cis-trans isomerase FKBP2	FKBP2
12.6454	12.8679	13.372	14.9278	NaN	15.111	NaN	NaN	15.1266	13.7696	15.485	13.8486	14.2368	13.8754	15.4322	NaN	NaN	NaN	NaN	NaN	NaN	NaN	12.9958	12.4681	NaN	NaN	NaN	NaN	NaN	NaN	8	8	10.1	127.12	0	16.122	Q6ZRV2;A0A494C1T9;J3KPS2	Protein FAM83H	FAM83H
15.7708	18.0649	17.5198	16.4858	16.1363	15.4788	17.3171	16.4595	16.8829	17.2855	16.8068	17.3284	17.3963	17.1455	15.8285	16.2101	16.4444	16.893	16.8918	17.2163	14.2151	17.5975	NaN	14.3642	14.1567	15.7616	17.3749	17.9841	17.6103	17.633	25	24	32.3	111.96	0	90.303	A0A499FI31;Q15020;Q15020-4;F8VV04	Squamous cell carcinoma antigen recognized by T-cells 3	SART3
13.5036	NaN	14.265	13.8403	13.3853	NaN	NaN	NaN	NaN	NaN	12.6326	13.7619	13.3108	13.7496	13.7566	NaN	NaN	NaN	NaN	NaN	13.7606	NaN	13.2999	13.4936	13.7624	14.6177	NaN	13.4375	14.0719	14.1525	3	3	10.7	46.031	0	12.412	A0A499FJN1;A0A499FIS5;Q9BUB5-2;Q9BUB5;E9PIA0;Q7Z319;A0A499FJS1;Q9BUB5-3	MAP kinase-interacting serine/threonine-protein kinase 1	MKNK1;DKFZp686E14208
15.2081	13.7704	15.9248	16.0401	15.0868	NaN	15.1237	15.2471	NaN	15.2378	15.9911	15.7412	15.5829	15.886	14.5982	NaN	14.9965	15.0859	15.1519	15.2447	15.6456	16.6648	15.5119	14.8349	15.6636	16.2451	16.2151	15.8726	16.1792	16.2256	20	20	32.9	93.977	0	61.249	A0A499FIX8;H7BXI1;A0FGR8-2;A0A087WXU3;A0FGR8;A0FGR8-6;A0FGR8-4	Extended synaptotagmin-2	ESYT2
NaN	NaN	NaN	NaN	NaN	NaN	NaN	NaN	NaN	NaN	NaN	NaN	NaN	NaN	NaN	NaN	15.3511	NaN	NaN	15.389	NaN	NaN	NaN	NaN	NaN	NaN	NaN	NaN	NaN	NaN	2	2	4.7	55.982	0	3.6318	A0A499FIY5;Q8N3Y1-2;Q8N3Y1	F-box/WD repeat-containing protein 8	FBXW8
19.124	16.116	15.6868	15.6867	14.2475	15.8325	17.1174	15.5088	19.4184	15.531	18.6506	15.4798	16.5299	15.5985	18.5051	NaN	NaN	NaN	NaN	NaN	18.3324	16.8482	18.3316	18.7212	18.192	16.0707	16.5076	15.0333	15.1745	NaN	10	10	17.6	81.327	0	22.514	A0A499FIZ0;Q9H7D7-2;Q9H7D7;H0Y9R3	WD repeat-containing protein 26	WDR26
16.2617	15.2752	16.3523	16.4431	15.6739	16.4226	16.9298	16.5792	15.9435	16.1924	17.3963	17.2006	17.6572	17.1213	16.9343	19.0334	18.2928	18.7323	19.0198	18.9118	16.1163	16.7542	15.4807	16.0555	14.9731	16.0696	17.9088	17.4452	17.0395	15.7508	5	5	52.9	15.716	0	170.31	H3BUX2;A0A499FJ32;O43169;D6RFH4	Cytochrome b5 type B	CYB5B
NaN	13.6079	14.5229	NaN	13.7805	15.5155	NaN	NaN	NaN	NaN	NaN	NaN	NaN	15.5593	13.1731	NaN	15.1176	14.8211	NaN	NaN	17.1077	17.4396	15.9895	17.203	17.3447	15.1393	NaN	15.026	NaN	15.8902	17	17	4.4	510.08	0	27.566	A0A499FJI4;O75592-2;O75592	E3 ubiquitin-protein ligase MYCBP2	MYCBP2
NaN	NaN	NaN	NaN	NaN	NaN	10.9828	NaN	NaN	NaN	NaN	NaN	NaN	NaN	NaN	NaN	NaN	NaN	NaN	NaN	NaN	NaN	NaN	NaN	NaN	NaN	NaN	NaN	NaN	NaN	1	1	5.6	31.905	0.0041851	2.1255	A0A4W8VYG7;A0A4W8W4R1;Q99674	Cell growth regulator with EF hand domain protein 1	CGREF1
16.6176	16.6016	17.0916	16.9029	16.9158	15.3251	15.3618	15.519	15.9168	15.4191	16.755	17.042	16.7843	16.8147	17.0269	12.9221	12.2312	14.1264	16.8052	14.6953	13.5402	15.63	15.3629	NaN	15.9555	16.5003	16.177	17.021	17.4732	16.959	37	36	41.8	117.97	0	127.34	A0AVT1;A0AVT1-2	Ubiquitin-like modifier-activating enzyme 6	UBA6
17.1112	18.3058	17.8735	NaN	16.9603	17.235	17.3741	17.4433	NaN	15.8496	NaN	17.8616	17.4435	17.4993	17.4256	18.6402	NaN	NaN	NaN	NaN	15.7278	NaN	NaN	16.4977	NaN	16.4893	18.5676	17.1148	16.713	18.1987	10	10	8.7	164.2	0	19.832	A0JNW5;A0A0C4DGH6	UHRF1-binding protein 1-like	UHRF1BP1L
16.2924	15.9636	15.8339	NaN	16.2634	15.7034	15.9272	15.1947	15.8341	14.9163	15.0848	17.4241	14.8534	17.393	17.2029	15.5576	NaN	NaN	NaN	NaN	NaN	NaN	NaN	NaN	14.8522	14.6327	NaN	NaN	15.4319	15.3587	2	2	46.2	11.253	0	20.061	A0M8Q6	Ig lambda-7 chain C region	IGLC7
NaN	NaN	NaN	NaN	NaN	NaN	NaN	NaN	NaN	NaN	NaN	NaN	NaN	NaN	11.9923	NaN	NaN	NaN	NaN	13.5859	NaN	NaN	NaN	NaN	NaN	NaN	NaN	NaN	NaN	NaN	4	3	8.3	89.374	0	4.3217	A1A4S6	Rho GTPase-activating protein 10	ARHGAP10
15.8838	14.7686	15.8184	13.7804	15.2972	14.819	13.4712	NaN	NaN	13.5525	14.8569	13.3355	13.0618	12.6888	15.2971	13.1714	NaN	NaN	NaN	NaN	13.4705	NaN	NaN	13.7932	NaN	13.5824	14.6238	13.7167	13.5803	13.8681	13	13	27.4	67.867	0	40.632	A1L0T0;M0R026	Acetolactate synthase-like protein	ILVBL
NaN	NaN	NaN	NaN	NaN	NaN	NaN	NaN	NaN	NaN	NaN	NaN	NaN	NaN	NaN	NaN	14.4079	14.5194	14.601	14.7221	NaN	NaN	NaN	NaN	NaN	NaN	NaN	NaN	NaN	NaN	8	8	8.5	165.74	0	26.064	A1L4H1;A1L4H1-2	Soluble scavenger receptor cysteine-rich domain-containing protein SSC5D	SSC5D
NaN	14.7477	13.7095	NaN	13.7191	14.3836	14.1368	NaN	14.5411	14.7354	13.9113	NaN	13.5111	13.508	NaN	13.8053	12.5389	12.5638	12.5236	13.1547	11.2833	14.0743	12.8288	NaN	NaN	15.1237	14.9011	15.2942	15.017	14.9978	12	9	19.5	85.384	0	20.011	A1L4K1;A1L4K1-2	Fibronectin type III and SPRY domain-containing protein 2	FSD2
18.322	NaN	15.3667	18.179	NaN	19.092	18.8285	15.5004	17.342	NaN	18.2221	14.512	16.9447	NaN	18.2573	15.8309	NaN	NaN	NaN	15.7376	16.6774	NaN	16.632	17.6528	17.5016	NaN	15.8862	NaN	15.2115	15.2514	17	16	23.7	101.58	0	50	A1X283	SH3 and PX domain-containing protein 2B	SH3PXD2B
14.8813	14.5804	NaN	13.112	16.0627	14.9475	15.5778	NaN	NaN	13.4102	NaN	13.1259	NaN	NaN	NaN	NaN	NaN	NaN	NaN	NaN	14.5781	NaN	14.1091	NaN	14.6911	14.3972	NaN	NaN	NaN	NaN	3	3	9.8	45.034	0	5.9842	A2A2Q9;Q9Y312	Protein AAR2 homolog	AAR2
NaN	NaN	15.7994	NaN	15.6174	NaN	15.9521	16.2168	NaN	NaN	NaN	18.6262	18.6181	18.592	13.936	NaN	NaN	NaN	NaN	NaN	NaN	NaN	NaN	NaN	NaN	NaN	NaN	17.7963	14.926	14.4327	5	5	18.6	27.661	0	6.2749	P04156;A2A2V1;X6RKS3	Major prion protein	PRNP
13.399	NaN	11.6841	11.8533	13.3302	NaN	NaN	11.8801	10.4442	NaN	11.491	NaN	NaN	NaN	NaN	NaN	12.0223	10.483	11.3381	NaN	12.0276	NaN	NaN	NaN	12.1825	NaN	NaN	NaN	NaN	11.2033	2	2	8	40.684	0.0015184	2.4982	A2A2Y4-3;A2A2Y4-5;A2A2Y4-2;A2A2Y4;A2A2Y4-4	FERM domain-containing protein 3	FRMD3
NaN	NaN	NaN	14.3332	14.7442	13.4561	NaN	NaN	NaN	NaN	NaN	14.7844	NaN	NaN	NaN	13.6731	NaN	NaN	12.1417	14.9552	13.4896	14.1322	13.7609	NaN	14.0019	NaN	14.4679	NaN	NaN	NaN	4	0	10.4	95.047	0	32.345	A2A3N6	Putative PIP5K1A and PSMD4-like protein	PIPSL
NaN	NaN	NaN	NaN	NaN	NaN	NaN	NaN	NaN	NaN	NaN	NaN	NaN	NaN	NaN	NaN	NaN	NaN	NaN	NaN	NaN	NaN	NaN	NaN	12.815	NaN	NaN	NaN	NaN	NaN	1	1	5.9	24.003	0.0096892	1.599	A2AAT0;Q92504	Zinc transporter SLC39A7	SLC39A7
NaN	NaN	NaN	NaN	NaN	NaN	NaN	NaN	NaN	NaN	12.0906	NaN	12.5229	NaN	NaN	NaN	NaN	NaN	NaN	NaN	NaN	13.1982	NaN	NaN	NaN	NaN	NaN	NaN	NaN	NaN	4	4	15.5	23.146	0.0027493	2.3288	A2IDC7;Q4TT37;A2IDC6;Q13084	39S ribosomal protein L28, mitochondrial	MRPL28
16.3042	17.2482	16.4576	16.4358	15.7929	14.7142	14.7943	14.9348	15.5823	13.5905	15.2937	15.4271	15.7122	15.4937	15.6117	15.5048	NaN	14.8688	14.4983	15.9409	17.764	15.2855	16.9501	16.8259	18.0372	16.733	16.9814	15.827	16.6462	14.6628	37	37	19.1	268.57	0	71.326	A2RRP1;A2RRP1-2;H0Y5G7	Neuroblastoma-amplified sequence	NBAS
NaN	NaN	NaN	NaN	NaN	NaN	NaN	NaN	NaN	NaN	NaN	NaN	13.8101	14.554	NaN	13.4926	NaN	NaN	NaN	NaN	NaN	NaN	NaN	NaN	NaN	NaN	NaN	NaN	NaN	NaN	4	4	12.1	54.694	0.00065625	3.0508	A2VCS9;Q49MG5;A0A0C4DG83;E7ETZ8;Q49MG5-2	Microtubule-associated protein 9	MAP9
16.6423	16.6121	16.314	15.6297	16.3073	15.94	14.7176	14.9239	15.1776	15.2296	15.8193	16.0496	16.0136	15.659	16.0305	16.6752	16.2978	16.577	16.5864	16.7144	15.3567	13.3215	16.0612	16.7018	15.1446	15.5423	15.7031	15.4445	15.724	15.8596	23	23	15	214.82	0	31.693	A3KMH1;A3KMH1-3;A3KMH1-2	von Willebrand factor A domain-containing protein 8	VWA8
15.2365	NaN	NaN	NaN	NaN	15.0694	NaN	16.6014	NaN	NaN	15.8982	NaN	NaN	NaN	16.0762	17.9	17.3419	17.3662	17.4547	17.5801	14.809	NaN	NaN	NaN	NaN	NaN	15.8185	NaN	NaN	NaN	5	5	4.5	154.06	0	8.8152	A3KN83-3;A3KN83-2;A3KN83;A3KN83-4	Protein strawberry notch homolog 1	SBNO1
NaN	NaN	NaN	NaN	NaN	NaN	NaN	NaN	NaN	NaN	14.8719	14.6025	14.4665	14.5067	14.7654	NaN	NaN	NaN	NaN	NaN	NaN	NaN	13.5216	12.7962	NaN	NaN	NaN	NaN	NaN	NaN	2	2	8	44.389	0	4.8037	A4D126-2;A4D126	Isoprenoid synthase domain-containing protein	ISPD
11.0207	NaN	NaN	10.5535	11.165	NaN	NaN	NaN	NaN	NaN	NaN	11.4899	11.3097	NaN	NaN	NaN	NaN	NaN	NaN	NaN	12.1304	12.0342	11.8998	12.2584	NaN	NaN	NaN	11.6885	11.1611	NaN	8	8	26.6	42.932	0	18.1	A4D1E9;A4D1E9-2;C9J8R7;C9JNI1	GTP-binding protein 10	GTPBP10
16.2486	NaN	19.192	16.7585	15.9305	17.6625	17.5546	17.3889	17.4023	NaN	NaN	16.3762	16.0858	NaN	NaN	NaN	NaN	NaN	NaN	NaN	NaN	NaN	NaN	NaN	NaN	NaN	NaN	19.3809	19.3198	19.3906	7	7	11.9	79.239	0	14.539	C9J1X0;A4D1P6-2;A4D1P6;A4D1P6-3	WD repeat-containing protein 91	WDR91
NaN	NaN	NaN	NaN	NaN	NaN	NaN	NaN	NaN	NaN	NaN	NaN	NaN	NaN	NaN	NaN	NaN	NaN	NaN	12.5867	NaN	NaN	NaN	NaN	NaN	NaN	NaN	NaN	NaN	NaN	2	0	10.4	87.899	0	8.1262	Q86UF2;A4D2H0;A0A2R8Y569;A0A2R8YE69;Q8IX94;P0CG41	cTAGE family member 6;cTAGE family member 15;cTAGE family member 4;cTAGE family member 8	CTAGE6;CTAGE15;CTAGE4;CTAGE8
18.7292	18.6232	18.5259	18.1438	18.7781	19.0289	19.1887	18.7935	19.266	18.5072	18.489	18.1097	18.2363	17.9666	18.1952	15.5325	16.4908	17.013	16.9512	16.6602	19.7191	20.2676	19.8577	19.8219	19.7639	17.2593	17.442	17.6237	17.2348	17.0452	56	54	24	377.34	0	323.31	A4UGR9-2;A4UGR9-3;A4UGR9;A4UGR9-8	Xin actin-binding repeat-containing protein 2	XIRP2
13.0017	14.4167	16.3106	17.7644	11.4283	15.955	18.4015	14.5625	18.8541	18.5801	13.2187	13.1711	13.3143	NaN	12.5867	16.8157	11.8397	14.323	14.0044	13.1112	13.5271	NaN	14.9861	14.8221	15.5039	16.1006	NaN	17.5755	13.361	NaN	1	1	10.7	121.44	0	323.31	A5A3E0	POTE ankyrin domain family member F	POTEF
15.8577	15.9136	15.5773	15.5549	15.592	15.4334	16.6911	15.3332	15.3877	16.1006	16.0721	15.683	15.5563	15.5841	15.6907	14.744	NaN	11.6708	NaN	14.6231	15.7311	15.1269	15.3838	15.4365	14.9668	15.3529	15.0734	15.2846	15.4533	15.4779	3	2	12.3	32.207	0	20.584	A5D6W6	Fat storage-inducing transmembrane protein 1	FITM1
NaN	11.8741	12.2496	NaN	NaN	NaN	NaN	NaN	NaN	NaN	NaN	13.5566	12.9296	12.7137	NaN	13.1138	NaN	NaN	13.0602	NaN	NaN	12.678	NaN	NaN	NaN	12.509	11.9739	12.517	11.9253	13.227	3	3	20.9	17.143	0	3.7593	F5H4Q5;A5D8V6	Vacuolar protein sorting-associated protein 37C	VPS37C
14.8923	NaN	NaN	NaN	14.8146	NaN	NaN	NaN	NaN	14.938	NaN	NaN	NaN	NaN	NaN	14.6756	14.3483	14.9459	NaN	14.5143	NaN	NaN	NaN	NaN	NaN	14.1833	14.0963	NaN	NaN	NaN	7	7	19	45.934	0	6.3142	A5PLN9-2;A5PLN9-4;A5PLN9;A5PLN9-5;A5PLN9-7	Trafficking protein particle complex subunit 13	TRAPPC13
16.1869	15.0647	15.1128	16.138	16.2306	15.5786	15.6436	15.4288	15.2458	15.8477	16.4452	15.9911	14.1694	14.2581	16.7549	15.5721	14.689	16.0322	15.789	15.3362	16.2242	17.0278	15.9932	15.4072	16.6582	15.6996	15.4115	14.0296	14.9551	14.4289	37	37	18.4	266.94	0	180.52	A5YKK6;A5YKK6-2;A5YKK6-3;A5YKK6-4	CCR4-NOT transcription complex subunit 1	CNOT1
14.3061	13.4034	13.5143	13.9121	13.7863	13.3931	13.8063	14.3572	14.2237	13.467	14.4927	14.5899	14.477	14.4179	14.785	13.714	NaN	NaN	NaN	NaN	14.0213	12.6887	13.5706	13.8573	15.2923	14.1664	13.3405	13.6663	14.5404	14.6996	9	9	15.8	88.483	0	16.044	A5YM72;A5YM72-5;A5YM72-3;A5YM72-4	Carnosine synthase 1	CARNS1
16.8368	NaN	16.7428	16.6533	16.7429	16.9667	17.0865	16.9589	16.9466	16.8802	16.6809	16.722	16.873	16.777	16.7295	15.7941	NaN	NaN	15.2819	NaN	17.4949	17.3768	17.5225	17.5107	17.4801	16.593	NaN	16.5577	16.5987	16.4975	3	3	14.4	37.482	0	11.747	A6NC48;Q10588-2;Q10588;H0Y9Q9;H0Y8G4;H0Y984	ADP-ribosyl cyclase/cyclic ADP-ribose hydrolase 2	BST1
NaN	NaN	NaN	NaN	NaN	NaN	NaN	NaN	NaN	NaN	NaN	NaN	NaN	NaN	NaN	11.5554	13.2504	NaN	NaN	NaN	NaN	NaN	NaN	NaN	NaN	NaN	NaN	NaN	NaN	NaN	2	2	2.8	132.15	0	3.7659	A6NC89;Q9BZ76;A0A2P0CT92;A0A1B0GTE1;F2Z2X6;F2Z2X5;A0A087WUG9;B1AM99;A0A087WXL9;A0A087WZ03;A0A087X119;Q96NU0-2;Q9BZ76-2;Q96NU0	Contactin-associated protein-like 3;Contactin-associated protein-like 3B	CNTNAP3;CNTNAP3B
17.3832	17.2937	17.6806	17.8199	17.0667	17.538	17.6559	17.485	17.4786	16.5443	17.453	17.4824	17.8484	17.426	17.0847	16.9573	16.1997	16.9947	17.1636	17.163	16.4693	15.7501	15.9612	16.2722	15.968	17.2513	16.948	17.4278	16.8792	16.59	10	10	39.3	34.006	0	34.812	A6NDG6	Phosphoglycolate phosphatase	PGP
12.7135	13.858	15.3392	12.7683	14.336	13.0402	12.863	13.3058	13.4106	NaN	15.5523	13.0864	14.5687	16.9982	14.2925	14.4297	12.7462	13.4219	NaN	13.2514	NaN	NaN	NaN	13.0667	12.7916	14.8945	13.0873	14.4149	14.6675	12.9419	7	7	36.1	33.62	0	124.91	A6NDU8	UPF0600 protein C5orf51	C5orf51
16.7106	NaN	NaN	NaN	16.6114	16.0566	NaN	NaN	15.4449	15.7989	15.8382	NaN	NaN	NaN	15.846	15.9062	15.9494	15.9893	16.0913	16.1772	NaN	16.4485	NaN	NaN	16.5086	14.5334	13.4058	NaN	15.2372	NaN	4	4	14.1	40.078	0	5.6646	A6NED2;G3V2I3	RCC1 domain-containing protein 1	RCCD1
NaN	NaN	NaN	NaN	12.4639	NaN	NaN	NaN	NaN	11.0623	NaN	10.162	NaN	10.7664	NaN	NaN	NaN	NaN	NaN	NaN	NaN	12.2459	10.742	13.8843	10.9728	NaN	NaN	NaN	NaN	NaN	3	3	37.8	9.5355	0	65.695	A6NL93;A6NEL0;P05114	Non-histone chromosomal protein HMG-14	HMGN1
16.8686	20.7739	20.6141	NaN	20.571	16.0516	16.8704	NaN	NaN	20.5954	17.0902	20.5917	NaN	17.5322	NaN	17.3324	NaN	NaN	15.4789	18.0429	16.7653	19.5924	16.3228	16.5761	NaN	20.1686	19.921	19.5674	NaN	20.1899	31	2	20.2	213.47	0	67.778	A6NEM2;P51610-4	Host cell factor 1;HCF N-terminal chain 1;HCF N-terminal chain 2;HCF N-terminal chain 3;HCF N-terminal chain 4;HCF N-terminal chain 5;HCF N-terminal chain 6;HCF C-terminal chain 1;HCF C-terminal chain 2;HCF C-terminal chain 3;HCF C-terminal chain 4;HCF C-terminal chain 5;HCF C-terminal chain 6	HCFC1
NaN	NaN	NaN	NaN	NaN	NaN	14.6295	NaN	NaN	NaN	NaN	NaN	NaN	NaN	NaN	NaN	NaN	NaN	13.5547	14.1179	NaN	15.2142	16.5468	16.6035	17.0576	13.5221	NaN	NaN	NaN	NaN	4	4	5.8	100.96	0	9.0247	A6NF31;O75665-3;O75665;A0A0A0MS89;O75665-2	Oral-facial-digital syndrome 1 protein	OFD1
NaN	NaN	NaN	NaN	NaN	NaN	NaN	NaN	NaN	NaN	15.0587	12.7524	14.6727	15.0423	14.8053	NaN	NaN	13.6151	13.9442	NaN	NaN	NaN	NaN	NaN	NaN	NaN	NaN	NaN	NaN	NaN	9	8	12.2	92.007	0	6.9087	A6NFQ2-2;A6NFQ2;A6NFQ2-3;Q8N1I1;A0A1B0GVM2	TRPM8 channel-associated factor 2	TCAF2
NaN	NaN	NaN	NaN	NaN	NaN	NaN	NaN	NaN	NaN	NaN	NaN	NaN	NaN	NaN	NaN	NaN	NaN	NaN	NaN	NaN	NaN	10.9336	NaN	NaN	NaN	NaN	NaN	NaN	NaN	9	9	35.3	49.915	0	52.107	A6NMH6;A6NFQ9;F8W8I8;Q92599-2;Q92599-4;Q92599;A0A087X142;Q92599-3	Septin-8	44447
NaN	NaN	12.3048	NaN	NaN	NaN	NaN	NaN	NaN	NaN	NaN	13.3922	13.9218	NaN	NaN	NaN	NaN	NaN	NaN	NaN	NaN	NaN	NaN	NaN	NaN	NaN	NaN	NaN	NaN	NaN	4	4	21.6	24.3	0	7.5039	D6RCT8;A6NFV8;Q96EV8-2;Q96EV8;D6RID1;A0A087WYP9;Q96EV8-3	Dysbindin	DTNBP1
NaN	NaN	NaN	NaN	NaN	NaN	NaN	NaN	NaN	NaN	NaN	9.85605	9.72108	9.92348	9.741	NaN	10.0381	NaN	NaN	NaN	9.58618	NaN	NaN	NaN	NaN	9.54713	NaN	NaN	9.65612	NaN	11	10	62.1	25.895	0	38.826	A6NFX8;Q9UKK9;A6NJU6;A6NCQ0	ADP-sugar pyrophosphatase	NUDT5
NaN	NaN	NaN	NaN	14.4875	18.1698	18.3939	18.3561	15.4672	NaN	NaN	NaN	17.7307	17.7464	17.3127	NaN	NaN	NaN	14.062	NaN	14.4353	NaN	NaN	NaN	NaN	14.9442	14.5278	NaN	NaN	NaN	6	6	41.9	18.224	0	9.2745	K7EIJ0;A6NG10;K7ENL2;K7EMC9;Q969T9;K7EIN1;K7ESN4;Q969T9-2	WW domain-binding protein 2	WBP2
NaN	14.1334	13.9675	13.6824	13.7351	NaN	14.1261	14.4993	13.9095	NaN	14.7652	13.1238	13.5097	12.861	13.6731	NaN	NaN	NaN	NaN	NaN	14.4272	NaN	14.2407	13.968	13.7958	13.0948	NaN	12.591	12.4881	13.6211	1	1	11.2	16.979	0	26.518	A6NGJ0;P51808	Dynein light chain Tctex-type 3	DYNLT3
13.03	13.0691	13.3127	12.6215	13.3332	12.7347	NaN	NaN	NaN	NaN	12.928	NaN	NaN	12.2512	13.7144	NaN	13.124	NaN	NaN	NaN	14.1339	14.0199	13.7751	14.2478	13.8319	NaN	NaN	NaN	NaN	NaN	6	6	53.4	18.906	0	29.691	A6NGP5;Q9H910;Q9H910-3;H3BU16;H3BMV3;Q9H910-2;H3BMT0;H3BTV5	Hematological and neurological expressed 1-like protein	HN1L
19.7688	19.7532	19.6423	19.7971	19.8285	20.057	20.0258	20.0773	20.155	20.0205	19.4254	19.0997	19.0552	19.113	19.3689	16.8188	15.3768	15.566	15.8233	15.1281	19.8509	19.6046	19.6408	19.4882	19.6857	19.0141	19.0094	18.9282	18.9942	18.9394	226	43	37.8	972.99	0	323.31	A6NGQ3;Q5VST9-6;Q5VST9;Q5VST9-2	Obscurin	OBSCN
NaN	12.171	NaN	NaN	NaN	NaN	NaN	NaN	NaN	NaN	NaN	NaN	NaN	NaN	NaN	NaN	NaN	NaN	NaN	NaN	NaN	NaN	NaN	NaN	NaN	NaN	NaN	NaN	NaN	NaN	2	2	3.1	141.79	0	6.1253	A6NHN7;A6NHB5;Q14202-2;Q14202;A6NL54;Q14202-3	Zinc finger MYM-type protein 3	ZMYM3
17.1571	16.8769	16.3502	14.1236	NaN	15.1005	NaN	12.0628	14.8964	16.2384	15.7637	15.8458	15.7968	16.4067	15.4869	17.3354	15.5664	17.2938	17.3518	17.3987	NaN	15.0777	NaN	NaN	NaN	14.4532	14.8366	14.8432	15.2075	15.3512	4	4	25.9	17.718	0	156.13	B5MC82;P30046-2;P30046;A6NHG4;J3KQ18	D-dopachrome decarboxylase;D-dopachrome decarboxylase-like protein	DDT;DDTL
NaN	15.6609	NaN	NaN	NaN	NaN	13.8274	NaN	NaN	14.1124	13.98	14.2353	NaN	14.6048	14.0283	NaN	NaN	12.4397	NaN	NaN	14.312	15.446	14.4349	14.5902	14.7557	NaN	14.7581	NaN	NaN	14.2095	7	7	14.9	64.313	0	10.18	A6NHM7;Q7Z5H3-3;Q7Z5H3;Q7Z5H3-5;Q7Z5H3-2;A6NJ38;D6R9V6;Q7Z5H3-4	Rho GTPase-activating protein 22	ARHGAP22
21.0527	19.4333	19.7994	20.0197	20.2369	19.2009	19.2424	19.2575	19.8452	18.3431	20.7796	20.4413	18.6311	19.5946	19.9521	17.6087	16.999	17.3393	17.3615	17.6212	19.4297	18.7492	19.1747	19.1232	19.4155	20.0641	20.589	20.5934	20.1605	19.4216	30	30	18.7	215.74	0	76.626	A6NHR9-2;A6NHR9;J3KTL8	Structural maintenance of chromosomes flexible hinge domain-containing protein 1	SMCHD1
12.3702	NaN	13.3811	NaN	13.6168	12.5798	NaN	NaN	NaN	NaN	NaN	12.4433	11.7471	NaN	NaN	NaN	NaN	NaN	NaN	NaN	NaN	NaN	NaN	NaN	NaN	12.1608	NaN	NaN	NaN	12.2372	2	2	9.7	36.056	0	4.9759	A6NHX0	GATS-like protein 2	GATSL2
13.4506	NaN	NaN	13.3931	13.4372	NaN	13.1382	11.8551	12.7223	13.271	14.3819	12.7111	13.5164	12.9425	13.4515	NaN	NaN	NaN	NaN	NaN	12.7778	NaN	NaN	12.3796	12.8665	13.1249	NaN	NaN	NaN	13.1067	2	2	5.6	56.757	0	4.9526	A6NHZ5	Leucine-rich repeat-containing protein 14B	LRRC14B
NaN	NaN	NaN	NaN	NaN	NaN	NaN	NaN	NaN	NaN	NaN	NaN	NaN	NaN	NaN	13.1048	NaN	11.8398	NaN	NaN	NaN	NaN	NaN	NaN	NaN	NaN	NaN	NaN	NaN	NaN	5	5	25.5	28.136	0	9.1169	A6NIH7	Protein unc-119 homolog B	UNC119B
19.8235	NaN	19.4875	16.1689	19.8072	19.4133	19.3832	NaN	19.2536	NaN	19.7641	16.749	19.3929	19.3379	19.7596	NaN	NaN	16.155	NaN	NaN	NaN	17.1808	NaN	15.8912	NaN	NaN	NaN	NaN	NaN	NaN	16	14	10.2	238.1	0	79.034	A6NIW2;Q5JSL3;A0A0J9YW64	Dedicator of cytokinesis protein 11	DOCK11
12.8199	NaN	NaN	12.5772	12.7112	NaN	NaN	NaN	NaN	NaN	12.824	12.7719	12.5987	NaN	12.6893	NaN	NaN	NaN	NaN	NaN	14.9643	NaN	NaN	15.1368	NaN	NaN	NaN	NaN	NaN	NaN	3	3	28.3	17.242	0	4.0297	J3KRK9;J3QL85;A6NIZ0;Q9GZM8-3;Q9GZM8;Q9GZM8-2	Nuclear distribution protein nudE-like 1	NDEL1
NaN	NaN	NaN	NaN	NaN	NaN	12.4098	NaN	NaN	NaN	NaN	13.6362	13.3207	13.756	NaN	NaN	NaN	NaN	NaN	NaN	NaN	NaN	NaN	13.6261	NaN	NaN	NaN	NaN	NaN	NaN	5	4	18.4	46.121	0	61.537	A6NJ78	Probable methyltransferase-like protein 15	METTL15
18.6164	18.2954	19.0991	18.3048	18.4184	19.4872	19.6274	19.1869	19.1971	18.6459	18.8952	19.4027	19.5552	18.8855	18.8226	19.1599	18.2845	18.0018	18.3328	18.5368	17.2698	17.5473	17.1871	17.1752	17.1827	19.0959	19.5344	19.2079	19.0939	19.2196	19	18	53.8	51.086	0	144.1	A6NJA2;P54578-2;P54578-3;P54578	Ubiquitin carboxyl-terminal hydrolase;Ubiquitin carboxyl-terminal hydrolase 14	USP14
12.4143	12.3523	NaN	NaN	12.5901	NaN	NaN	NaN	NaN	NaN	NaN	12.8075	NaN	NaN	NaN	NaN	NaN	NaN	NaN	NaN	NaN	NaN	NaN	NaN	13.0557	NaN	12.7447	12.5086	NaN	NaN	4	4	27.6	18.529	0	6.5736	A6NJD9;A8MVT4;A8MYK1;Q16540;H7C2P7	39S ribosomal protein L23, mitochondrial	MRPL23
NaN	15.1903	NaN	15.1	NaN	NaN	16.1295	15.577	NaN	16.1765	NaN	15.0769	15.1504	NaN	15.5413	16.1199	NaN	15.0217	NaN	15.4773	16.3471	NaN	17.6259	16.5819	16.6206	16.3589	NaN	16.5313	16.5039	16.6465	2	2	16.5	14.455	0	8.5594	A6NJH9;P47813;O14602;X6RAC9	Eukaryotic translation initiation factor 1A, X-chromosomal;Eukaryotic translation initiation factor 1A, Y-chromosomal	EIF1AY;EIF1AX
NaN	NaN	14.9938	15.1406	NaN	14.91	NaN	15.3261	15.2662	14.8753	NaN	14.7807	NaN	NaN	NaN	NaN	NaN	NaN	NaN	NaN	14.2837	NaN	NaN	14.5823	14.379	14.5043	NaN	14.6413	14.6537	NaN	1	1	2.2	65.205	0.0013963	2.5486	A6NK59-3;A6NK59	Ankyrin repeat and SOCS box protein 14	ASB14
NaN	NaN	NaN	15.6247	14.5887	NaN	NaN	NaN	NaN	NaN	NaN	NaN	NaN	NaN	NaN	NaN	14.9817	NaN	NaN	NaN	NaN	NaN	14.265	NaN	NaN	NaN	NaN	NaN	NaN	NaN	1	1	5.9	25.523	0.010019	1.5678	H0YEW7;F8WC89;A6NKF1-2;A6NKF1	SAC3 domain-containing protein 1	SAC3D1
NaN	16.5859	NaN	NaN	NaN	NaN	NaN	NaN	NaN	NaN	NaN	15.733	15.6033	16.4058	NaN	14.8218	NaN	NaN	14.0567	17.1842	NaN	NaN	NaN	14.4295	NaN	16.4635	NaN	NaN	16.5133	16.353	2	1	21.8	197.62	0	200.04	J3KNE0;A6NKT7;Q7Z3J3	RanBP2-like and GRIP domain-containing protein 3;RanBP2-like and GRIP domain-containing protein 4	RGPD3;RGPD4
15.1972	16.1582	16.2137	14.4041	12.6822	NaN	16.3943	16.2745	16.4205	NaN	13.9401	16.4196	16.4357	16.5346	14.9481	14.8895	NaN	14.4445	14.5379	14.3102	12.8974	15.4949	15.214	13.2593	14.7017	16.7153	NaN	16.5785	16.1827	16.9484	1	1	14.6	15.771	0	10.096	A6NLH6;Q9P003	Protein cornichon homolog 4	CNIH4
NaN	NaN	NaN	NaN	NaN	NaN	NaN	NaN	NaN	NaN	14.68	NaN	NaN	NaN	NaN	13.6225	13.3975	13.911	13.8818	13.8963	NaN	NaN	NaN	NaN	NaN	NaN	NaN	NaN	NaN	NaN	4	3	35.9	22.516	0	204.92	E9PRJ8;H0YDL9;H0YDJ9;A6NMH8;P60033;E9PJK1;E9PIF1;H0YEE2	Tetraspanin;CD81 antigen	CD81
14.1098	12.5654	13.6766	13.6789	13.418	13.1143	13.0745	13.496	14.6004	12.8751	13.3504	13.5043	13.5157	13.5558	13.5816	NaN	NaN	NaN	NaN	NaN	13.3382	13.6965	14.0984	13.913	13.2059	14.1215	13.6411	14.0667	13.778	12.5169	23	21	22.5	124.85	0	62.529	A6NML8;C9J6U3;O60879-2;K4DI95;O60879-3;O60879	Protein diaphanous homolog 2	DIAPH2
16.7183	16.4932	16.7284	16.9613	17.3371	17.2218	16.807	17.1098	16.8858	16.6054	17.3996	16.9669	17.0751	17.1964	17.4301	16.2931	14.8401	16.2918	15.6939	16.3845	16.0229	14.7343	15.6899	16.3981	15.5012	16.1965	15.8697	16.168	16.0573	15.9821	28	27	32.6	139.05	0	208.39	A6NMN0;P46020-2;P46020;A6NIT2;P46020-3	Phosphorylase b kinase regulatory subunit alpha, skeletal muscle isoform	PHKA1
14.9515	14.3201	NaN	NaN	NaN	NaN	NaN	NaN	NaN	15.6906	13.6887	15.773	NaN	NaN	14.4266	NaN	13.5305	12.9669	NaN	NaN	NaN	NaN	NaN	NaN	NaN	14.2766	14.8661	NaN	13.5774	NaN	9	8	9	165.91	0	17.894	P09884;A6NMQ1;A0A087WU64	DNA polymerase alpha catalytic subunit;DNA polymerase	POLA1
15.6556	15.2306	15.3493	16.7634	15.7553	15.5247	15.5005	15.6541	15.5542	15.8758	16.8183	16.1573	16.2789	16.2538	17.008	17.0657	16.1487	16.2434	16.5042	16.7906	14.1229	13.2349	14.2149	14.547	13.6805	15.6671	15.8698	15.8768	15.8369	15.7959	6	5	45.7	15.634	0	80.299	A6NMQ3;Q5T5H1;O43768-2;O43768;O43768-9;O43768-3;O43768-4;A0A1W2PRU0;O43768-6;O43768-5;O43768-7;O43768-8	Alpha-endosulfine	ENSA
NaN	14.5249	13.9243	12.4221	NaN	13.3628	15.4266	15.3069	13.8667	15.1306	NaN	14.156	NaN	NaN	NaN	NaN	NaN	NaN	12.2318	NaN	14.7037	15.9102	14.6071	15.0489	14.8545	14.8073	14.6255	14.0008	14.9747	14.5688	17	17	10.6	247.17	0	39.575	A6NMZ7;A6NMZ7-2	Collagen alpha-6(VI) chain	COL6A6
NaN	15.2708	NaN	NaN	NaN	NaN	NaN	NaN	NaN	14.3077	NaN	NaN	13.9291	NaN	NaN	NaN	NaN	NaN	NaN	NaN	13.5557	15.0744	13.6887	12.7391	13.6491	15.0077	14.9009	NaN	NaN	14.9586	6	6	5.5	197.1	0	13.74	A6NN50;O75147-4;O75147;O75147-1;O75147-2;A8MSZ8	Obscurin-like protein 1	OBSL1
14.8099	13.9459	14.019	13.0151	14.2387	13.5249	12.7127	13.6874	13.4699	13.5993	12.8922	13.3036	13.2407	13.3671	12.6939	14.0719	NaN	13.5914	NaN	13.6451	NaN	NaN	NaN	13.9755	NaN	NaN	14.2975	NaN	NaN	NaN	6	5	28.5	34.878	0	12.172	A6NNS2;A6NNS2-2;I3NI52	Dehydrogenase/reductase SDR family member 7C	DHRS7C
12.8518	NaN	NaN	NaN	NaN	12.9586	NaN	NaN	NaN	14.1057	NaN	NaN	12.8281	NaN	NaN	NaN	NaN	NaN	NaN	NaN	NaN	NaN	NaN	NaN	NaN	NaN	NaN	NaN	NaN	NaN	3	3	12.7	25.129	0	5.9197	A6PWM2;Q6UXH1-3;Q6UXH1-2;Q6UXH1-4;Q6UXH1;Q6UXH1-6;Q6UXH1-5	Cysteine-rich with EGF-like domain protein 2	CRELD2
15.7894	NaN	NaN	NaN	NaN	14.7797	15.1905	NaN	13.7806	NaN	NaN	NaN	NaN	14.45	13.3312	NaN	NaN	NaN	NaN	13.3252	NaN	NaN	NaN	14.6587	15.6904	14.497	15.6073	NaN	NaN	NaN	6	6	46.4	17.459	0	25.501	H0Y5K2;B3KWK7;A6XND1;A6XND0;P17936;P17936-2;C9JMX4;H0Y485	Insulin-like growth factor-binding protein 3	IGFBP3
NaN	NaN	NaN	NaN	NaN	NaN	NaN	NaN	NaN	NaN	NaN	12.545	NaN	NaN	NaN	NaN	NaN	NaN	NaN	NaN	NaN	NaN	NaN	NaN	NaN	12.9683	12.8766	NaN	12.6403	12.9583	2	2	15	13.171	0.0041846	2.1237	A6ZKI3;Q9BWD3	Protein FAM127A;Protein FAM127B	FAM127A;FAM127B
17.1599	15.4457	16.9195	16.3982	17.1941	17.097	16.7789	15.6858	16.9119	16.7478	16.0246	16.1663	NaN	16.8521	17.2317	13.9206	13.9897	14.4654	16.3931	14.2971	NaN	NaN	NaN	NaN	NaN	16.74	16.1471	14.7397	16.1198	14.9066	2	1	13.2	20.273	0	134.36	A7E2Y1-3	Myosin-7B	MYH7B
14.4038	12.5898	15.3727	13.833	13.7538	14.9067	14.8847	14.9092	14.4499	16.0949	15.8652	15.7867	15.7381	16.6247	15.7539	NaN	16.525	14.0031	NaN	14.3829	12.4867	15.9319	15.7842	15.4755	13.5088	18.3292	20.3651	19.9765	20.0842	19.6649	2	0	79.9	33.026	0	323.31	A7XZE4;CON__Q3SX28		TPM2b
NaN	NaN	NaN	NaN	NaN	NaN	NaN	NaN	NaN	16.3381	16.3006	NaN	NaN	14.3211	14.8224	NaN	NaN	17.2227	14.6772	13.7178	NaN	17.3821	17.7647	NaN	17.7911	NaN	NaN	NaN	NaN	NaN	10	3	13.6	125.09	0	27.136	A8CG34;A8CG34-2	Nuclear envelope pore membrane protein POM 121C	POM121C
NaN	NaN	NaN	13.0168	NaN	NaN	NaN	NaN	NaN	NaN	12.895	NaN	NaN	13.5482	NaN	14.1051	13.5923	13.3619	13.2784	14.0729	NaN	NaN	NaN	NaN	NaN	NaN	13.6296	NaN	NaN	NaN	1	1	50.2	45.338	0	323.31	A8K7Q2		HSPA8
NaN	NaN	NaN	10.4144	NaN	10.3605	11.0116	NaN	10.9302	NaN	NaN	NaN	NaN	NaN	10.026	NaN	9.05178	NaN	NaN	NaN	NaN	NaN	NaN	NaN	NaN	NaN	NaN	NaN	NaN	NaN	6	6	32.4	20.7	0	13.363	P55145;A8K878	Mesencephalic astrocyte-derived neurotrophic factor	MANF
17.904	17.6896	17.9753	18.0902	18.1265	18.0959	18.3516	18.3554	18.2344	18.0738	18.6434	18.7687	18.5173	18.7082	18.4644	18.4022	17.3269	17.8408	18.209	18.5408	17.8105	16.9768	17.6949	17.4485	17.7016	18.5673	17.852	18.105	18.3857	18.2353	7	7	54.4	20.232	0	126.64	Q16082;A8KAH6	Heat shock protein beta-2	HSPB2
16.2317	NaN	NaN	NaN	NaN	17.285	NaN	NaN	NaN	NaN	16.109	NaN	NaN	16.7321	14.2603	NaN	NaN	NaN	NaN	NaN	NaN	NaN	NaN	NaN	NaN	NaN	NaN	NaN	NaN	NaN	1	0	18	201.8	0	35.598	A8MQ02		MLLT4
14.3239	14.303	14.4771	14.7534	14.1538	13.7703	14.4222	14.5313	14.2111	13.5136	13.6857	14.0387	13.8381	14.2708	13.6731	NaN	NaN	NaN	NaN	NaN	14.4726	14.2418	15.0926	14.3655	14.124	14.1463	14.5132	14.3645	14.4363	14.2032	1	1	47.9	10.343	0	11.927	A8MRB1		S100B
NaN	NaN	NaN	NaN	NaN	NaN	NaN	NaN	NaN	NaN	NaN	NaN	NaN	NaN	NaN	NaN	NaN	NaN	NaN	NaN	NaN	NaN	NaN	NaN	NaN	12.009	11.5674	11.9135	11.8766	11.7667	2	2	20.9	9.9534	0.002137	2.4142	D6RAR2;D6RFL2;J3KTA2;A8MSI8	LYR motif-containing protein 9	LYRM9
NaN	NaN	NaN	NaN	NaN	12.0745	NaN	NaN	NaN	NaN	NaN	NaN	NaN	NaN	NaN	NaN	NaN	NaN	NaN	NaN	NaN	NaN	NaN	NaN	NaN	NaN	NaN	NaN	NaN	NaN	1	1	11.2	10.441	0.0050116	2.0357	E9PIB6;E9PKU6;A8MTE9;J3KR69;Q9H892;Q9H892-2	Tetratricopeptide repeat protein 12	TTC12
NaN	NaN	NaN	NaN	NaN	NaN	NaN	NaN	NaN	NaN	NaN	NaN	NaN	NaN	NaN	NaN	NaN	NaN	NaN	NaN	NaN	NaN	NaN	NaN	NaN	NaN	NaN	12.6432	NaN	NaN	1	1	2	56.816	0.0084695	1.7096	A8MTK3;Q5MJ34;B7Z7M5;Q9NUX5-2;Q9NUX5	Protection of telomeres protein 1	POT1
NaN	NaN	NaN	NaN	NaN	NaN	NaN	NaN	NaN	NaN	NaN	NaN	NaN	NaN	12.8181	NaN	NaN	NaN	NaN	NaN	NaN	NaN	NaN	NaN	NaN	NaN	NaN	NaN	NaN	NaN	1	1	15.6	15.317	0	6.7213	A8MUA9;A8MU27;P55854;P55854-2;Q6EEV6	Small ubiquitin-related modifier 3;Small ubiquitin-related modifier 4	SUMO3;SUMO4
18.5545	19.0789	18.2971	18.22	18.6967	19.2203	19.2945	19.2757	19.094	19.7788	19.0832	19.3181	19.3051	19.1958	19.5751	19.3182	19.1541	19.1369	19.2835	19.153	16.8646	16.4402	16.394	16.5356	15.8679	18.8916	18.8664	18.9931	19.2425	18.7808	15	15	38.3	52.986	0	225.61	A8MU46;A0A499FJS4	Smoothelin-like protein 1	SMTNL1
18.6043	18.5897	18.8282	18.6495	18.7041	15.7888	18.0546	17.7305	17.8268	17.5198	18.5121	18.3578	18.3442	18.2402	18.7666	19.4013	19.908	20.3817	20.5472	20.2633	18.246	17.4291	16.921	17.4211	17.1961	18.3397	18.9366	18.3313	17.9319	17.3232	4	4	32.8	13.954	0	174.05	A8MUH2;P18859;P18859-2	ATP synthase-coupling factor 6, mitochondrial	ATP5J
NaN	9.97054	9.81086	9.55292	9.3443	NaN	NaN	NaN	NaN	NaN	NaN	NaN	NaN	NaN	NaN	10.5093	10.2999	11.1691	NaN	10.6208	NaN	NaN	NaN	NaN	NaN	NaN	NaN	NaN	NaN	NaN	8	8	30.7	46.319	0	38.338	A8MUM1;Q53HC9;F8WDS8;C9J0U9;C9JVR6;D3YTH5	Protein TSSC1	TSSC1
17.2578	18.1727	16.6224	16.5637	17.4531	17.185	17.2493	17.3188	18.4891	17.2632	18.2577	17.2793	17.051	18.5073	17.5713	17.8905	16.8912	17.5189	17.6612	17.7057	17.3832	16.0004	17.5555	16.7646	16.7386	16.2738	17.2476	17.3025	17.572	17.1092	7	7	41.1	17.692	0	21.722	H7BY10;K7EJV9;K7ERT8;A8MUS3;P62750;K7EMA7	60S ribosomal protein L23a	RPL23A
NaN	NaN	NaN	NaN	NaN	NaN	NaN	11.6629	12.4348	10.6354	NaN	NaN	NaN	NaN	NaN	NaN	NaN	NaN	NaN	NaN	NaN	NaN	NaN	NaN	NaN	11.4789	NaN	NaN	NaN	NaN	8	7	17.3	94.885	0	13.95	A8MVZ6;Q96G01-4;Q96G01-3;Q96G01	Protein bicaudal D homolog 1	BICD1
NaN	NaN	NaN	15.0261	NaN	15.413	NaN	NaN	15.2652	NaN	NaN	15.7291	NaN	15.8095	NaN	NaN	NaN	NaN	NaN	NaN	16.6704	16.2744	16.3142	16.3506	16.6224	NaN	13.5865	NaN	NaN	NaN	2	2	20.2	13.808	0.00076874	2.685	A8MW49;P07148	Fatty acid-binding protein, liver	FABP1
16.353	16.2486	16.8096	16.4989	16.7496	16.7623	16.1124	16.5524	16.4157	17.0353	15.4547	15.5472	15.8478	15.606	16.1632	13.7359	NaN	15.2919	18.1653	13.4699	16.5946	17.2999	16.6785	16.6106	16.7224	15.8916	17.0299	15.6254	16.05	15.9304	2	2	20.3	7.1013	0.00026599	3.2428	Q49AN9;F5H013;P62308;A8MWD9	Small nuclear ribonucleoprotein G;Putative small nuclear ribonucleoprotein G-like protein 15	SNRPG;SNRPGP15
NaN	NaN	NaN	NaN	NaN	15.736	13.8299	NaN	NaN	NaN	NaN	NaN	NaN	NaN	NaN	NaN	NaN	NaN	NaN	NaN	NaN	NaN	NaN	NaN	NaN	NaN	NaN	NaN	NaN	NaN	8	7	15.4	80.511	0	57.041	A8MX75;P18074;E7EVE9;P18074-2	TFIIH basal transcription factor complex helicase XPD subunit	ERCC2
14.9906	14.1485	13.0928	12.8145	13.849	NaN	11.8011	NaN	NaN	NaN	14.5074	13.8737	13.4265	14.0553	13.3219	NaN	NaN	NaN	NaN	NaN	13.3663	NaN	NaN	NaN	11.4865	13.7075	NaN	13.7983	12.6508	NaN	7	7	27.7	42.233	0	11.987	A8MXV4	Nucleoside diphosphate-linked moiety X motif 19, mitochondrial	NUDT19
NaN	NaN	NaN	NaN	NaN	NaN	NaN	NaN	NaN	NaN	NaN	13.5718	13.26	13.3852	13.1677	NaN	NaN	NaN	NaN	NaN	NaN	NaN	NaN	NaN	NaN	NaN	NaN	NaN	NaN	NaN	1	1	0.7	233.83	0.00026511	3.1771	K7EKI0;A8MZ36;Q92817	Envoplakin-like protein;Envoplakin	EVPL;EVPLL
NaN	NaN	NaN	15.2617	NaN	NaN	NaN	NaN	NaN	NaN	NaN	NaN	NaN	NaN	NaN	13.2146	NaN	NaN	NaN	13.0674	NaN	NaN	NaN	NaN	NaN	13.578	NaN	NaN	13.7528	13.2856	3	3	16.1	33.117	0	7.362	P02686;E9PNZ1;J3QQK6;H7BYR8;A8MZH3;J3QKL5;J3QL64;H0YEA2;E9PKX9;H0YF02;E9PMR5;P02686-6;P02686-5;P02686-4;P02686-3;F8WEU6;F5H7N4;E9PJ72;J3KT34;P02686-2	Myelin basic protein	MBP
13.5923	NaN	NaN	14.6072	NaN	NaN	NaN	13.8439	13.1687	NaN	13.8824	NaN	NaN	14.221	14.2359	NaN	NaN	NaN	NaN	NaN	NaN	NaN	NaN	NaN	NaN	NaN	NaN	NaN	NaN	NaN	1	1	19.5	33.692	0	7.4778	A9IYQ1		PDS5B
16.3971	NaN	NaN	NaN	NaN	16.6153	NaN	NaN	NaN	NaN	NaN	15.3469	NaN	NaN	16.6925	NaN	NaN	NaN	NaN	NaN	NaN	NaN	NaN	NaN	NaN	NaN	NaN	NaN	NaN	NaN	4	4	30.6	19.23	0	4.6902	J3KSB8;J3QRZ6;A9UHW6;A9UHW6-2;A9UHW6-3;J3QLJ5;J3QLD1;J3KSU6;J3QKW3;A0A3B3IU65	MIF4G domain-containing protein	MIF4GD
13.2307	15.1768	14.9958	14.4363	15.1861	15.2123	15.1193	13.9352	15.2352	15.1089	15.4038	15.5063	15.0684	15.6147	15.24	15.3753	14.7599	13.8798	15.17	15.3996	14.1496	NaN	14.4793	14.6408	14.6668	15.2534	NaN	NaN	15.0294	15.0699	6	6	8.3	103.39	0	39.293	A9Z1X7;Q8IYB3-2;Q8IYB3;M0R088;E9PCT1	Serine/arginine repetitive matrix protein 1	SRRM1
NaN	NaN	NaN	NaN	NaN	NaN	NaN	NaN	NaN	NaN	NaN	NaN	NaN	NaN	NaN	NaN	13.0902	NaN	NaN	NaN	NaN	NaN	NaN	NaN	NaN	NaN	NaN	NaN	NaN	NaN	1	1	54.7	10.904	0	11.628	B0AZT5		NAA50
16.4784	16.9111	16.6184	16.6575	16.3759	16.8654	16.5607	16.3654	16.4339	16.2243	16.3995	17.1457	17.2174	16.7994	16.32	16.2487	15.7172	16.4655	16.3925	16.3729	16.5302	15.6909	16.7211	16.5802	NaN	16.2116	16.0308	15.4844	16.4076	16.2518	22	22	42.5	70.901	0	140.37	B0QY89;Q9Y262;Q9Y262-2;B0QY90	Eukaryotic translation initiation factor 3 subunit L	EIF3L
NaN	15.3631	16.026	15.2032	NaN	15.135	NaN	NaN	NaN	NaN	14.3885	15.5027	15.298	15.1373	14.5288	15.1122	17.0081	16.2756	15.1693	16.2552	NaN	NaN	NaN	NaN	NaN	NaN	NaN	NaN	15.7655	NaN	1	1	89.2	8.0683	0	323.31	B0QYF7	Myoglobin	MB
NaN	NaN	13.8525	NaN	NaN	NaN	NaN	NaN	NaN	NaN	NaN	14.0345	12.5085	NaN	NaN	16.3592	12.5666	15.1772	15.4423	13.1396	NaN	NaN	NaN	NaN	NaN	NaN	16.3611	15.0439	14.4814	NaN	4	4	11.2	64.929	0	88.483	B0QYK0;Q01844-6;Q01844-3;Q01844;Q01844-5;A0A0D9SFL3;C9JGE3;Q01844-2;H7BY36	RNA-binding protein EWS	EWSR1
14.9057	18.6668	NaN	16.478	13.8821	NaN	NaN	NaN	17.2885	NaN	14.6026	NaN	14.822	NaN	18.4446	17.6288	16.4334	16.1633	NaN	17.7062	14.2671	NaN	16.1654	15.3172	16.1684	NaN	NaN	14.5421	NaN	NaN	5	5	47.4	15.516	0	6.9484	H3BQQ9;B0QYN7;P63279;H3BPC4	SUMO-conjugating enzyme UBC9	UBE2I
NaN	NaN	NaN	NaN	NaN	NaN	10.7871	13.2026	11.2208	NaN	NaN	NaN	NaN	NaN	NaN	17.3277	16.2193	17.03	16.9979	16.6731	15.508	NaN	15.2092	NaN	NaN	NaN	16.7861	9.53751	NaN	NaN	2	2	23.1	12.815	0	57.278	B0YIW2;P02656	Apolipoprotein C-III	APOC3
15.6028	14.8793	14.9083	15.8974	15.6131	15.7094	15.7829	15.7001	15.7728	15.6149	15.4772	15.1667	15.4215	15.291	15.0815	15.3137	13.9841	14.2972	14.1651	14.8604	NaN	11.8734	15.6531	NaN	NaN	15.0663	15.539	15.6585	15.2707	15.4155	4	4	20.5	32.387	0	8.051	B0YJ81	Very-long-chain (3R)-3-hydroxyacyl-CoA dehydratase 1	HACD1
13.2949	14.8715	15.0494	15.5675	16.034	NaN	15.7367	NaN	NaN	16.7994	15.4717	14.9218	15.3365	15.5783	15.6916	NaN	NaN	NaN	NaN	NaN	16.3064	16.2156	16.3097	13.835	16.1008	16.7935	16.957	17.6305	18.0696	17.7009	7	6	45.1	24.576	0	27.621	B1AJQ6;Q86Y82	Syntaxin-12	STX12
NaN	NaN	NaN	NaN	NaN	NaN	NaN	NaN	NaN	13.7455	NaN	NaN	NaN	NaN	NaN	NaN	NaN	NaN	NaN	NaN	14.5579	NaN	14.1997	13.5932	NaN	NaN	NaN	NaN	NaN	NaN	2	2	24	30.858	0	5.8467	B1AKG0;Q03591;A0A3B3IQ51;P36980-2;P36980	Complement factor H-related protein 1;Complement factor H-related protein 2	CFHR1;CFHR2
13.3556	12.6922	13.9354	13.9447	12.3856	13.5783	13.9489	12.6782	12.604	13.8929	16.2297	15.9307	14.4208	NaN	12.245	13.4095	NaN	NaN	15.2377	NaN	14.3387	13.9334	14.1206	17.1461	14.4427	13.6653	13.5818	13.2014	13.762	13.659	31	31	28.8	139.41	0	117.48	B1AKJ5;O43847;O43847-2;G3V1R5;F5H7V1	Nardilysin	NRD1
NaN	NaN	NaN	NaN	NaN	NaN	NaN	NaN	NaN	17.4745	15.1279	NaN	NaN	NaN	NaN	17.2261	NaN	NaN	NaN	NaN	NaN	NaN	NaN	NaN	NaN	NaN	17.3558	NaN	NaN	NaN	2	2	1.7	141.54	0.0085765	1.693	B1AKN3;Q9P2R6-2;Q9P2R6	Arginine-glutamic acid dipeptide repeats protein	RERE
13.0005	NaN	NaN	NaN	NaN	NaN	NaN	NaN	NaN	NaN	NaN	NaN	NaN	NaN	NaN	NaN	NaN	NaN	NaN	NaN	14.0321	NaN	NaN	NaN	14.4331	NaN	NaN	NaN	NaN	14.3014	5	4	15.7	51.451	0	11.851	B1AKN7;B1AKN5;B1AKN8;Q12857-2;Q12857-3;Q12857;Q12857-4;B1AKN6;S4R3K4	Nuclear factor 1;Nuclear factor 1 A-type	NFIA
NaN	14.2388	14.9465	NaN	16.4705	NaN	14.7276	NaN	NaN	15.9703	16.1217	16.0781	16.3952	NaN	16.4167	17.1949	16.6213	17.1371	17.3857	17.3367	NaN	15.2719	NaN	NaN	NaN	17.1491	16.6843	16.8802	14.7473	17.5128	6	6	48	16.253	0	24.391	B1AKR6;Q9NP97	Dynein light chain roadblock-type 1	DYNLRB1
18.3857	18.5313	18.46	18.7358	18.1354	18.2719	18.2772	18.4251	18.3856	18.4771	18.719	18.7055	18.49	18.7185	18.6453	18.7554	18.4357	18.6523	18.688	18.3656	17.3814	17.3427	17.2522	17.3517	17.1785	18.7355	18.8164	19.0338	18.9574	18.625	37	25	48.5	110.86	0	323.31	B1AKY9;P50993;H0Y7C1	Sodium/potassium-transporting ATPase subunit alpha-2	ATP1A2
NaN	16.9703	16.7735	16.0047	NaN	NaN	NaN	NaN	NaN	17.1184	NaN	16.5781	NaN	16.3566	NaN	NaN	13.5417	NaN	NaN	NaN	NaN	16.339	NaN	NaN	NaN	15.4546	16.0133	15.3085	15.753	15.5325	3	3	22.3	16.567	0	5.5131	H0YBU8;H0Y6Y8;B1AL05;Q8N983-4;Q8N983-3;Q8N983-2;Q8N983;Q8N983-6;Q8N983-7	39S ribosomal protein L43, mitochondrial	MRPL43
13.8084	14.6191	12.6593	12.8473	13.7495	13.78	13.7601	13.4642	13.5377	12.3688	15.674	13.9132	13.8377	13.9333	15.2303	NaN	NaN	NaN	NaN	NaN	NaN	NaN	NaN	NaN	NaN	12.5329	12.5737	NaN	NaN	12.3978	5	5	23.4	35.58	0	25.391	B1AL69;Q7L3B6	Hsp90 co-chaperone Cdc37-like 1	CDC37L1
18.3667	15.8822	13.6003	12.5565	19.0156	18.0912	17.6282	16.9996	17.8004	17.5578	16.5598	17.0152	17.8394	17.8977	17.6101	15.7273	13.3156	13.1964	14.4687	14.2033	16.5863	15.9097	16.4006	16.5784	16.7603	17.354	16.1687	16.4577	16.9164	16.8616	11	4	54	31.392	0	92.817	B1ALA9;P60891;P60891-2;A0A2R8Y7H4;B7ZB02	Ribose-phosphate pyrophosphokinase 1	PRPS1
12.4978	7.67828	NaN	NaN	NaN	8.35134	NaN	6.90917	8.44803	12.0584	8.59433	7.72124	7.4573	8.6118	NaN	11.2737	NaN	NaN	NaN	7.22526	19.5652	18.9949	19.3575	19.0307	19.8286	9.15348	8.88108	9.73532	6.29442	9.22458	20	1	40.2	90.142	0	239.9	B1ALD9;Q15063-3;Q15063-4;Q15063-7	Periostin	POSTN
NaN	12.8666	13.4543	13.0784	13.564	NaN	14.581	14.8291	NaN	14.9807	NaN	13.6854	13.4925	NaN	NaN	15.4225	NaN	12.8911	13.6855	14.9304	NaN	12.8761	NaN	NaN	NaN	13.9434	NaN	NaN	13.0759	14.079	5	5	20.9	36.965	0	18.571	B1ALH6;O14832-2;O14832;C9IYS5	Phytanoyl-CoA dioxygenase, peroxisomal	PHYH
17.3038	17.219	17.4728	17.3902	17.7564	18.3603	17.6898	17.9955	17.5853	17.8331	17.2909	17.3903	17.5856	17.0413	17.5509	17.9023	17.6315	18.5294	17.54	17.8224	17.0917	17.017	17.1163	17.0866	17.4835	17.3788	17.9969	17.694	17.467	16.9989	20	19	14.8	212.35	0	126.49	Q13698;B1ALM3	Voltage-dependent L-type calcium channel subunit alpha-1S	CACNA1S
14.8214	15.5144	NaN	NaN	15.1061	NaN	NaN	NaN	13.4099	14.9139	14.2334	NaN	NaN	NaN	NaN	14.1339	14.3549	NaN	13.2569	14.0944	NaN	15.0385	NaN	14.5319	NaN	NaN	NaN	NaN	14.0977	NaN	12	12	12	151.14	0	23.339	H0Y5C0;B1ALU1;B1ALU3;O95490-2;O95490-5;O95490;O95490-7;O95490-6;O95490-3;O95490-4	Latrophilin-2	ADGRL2;LPHN2
NaN	NaN	NaN	13.925	NaN	NaN	NaN	NaN	NaN	16.4751	NaN	NaN	NaN	NaN	NaN	NaN	NaN	NaN	NaN	NaN	15.3062	NaN	NaN	NaN	NaN	NaN	NaN	NaN	NaN	NaN	3	3	24	47.626	0	19.319	B1ALY0;Q8IXS6-2;C9JA33;Q8IXS6	Paralemmin-2	PALM2-AKAP2;PALM2
NaN	NaN	NaN	NaN	NaN	NaN	NaN	NaN	NaN	NaN	NaN	NaN	NaN	NaN	NaN	NaN	NaN	NaN	NaN	NaN	NaN	NaN	NaN	NaN	NaN	NaN	NaN	NaN	13.6392	NaN	2	2	8.6	27.149	0.0081301	1.7373	E9PGB8;B1AMA5;Q9BPZ7-4;Q9BPZ7-3;Q9BPZ7-2;Q9BPZ7;B1AMA6;Q9BPZ7-5;Q9BPZ7-6	Target of rapamycin complex 2 subunit MAPKAP1	MAPKAP1
NaN	NaN	NaN	NaN	NaN	NaN	NaN	NaN	NaN	NaN	NaN	NaN	NaN	NaN	NaN	NaN	NaN	NaN	NaN	NaN	NaN	NaN	NaN	NaN	13.0408	NaN	NaN	13.1326	12.5937	NaN	2	2	14.8	22.322	0	3.9851	B1AMF0;Q8N2K1-2;Q8N2K1;Q8N2K1-3;D6RD90;D6RB84;B1AMF1;A6NGS0	Ubiquitin-conjugating enzyme E2 J2	UBE2J2
NaN	NaN	NaN	NaN	NaN	NaN	NaN	NaN	NaN	NaN	17.3137	NaN	NaN	NaN	16.9649	18.1658	18.295	17.5994	18.0478	18.1591	NaN	18.0605	NaN	18.3154	18.0584	NaN	17.7023	NaN	NaN	NaN	5	5	24.8	49.303	0	40.056	B1AMS2;Q14141-2;Q14141-4;Q14141	Septin-6	44445
NaN	NaN	NaN	NaN	NaN	NaN	NaN	NaN	12.9182	NaN	NaN	12.4398	NaN	NaN	NaN	NaN	NaN	NaN	NaN	NaN	NaN	NaN	NaN	NaN	NaN	NaN	NaN	NaN	NaN	NaN	1	1	7.6	15.136	0.0015207	2.5341	H0YDI1;B1AMW1;P19256-2;P19256-3;P19256	Lymphocyte function-associated antigen 3	CD58
NaN	NaN	NaN	NaN	NaN	NaN	NaN	NaN	NaN	NaN	NaN	NaN	NaN	NaN	NaN	18.3532	17.5684	17.8308	17.6402	18.0038	NaN	NaN	NaN	NaN	NaN	NaN	NaN	NaN	NaN	NaN	2	2	13.6	19.288	0	10.541	B1AN99;P35030-5;P35030-3;P35030-2;P35030-4;P35030	Trypsin-3	PRSS3
16.4156	NaN	14.841	NaN	16.5115	16.9024	16.8978	16.6818	16.6731	NaN	16.5185	17.5016	15.822	16.458	16.4966	15.6248	14.8379	NaN	NaN	NaN	15.5397	15.9773	16.2956	15.3232	15.9734	15.6501	17.885	NaN	15.3181	17.8924	10	10	61.8	23.711	0	29.588	B1ANH0;Q16774;Q16774-2;B1ANG9;B1ANH2;B1ANH5;B1ANH6;Q16774-3;B1ANH3	Guanylate kinase	GUK1
15.7763	15.9884	15.6142	15.835	15.7895	15.2898	15.0789	15.4941	15.4444	14.7301	15.5897	15.5931	15.6688	15.2477	15.702	15.5163	15.1388	14.8825	15.167	14.572	15.2183	14.739	15.2224	14.9142	14.5499	15.8342	15.3473	15.9758	15.7919	15.965	9	9	35.1	67.97	0	127.01	B1ANR0;Q13310-2;Q13310;Q13310-3;H0Y5F5	Polyadenylate-binding protein;Polyadenylate-binding protein 4	PABPC4
13.0819	NaN	13.3919	NaN	13.0795	12.6757	12.8024	11.8064	NaN	13.0118	NaN	NaN	NaN	NaN	NaN	NaN	NaN	NaN	NaN	NaN	NaN	NaN	NaN	NaN	NaN	NaN	NaN	NaN	NaN	NaN	7	7	24.1	49.338	0	17.969	B1AP13;P08174-2;H7BY55;P08174-4;P08174;P08174-3;P08174-5;P08174-6;P08174-7;H3BLV0	Complement decay-accelerating factor	CD55
NaN	NaN	11.8769	NaN	NaN	NaN	NaN	NaN	NaN	NaN	NaN	NaN	NaN	NaN	NaN	NaN	NaN	NaN	NaN	NaN	NaN	NaN	NaN	NaN	NaN	NaN	NaN	NaN	11.4758	NaN	6	6	3.7	276	0	7.284	H3BRD5;B2RTY4-2;B2RTY4;B2RTY4-4;B2RTY4-5;H3BMM1	Unconventional myosin-IXa	MYO9A
NaN	NaN	14.2461	13.2121	14.7287	NaN	14.8388	NaN	NaN	13.9534	NaN	15.3144	14.2595	NaN	NaN	NaN	NaN	NaN	NaN	NaN	NaN	13.479	14.3484	NaN	NaN	NaN	13.4131	NaN	NaN	NaN	7	6	30.1	39.241	0	12.145	B2WTI3;B2WTI4;K7EJU9;Q6NYC1-2;Q6NYC1;Q6NYC1-3	Bifunctional arginine demethylase and lysyl-hydroxylase JMJD6	JMJD6
14.3763	14.8312	14.3382	NaN	14.8163	NaN	NaN	NaN	NaN	13.1429	NaN	14.343	14.0582	NaN	NaN	13.7508	NaN	NaN	NaN	13.7744	NaN	NaN	NaN	NaN	NaN	NaN	NaN	14.4405	14.412	NaN	4	4	34.4	16.64	0	30.062	F5H5N2;B4DNC9;B3KQ30;Q9H1K1;Q9H1K1-2	Iron-sulfur cluster assembly enzyme ISCU, mitochondrial	ISCU
14.4149	11.8723	13.5307	13.5365	11.7925	14.8915	14.7574	14.7888	14.4466	14.4132	15.954	15.7722	15.7874	15.9638	15.7505	14.6255	13.8368	14.1007	14.1161	14.2332	12.7645	12.1702	13.4743	13.6145	13.2497	15.3759	15.1877	15.644	15.2713	15.3926	11	11	41	41.581	0	156.2	B3KS98;O15372;A0A087WZK9	Eukaryotic translation initiation factor 3 subunit H	EIF3H
13.9895	NaN	NaN	13.5759	13.9807	14.1529	14.254	15.5536	15.1012	NaN	15.6262	14.3439	14.0052	14.2555	15.6471	15.0696	15.3083	NaN	NaN	14.8783	15.6502	13.4668	13.5116	13.5838	13.6855	13.2761	NaN	NaN	NaN	13.4394	5	5	25.9	40.028	0	12.42	B3KTM8;Q9UBU8-2;Q9UBU8;H0YMJ0;H0YLJ3;Q9UBU8-3	Mortality factor 4-like protein 1	MORF4L1
NaN	14.0909	NaN	NaN	NaN	NaN	NaN	NaN	NaN	NaN	14.1258	NaN	NaN	NaN	14.1447	NaN	NaN	NaN	NaN	NaN	NaN	NaN	NaN	NaN	NaN	NaN	13.4804	NaN	NaN	NaN	1	1	41.2	27.443	0	19.012	B3KVN2		FNTA
NaN	NaN	NaN	NaN	NaN	NaN	NaN	NaN	NaN	NaN	NaN	NaN	NaN	NaN	NaN	NaN	NaN	NaN	NaN	12.6913	NaN	NaN	NaN	NaN	NaN	NaN	NaN	NaN	NaN	NaN	3	3	17.1	26.239	0	5.4107	B3KVZ3;Q9H3R5;D6RBJ6	Centromere protein H	CENPH
NaN	NaN	NaN	NaN	NaN	NaN	NaN	NaN	NaN	NaN	NaN	NaN	12.3048	NaN	NaN	NaN	NaN	NaN	NaN	NaN	NaN	11.0025	11.8496	NaN	NaN	NaN	12.3291	NaN	NaN	NaN	1	1	15.2	9.4431	0.00077781	2.8616	H0YGS3;F5H7Z2;F5H2W4;B3KW70;F5GYX4;H0YG03;Q13361-2;Q13361	Microfibrillar-associated protein 5	MFAP5
NaN	NaN	NaN	NaN	NaN	NaN	NaN	NaN	NaN	NaN	NaN	11.4015	11.6199	NaN	12.5704	NaN	12.0615	NaN	NaN	NaN	NaN	NaN	NaN	NaN	NaN	12.5201	NaN	NaN	11.4912	NaN	3	2	13.5	25.946	0.001019	2.5986	B3KY94;O14735-3;O14735;H3BUR9	CDP-diacylglycerol--inositol 3-phosphatidyltransferase	CDIPT
NaN	NaN	NaN	12.5397	11.595	14.6731	13.0385	12.2323	NaN	NaN	12.4745	14.9362	14.0195	NaN	13.1859	15.0189	11.9432	NaN	NaN	NaN	14.1199	14.4023	14.3371	14.2487	14.9464	13.0377	14.4353	15.736	13.0361	13.4226	8	6	42.3	32.616	0	32.047	B4DDF4;B4DUT8;Q99439;H3BVI6;A0A087X271;Q99439-2;A0A087X1X5	Calponin;Calponin-2	CNN2
NaN	NaN	NaN	NaN	NaN	NaN	NaN	NaN	NaN	NaN	NaN	NaN	NaN	NaN	NaN	NaN	13.859	14.866	14.7493	NaN	NaN	NaN	NaN	NaN	NaN	NaN	NaN	NaN	NaN	NaN	1	1	12.1	14.6	0	5.7818	B4DDK6;O14925;Q5SRD1	Mitochondrial import inner membrane translocase subunit Tim23;Putative mitochondrial import inner membrane translocase subunit Tim23B	TIMM23B;TIMM23
15.2962	NaN	NaN	15.5852	NaN	NaN	NaN	NaN	14.0538	12.7466	14.568	NaN	NaN	12.4073	14.7507	14.7965	NaN	NaN	NaN	NaN	NaN	13.4886	NaN	NaN	13.3555	NaN	NaN	NaN	NaN	NaN	5	5	29.4	25.05	0	17.833	B4DEE8;P16455	Methylated-DNA--protein-cysteine methyltransferase	MGMT
NaN	NaN	NaN	NaN	NaN	NaN	NaN	NaN	NaN	NaN	NaN	NaN	NaN	NaN	NaN	NaN	NaN	NaN	NaN	NaN	NaN	NaN	NaN	NaN	NaN	NaN	9.5639	8.84348	NaN	NaN	4	4	33.9	18.99	0	48.874	B4DEH8;G3V4T2;Q92843-2;Q86U42-2;Q86U42;H0YJH9	Polyadenylate-binding protein 2	PABPN1
NaN	NaN	14.5671	15.2358	15.0141	15.1408	14.5143	NaN	15.0285	14.6367	13.0187	NaN	NaN	NaN	15.2735	NaN	14.6659	14.7003	14.6169	14.0989	14.192	NaN	14.1049	14.3331	13.5377	14.671	NaN	NaN	NaN	NaN	5	5	13.2	50.712	0	7.3968	B4DZ85;B4DF87;Q13772;Q13772-3;Q13772-4	Nuclear receptor coactivator 4	NCOA4
18.5851	18.0979	16.9808	16.7739	18.5695	21.5855	21.6213	21.0651	20.8372	21.7429	18.857	18.0105	18.2501	17.7179	18.7364	18.1953	18.7111	18.6915	18.5482	17.547	18.5758	19.6174	17.384	17.9785	18.9543	19.006	18.5241	17.893	18.1107	18.6877	2	2	7.7	36.841	0.00052854	3.1315	O95086;B4DFF3;Q2TA70;A0A0D9SFH9;A0A024QZB8;A0A1B0GWD3;A0A0A0MRC7;A0A1B0GV71;A0A1B0GW34;A0A1B0GUB1;H3BUF8;F6TI76;H3BNK7;Q9UBD8;H3BR00;Q13286-4;Q13286-5;Q13286-2;Q13286-7;Q13286-3;Q13286	Battenin	CLN3
16.7325	13.5425	NaN	15.8073	16.0061	15.943	15.4441	15.598	15.5911	NaN	NaN	16.0928	NaN	14.1181	NaN	NaN	NaN	NaN	NaN	NaN	16.1771	15.5509	16.1466	16.0364	16.2817	15.3406	NaN	15.1231	15.2849	NaN	1	1	7	68.571	0.0010235	2.6562	B4DG57;O94880-2	PHD finger protein 14	PHF14
17.4999	15.2892	NaN	17.6159	NaN	NaN	NaN	NaN	18.0003	NaN	17.5919	NaN	NaN	NaN	NaN	15.7838	17.4213	17.5436	17.5914	17.1197	NaN	17.4379	15.8664	16.4138	15.6008	17.6918	NaN	NaN	NaN	NaN	5	4	10.5	71.855	0	8.4007	B4DGI9;Q99081;Q99081-3;F5GY10;Q99081-4;Q99081-2;B4DZP2	Transcription factor 12	TCF12
15.355	15.7711	15.6269	15.5094	15.7549	15.6647	15.4715	15.6383	15.5422	14.6856	15.4186	15.4727	15.3703	15.2817	15.6385	NaN	NaN	NaN	NaN	NaN	14.3917	11.9889	14.2357	14.3613	15.3565	15.7095	14.5596	15.3762	15.3821	15.5483	8	8	30.6	34.812	0	25.924	B4DHE8;Q96DH6-2;Q96DH6;J3KTC1;J3QKT5;B4DM51;Q96DH6-3	RNA-binding protein Musashi homolog 2	MSI2
NaN	NaN	NaN	NaN	NaN	NaN	NaN	NaN	NaN	NaN	NaN	NaN	NaN	NaN	NaN	16.8515	NaN	NaN	NaN	16.7059	NaN	NaN	16.4502	NaN	NaN	NaN	NaN	NaN	NaN	NaN	3	3	23.7	17.404	0.00039683	3.1394	B4DI03;K7EJQ7;Q9BY50	Signal peptidase complex catalytic subunit SEC11;Signal peptidase complex catalytic subunit SEC11C	SEC11L3;SEC11C
17.2426	17.646	16.5858	16.8456	17.3916	17.016	16.8518	16.9296	16.6944	17.2576	18.027	17.7022	17.5821	17.6968	17.7593	17.409	16.3891	17.0141	16.5004	17.027	16.2041	16.6748	15.6988	16.0525	16.5523	17.4745	17.4947	17.209	17.23	17.7822	15	15	48.8	44.228	0	68.912	B4DIH5;P61201;P61201-2	COP9 signalosome complex subunit 2	COPS2
NaN	NaN	NaN	NaN	NaN	NaN	NaN	NaN	NaN	NaN	NaN	NaN	NaN	NaN	NaN	NaN	NaN	NaN	NaN	NaN	NaN	NaN	NaN	NaN	NaN	NaN	NaN	NaN	NaN	13.3315	2	2	12.2	20.612	0.0016422	2.4817	F8W9E5;E7EQM7;C9JM82;E7EPG2;B4DJ62;E7EX32;G3XAH0;Q99719-2;Q99719	Septin-5	44444
NaN	17.3638	NaN	NaN	18.001	NaN	17.3764	NaN	17.4958	17.9845	NaN	NaN	NaN	NaN	NaN	NaN	NaN	NaN	NaN	NaN	NaN	17.1436	NaN	NaN	NaN	17.8137	17.7023	17.6115	NaN	18.002	8	8	20.7	51.583	0	12.661	H3BRY6;B4DVT3;B4DJL6;Q96SY0-4;Q96SY0-3;Q96SY0	von Willebrand factor A domain-containing protein 9	VWA9
19.6742	19.8325	20.0053	20.0063	19.549	18.8422	18.5692	19.1351	19.3026	19.4628	19.5514	19.9988	20.1871	20.0653	19.9451	20.4777	21.9643	20.6324	20.8761	20.6038	19.1518	19.7227	19.2207	19.2842	18.2599	19.3084	19.9985	19.6186	19.5832	19.5969	17	15	53.9	51.712	0	323.31	O75390;B4DJV2;A0A0C4DGI3	Citrate synthase, mitochondrial;Citrate synthase	CS
NaN	NaN	12.6349	NaN	NaN	NaN	NaN	NaN	12.0379	NaN	12.8385	NaN	NaN	NaN	NaN	NaN	NaN	13.4852	NaN	14.7841	NaN	NaN	NaN	NaN	NaN	NaN	NaN	NaN	NaN	NaN	13	13	37.8	49.038	0	51.142	B4DJV5;Q13610	Periodic tryptophan protein 1 homolog	PWP1
18.9864	19.0113	18.9151	18.8077	19.041	19.3589	19.3157	19.1683	19.2864	18.757	19.2536	18.965	18.9225	19.0006	19.1866	18.248	17.6813	17.8719	18.0822	17.7935	18.5278	18.2529	18.5642	18.6692	18.4369	19.1484	18.8292	19.1258	19.1174	18.9828	1	1	6.8	21.43	0.0069544	1.7873	F8VZK3;B4DK72;Q01064-2;Q01064	Calcium/calmodulin-dependent 3,5-cyclic nucleotide phosphodiesterase 1B	PDE1B
17.8963	16.6344	16.3696	NaN	17.172	16.92	14.4098	17.6496	16.2541	16.9247	14.7436	14.7276	16.6348	15.2483	16.6251	16.3013	15.7061	14.9897	15.8527	16.2374	NaN	15.5542	15.0701	14.2377	13.5854	15.532	15.6266	15.2594	15.0359	14.988	8	6	25.6	48.099	0	35.575	B4DLN1;P52815;Q9UBX3;Q9UBX3-2	39S ribosomal protein L12, mitochondrial;Mitochondrial dicarboxylate carrier	MRPL12;SLC25A10
14.8863	14.4681	13.6959	14.1547	NaN	13.7687	14.967	14.4893	14.4925	14.7338	16.4243	15.4682	17.0786	16.0842	15.3779	15.3204	NaN	NaN	NaN	13.8424	NaN	NaN	NaN	NaN	NaN	13.7297	14.9567	14.5405	14.3413	13.9245	8	6	20.3	52.949	0	26.801	B4DR61;P61619;P61619-3	Protein transport protein Sec61 subunit alpha isoform 1	SEC61A1
16.4677	16.988	16.5931	16.6017	16.6263	16.7834	16.8842	17.0705	16.3409	16.9216	17.3759	17.8742	17.4816	17.85	16.5817	NaN	15.366	NaN	14.9409	NaN	17.8381	16.7181	17.768	17.9016	17.6266	17.6362	17.7869	17.5152	17.5048	17.2323	10	7	31.1	45.835	0	25.84	B4DR80;Q9Y6E0-2;Q9Y6E0;H0Y630;Q5JV98	Serine/threonine-protein kinase 24;Serine/threonine-protein kinase 24 36 kDa subunit;Serine/threonine-protein kinase 24 12 kDa subunit	STK24
NaN	NaN	NaN	NaN	NaN	NaN	NaN	NaN	NaN	NaN	15.7565	NaN	NaN	15.7723	16.1762	NaN	NaN	NaN	NaN	NaN	NaN	NaN	NaN	NaN	NaN	16.2441	NaN	NaN	15.1888	NaN	3	3	11.3	33.743	0	5.9221	B4DRN8;Q5W0Z9;Q5W0Z9-4;Q5W0Z9-3	Palmitoyltransferase;Probable palmitoyltransferase ZDHHC20	ZDHHC20
14.2933	NaN	12.8318	NaN	14.0689	13.853	NaN	NaN	NaN	NaN	13.7069	NaN	NaN	NaN	14.0885	NaN	NaN	NaN	NaN	NaN	NaN	14.8777	13.4341	13.6512	NaN	NaN	NaN	NaN	NaN	NaN	1	1	70.5	42.904	0	323.31	B4DT68		MYOT
NaN	NaN	NaN	NaN	14.8422	NaN	NaN	NaN	NaN	NaN	NaN	NaN	NaN	NaN	NaN	NaN	NaN	NaN	NaN	NaN	NaN	NaN	NaN	NaN	NaN	NaN	NaN	NaN	NaN	NaN	1	1	2.8	107.57	0.00077902	2.8864	B4DTR1;J3QLU9;P04626-3;P04626-2;P04626-5;P04626-4;P04626	Receptor protein-tyrosine kinase;Receptor tyrosine-protein kinase erbB-2	ERBB2
NaN	NaN	15.6112	NaN	NaN	NaN	NaN	NaN	NaN	NaN	15.0898	NaN	15.5112	NaN	14.7161	NaN	NaN	NaN	NaN	NaN	NaN	NaN	NaN	NaN	NaN	16.9491	NaN	15.5539	15.7874	16.7824	4	4	23.1	23.472	0	38.826	B4DUA7;Q9NX70;M0R3F3;Q9NX70-2	Mediator of RNA polymerase II transcription subunit 29	IXL;MED29
12.9686	NaN	14.7184	14.5009	12.5411	15.3185	12.7786	12.2282	15.3143	14.8107	14.8509	15.269	15.2594	14.8157	15.391	14.1932	13.5282	NaN	12.4259	12.5223	NaN	NaN	NaN	NaN	NaN	14.0351	NaN	13.8316	13.8125	13.4754	12	12	49.3	33.186	0	119.5	B4DUC8;Q13126;Q13126-4;Q13126-3;Q13126-2;J3QSB7;Q13126-7;Q13126-6;Q13126-5	S-methyl-5-thioadenosine phosphorylase;Purine nucleoside phosphorylase	MTAP
NaN	NaN	NaN	NaN	NaN	NaN	NaN	NaN	NaN	NaN	11.9494	NaN	NaN	NaN	NaN	NaN	NaN	NaN	NaN	NaN	NaN	NaN	NaN	NaN	NaN	NaN	NaN	NaN	NaN	NaN	2	2	14.2	11.535	0.00065729	3.0702	C9JEN3;C9IYT2;F8WDY4;C9IZ27;C9JW19;C9JWV9;B4DUD2;Q969X1	Protein lifeguard 3	TMBIM1
NaN	NaN	NaN	NaN	NaN	NaN	NaN	NaN	NaN	NaN	NaN	NaN	NaN	NaN	NaN	NaN	NaN	NaN	NaN	NaN	NaN	NaN	NaN	NaN	11.7424	NaN	NaN	NaN	NaN	NaN	2	2	14.1	20.463	0	4.2493	B4DUJ5;Q8IWP9	Coiled-coil domain-containing protein 28A	CCDC28A
NaN	12.5785	NaN	NaN	NaN	NaN	NaN	NaN	13.104	13.9893	NaN	NaN	NaN	NaN	NaN	13.4214	NaN	NaN	NaN	NaN	14.835	14.9677	15.5712	12.9588	15.7034	14.5617	NaN	NaN	NaN	13.6169	3	3	11.3	36.166	0	6.1087	D6RIB6;B4DVN3;E7ESC7;Q7L5Y9-4;Q7L5Y9-3;Q7L5Y9-2;Q7L5Y9;D6RDW4;D6REW7;B4DQT1;Q7L5Y9-5	Macrophage erythroblast attacher	MAEA
16.0099	16.4855	17.5939	16.2698	15.9333	16.5561	16.7081	16.5708	16.8274	17.3689	16.233	16.7371	17.9966	16.3095	15.9845	15.3757	15.6137	14.9606	15.076	16.8899	16.373	16.2033	16.9291	16.5923	16.5171	16.6514	16.5221	16.2982	16.8972	16.7895	21	0	44.4	68.326	0	205.23	B4DXZ6;P51114;P51114-3	Fragile X mental retardation syndrome-related protein 1	FXR1
14.1441	14.6762	14.5962	14.704	14.7691	13.4826	14.9319	14.9917	14.9564	15.1683	15.6203	16.1301	15.9937	16.3058	15.6802	14.3118	NaN	NaN	NaN	13.4049	15.5707	15.6962	16.5242	16.3678	15.8458	15.8892	14.9977	15.4215	15.5486	15.8841	14	14	46.3	38.91	0	112.19	B4DY09;Q12905	Interleukin enhancer-binding factor 2	ILF2
NaN	NaN	NaN	NaN	NaN	NaN	13.5613	12.6624	12.4093	NaN	NaN	12.0402	12.1689	NaN	12.445	NaN	NaN	NaN	NaN	NaN	NaN	NaN	NaN	NaN	NaN	12.7669	NaN	12.6972	NaN	NaN	5	5	8.8	71.208	0	5.9198	B4DYU2;Q96MW5;H3BQV3	Conserved oligomeric Golgi complex subunit 8	COG8
NaN	NaN	NaN	17.2798	19.7871	19.4825	19.47	NaN	NaN	NaN	NaN	NaN	15.9541	NaN	16.6117	17.2833	17.1488	17.1467	17.3198	17.2539	NaN	NaN	NaN	NaN	NaN	19.2264	NaN	15.9335	19.1556	14.5596	9	9	19.4	73.182	0	26.618	B4E0T2;P50542-2;P50542;P50542-4;P50542-3;J3KPV0	Peroxisomal targeting signal 1 receptor	PEX5
NaN	NaN	NaN	NaN	NaN	NaN	NaN	NaN	NaN	NaN	NaN	NaN	NaN	NaN	NaN	NaN	NaN	NaN	NaN	NaN	NaN	NaN	NaN	NaN	NaN	NaN	13.7582	NaN	NaN	NaN	6	5	30.1	43.867	0	16.222	Q8NBY1;B4E0Y9;Q9P289;Q9P289-2;Q9P289-3	Serine/threonine-protein kinase 26	STK26
NaN	NaN	NaN	NaN	NaN	NaN	NaN	NaN	NaN	NaN	NaN	NaN	13.5473	NaN	NaN	14.5013	NaN	NaN	14.7001	NaN	14.1354	NaN	NaN	15.1142	NaN	NaN	14.7683	NaN	NaN	NaN	3	3	21.9	17.221	0	5.0909	E5RGY0;B4E1G1;Q9BUN8-2;Q9BUN8	Derlin-1	DERL1
NaN	12.5747	NaN	NaN	NaN	NaN	NaN	NaN	NaN	11.9888	NaN	NaN	NaN	NaN	14.7181	NaN	NaN	NaN	NaN	NaN	NaN	NaN	NaN	NaN	NaN	NaN	NaN	NaN	NaN	NaN	2	2	12.8	17.771	0.00052868	3.1318	B4E1M0;E9PPE2;Q6P1R3-3;Q6P1R3	Myb/SANT-like DNA-binding domain-containing protein 2	MSANTD2
NaN	NaN	NaN	NaN	NaN	NaN	14.0928	NaN	NaN	NaN	12.8513	NaN	NaN	NaN	NaN	NaN	NaN	NaN	NaN	NaN	NaN	NaN	NaN	NaN	NaN	NaN	NaN	NaN	NaN	NaN	4	4	7	57.474	0	3.9385	B4E1Q4;O14730-2;O14730;J3QQL5	Serine/threonine-protein kinase RIO3	RIOK3
14.6183	15.6202	12.8234	NaN	14.7041	16.348	16.1007	16.5689	16.5681	16.3607	15.19	15.4879	15.7257	16.261	14.8688	15.3026	14.4638	16.0934	14.6996	16.4848	16.2734	16.2075	16.2144	16.6668	16.4159	16.3264	15.9718	16.7199	16.7913	16.5684	23	17	24.8	140.94	0	80.485	B4E1Z4;E7ETN3;P00751	Complement factor B;Complement factor B Ba fragment;Complement factor B Bb fragment	CFB
19.2356	18.7817	17.6455	15.5851	19.3032	18.107	18.1573	17.4316	17.3607	16.6102	18.0417	17.5841	18.0678	16.7116	17.4316	NaN	19.3621	19.3943	19.374	NaN	20.1236	18.0043	17.9617	18.0882	NaN	16.9735	17.2394	17.5305	17.5533	17.6753	11	11	17.4	98.938	0	32.544	H0Y9V7;B4E2Q0;P98194-2;P98194-4;P98194;P98194-3;P98194-5;P98194-9;P98194-6;P98194-7;P98194-8	Calcium-transporting ATPase;Calcium-transporting ATPase type 2C member 1	ATP2C1
NaN	NaN	13.579	NaN	NaN	NaN	NaN	NaN	15.2015	NaN	13.8485	NaN	NaN	NaN	NaN	NaN	NaN	NaN	15.4934	15.644	NaN	NaN	NaN	NaN	NaN	NaN	NaN	NaN	NaN	NaN	1	1	17.5	15.556	0.0007728	2.7656	B5MC22;Q9UDX5	Mitochondrial fission process protein 1	MTFP1
NaN	NaN	NaN	NaN	NaN	NaN	NaN	NaN	NaN	NaN	15.6638	NaN	NaN	NaN	15.5078	NaN	NaN	NaN	NaN	NaN	NaN	NaN	NaN	NaN	NaN	NaN	NaN	NaN	NaN	NaN	1	1	6	71.192	0	6.4905	B5MC51;P53671-3;F5GXC4;F5H2U0	LIM domain kinase 2	LIMK2;PPP1R14B
NaN	NaN	NaN	NaN	NaN	NaN	NaN	NaN	NaN	NaN	NaN	NaN	NaN	NaN	NaN	NaN	NaN	NaN	NaN	NaN	NaN	12.388	NaN	NaN	NaN	NaN	NaN	NaN	NaN	NaN	5	5	12.8	36.138	0	8.746	B5MCA1;Q96G28;B5MC35;B5MD16;Q96G28-2	Cilia- and flagella-associated protein 36	CFAP36
13.9269	13.6485	NaN	NaN	13.931	NaN	13.5289	NaN	NaN	NaN	NaN	14.1163	12.768	NaN	14.0796	14.826	15.2646	15.2349	14.9867	15.1238	NaN	14.0301	NaN	NaN	NaN	13.8714	12.8432	13.7792	14.2577	13.5491	14	5	25.4	66.077	0	21.583	B5MCF9;O00541-2;O00541	Pescadillo homolog	PES1
13.2641	14.6943	15.1233	15.7146	13.5406	12.5707	13.5889	15.3054	15.446	NaN	12.7508	14.9376	15.5719	14.9871	NaN	15.1414	12.4611	14.8669	15.0269	14.9444	13.6349	13.2305	13.5517	14.585	NaN	15.2361	15.6765	15.2961	14.645	15.1879	1	1	17.8	47.723	0	22.54	B5MCI0		SMTN
NaN	NaN	NaN	15.1348	NaN	NaN	NaN	16.0969	16.2054	NaN	16.1496	NaN	NaN	15.734	NaN	NaN	NaN	NaN	NaN	NaN	NaN	NaN	NaN	NaN	NaN	NaN	NaN	NaN	NaN	NaN	3	3	11.4	42.509	0	4.9968	B5MCR8;Q6NXT4-4;Q6NXT4-3;Q6NXT4;Q6NXT4-2	Zinc transporter 6	SLC30A6
17.3673	16.0441	16.39	15.4739	17.6276	17.6553	17.7755	16.452	16.7851	17.0137	17.8387	16.1928	17.0105	16.4125	18.0251	NaN	NaN	NaN	NaN	NaN	NaN	17.5579	15.6178	15.6708	17.7023	16.2301	15.7239	15.8727	15.9159	15.9799	4	4	4.9	93.834	0	6.0442	H7C179;B5MCW3;H7C127;Q9H0E9-4;Q9H0E9-2;Q9H0E9;H7C2P4;H7C128;Q9H0E9-3	Bromodomain-containing protein 8	BRD8
13.424	14.2017	NaN	14.88	NaN	14.1543	NaN	14.2403	14.1347	13.8516	NaN	NaN	12.468	NaN	NaN	NaN	NaN	NaN	NaN	NaN	14.1729	14.6713	14.0986	14.1282	13.6827	NaN	NaN	NaN	NaN	NaN	4	2	8.6	68.696	0	18.039	B5MD45;Q6UXI7-4;Q6UXI7-2;Q6UXI7-5;Q6UXI7	Vitrin	VIT
NaN	13.7083	14.6317	NaN	NaN	11.7738	15.8117	NaN	NaN	15.0707	NaN	14.6033	14.816	NaN	NaN	NaN	NaN	NaN	NaN	NaN	NaN	14.6331	14.9902	15.2114	15.03	NaN	14.1688	13.6565	NaN	NaN	2	2	3.9	60.335	0	4.0191	Q96AA3;B5MDE0;C9JP01	Protein RFT1 homolog	RFT1
16.1514	16.7642	16.587	16.148	16.0169	16.6505	16.63	16.7175	16.5788	16.3302	16.4445	16.715	17.1079	16.9216	16.6554	17.0106	15.9735	16.1249	16.0718	15.9086	16.2662	15.5698	15.9704	15.5825	16.3816	16.6374	16.0318	16.5155	16.8187	16.8841	9	9	38.6	26.224	0	104.77	B5MDF5;P62826;J3KQE5;F5H018;H0YFC6	GTP-binding nuclear protein Ran	RAN
15.7753	15.142	15.4922	15.5	15.9629	16.4016	16.3631	16.2773	15.5399	15.5796	13.3117	16.1589	16.3191	16.2773	NaN	NaN	NaN	14.8087	NaN	NaN	16.3765	15.1788	16.1855	16.0864	15.3667	16.3427	16.2199	16.1648	16.1646	14.6989	15	15	16.7	126.98	0	34.555	B5MDQ0;Q2NKX8	DNA excision repair protein ERCC-6-like	ERCC6L
NaN	NaN	13.3177	NaN	13.5254	NaN	NaN	NaN	NaN	NaN	NaN	NaN	NaN	NaN	NaN	NaN	NaN	NaN	NaN	NaN	13.7582	NaN	14.0996	14.1109	14.2298	14.7585	NaN	NaN	NaN	NaN	7	7	23.5	42.668	0	19.524	B5MDU6;Q9H6V9;Q9H6V9-2;A0A0A0MSH6;Q9H6V9-3;B5MCE2;C9JUM0;B4DRG3	UPF0554 protein C2orf43	LDAH;C2orf43;FLJ21820
NaN	12.9556	NaN	NaN	NaN	NaN	NaN	NaN	NaN	NaN	12.8817	10.7785	NaN	NaN	13.9174	13.2522	NaN	11.8054	11.8586	12.5451	11.2423	13.7811	11.6309	NaN	12.9026	NaN	11.7766	13.6146	13.6917	13.4508	11	11	36	52.145	0	39.929	E7EW69;E7EX04;B5ME97;Q9P0V9;Q9P0V9-2;Q9P0V9-3	Septin-10	44449
15.1842	14.1204	15.4721	NaN	15.4003	14.8542	16.233	NaN	15.2889	15.0703	15.1766	15.6601	14.8529	15.164	15.0051	15.1092	14.9255	15.1495	15.2296	15.1631	NaN	NaN	13.2481	13.91	NaN	15.0287	14.2244	14.1855	14.3049	15.1403	19	19	27.3	95.283	0	55.527	B7WPE2;Q32P44;H0Y3M3;Q32P44-2;G3V195;G3V1D0	Echinoderm microtubule-associated protein-like 3	EML3
16.5116	NaN	15.7487	16.2954	16.9106	16.7031	15.4832	16.4753	16.8394	15.769	16.2422	16.3749	16.1078	16.38	16.4698	16.6158	NaN	NaN	NaN	NaN	16.2202	17.3853	16.0889	16.1674	16.1063	16.1466	17.2818	16.1996	16.4362	17.0797	15	15	38.2	56.45	0	87.478	B7WPG3;C9IYN3;D6W592;Q8WVV9-5;Q8WVV9-4;Q8WVV9	Heterogeneous nuclear ribonucleoprotein L-like	HNRNPLL;HNRPLL
NaN	16.7473	NaN	NaN	NaN	NaN	NaN	NaN	NaN	NaN	NaN	14.7652	NaN	NaN	NaN	NaN	NaN	NaN	NaN	NaN	NaN	NaN	NaN	NaN	NaN	NaN	NaN	NaN	NaN	NaN	1	1	4.3	63.493	0.00065548	3.0336	B7WPL0;Q9NVN3-3;Q9NVN3;Q9NVN3-1;F8VY51;Q9NVN3-4	Synembryn-B	RIC8B
13.7886	NaN	NaN	13.5469	12.1712	NaN	NaN	NaN	NaN	NaN	13.8663	12.7786	12.7209	NaN	NaN	12.1738	13.9651	NaN	NaN	12.3418	12.7453	NaN	NaN	NaN	NaN	13.7391	13.0892	13.1211	NaN	13.5559	9	9	19.3	58.792	0	13.695	B7Z2R7;Q5T8D3-2;Q5T8D3-3;Q5T8D3;Q5T8D3-4;X6RDD7;Q5T8E0	Acyl-CoA-binding domain-containing protein 5	ACBD5
NaN	NaN	10.6126	NaN	NaN	NaN	NaN	NaN	NaN	NaN	NaN	NaN	NaN	NaN	NaN	NaN	NaN	NaN	NaN	NaN	NaN	NaN	NaN	NaN	NaN	NaN	NaN	NaN	10.0732	10.4798	1	1	10.6	73.114	0	8.3591	B7Z3B5;F2Z2J1;Q15349;Q15349-3;Q15349-2;E9PMM7;D6R910	Ribosomal protein S6 kinase;Ribosomal protein S6 kinase alpha-2	RPS6KA2;RPS6KA1
16.1853	NaN	NaN	14.4569	NaN	NaN	14.7182	NaN	17.0623	14.7261	NaN	NaN	NaN	14.2496	NaN	18.2153	NaN	NaN	NaN	18.5046	16.8109	NaN	16.0555	16.2168	16.9819	15.5451	NaN	NaN	NaN	NaN	22	5	35.7	95.45	0	79.533	B7Z493;E9PJX4;F8VWL3;Q96M96	FYVE, RhoGEF and PH domain-containing protein 4	FGD4
16.1311	15.6661	15.6325	15.7031	14.6425	15.4468	16.1315	15.4318	15.5764	16.0352	16.9741	15.8956	15.2233	16.0828	14.1973	15.1733	NaN	15.8659	15.4638	14.0271	16.8687	16.3093	17.2343	16.9413	16.854	15.8093	15.6319	15.8308	15.333	15.9572	5	5	45.4	12.701	0	7.6749	H7C2W9;C9JU56;B7Z4E3;B7Z4C8;P62899-3;P62899;P62899-2;B8ZZK4	60S ribosomal protein L31	RPL31
NaN	NaN	NaN	NaN	NaN	NaN	NaN	NaN	NaN	NaN	NaN	NaN	NaN	NaN	NaN	NaN	NaN	14.6158	NaN	NaN	NaN	NaN	NaN	NaN	NaN	NaN	NaN	NaN	NaN	NaN	1	1	3.5	48.338	0.0027507	2.3358	B7Z503;Q9BSF8;Q9BSF8-2	BTB/POZ domain-containing protein 10	BTBD10
NaN	NaN	NaN	NaN	NaN	NaN	NaN	NaN	NaN	NaN	16.7471	NaN	NaN	NaN	NaN	NaN	14.6119	NaN	NaN	NaN	NaN	NaN	NaN	NaN	NaN	NaN	NaN	NaN	13.0024	13.8743	3	3	25.2	14.647	0	5.2783	B7Z6B6;B7Z6Q2;D6RJ07;Q9UL40-3;Q9UL40;Q9UL40-2	Zinc finger protein 346	ZNF346
12.3108	12.4844	NaN	12.7572	NaN	NaN	NaN	NaN	12.834	12.8593	13.0855	12.1252	12.0942	12.7292	NaN	11.9568	11.7996	10.811	NaN	11.6231	NaN	NaN	10.7703	NaN	NaN	11.2549	11.4159	NaN	11.436	NaN	16	16	21.4	86.604	0	48.474	B7Z6D5;Q96GQ7	Probable ATP-dependent RNA helicase DDX27	DDX27
NaN	NaN	NaN	NaN	NaN	NaN	12.9162	13.6374	NaN	NaN	14.1294	14.1459	14.1335	NaN	NaN	12.8956	NaN	13.3167	NaN	NaN	NaN	NaN	NaN	NaN	11.557	NaN	14.0558	NaN	NaN	14.1962	7	7	13.1	76.568	0	28.085	B7Z6J7;O75175;H7C148;H7C3F5;A0A2H2FJL5	CCR4-NOT transcription complex subunit 3	CNOT3
NaN	NaN	NaN	NaN	NaN	NaN	NaN	NaN	NaN	NaN	10.6414	NaN	NaN	NaN	NaN	NaN	NaN	NaN	NaN	NaN	NaN	NaN	NaN	NaN	NaN	NaN	NaN	NaN	NaN	NaN	5	5	12.8	44.511	0	5.3618	B7Z7D2;E9PQY3;P11117;E9PHY0	Lysosomal acid phosphatase	ACP2
NaN	NaN	NaN	NaN	NaN	NaN	NaN	NaN	NaN	NaN	NaN	NaN	NaN	NaN	NaN	NaN	NaN	NaN	NaN	16.007	NaN	NaN	NaN	NaN	NaN	NaN	16.3118	16.1985	16.2539	NaN	1	1	49.1	37.131	0	73.837	B7Z863;H7BZW9;Q14BN4-8	Sarcolemmal membrane-associated protein	SLMAP
NaN	NaN	NaN	NaN	NaN	NaN	NaN	NaN	NaN	NaN	NaN	NaN	14.2056	NaN	NaN	NaN	NaN	NaN	NaN	NaN	NaN	NaN	NaN	NaN	NaN	NaN	NaN	NaN	NaN	NaN	2	2	9.1	28.891	0.0073063	1.7652	B7Z8H2;O14717-3;O14717-2;O14717;H0Y2T8	tRNA (cytosine(38)-C(5))-methyltransferase	TRDMT1
NaN	16.5162	14.1476	14.3935	NaN	NaN	NaN	NaN	NaN	NaN	14.4234	NaN	NaN	NaN	NaN	NaN	NaN	NaN	NaN	NaN	NaN	NaN	NaN	NaN	NaN	NaN	NaN	NaN	NaN	NaN	3	3	11.3	31.058	0.0096927	1.601	E9PH88;B7ZAA0;P54277-3;P54277;P54277-4;P54277-2	PMS1 protein homolog 1	PMS1
NaN	NaN	NaN	NaN	NaN	NaN	NaN	NaN	NaN	NaN	NaN	NaN	NaN	NaN	NaN	NaN	NaN	NaN	NaN	NaN	NaN	NaN	NaN	NaN	NaN	NaN	NaN	NaN	NaN	15.7744	4	4	14.3	38.484	0	11.163	B7ZAQ6-2;B7ZAQ6-3;P0CG08;B7ZAQ6;U3KPV2;E9PKY3;A0A087WW82	Golgi pH regulator A;Golgi pH regulator B	GPR89A;GPR89B
NaN	NaN	NaN	NaN	NaN	NaN	NaN	NaN	NaN	NaN	NaN	NaN	NaN	NaN	NaN	NaN	NaN	NaN	NaN	NaN	NaN	NaN	NaN	NaN	NaN	NaN	15.1305	NaN	NaN	NaN	4	2	21.1	31.829	0.00102	2.6121	B7ZBC8;O75449;B7ZBC9	Katanin p60 ATPase-containing subunit A1	KATNA1
NaN	NaN	NaN	NaN	NaN	NaN	14.07	NaN	NaN	NaN	NaN	NaN	NaN	NaN	NaN	NaN	NaN	NaN	NaN	NaN	NaN	NaN	NaN	NaN	NaN	NaN	NaN	NaN	NaN	NaN	4	4	30.1	22.957	0	5.5994	B7ZBJ4;Q5TAW7;Q9H9S4	Calcium-binding protein 39-like	CAB39L
NaN	NaN	NaN	NaN	NaN	NaN	NaN	NaN	NaN	NaN	NaN	NaN	NaN	NaN	NaN	NaN	NaN	NaN	NaN	NaN	NaN	NaN	12.2066	NaN	NaN	NaN	NaN	NaN	NaN	NaN	4	4	9.1	72.286	0	4.4551	B7ZBM3;Q8IVH2-3;Q8IVH2-2;Q8IVH2	Forkhead box protein P4	FOXP4
NaN	NaN	NaN	NaN	NaN	NaN	NaN	14.3225	14.5762	NaN	NaN	NaN	NaN	14.4114	14.1301	NaN	NaN	NaN	NaN	NaN	NaN	NaN	13.6924	13.7155	NaN	NaN	14.1291	NaN	NaN	NaN	3	3	23.4	15.923	0	4.0244	B7ZBQ3;Q9H944;A6PVP4;Q9H944-2	Mediator of RNA polymerase II transcription subunit 20	MED20
13.3641	15.3918	NaN	12.8745	14.0169	15.0449	14.3297	15.3422	14.115	NaN	14.4883	14.5751	14.8028	NaN	14.448	13.8251	13.4086	13.4981	13.2009	13.842	13.9061	NaN	13.5432	NaN	NaN	NaN	NaN	NaN	NaN	11.6373	6	6	17.5	44.361	0	13.064	B7ZC38;Q9NR46;B7ZC39;Q9NR46-2	Endophilin-B2	SH3GLB2
14.0855	17.6325	17.9132	15.6525	NaN	16.7428	17.2204	16.4921	16.3638	16.5385	15.055	15.2926	15.9098	14.7848	14.5838	16.5084	15.3788	16.812	16.122	15.9202	17.1733	16.1724	17.0922	16.1212	14.4519	15.6198	17.2523	15.8385	14.4689	17.9172	16	15	25.8	103.88	0	73.459	B7ZKJ8;Q14624;Q14624-3;Q14624-2;Q14624-4;H7C0L5	Inter-alpha-trypsin inhibitor heavy chain H4;70 kDa inter-alpha-trypsin inhibitor heavy chain H4;35 kDa inter-alpha-trypsin inhibitor heavy chain H4	ITIH4
15.1956	15.4597	15.0498	14.9748	15.525	14.8287	14.7802	14.5912	14.8361	14.2994	15.5103	15.836	15.888	15.7693	15.923	15.1191	15.286	15.403	15.3901	15.3456	13.6029	12.3314	13.6191	13.8609	13.1976	15.4563	15.7803	15.6853	15.5739	15.5993	8	8	33.9	41.261	0	79.049	B7ZKW8;Q6JBY9	CapZ-interacting protein	RCSD1
14.7038	14.3603	13.1218	NaN	14.4188	12.7644	NaN	NaN	14.2966	13.644	13.3183	13.3389	14.6021	14.8347	NaN	NaN	NaN	NaN	NaN	NaN	NaN	14.5155	NaN	NaN	NaN	14.7119	NaN	14.9345	14.088	13.9108	12	12	18.4	124.33	0	22.153	B7ZLQ5;P28370;A0A0A0MRP6;P28370-2	Probable global transcription activator SNF2L1	SMARCA1
NaN	NaN	NaN	NaN	NaN	NaN	NaN	14.8234	NaN	13.0537	NaN	13.8164	13.8122	15.087	12.9153	NaN	NaN	NaN	NaN	NaN	NaN	NaN	NaN	NaN	13.5725	12.1694	NaN	NaN	NaN	14.2964	7	7	9.8	113.71	0	8.7205	Q5VT82;B7ZM79;Q9HC56-2;Q9HC56	Protocadherin-9	PCDH9
12.7369	NaN	12.923	13.7499	14.0776	13.5249	13.5524	12.5606	NaN	NaN	12.7289	11.6158	13.5458	13.2958	13.6621	NaN	NaN	NaN	NaN	NaN	NaN	11.576	12.5257	NaN	NaN	11.8581	12.3245	NaN	NaN	NaN	16	16	20.5	120.74	0	26.448	B7ZM87;O75044;A0A075B7B5	SLIT-ROBO Rho GTPase-activating protein 2	SRGAP2
14.2263	13.0839	13.0228	14.1793	12.3583	NaN	NaN	NaN	14.375	NaN	15.4844	13.3773	NaN	NaN	NaN	NaN	NaN	NaN	NaN	NaN	NaN	NaN	NaN	NaN	NaN	14.9821	15.0796	14.5512	14.3741	14.9651	2	2	21.8	11.095	0.00026695	3.2977	B8ZZ19;H0Y3U0;P20472	Parvalbumin alpha	PVALB
15.9432	NaN	15.4523	NaN	16.2638	15.9868	16.4599	NaN	NaN	16.2914	16.3371	15.5161	13.2334	15.1202	16.3214	NaN	NaN	NaN	NaN	NaN	NaN	16.4481	NaN	NaN	15.2739	15.4944	15.6772	15.0571	15.3847	15.6489	7	7	40.3	27.219	0	31.183	B8ZZ50;C9JEL3;B9A044;O60573-2;O60573;B4E1E4;B9A023;B8ZZL3	Eukaryotic translation initiation factor 4E type 2	EIF4E2
NaN	NaN	NaN	NaN	NaN	NaN	NaN	NaN	NaN	NaN	NaN	NaN	12.162	NaN	NaN	NaN	NaN	NaN	NaN	NaN	NaN	NaN	NaN	NaN	NaN	12.1112	12.5548	12.4693	NaN	12.291	1	0	42	18.634	0	52.843	B8ZZA8		GLS
NaN	NaN	NaN	NaN	NaN	NaN	14.3999	NaN	NaN	NaN	NaN	NaN	NaN	NaN	NaN	NaN	NaN	NaN	NaN	NaN	NaN	NaN	NaN	NaN	NaN	NaN	NaN	NaN	NaN	NaN	2	2	14	18.648	0.0031157	2.2948	E7EMN2;B8ZZE3;B8ZZC8;Q9NRN9;F5H4E8;B8ZZY8;H7C0M7	Methyltransferase-like protein 5	METTL5
13.3404	NaN	NaN	12.4797	13.8617	13.6052	13.2707	NaN	12.6036	NaN	11.807	NaN	NaN	NaN	NaN	NaN	NaN	NaN	NaN	NaN	12.2794	NaN	NaN	NaN	NaN	NaN	NaN	NaN	11.4951	NaN	8	8	11.4	93.609	0	23.938	B8ZZD4;Q86VP1-3;Q86VP1-4;Q86VP1-2;Q86VP1	Tax1-binding protein 1	TAX1BP1
NaN	NaN	NaN	NaN	NaN	NaN	NaN	NaN	NaN	NaN	NaN	NaN	NaN	NaN	NaN	NaN	NaN	NaN	NaN	NaN	NaN	15.6407	NaN	NaN	NaN	NaN	NaN	NaN	NaN	NaN	2	2	7.5	47.567	0	5.3719	B8ZZF2;Q8N9V3;Q8N9V3-2	WD repeat, SAM and U-box domain-containing protein 1	WDSUB1
NaN	NaN	NaN	NaN	NaN	NaN	NaN	NaN	NaN	NaN	NaN	NaN	NaN	NaN	11.4391	NaN	NaN	NaN	NaN	NaN	12.2132	NaN	NaN	NaN	NaN	NaN	NaN	NaN	NaN	NaN	2	2	36.2	6.6846	0	7.2557	B8ZZJ0;B9A032;B8ZZN6;P63165;G2XKQ0	Small ubiquitin-related modifier 1;Small ubiquitin-related modifier	SUMO1
15.1158	14.8645	14.4993	NaN	15.0579	16.2124	16.3228	15.6074	15.8044	14.1075	15.7547	16.7337	15.8876	15.628	15.4442	NaN	NaN	NaN	NaN	NaN	NaN	NaN	NaN	NaN	NaN	15.556	15.07	15.3916	NaN	15.2415	1	1	34.4	24.086	0	33.591	B8ZZL6		CAPG
17.1589	16.0658	15.5716	16.2688	17.0955	16.6933	16.8175	15.7642	15.8248	15.8769	17.6449	17.435	17.2654	17.2878	17.7452	15.974	14.7199	15.0199	14.8383	15.4584	17.0295	15.6843	17.1533	17.1718	17.125	17.6298	17.318	17.5775	17.6299	17.5372	6	6	39.3	11.758	0	116.5	B8ZZQ6;P06454-2;P06454;B8ZZA1;B8ZZW7;H7C2N1	Prothymosin alpha;Prothymosin alpha, N-terminally processed;Thymosin alpha-1	PTMA
NaN	NaN	NaN	13.9607	NaN	NaN	NaN	12.6928	13.8743	NaN	NaN	14.4114	NaN	NaN	NaN	NaN	NaN	NaN	NaN	NaN	NaN	NaN	NaN	NaN	NaN	14.2754	NaN	14.4949	NaN	NaN	2	2	7	54.273	0	3.6019	B8ZZS2;Q13506-2;Q13506	NGFI-A-binding protein 1	NAB1
NaN	15.5715	15.2366	14.5785	14.708	13.4362	NaN	14.9708	14.5832	15.8527	15.0148	16.0956	15.2021	16.874	14.1485	16.6979	15.2391	15.6761	15.6033	16.3241	NaN	12.5115	NaN	NaN	12.4058	13.0117	14.8632	13.8779	14.2704	NaN	5	5	50.4	12.527	0	192.43	B8ZZU8;Q15370;I3L0M9;Q15370-2	Transcription elongation factor B polypeptide 2	TCEB2
NaN	NaN	13.4565	NaN	NaN	NaN	NaN	NaN	NaN	NaN	NaN	13.8854	13.8016	NaN	NaN	11.7469	NaN	NaN	NaN	NaN	NaN	NaN	NaN	NaN	NaN	NaN	NaN	NaN	NaN	12.2575	3	3	10.5	28.188	0	4.3194	B8ZZV6;B8ZZY4;Q8WV83-2;Q8WV83	Solute carrier family 35 member F5	SLC35F5
13.8472	14.9357	13.9981	13.8648	13.6614	12.9858	13.6041	14.6664	12.7534	NaN	13.8712	15.4204	15.4413	15.2077	14.9553	NaN	NaN	NaN	NaN	NaN	11.5702	NaN	NaN	NaN	NaN	14.3667	13.9005	14.4053	15.0193	14.0648	5	5	42.6	14.412	0	10.614	F8WCJ3;B8ZZX4;O14530-2;O14530;F8WBV5;G3XAJ4	Thioredoxin domain-containing protein 9	TXNDC9
15.1098	NaN	NaN	13.9882	15.1839	13.6866	NaN	14.1838	NaN	14.1238	13.4547	NaN	NaN	NaN	13.6657	NaN	NaN	13.7622	NaN	NaN	17.1135	14.82	17.0305	17.0705	17.1292	15.3287	14.8016	15.2284	15.2547	15.157	12	11	32.7	52.238	0	92.75	J3KMX2;B9EGA3;Q92925-3;Q92925;Q92925-2;J3QWB6	SWI/SNF-related matrix-associated actin-dependent regulator of chromatin subfamily D member 2	SMARCD2
19.3752	NaN	19.298	NaN	18.9878	19.3921	19.5099	17.2692	19.4262	19.3664	19.156	19.1756	19.0235	19.0128	19.2135	18.4399	16.3032	18.1711	17.2306	16.397	NaN	NaN	NaN	NaN	NaN	19.0195	18.8557	19.1724	19.0241	16.5823	8	8	11.4	89.054	0	13.858	B9EGQ5;M0QXA7;O95785-4;O95785-3;A0A2R8YFV2;O95785;O95785-2	Protein Wiz	WIZ
NaN	NaN	NaN	NaN	NaN	NaN	NaN	NaN	NaN	NaN	NaN	NaN	NaN	13.3256	NaN	NaN	NaN	NaN	NaN	NaN	NaN	NaN	13.5157	NaN	NaN	NaN	NaN	NaN	NaN	NaN	1	1	25.9	29.865	0	13.221	B9ZVU2;E7EPX3		DNPEP
16.7614	17.5668	17.3455	NaN	16.7932	16.551	17.4016	16.2458	16.0361	17.3973	NaN	17.1082	17.0637	15.4163	16.3419	17.8174	NaN	NaN	NaN	NaN	NaN	17.5321	17.2559	17.2659	17.1248	17.7718	17.2059	17.1654	17.225	17.5217	8	4	21.4	49.994	0	25.722	C4AMC7;Q6VEQ5;A8K0Z3	Putative WAS protein family homolog 3;WAS protein family homolog 2;WAS protein family homolog 1	WASH3P;WASH2P;WASH1
NaN	NaN	NaN	NaN	17.8649	NaN	NaN	NaN	NaN	NaN	NaN	13.426	NaN	NaN	14.9967	NaN	NaN	13.941	NaN	15.4701	NaN	NaN	15.6206	NaN	NaN	NaN	NaN	17.7097	NaN	NaN	2	2	21	15.583	0.00065428	3.0032	H7C0A0;H7BZV3;C9JWL4;C9IZL5;C9JC87;O00189;C9JMG3	AP-4 complex subunit mu-1	AP4M1
NaN	15.0784	15.6046	14.7051	15.6846	NaN	14.4747	NaN	NaN	15.5585	15.0852	NaN	NaN	NaN	NaN	NaN	NaN	13.5784	NaN	13.73	NaN	NaN	13.9757	NaN	14.6422	NaN	15.044	14.9182	14.366	14.5422	2	2	10.9	20.772	0	5.314	C9J0A7;Q9UQN3-2;Q9UQN3;A0A087WW88	Charged multivesicular body protein 2b	CHMP2B
13.6256	13.477	12.6037	NaN	13.6392	NaN	NaN	NaN	NaN	NaN	NaN	NaN	NaN	NaN	NaN	NaN	NaN	NaN	NaN	NaN	NaN	NaN	NaN	NaN	NaN	NaN	NaN	NaN	NaN	NaN	13	13	38.3	50.562	0	24.903	C9J0I9;Q86WB0;Q86WB0-2;Q86WB0-3	Nuclear-interacting partner of ALK	ZC3HC1
16.42	15.3608	15.7442	16.1094	16.3898	17.9199	17.6586	17.0806	16.9529	16.9633	17.1152	16.4427	16.9069	16.8274	16.7662	19.1631	18.4799	18.5442	18.514	18.6533	15.9882	15.7779	14.941	15.6551	15.5122	16.564	18.7054	17.6725	17.1702	16.8094	6	2	68.1	9.8402	0	133.47	C9J0J7;G5E9Q6;P35080-2;C9JQ45	Profilin;Profilin-2	PFN2
NaN	NaN	13.4449	13.6895	NaN	16.9382	12.6628	14.7778	NaN	15.2775	15.4211	14.1495	14.8157	13.5113	14.1274	17.663	15.5139	16.5974	15.6815	17.1301	13.8565	13.2146	NaN	NaN	NaN	NaN	13.5398	NaN	NaN	NaN	8	8	54.2	17.605	0	44.143	C9J0K6;P30626-3;P30626-2;P30626;B4DHQ6	Sorcin	SRI
16.5175	17.6148	18.5264	18.2263	16.5877	18.3418	18.3646	17.597	17.7816	16.8958	16.5067	18.0599	17.5905	17.2033	17.0958	15.1884	NaN	15.1369	15.3947	15.2574	15.9561	18.5737	16.5588	16.5932	16.522	18.4934	17.715	18.4208	18.3527	18.3697	19	19	10.8	268.04	0	30.147	C9JE98;C9J0Q5;C9J7T7;A0A384DVL6;C9JFD3;Q9Y618-5;Q9Y618-4;Q9Y618;C9JQE8	Nuclear receptor corepressor 2	NCOR2
NaN	NaN	NaN	13.0337	NaN	NaN	NaN	NaN	NaN	NaN	NaN	NaN	NaN	NaN	NaN	NaN	14.106	NaN	NaN	NaN	NaN	NaN	NaN	NaN	NaN	NaN	NaN	NaN	NaN	NaN	3	3	15.6	34.535	0	15.442	C9J1D1;Q8WTS1;A0A2R8YG22	1-acylglycerol-3-phosphate O-acyltransferase ABHD5	ABHD5
13.3207	13.743	13.775	13.9044	13.4905	NaN	NaN	14.882	NaN	NaN	NaN	NaN	NaN	NaN	11.6914	NaN	NaN	NaN	NaN	14.1474	NaN	NaN	NaN	NaN	NaN	12.9951	12.947	12.8681	13.8007	13.3245	6	6	40.9	25.414	0	19.301	C9J236;C9JS27;Q7L592-2;Q7L592	NADH dehydrogenase [ubiquinone] complex I, assembly factor 7	NDUFAF7
NaN	NaN	NaN	NaN	NaN	NaN	NaN	13.7813	NaN	NaN	NaN	NaN	15.6145	NaN	NaN	NaN	NaN	NaN	NaN	NaN	NaN	NaN	NaN	NaN	NaN	NaN	NaN	NaN	NaN	NaN	1	1	34.1	4.6606	0.00013534	3.4941	C9J268;C9K0H9		EHBP1
NaN	11.5641	10.4262	NaN	NaN	NaN	9.66117	11.3721	NaN	NaN	NaN	NaN	NaN	NaN	NaN	NaN	NaN	11.9605	NaN	11.3961	NaN	13.8836	NaN	NaN	NaN	NaN	10.2315	11.0662	11.4091	11.2774	4	4	47.5	51.984	0	323.31	C9J2C0;Q9NY65;Q9NY65-2	Tubulin alpha-8 chain	TUBA8
15.4243	13.6411	17.1414	14.2987	16.0409	NaN	16.9191	15.6968	NaN	NaN	NaN	19.0417	13.2083	NaN	NaN	16.3464	NaN	14.5031	13.3046	15.8098	14.9934	14.4321	15.4495	15.1649	15.1641	13.7317	NaN	13.5274	14.5654	13.8052	14	14	30.6	78.437	0	118.65	G5E9D8;C9J2H1;Q86UX2-2;Q86UX2;A0A096LP62;Q86UX2-3	Inter-alpha-trypsin inhibitor heavy chain H5	ITIH5
15.821	15.5915	16.0235	16.5235	17.1628	16.3174	15.8759	16.4727	14.9101	16.5136	16.1118	16.5632	14.4749	16.5061	15.7446	16.0541	17.5034	17.5111	17.3909	17.3304	NaN	NaN	15.7855	NaN	14.0854	14.923	16.7526	14.2636	16.017	15.5049	26	26	26.7	133.06	0	156.52	C9J2Y9;P30876;A0A1W2PPT5;C9J4M6	DNA-directed RNA polymerase;DNA-directed RNA polymerase II subunit RPB2	POLR2B
14.0238	15.772	NaN	14.0809	NaN	NaN	NaN	NaN	15.0658	NaN	NaN	15.51	NaN	NaN	NaN	NaN	NaN	NaN	NaN	NaN	NaN	NaN	NaN	NaN	NaN	14.9461	NaN	14.5298	14.9184	15.111	1	1	57.4	5.219	0	3.8643	C9J355;C9JBU3		WDR82
NaN	NaN	NaN	NaN	NaN	NaN	NaN	15.3105	NaN	NaN	NaN	NaN	NaN	NaN	13.1716	NaN	NaN	NaN	NaN	NaN	NaN	NaN	15.3183	15.4787	15.1822	NaN	NaN	13.7923	14.3622	NaN	2	2	9.3	26.228	0.00039667	3.1339	C9J384;Q9BQ75-2;Q9BQ75;H7C515	Protein CMSS1	CMSS1
13.7586	NaN	13.0351	NaN	NaN	NaN	13.6239	NaN	13.4074	13.6846	NaN	14.0766	NaN	NaN	NaN	NaN	NaN	NaN	NaN	NaN	NaN	NaN	NaN	NaN	NaN	NaN	13.607	NaN	NaN	NaN	4	4	7	65.883	0	7.625	C9J3D7;Q9UKG9;Q9UKG9-3	Peroxisomal carnitine O-octanoyltransferase	CROT
14.2789	NaN	NaN	NaN	NaN	NaN	13.6832	14.0225	NaN	14.8773	NaN	NaN	NaN	13.1658	NaN	NaN	NaN	NaN	NaN	NaN	14.0609	NaN	13.1496	12.8469	NaN	14.5222	NaN	NaN	NaN	14.6245	4	4	19.5	28.54	0	7.209	E7ETS9;C9J3R8;O60513;C9J5S0;C9J4S5	Beta-1,4-galactosyltransferase 4;N-acetyllactosamine synthase;Lactotriaosylceramide beta-1,4-galactosyltransferase	B4GALT4
18.6746	18.6668	19.0955	18.9	18.1394	17.8579	18.1125	17.279	17.9749	18.5468	18.3868	18.4264	18.3247	18.1346	18.5231	18.5621	18.4007	18.6893	18.6692	18.4254	17.8648	18.2795	18.0386	17.9686	17.8426	18.0341	18.4232	18.1882	18.0749	17.9078	1	1	68.1	73.253	0	323.31	C9J406		IMMT
17.6437	NaN	NaN	17.5159	17.6945	17.4273	NaN	17.0132	17.0249	NaN	17.0538	NaN	NaN	16.7706	17.2568	NaN	NaN	NaN	NaN	NaN	17.2873	NaN	16.9076	17.0174	17.0613	NaN	NaN	NaN	NaN	NaN	3	3	20.5	21.356	0	6.4904	C9J4K0;Q9BVC5-2;Q9BVC5	Ashwin	C2orf49
18.3253	17.1826	18.1218	NaN	18.3818	17.8111	17.9406	15.7476	17.6599	17.5693	17.8504	16.5328	16.2227	15.9626	17.7746	14.9682	15.7365	16.0265	15.27	16.2562	17.9797	19.6569	18.9581	17.2323	18.4095	17.4056	16.5862	16.7936	17.067	17.7902	5	5	69.1	7.624	0	16.682	C9J4Z3;P61513;M0R0A1;Q6P4E4;E9PEL3;M0R2L6;G5E9R3	60S ribosomal protein L37a	RPL37A
NaN	NaN	NaN	NaN	NaN	NaN	NaN	NaN	NaN	NaN	14.2649	NaN	NaN	NaN	NaN	NaN	NaN	NaN	NaN	NaN	NaN	NaN	NaN	NaN	NaN	NaN	NaN	NaN	NaN	NaN	2	1	62.1	13.675	0	110.82	C9J5A3		HSPB7
15.03	14.0379	14.7988	13.311	13.7453	15.2952	14.5705	15.0904	14.7451	15.0899	14.3373	14.7176	14.1815	14.7734	14.7632	13.578	11.826	NaN	NaN	NaN	15.7409	NaN	15.7376	15.7377	15.3428	NaN	13.6421	12.837	11.7211	12.4489	12	12	10.8	161.02	0	28.864	C9J5P6;P29475-2;P29475;P29475-5;P29475-3	Nitric oxide synthase;Nitric oxide synthase, brain	NOS1
NaN	NaN	16.901	NaN	NaN	NaN	17.3277	NaN	NaN	14.2007	NaN	NaN	NaN	NaN	NaN	NaN	NaN	NaN	NaN	NaN	NaN	17.609	NaN	NaN	NaN	NaN	16.8864	16.5269	16.4572	NaN	5	4	5.1	154.79	0.0080134	1.7393	C9J5X1;P08069	Tyrosine-protein kinase receptor;Insulin-like growth factor 1 receptor;Insulin-like growth factor 1 receptor alpha chain;Insulin-like growth factor 1 receptor beta chain	IGF1R
NaN	NaN	17.5186	14.5989	16.9138	17.1828	18.3789	17.2076	16.9139	NaN	15.6297	15.2063	17.6256	17.5733	NaN	NaN	NaN	NaN	19.425	NaN	NaN	15.3238	NaN	NaN	NaN	14.721	17.458	NaN	NaN	17.1526	1	1	58.2	9.7982	0	131.49	C9J712;P35080;C9J2N0	Profilin-2;Profilin	PFN2
11.817	NaN	NaN	NaN	11.56	12.7216	10.5017	9.75759	NaN	11.3358	11.907	NaN	NaN	NaN	12.8407	NaN	NaN	NaN	NaN	NaN	NaN	NaN	13.7803	NaN	NaN	12.8992	NaN	10.9275	NaN	12.1112	7	6	18.5	82.211	0	25.793	F8W6L0;E7ERK1;F5GXT2;O43374-2;O43374;C9J798	Ras GTPase-activating protein 4;Putative Ras GTPase-activating protein 4B	RASA4B;RASA4
NaN	16.5328	16.2061	16.3436	16.1214	15.9143	15.0358	16.162	14.7092	16.9377	14.3376	17.5914	16.6164	16.2686	15.7724	16.3448	16.4007	15.2393	14.9272	NaN	14.6304	16.3491	13.7008	NaN	16.1229	17.0584	17.121	15.1938	16.9475	17.1344	20	20	28.5	108.05	0	55.948	C9J7E5;Q9Y5L0;Q9Y5L0-1;Q9Y5L0-3;Q9Y5L0-5;E9PFH4	Transportin-3	TNPO3
16.0608	NaN	NaN	15.584	NaN	NaN	NaN	NaN	NaN	NaN	NaN	NaN	NaN	NaN	NaN	NaN	NaN	NaN	NaN	15.7765	15.0125	15.1871	14.7178	14.7951	14.9885	NaN	NaN	NaN	NaN	NaN	7	7	12.1	74.466	0	7.1072	C9J7E8;Q9UL63-2;Q9UL63	Muskelin	MKLN1
NaN	NaN	NaN	NaN	NaN	NaN	NaN	NaN	NaN	14.0641	NaN	NaN	NaN	NaN	NaN	12.4224	NaN	NaN	NaN	NaN	16.1991	NaN	16.4197	15.9232	16.013	NaN	NaN	NaN	NaN	NaN	3	3	38.7	15.2	0	10.626	C9J7I0	UBAP1-MVB12-associated (UMA)-domain containing protein 1	UMAD1
NaN	12.6062	NaN	NaN	NaN	NaN	NaN	NaN	NaN	NaN	NaN	NaN	NaN	NaN	NaN	NaN	NaN	NaN	NaN	NaN	NaN	NaN	NaN	NaN	NaN	NaN	NaN	NaN	NaN	NaN	4	4	12.9	34.217	0	7.1581	C9J7K9;O15162-2;O15162;C9J0H3;C9J9P4;C9JE06	Phospholipid scramblase 1	PLSCR1
16.1848	14.691	15.3262	NaN	16.2347	15.5278	14.8529	15.521	15.2158	14.9824	NaN	15.6461	15.5015	15.3719	15.8831	14.4932	NaN	14.8993	14.7501	15.0191	NaN	NaN	NaN	NaN	NaN	15.294	13.6448	14.7252	15.1659	15.4453	1	1	12	17.636	0.00026645	3.2685	C9J7V5;E9PAQ1;P27918	Properdin	CFP
15.9731	16.95	17.4246	16.0469	16.9384	16.6991	16.6904	17.3873	17.2016	17.6698	16.5727	17.8125	17.9088	17.5939	17.1634	19.1877	18.4494	18.4277	18.522	18.7307	15.4083	16.2009	15.9854	16.1313	15.8608	17.0666	17.6446	17.5313	17.2086	17.5709	3	3	60.3	6.9151	0	9.9457	Q14061;C9J8T6;H7C4E5	Cytochrome c oxidase copper chaperone	COX17
NaN	NaN	NaN	NaN	NaN	NaN	NaN	NaN	NaN	NaN	NaN	NaN	NaN	NaN	NaN	NaN	NaN	NaN	NaN	NaN	NaN	NaN	NaN	NaN	NaN	NaN	11.0912	NaN	NaN	NaN	2	2	8.6	32.284	0.00076884	2.685	C9J8Z4;Q969P0-3;Q969P0	Immunoglobulin superfamily member 8	IGSF8
NaN	12.3404	NaN	NaN	NaN	NaN	NaN	NaN	NaN	NaN	NaN	NaN	NaN	NaN	NaN	NaN	13.7094	13.3993	13.354	NaN	NaN	NaN	NaN	NaN	NaN	NaN	NaN	NaN	NaN	NaN	4	4	24.5	20.497	0	8.7528	Q15382;C9J931	GTP-binding protein Rheb	RHEB
NaN	NaN	NaN	13.4882	NaN	NaN	NaN	NaN	NaN	NaN	NaN	NaN	NaN	NaN	NaN	NaN	NaN	NaN	NaN	NaN	NaN	NaN	NaN	NaN	NaN	NaN	NaN	NaN	NaN	NaN	2	2	10.3	28.394	0	5.049	K7EPF7;C9J9G2;Q96QT6-4;Q96QT6-2;Q96QT6-5;Q96QT6-3;Q96QT6	PHD finger protein 12	PHF12
NaN	NaN	NaN	11.7933	NaN	NaN	NaN	NaN	NaN	NaN	NaN	11.3455	NaN	NaN	NaN	NaN	NaN	NaN	NaN	10.5276	NaN	NaN	10.6675	NaN	NaN	NaN	NaN	NaN	NaN	NaN	4	4	30.3	23.76	0	17.224	Q969M7-2;Q969M7;Q969M7-6;C9J9P8;Q969M7-7;C9JSK8;H3BSR4;C9IZ93;C9JFD2;F8WD80;C9JF62;F8WDQ9;Q969M7-3;Q969M7-4	NEDD8-conjugating enzyme UBE2F	UBE2F;UBE2F-SCLY
14.527	13.6451	14.1474	13.9544	14.6388	13.8281	12.5136	13.8032	13.4146	14.6157	13.2418	NaN	12.9877	14.0269	NaN	15.6246	15.0748	15.5601	15.5203	15.2926	NaN	14.0125	11.8546	12.1807	NaN	14.3606	14.9592	13.8841	13.2929	15.0036	3	3	32.2	16.694	0	12.539	Q9GZY4;C9JA07;C9J6J1	Cytochrome c oxidase assembly factor 1 homolog	COA1
NaN	16.79	NaN	NaN	NaN	NaN	NaN	NaN	NaN	NaN	NaN	NaN	NaN	NaN	NaN	NaN	NaN	14.7043	14.7962	NaN	14.4053	14.8189	13.9974	14.2534	NaN	14.1109	NaN	NaN	NaN	NaN	9	9	26.3	60.125	0	32.023	C9JA08;Q96D46	60S ribosomal export protein NMD3	NMD3
NaN	11.37	11.6016	NaN	NaN	NaN	NaN	NaN	NaN	NaN	NaN	NaN	NaN	NaN	NaN	NaN	NaN	12.3568	12.5145	NaN	NaN	NaN	NaN	NaN	NaN	NaN	NaN	NaN	NaN	NaN	1	1	8	20.161	0	85.152	C9JA28;Q9UNL2;Q9UNL2-2	Translocon-associated protein subunit gamma	SSR3
NaN	NaN	NaN	NaN	NaN	NaN	NaN	NaN	11.8598	NaN	NaN	NaN	12.2013	NaN	NaN	NaN	NaN	NaN	NaN	NaN	NaN	NaN	NaN	NaN	NaN	NaN	NaN	NaN	NaN	NaN	4	4	6.1	99.328	0	15.285	C9JA69;Q8WY36-2;Q8WY36;C9J8D0	HMG box transcription factor BBX	BBX
20.2209	19.5816	19.3117	19.4768	19.26	20.073	20.2649	18.9192	19.7147	19.2633	19.0126	18.9168	18.9493	19.5463	19.1965	13.6172	NaN	NaN	NaN	15.3259	20.2099	15.1122	18.0098	18.1302	16.8035	17.8911	NaN	18.4347	18.3357	17.794	3	3	39.8	8.8131	0	46.894	C9JAW5;C9JNU6;Q9Y241;Q9Y241-2	HIG1 domain family member 1A, mitochondrial	HIGD1A
13.497	NaN	NaN	14.4821	13.6068	NaN	NaN	NaN	13.9625	NaN	11.4458	12.895	13.4086	13.4335	13.1287	15.5602	15.6092	14.219	15.6704	16.0918	NaN	11.6337	NaN	12.7828	13.0401	14.02	14.3981	14.115	NaN	14.6036	6	6	68.1	14.91	0	47.808	C9JAX1;Q16595;H7C585;A0A2R8Y5A1;Q16595-2;Q16595-3	Frataxin, mitochondrial;Frataxin intermediate form;Frataxin(56-210);Frataxin(78-210);Frataxin mature form	FXN
NaN	NaN	NaN	NaN	NaN	NaN	NaN	NaN	NaN	NaN	NaN	NaN	NaN	NaN	NaN	NaN	NaN	NaN	NaN	NaN	10.2069	NaN	NaN	NaN	NaN	NaN	NaN	NaN	NaN	NaN	5	5	39.4	24.582	0	14.295	C9JB30;Q9UPY8;Q9UPY8-2	Microtubule-associated protein RP/EB family member 3	MAPRE3
NaN	12.92	NaN	NaN	NaN	NaN	14.8474	13.6273	NaN	15.4409	13.22	NaN	NaN	NaN	NaN	NaN	NaN	15.6055	NaN	NaN	NaN	15.0768	NaN	NaN	14.9474	NaN	17.1681	15.9176	14.9783	NaN	9	9	45.2	23.74	0	11.043	C9JBG0;Q96PJ7;E7ES60;Q9BZG1;Q9BZG1-4;C9JY26;Q9BZG1-2;K7EIF2;H7C0Y7	Ras-related protein Rab-34	RAB34
NaN	10.9679	NaN	NaN	NaN	NaN	NaN	NaN	NaN	NaN	NaN	NaN	13.8964	NaN	NaN	NaN	NaN	NaN	NaN	NaN	NaN	NaN	NaN	NaN	NaN	NaN	NaN	NaN	NaN	NaN	7	7	39	20.745	0	16.906	C9JBI3;P78330	Phosphoserine phosphatase	PSPH
14.1977	13.8664	13.857	14.2691	14.3706	13.865	13.9147	15.801	13.6607	15.5957	15.7902	13.1271	15.7865	13.3451	15.7941	NaN	NaN	NaN	NaN	NaN	NaN	NaN	NaN	NaN	13.0735	13.9866	13.9521	14.1874	14.1324	14.1516	3	3	30.2	11.456	0	6.2446	C9JBY7;Q9Y291	28S ribosomal protein S33, mitochondrial	MRPS33
15.2036	15.2313	17.1358	15.216	16.702	17.2307	15.1433	14.9156	17.362	15.1767	NaN	14.8712	15.2499	16.9047	12.3182	15.6027	NaN	NaN	NaN	NaN	15.4806	NaN	15.2846	15.5004	15.8461	14.6054	15.349	17.2106	17.067	14.5575	5	5	30.2	23.205	0	11.442	C9JCC6;Q14919;Q14919-2;E9PQX9;E9PMW2	Dr1-associated corepressor	DRAP1
NaN	12.1632	12.397	12.5435	13.0625	NaN	NaN	NaN	13.2735	NaN	13.6925	12.7432	NaN	NaN	13.6124	NaN	NaN	NaN	NaN	NaN	12.7578	NaN	NaN	12.9573	12.6256	NaN	12.9584	NaN	NaN	13.9964	4	4	27.2	22.254	0	9.4233	C9JCN8;P15408-3;P15408;P15408-2	Fos-related antigen 2	FOSL2
NaN	NaN	NaN	NaN	NaN	NaN	NaN	NaN	15.6547	14.0675	16.0606	NaN	NaN	NaN	NaN	NaN	NaN	NaN	NaN	NaN	NaN	NaN	NaN	NaN	NaN	NaN	NaN	NaN	NaN	NaN	1	1	3.6	34.767	0.0025094	2.3863	C9JCU6;Q12851-2;Q12851	Mitogen-activated protein kinase kinase kinase kinase 2	MAP4K2
NaN	NaN	NaN	NaN	NaN	NaN	NaN	NaN	NaN	NaN	NaN	NaN	NaN	NaN	NaN	12.554	NaN	NaN	NaN	NaN	NaN	NaN	NaN	NaN	NaN	NaN	NaN	NaN	NaN	NaN	2	2	15.1	16.12	0.0010201	2.6126	C9JE12;C9JCW7;Q9BVT8	Transmembrane and ubiquitin-like domain-containing protein 1	TMUB1
NaN	13.2508	NaN	NaN	NaN	NaN	NaN	NaN	16.9428	NaN	NaN	NaN	NaN	16.1225	16.4682	NaN	NaN	NaN	NaN	NaN	NaN	NaN	NaN	14.966	NaN	NaN	NaN	NaN	NaN	NaN	1	1	51	15.925	0	16.671	C9JDQ1		MOGS
NaN	NaN	NaN	NaN	NaN	NaN	NaN	NaN	NaN	NaN	NaN	NaN	NaN	NaN	NaN	NaN	NaN	NaN	NaN	NaN	NaN	NaN	NaN	NaN	NaN	13.2476	NaN	NaN	NaN	13.234	1	1	1.7	129.21	0	5.7517	C9JE82;C9JVC9;Q9NY47-4;Q9NY47-2;Q9NY47-3;Q9NY47;Q9NY47-5	Voltage-dependent calcium channel subunit alpha-2/delta-2;Voltage-dependent calcium channel subunit alpha-2-2;Voltage-dependent calcium channel subunit delta-2	CACNA2D2
19.7754	19.7032	19.8104	19.8528	19.7624	19.0424	19.5105	19.0459	19.5909	19.8546	19.3755	19.8276	19.9826	19.9144	19.681	19.5155	19.2484	19.4476	19.8967	19.2006	18.8918	22.1088	17.9355	19.0036	19.5842	19.4889	18.4185	19.7011	19.7072	19.6162	13	12	23.9	91.011	0	54.126	C9JEA7;Q9BRC7;Q9BRC7-2	Phosphoinositide phospholipase C;1-phosphatidylinositol 4,5-bisphosphate phosphodiesterase delta-4	PLCD4
13.1749	13.8967	13.8044	13.7426	13.5887	NaN	NaN	14.2825	13.7958	13.8144	NaN	12.9585	12.9173	NaN	16.0133	NaN	NaN	NaN	11.463	NaN	NaN	NaN	NaN	12.9724	11.8516	NaN	NaN	13.3004	12.8446	13.0774	9	8	35.7	44.693	0	23.503	C9JG97;C9JEH3;Q13685;C9JTS3	Angio-associated migratory cell protein	AAMP
NaN	NaN	NaN	NaN	NaN	NaN	NaN	NaN	NaN	NaN	NaN	NaN	NaN	11.3333	11.0223	14.1741	13.4209	13.6153	12.9929	13.9293	NaN	NaN	NaN	10.9215	NaN	NaN	NaN	NaN	12.6068	NaN	11	11	39.7	43.263	0	66.536	C9JEJ2;P49585;C9J050;H7C1T3;C9J2E1	Choline-phosphate cytidylyltransferase A	PCYT1A
NaN	NaN	NaN	NaN	NaN	NaN	NaN	NaN	NaN	18.1945	NaN	NaN	NaN	NaN	NaN	NaN	14.9799	13.2409	13.8525	15.0329	12.735	NaN	NaN	15.7933	10.8435	NaN	13.5546	NaN	NaN	NaN	4	4	22.8	24.158	0	23.234	C9JF17;P05090	Apolipoprotein D	APOD
15.5454	15.3623	15.943	16.4952	15.5998	16.3077	16.72	16.5542	16.4408	16.2075	16.2628	16.835	16.8673	16.5601	16.3933	16.2402	15.4014	15.6756	15.8779	16.2707	15.5424	16.1751	15.2389	15.1985	15.3517	16.3318	16.5357	16.0853	15.9637	16.1666	12	1	34.4	53.371	0	143.04	C9JFE4;Q13098-5;Q13098;Q13098-7;Q13098-6	COP9 signalosome complex subunit 1	GPS1
20.3791	20.6923	21.081	21.484	20.5529	20.3542	20.3654	20.7869	20.6705	20.7591	20.621	20.5909	20.4043	20.8238	19.8543	20.8699	20.2726	20.4177	20.1336	20.3725	18.0934	16.7394	18.754	17.3256	18.7228	20.3875	20.5482	20.3624	20.5508	20.4978	3	3	41.6	11.333	0	59.569	C9JFR7;P99999	Cytochrome c	CYCS
NaN	NaN	NaN	NaN	11.8017	12.7834	NaN	13.9525	NaN	12.6205	13.218	13.4502	NaN	NaN	13.1433	13.8643	NaN	12.5278	12.5234	12.5003	13.063	12.8223	13.923	14.0095	13.0699	13.0208	NaN	NaN	NaN	NaN	8	8	9.7	124.94	0	41.923	C9JFV4;Q8IZL8;E7EV54	Proline-, glutamic acid- and leucine-rich protein 1	PELP1
13.0291	NaN	NaN	NaN	NaN	NaN	NaN	NaN	15.1564	NaN	NaN	14.8467	NaN	14.9582	NaN	NaN	NaN	16.4179	NaN	14.1802	NaN	NaN	NaN	NaN	NaN	NaN	NaN	NaN	13.1534	13.1175	3	3	17.8	20.056	0	3.703	C9JG41;Q9NQX7-2;Q9NQX7;F5H4I5;E7EUS6;B8ZZM6;Q9NQX7-3	Integral membrane protein 2C;CT-BRI3	ITM2C
NaN	14.154	14.4932	14.9022	14.4204	NaN	14.6459	13.7275	NaN	14.0203	NaN	14.634	14.4622	14.4507	NaN	NaN	NaN	NaN	NaN	NaN	NaN	15.3174	NaN	NaN	NaN	15.0163	14.6527	14.8578	15.015	14.6985	3	3	19	17.41	0	3.6433	C9JJU1;C9JMY2;C9JHH7;C9JWG4;C9JNK4;Q8WUX1	Sodium-coupled neutral amino acid transporter 5	SLC38A5
13.6114	NaN	12.3069	13.1539	NaN	14.5057	NaN	NaN	12.9212	15.3562	14.4437	NaN	NaN	14.7174	NaN	14.1336	NaN	NaN	NaN	14.3757	NaN	NaN	15.4534	14.9433	NaN	NaN	NaN	NaN	NaN	NaN	11	11	15.8	120.32	0	36.666	F5GZZ9;C9JHR8;Q86VB7-3;Q86VB7-4;Q86VB7;Q86VB7-2	Scavenger receptor cysteine-rich type 1 protein M130;Soluble CD163	CD163
19.5909	19.2755	19.4281	19.1186	19.4011	19.2206	18.6855	18.8299	18.6788	19.0837	19.8641	20.0498	20.52	20.1347	20.4114	20.3331	19.3771	20.3258	18.7927	20.0247	17.7163	19.6897	17.4539	17.6491	16.6633	18.4935	19.6144	20.014	19.282	18.8221	18	17	38	81.673	0	97.556	C9JIF9;P13798;H7C393;H7C1U0	Acylamino-acid-releasing enzyme	APEH
13.6497	13.1458	15.0038	15.9226	12.8445	14.2832	NaN	NaN	14.4955	NaN	NaN	14.0334	NaN	14.6561	NaN	15.2935	17.5342	17.2088	15.9532	16.4931	NaN	12.9742	NaN	NaN	NaN	15.5314	14.3474	15.7991	14.4234	14.0989	9	9	19	58.44	0	21.616	C9JIZ6;P07602;P07602-2;P07602-3;Q5BJH1	Prosaposin;Saposin-A;Saposin-B-Val;Saposin-B;Saposin-C;Saposin-D	PSAP
NaN	14.1666	13.3541	11.2737	12.1057	NaN	11.8063	NaN	NaN	NaN	NaN	11.3118	11.7912	11.2439	NaN	11.6674	NaN	NaN	NaN	NaN	NaN	NaN	NaN	NaN	NaN	10.7142	NaN	11.5733	12.483	11.3428	7	7	44	26.332	0	16.764	C9JJ19;P82930	28S ribosomal protein S34, mitochondrial	MRPS34
NaN	NaN	NaN	NaN	13.0678	NaN	NaN	NaN	NaN	NaN	NaN	NaN	NaN	NaN	NaN	NaN	NaN	NaN	NaN	12.3311	11.2108	NaN	NaN	NaN	NaN	13.2468	12.7002	12.7652	12.946	NaN	8	8	6.1	161.8	0	10.228	C9JJN9;Q8N3P4-3;Q8N3P4;Q8N3P4-2	Vacuolar protein sorting-associated protein 8 homolog	VPS8
14.3155	NaN	NaN	11.7897	NaN	13.7738	NaN	NaN	14.7025	13.8971	15.0099	NaN	NaN	NaN	13.7122	NaN	NaN	13.4794	NaN	11.6487	NaN	NaN	14.7999	15.1002	NaN	14.7515	NaN	13.2628	12.7242	15.2146	7	7	49	17.731	0	91.781	C9JUE0;C9JJP5;Q92734-4;Q92734-3;Q92734-2;Q92734;C9JTY3	Protein TFG	TFG
13.8059	16.5018	NaN	13.5578	16.3133	NaN	13.6446	12.8391	NaN	13.9469	14.8596	NaN	11.2913	14.6883	12.4756	17.7255	16.4507	18.2729	19.1689	19.044	15.9716	16.8343	16.7846	15.5843	16.5103	16.2963	16.5183	14.1054	16.2634	15.2139	2	2	44.4	5.9149	0	35.054	C9JJT5;C9JU26;G3V325;P56134-4;P56134-3;P56134-2;P56134	ATP synthase subunit f, mitochondrial	ATP5J2-PTCD1;ATP5J2
NaN	NaN	NaN	NaN	NaN	NaN	NaN	NaN	NaN	NaN	12.2614	NaN	NaN	11.8147	12.031	NaN	NaN	NaN	NaN	NaN	NaN	NaN	NaN	NaN	NaN	NaN	NaN	NaN	NaN	NaN	4	4	24.6	21.908	0	5.2092	C9JJV1;Q9Y5U2-2;Q9Y5U2;A6NCC9;E9PME3;C9JHT9	Protein TSSC4	TSSC4
NaN	NaN	12.8727	NaN	NaN	NaN	NaN	NaN	NaN	NaN	13.048	13.3147	13.3271	13.2785	13.6437	NaN	NaN	NaN	NaN	NaN	NaN	NaN	NaN	NaN	NaN	NaN	NaN	NaN	NaN	NaN	2	2	8	34.725	0.0010168	2.5684	U3KQU8;C9JLB7;Q96HP4	Oxidoreductase NAD-binding domain-containing protein 1	OXNAD1
NaN	14.2392	13.2727	NaN	NaN	13.6145	13.52	NaN	NaN	13.7258	12.6101	13.5491	13.3585	NaN	12.4053	NaN	NaN	NaN	NaN	NaN	NaN	NaN	NaN	NaN	NaN	NaN	NaN	NaN	NaN	14.2704	5	5	51.4	16.925	0	30.052	C9JLU1;P52434;P52434-3;P52434-4	DNA-directed RNA polymerases I, II, and III subunit RPABC3	POLR2H
NaN	14.5215	14.2814	NaN	14.1712	NaN	NaN	NaN	NaN	14.0814	NaN	14.7513	NaN	NaN	NaN	15.8673	NaN	15.0669	15.1214	15.5463	NaN	NaN	NaN	NaN	NaN	NaN	15.833	NaN	NaN	NaN	8	8	8.4	132.46	0	14.999	C9JLV4;O14727-5;O14727-3;O14727-4;O14727-2;O14727	Apoptotic protease-activating factor 1	APAF1
NaN	NaN	NaN	NaN	NaN	NaN	NaN	NaN	NaN	NaN	13.256	NaN	NaN	NaN	NaN	NaN	NaN	NaN	NaN	NaN	NaN	NaN	NaN	NaN	NaN	NaN	NaN	NaN	NaN	NaN	4	4	50	10.463	0	14.052	I3L2L5;I3L4Q0;C9JLW8;I3L317;I3L3A7	Protein FAM195B	FAM195B
NaN	NaN	NaN	NaN	NaN	NaN	NaN	NaN	NaN	NaN	NaN	NaN	NaN	NaN	NaN	NaN	NaN	12.7183	NaN	NaN	13.4805	14.0743	NaN	12.3285	14.1144	NaN	12.0126	NaN	NaN	NaN	10	10	14.4	122.09	0	14.354	C9JME2;Q9Y4F1;Q9Y4F1-2;A0A1B0GV68	FERM, RhoGEF and pleckstrin domain-containing protein 1	FARP1
NaN	NaN	NaN	NaN	NaN	NaN	NaN	NaN	NaN	NaN	NaN	NaN	NaN	NaN	NaN	13.6381	NaN	NaN	12.8451	13.4952	NaN	NaN	NaN	NaN	NaN	NaN	NaN	NaN	NaN	NaN	1	1	35.1	17.699	0	13.88	C9JN61		DLG1
NaN	NaN	NaN	NaN	NaN	NaN	NaN	16.0542	NaN	16.2008	NaN	14.2537	14.2832	NaN	NaN	15.9459	15.9454	13.8077	15.6344	15.7149	NaN	NaN	NaN	NaN	NaN	14.5534	15.5659	14.3688	14.2606	14.8458	4	4	32.8	14.67	0.000136	3.5544	C9JNE2;Q9Y530;C9J5P1;C9JXC3;H7C5Q1;C9JA90;C9IZY1	O-acetyl-ADP-ribose deacetylase 1	OARD1
NaN	NaN	NaN	NaN	NaN	NaN	NaN	NaN	NaN	NaN	NaN	NaN	NaN	NaN	NaN	NaN	NaN	NaN	NaN	NaN	NaN	14.2787	NaN	NaN	NaN	NaN	NaN	NaN	NaN	NaN	1	0	9.6	41.818	0	7.1214	C9JNU9		USP4
11.8065	14.9932	14.6138	13.1037	13.1512	12.8377	14.4094	12.391	NaN	12.798	NaN	13.4851	12.8724	13.5163	NaN	14.8896	14.2304	14.422	15.056	15.6249	NaN	11.7025	NaN	NaN	NaN	13.9417	15.5169	12.9863	NaN	14.1555	6	6	47.1	14.369	0	8.9963	C9JXB8;C9JNW5;P83731	60S ribosomal protein L24	RPL24
NaN	NaN	NaN	NaN	13.1858	NaN	NaN	NaN	NaN	12.2632	NaN	NaN	NaN	NaN	NaN	NaN	NaN	NaN	NaN	NaN	NaN	NaN	NaN	NaN	NaN	NaN	NaN	NaN	NaN	NaN	3	3	16.7	22.689	0.00065155	2.9364	C9JP85;Q16656-2;Q16656;Q16656-4	Nuclear respiratory factor 1	NRF1
NaN	NaN	14.0325	NaN	13.7948	NaN	13.6385	14.2026	NaN	12.6558	NaN	14.4809	14.3699	14.3608	NaN	NaN	NaN	NaN	NaN	NaN	NaN	NaN	NaN	NaN	NaN	NaN	13.1319	13.4762	13.1554	NaN	1	1	42.6	15.425	0	12.128	C9JPV8		AP2M1
13.6514	14.5621	13.2848	12.967	13.8707	NaN	12.8895	11.4087	13.0353	12.1417	13.6167	13.2712	13.6372	13.4855	14.2476	15.7206	13.3299	15.3017	15.364	15.5917	NaN	NaN	11.4428	NaN	NaN	13.0026	13.6083	14.5559	14.4549	12.9278	3	3	31.5	15.296	0	12.389	C9JQ41;H7C525;Q4VC31	Coiled-coil domain-containing protein 58	CCDC58
NaN	NaN	NaN	NaN	NaN	NaN	NaN	NaN	NaN	NaN	NaN	NaN	NaN	NaN	NaN	NaN	NaN	NaN	NaN	NaN	11.7918	NaN	11.9914	11.9001	NaN	NaN	NaN	NaN	NaN	NaN	6	6	33.3	15.8	0	7.8879	C9JQD4;O43447;H0YEL5;O43447-2	Peptidyl-prolyl cis-trans isomerase;Peptidyl-prolyl cis-trans isomerase H	PPIH
NaN	12.2819	12.6926	NaN	NaN	NaN	NaN	NaN	NaN	NaN	12.2866	NaN	NaN	NaN	NaN	NaN	NaN	NaN	NaN	NaN	NaN	NaN	NaN	NaN	NaN	11.3712	NaN	NaN	NaN	NaN	6	6	52.1	21.883	0	31.719	C9JQV0;Q9BRJ6;H7C0T1;H7C2R9	Uncharacterized protein C7orf50	C7orf50
NaN	13.4389	13.9322	14.6887	12.8239	NaN	12.0407	13.4462	12.7163	12.3865	13.5167	14.2135	12.6847	13.3373	12.2065	NaN	NaN	NaN	NaN	NaN	NaN	NaN	NaN	NaN	NaN	NaN	NaN	NaN	NaN	NaN	1	1	66.4	12.973	0	85.288	C9JRL4		MDH1
17.7774	18.4925	18.4406	18.3516	18.1889	16.6915	17.2347	17.7356	17.2529	17.8989	17.706	17.9484	17.4294	17.9837	17.894	18.3383	19.6162	19.753	19.9224	19.6734	17.6934	17.4188	17.415	17.6797	17.471	17.6473	17.3829	17.5412	17.3778	17.8408	14	14	49.1	26.753	0	140.52	C9JRZ6;Q9NX63;F8WAR4	MICOS complex subunit MIC19	CHCHD3
NaN	NaN	NaN	NaN	17.9755	NaN	NaN	NaN	NaN	17.3702	NaN	NaN	NaN	NaN	17.9761	NaN	NaN	16.091	NaN	NaN	NaN	NaN	NaN	NaN	NaN	NaN	NaN	NaN	NaN	NaN	1	1	11.4	12.358	0.0027565	2.3691	C9JU75		NGLY1
NaN	16.9865	NaN	NaN	NaN	NaN	14.4491	NaN	NaN	NaN	NaN	NaN	NaN	NaN	NaN	NaN	NaN	NaN	NaN	15.5033	NaN	NaN	NaN	NaN	NaN	NaN	NaN	NaN	NaN	NaN	1	1	32	28.305	0	12.549	C9JVE2;C9J8R4;C9JRU6;C9J0B2	DCN1-like protein	DCUN1D1
NaN	13.1474	NaN	NaN	NaN	NaN	NaN	NaN	NaN	NaN	NaN	NaN	NaN	15.1766	NaN	NaN	NaN	NaN	NaN	NaN	15.0064	14.444	15.2966	15.4969	14.9244	NaN	NaN	NaN	NaN	NaN	2	2	8.6	42.372	0	11.138	C9JVP0;Q9UPW0-2;Q9UPW0;H7C1Y6	Forkhead box protein J3	FOXJ3
12.2564	NaN	NaN	NaN	NaN	NaN	13.7519	NaN	15.4309	15.5219	NaN	14.9255	15.7573	NaN	NaN	NaN	NaN	NaN	NaN	NaN	NaN	16.5519	NaN	NaN	NaN	14.2199	NaN	15.8693	15.7009	13.6011	2	2	17	24.751	0	14.29	H7C0G7;C9JWV4;G5E9Q8;Q9H9Q4;Q9H9Q4-2	Non-homologous end-joining factor 1	NHEJ1
NaN	13.3099	12.2407	NaN	NaN	NaN	NaN	11.6806	NaN	NaN	NaN	NaN	NaN	13.1503	NaN	NaN	NaN	NaN	NaN	NaN	NaN	NaN	NaN	NaN	NaN	NaN	NaN	NaN	NaN	NaN	3	3	17.9	23.78	0	4.928	C9JXM3;Q5HYI8;F8WF50;F8WDC7	Rab-like protein 3	RABL3
NaN	NaN	NaN	NaN	NaN	NaN	NaN	NaN	NaN	NaN	12.7543	NaN	NaN	NaN	NaN	NaN	NaN	NaN	NaN	NaN	NaN	NaN	12.9465	NaN	12.4677	NaN	NaN	NaN	13.1676	NaN	2	2	27	8.6381	0.0067332	1.8198	C9JXZ5;Q9BV40;B8ZZT4	Vesicle-associated membrane protein 8	VAMP8
NaN	15.1411	NaN	NaN	NaN	NaN	NaN	15.158	NaN	15.1014	NaN	15.3556	15.3914	15.411	NaN	15.2175	NaN	15.2558	15.0371	15.1172	NaN	14.7957	NaN	NaN	NaN	13.6752	15.2581	15.1854	15.0449	15.2679	3	3	8.3	46.4	0	4.0332	C9JYA1;O15504;B4DT96;O15504-2	Nucleoporin-like protein 2	NUPL2
NaN	NaN	NaN	NaN	NaN	NaN	NaN	NaN	NaN	NaN	NaN	NaN	NaN	NaN	NaN	NaN	NaN	NaN	NaN	NaN	15.914	16.1587	NaN	NaN	NaN	NaN	NaN	NaN	NaN	NaN	3	3	30.7	15.324	0	7.8502	C9JYM0;O75817	Ribonuclease P protein subunit p20	POP7
NaN	13.4322	NaN	NaN	NaN	NaN	NaN	NaN	NaN	14.1378	NaN	12.8754	14.6344	NaN	NaN	NaN	NaN	15.8164	NaN	NaN	NaN	NaN	NaN	NaN	NaN	14.48	13.4062	14.058	14.0761	14.2973	2	2	29.8	14.478	0	9.9016	C9JYQ9;H0Y8C2;Q6P5R6	60S ribosomal protein L22-like 1	RPL22L1
NaN	NaN	NaN	NaN	NaN	NaN	NaN	NaN	NaN	NaN	12.1333	NaN	NaN	NaN	NaN	15.3826	NaN	NaN	NaN	NaN	NaN	NaN	NaN	NaN	NaN	NaN	NaN	NaN	NaN	NaN	5	5	63.5	11.652	0	11.227	F2Z3N7;C9JZ87;Q9NUM4	Transmembrane protein 106B	TMEM106B
NaN	NaN	NaN	NaN	NaN	NaN	NaN	NaN	NaN	NaN	NaN	NaN	NaN	NaN	NaN	NaN	NaN	NaN	NaN	NaN	NaN	NaN	NaN	NaN	NaN	NaN	NaN	NaN	NaN	11.5379	1	1	40.6	28.323	0	323.31	C9JZN9;P45378-4;C9JCA5;H9KVA2;F8WA37;P45378-5;P45378-7;P45378-2;P45378-3;P45378	Troponin T, fast skeletal muscle	TNNT3
13.6446	12.3176	14.2059	13.9804	13.8711	16.0654	15.3079	16.9828	16.9118	15.5277	16.2774	14.823	14.6235	15.0575	16.0273	12.591	11.1433	13.7573	12.4098	12.518	14.563	13.5793	14.6554	15.5654	15.4266	13.5547	14.8769	15.3309	14.1971	14.6586	34	27	45	108.17	0	244.88	O60716;C9JZR2;O60716-3;O60716-2;O60716-5;O60716-8;O60716-6;O60716-4;O60716-7;O60716-11;O60716-10;O60716-9;O60716-13;O60716-17;O60716-16;O60716-15;O60716-19;O60716-21;O60716-14;O60716-12;O60716-18;O60716-23;O60716-24;O60716-22;O60716-20;O60716-26;O60716-29;O60716-27;O60716-25;O60716-32;O60716-31;O60716-30;O60716-28	Catenin delta-1	CTNND1
17.5812	17.7187	17.7483	17.6248	17.4805	17.5809	17.6948	17.6327	17.5031	17.7115	17.2414	17.2782	16.6485	17.2168	17.3799	NaN	17.0867	NaN	NaN	17.287	17.8694	17.7033	17.8711	17.5321	17.8264	17.4526	17.4593	17.0948	17.2361	17.2554	15	15	17.6	141.18	0	77.083	C9K0J5;Q70E73	Ras-associated and pleckstrin homology domains-containing protein 1	RAPH1
14.7352	NaN	NaN	NaN	NaN	NaN	NaN	NaN	NaN	NaN	NaN	NaN	14.4558	NaN	NaN	15.5987	NaN	NaN	NaN	16.2209	NaN	NaN	NaN	16.0069	15.9799	NaN	NaN	14.4621	14.0838	NaN	4	2	23.8	46.397	0	18.473	CON__A2I7N1
NaN	NaN	NaN	9.78802	11.1162	NaN	NaN	NaN	NaN	NaN	NaN	NaN	NaN	NaN	NaN	NaN	NaN	NaN	NaN	NaN	NaN	NaN	NaN	NaN	NaN	NaN	NaN	NaN	NaN	NaN	2	2	21.1	46.941	0	66.205	CON__A2I7N3
NaN	NaN	NaN	NaN	NaN	NaN	NaN	NaN	NaN	NaN	9.55555	NaN	NaN	NaN	NaN	14.1771	15.1154	15.9694	16.1245	16.0309	NaN	NaN	NaN	NaN	NaN	NaN	9.79628	NaN	NaN	NaN	3	3	9.4	46.971	0	7.2609	Q6E0U4-2;CON__A3EZ82;Q6E0U4;Q6E0U4-16;Q6E0U4-4;Q6E0U4-6;Q6E0U4-5;Q6E0U4-3;Q6E0U4-7	Dermokine	DMKN
NaN	NaN	NaN	NaN	NaN	NaN	NaN	NaN	NaN	NaN	NaN	NaN	NaN	9.422	NaN	NaN	NaN	NaN	NaN	NaN	NaN	NaN	NaN	NaN	NaN	NaN	NaN	NaN	NaN	NaN	4	4	18.7	80.674	0	81.566	CON__ENSEMBL:ENSBTAP00000006074
20.4523	18.404	16.9287	20.1183	18.7839	17.8509	18.114	17.5543	18.6742	19.8641	17.8188	17.3846	16.6679	16.8216	18.3795	19.2604	19.2732	19.2819	19.2757	17.5154	18.4616	20.3689	18.6112	18.3458	20.8775	17.6595	19.2663	18.235	18.3697	18.7319	57	15	41.3	192.99	0	323.31	CON__ENSEMBL:ENSBTAP00000007350
NaN	NaN	NaN	NaN	NaN	NaN	NaN	NaN	NaN	NaN	NaN	NaN	NaN	NaN	NaN	NaN	NaN	NaN	NaN	NaN	NaN	NaN	NaN	NaN	NaN	12.9234	12.5861	12.9938	13.0556	12.8145	2	2	21.2	11.756	0	3.6748	CON__ENSEMBL:ENSBTAP00000014147
9.76303	NaN	NaN	10.8577	9.71186	NaN	8.675	NaN	8.61776	9.24141	NaN	11.0526	NaN	NaN	NaN	NaN	NaN	NaN	NaN	NaN	NaN	9.77847	NaN	NaN	NaN	8.78057	7.97476	NaN	8.73917	NaN	7	7	31.3	77.456	0	152.56	CON__ENSEMBL:ENSBTAP00000016046
15.2929	14.475	NaN	15.2012	15.5993	15.4048	NaN	15.553	15.2087	18.2553	14.8766	14.2128	14.2013	15.4334	15.4195	14.6353	15.8437	14.5387	14.8901	14.877	14.3261	14.3855	14.2484	13.8444	14.8616	15.862	14.9474	NaN	14.1471	NaN	12	11	30.6	55.207	0	35.297	CON__ENSEMBL:ENSBTAP00000018574
NaN	NaN	NaN	NaN	14.8474	14.1371	13.8935	NaN	NaN	NaN	NaN	NaN	NaN	NaN	NaN	NaN	NaN	NaN	NaN	NaN	NaN	NaN	NaN	NaN	NaN	NaN	NaN	NaN	NaN	NaN	5	5	9.3	67.703	0	6.7215	CON__ENSEMBL:ENSBTAP00000023055;D6RAR4;Q04756	Hepatocyte growth factor activator;Hepatocyte growth factor activator short chain;Hepatocyte growth factor activator long chain	HGFAC
10.8271	NaN	NaN	10.5647	NaN	NaN	NaN	NaN	NaN	NaN	NaN	NaN	NaN	NaN	NaN	NaN	NaN	NaN	NaN	NaN	NaN	NaN	NaN	NaN	NaN	NaN	NaN	NaN	NaN	NaN	5	5	13.1	46.017	0	5.7232	CON__ENSEMBL:ENSBTAP00000023402
13.1298	10.9309	12.2142	13.5481	11.8519	17.8416	12.5956	11.7249	12.3584	11.763	12.3324	12.623	13.8341	15.7584	14.8187	14.8586	15.3879	15.7306	15.585	12.2955	16.248	15.2478	11.8855	14.8551	16.0731	11.4356	10.7034	16.4662	16.7893	12.4757	65	58	55.5	164.34	0	323.31	CON__ENSEMBL:ENSBTAP00000024146
NaN	NaN	NaN	NaN	NaN	NaN	12.8979	12.6064	NaN	11.9911	NaN	12.4111	12.6446	12.5747	NaN	13.7055	14.4504	NaN	15.3878	NaN	10.2107	13.0938	NaN	11.2519	NaN	12.4621	12.9246	13.0434	12.9031	12.7393	8	8	38.2	46.543	0	33.997	CON__ENSEMBL:ENSBTAP00000024462;CON__ENSEMBL:ENSBTAP00000024466
NaN	14.2894	NaN	NaN	NaN	NaN	NaN	NaN	NaN	NaN	15.9124	NaN	NaN	NaN	NaN	NaN	NaN	NaN	NaN	NaN	NaN	NaN	15.6791	NaN	NaN	14.5762	NaN	15.3277	15.3632	NaN	7	5	24.3	59.299	0	21.446	CON__ENSEMBL:ENSBTAP00000025008
NaN	16.2185	NaN	NaN	NaN	NaN	NaN	NaN	NaN	NaN	NaN	15.7159	NaN	NaN	15.9781	NaN	NaN	NaN	NaN	NaN	NaN	NaN	15.0657	NaN	NaN	15.3453	NaN	14.0975	14.3341	NaN	5	5	14.7	121.45	0	42.672	CON__ENSEMBL:ENSBTAP00000031900
12.958	NaN	16.2575	15.2104	NaN	NaN	14.4019	14.1979	NaN	15.9046	NaN	NaN	16.1293	16.2476	NaN	15.8585	15.522	15.8768	15.5554	15.8475	NaN	15.9793	16.3596	16.3156	16.4041	15.8957	16.8296	16.7908	16.8358	15.5549	22	22	37.8	92.273	0	98.934	CON__ENSEMBL:ENSBTAP00000032840
NaN	NaN	NaN	NaN	NaN	NaN	13.4998	16.0668	NaN	NaN	15.1733	14.3832	14.6493	14.5969	15.1524	15.3544	NaN	NaN	NaN	15.6533	NaN	NaN	NaN	NaN	NaN	NaN	15.7334	NaN	NaN	NaN	2	2	12.6	22.336	0	4.7152	CON__ENSEMBL:ENSBTAP00000034412
NaN	NaN	NaN	NaN	11.064	10.4925	NaN	10.8215	NaN	NaN	9.51446	NaN	11.3805	10.7419	NaN	11.2021	NaN	10.9999	NaN	NaN	NaN	10.0749	NaN	NaN	NaN	NaN	NaN	NaN	NaN	NaN	14	14	27.5	65.19	0	113.98	CON__ENSEMBL:ENSBTAP00000037665
13.2717	13.0974	12.3044	14.3085	NaN	NaN	NaN	NaN	14.3366	13.1878	19.0225	18.6986	18.4153	18.762	17.7788	NaN	16.0724	15.7507	15.2548	14.5529	14.9147	15.5107	14.6029	14.8583	15.3623	14.968	13.476	13.2532	13.9845	13.4385	8	0	15.4	53.5	0	10.391	CON__O43790;CON__Q6NT21;CON__P78385;CON__Q14533;O43790;P78385;A0A087X106;Q14533;A6NCN2	Keratin, type II cuticular Hb6;Keratin, type II cuticular Hb3;Keratin, type II cuticular Hb1;Putative keratin-87 protein	KRT86;KRT83;KRT81;KRT87P
NaN	NaN	NaN	NaN	NaN	NaN	NaN	NaN	NaN	NaN	17.7911	17.5069	17.4946	20.4079	17.7504	NaN	NaN	NaN	NaN	NaN	NaN	NaN	NaN	NaN	NaN	13.9483	NaN	14.5551	NaN	14.1572	1	1	5.1	52.247	0	5.0956	CON__O76013;O76013-2;O76013	Keratin, type I cuticular Ha6	KRT36
NaN	NaN	NaN	NaN	NaN	NaN	NaN	NaN	NaN	NaN	15.3149	NaN	NaN	NaN	14.8327	NaN	NaN	NaN	NaN	NaN	NaN	NaN	NaN	NaN	NaN	NaN	NaN	NaN	NaN	NaN	1	1	18.1	59.504	0	45.496	CON__O95678;O95678	Keratin, type II cytoskeletal 75	KRT75
NaN	NaN	NaN	NaN	NaN	NaN	NaN	NaN	NaN	NaN	NaN	NaN	NaN	NaN	NaN	15.0335	15.3481	16.3012	16.2555	NaN	NaN	NaN	NaN	NaN	NaN	NaN	NaN	NaN	NaN	NaN	1	1	11.4	14.186	0.0021368	2.4122	CON__P00711
NaN	NaN	NaN	NaN	NaN	10.9018	10.3817	NaN	NaN	NaN	NaN	11.032	11.2312	NaN	NaN	NaN	9.60236	NaN	NaN	NaN	NaN	NaN	NaN	NaN	NaN	NaN	11.1024	9.20183	NaN	NaN	8	8	29.4	70.505	0	56.771	CON__P00735
20.5695	20.7682	20.6313	21.0256	20.4203	21.4105	21.5323	21.3295	21.5413	21.4176	20.9734	21.1892	21.4388	20.8701	20.8196	24.3973	24.956	24.905	24.5827	24.4659	21.1949	21.5318	21.2459	21.5166	21.4105	21.211	21.7669	21.121	20.9695	21.128	12	12	60.6	24.409	0	323.31	CON__P00761
15.042	13.4439	15.0771	14.301	15.1467	13.5518	NaN	15.0484	15.0702	14.5974	14.3352	15.5956	14.8665	14.8568	15.6457	NaN	NaN	NaN	NaN	NaN	NaN	NaN	NaN	NaN	NaN	13.701	NaN	13.5215	13.1148	14.5641	6	6	23.9	39.234	0	39.344	CON__P00978
NaN	NaN	NaN	NaN	NaN	NaN	NaN	NaN	NaN	NaN	NaN	NaN	NaN	NaN	NaN	15.1513	NaN	12.5254	NaN	NaN	NaN	NaN	NaN	NaN	NaN	NaN	NaN	NaN	NaN	NaN	9	9	34.5	192.79	0	323.31	CON__P01030
NaN	NaN	NaN	NaN	NaN	13.5028	NaN	10.2315	NaN	11.8045	NaN	11.4239	11.6847	11.5138	NaN	11.6123	11.489	12.2419	11.3471	11.8641	10.4903	NaN	11.927	11.6797	11.2613	11.9314	11.5274	11.8086	11.9363	11.8035	14	4	27.9	68.889	0	68.963	CON__P01044-1;CON__Q2KJ62
NaN	13.8001	NaN	NaN	NaN	NaN	NaN	NaN	NaN	NaN	NaN	NaN	NaN	NaN	NaN	14.1113	14.4542	14.2943	14.6439	14.1581	NaN	NaN	NaN	NaN	NaN	NaN	NaN	NaN	NaN	NaN	2	2	22.3	68.709	0	26.91	CON__P01045-1
11.354	NaN	11.4873	11.0784	11.48	11.7521	11.6947	11.715	11.5507	NaN	NaN	11.1516	10.8605	11.1029	NaN	NaN	NaN	11.4342	11.4802	NaN	11.5992	11.3416	11.6344	11.5852	11.6258	11.4442	11.6188	11.4073	11.2802	11.4065	4	4	78.2	15.184	0	221.24	CON__P01966
17.482	17.682	17.7022	17.642	17.6023	19.5599	19.823	19.852	19.5918	19.5437	18.0925	18.3664	18.478	18.4294	18.1937	18.2261	19.0544	18.8354	18.5193	18.5825	18.1071	18.0918	17.7134	17.4951	18.4659	18.6809	18.1211	18.1608	18.4716	18.5355	8	6	75.9	15.954	0	135.82	CON__P02070
14.6773	11.3435	14.0127	14.3086	14.1075	17.2424	17.8982	17.8213	18.1516	18.1911	22.0075	21.6713	21.5727	21.6411	21.8891	19.8413	19.7757	20.0851	19.7071	19.7785	18.2114	18.04	18.1436	17.4763	17.7037	20.2238	19.9283	20.2419	20.0577	20.4678	30	5	61.7	51.621	0	323.31	CON__P02533;P02533	Keratin, type I cytoskeletal 14	KRT14
NaN	19.3413	NaN	NaN	14.7852	NaN	NaN	12.1322	NaN	18.1616	15.0538	17.4661	19.4128	17.5893	16.2226	18.3698	17.7611	17.7003	17.667	18.2747	NaN	NaN	NaN	NaN	NaN	17.1575	18.6147	19.0238	19.3945	19.8062	2	1	52.3	60.044	0	251.91	P02538;CON__P02538	Keratin, type II cytoskeletal 6A	KRT6A
14.9173	NaN	NaN	NaN	NaN	NaN	NaN	NaN	NaN	NaN	NaN	NaN	NaN	NaN	NaN	NaN	NaN	NaN	NaN	NaN	13.6208	NaN	NaN	14.2439	NaN	NaN	NaN	NaN	NaN	NaN	4	3	55	15.057	0	22.034	CON__P02584
NaN	NaN	NaN	NaN	NaN	10.7318	10.5875	10.2184	10.106	10.5337	NaN	NaN	NaN	NaN	NaN	21.032	20.9613	20.6714	20.7902	21.1548	NaN	8.36164	NaN	6.96151	NaN	7.36343	NaN	NaN	NaN	NaN	6	6	43.2	22.975	0	91.021	CON__P02662
17.1493	NaN	17.3525	NaN	15.7319	17.7656	17.8482	NaN	NaN	17.903	17.4075	17.552	17.6872	17.5749	17.2516	18.8308	19.0556	19.285	19.1579	19.5076	17.716	17.7279	17.4455	17.6498	17.6089	17.7023	17.6003	17.5999	17.6954	17.7586	5	5	30.9	24.348	0	11.119	CON__P02663
NaN	NaN	NaN	NaN	NaN	NaN	NaN	NaN	NaN	NaN	NaN	NaN	NaN	NaN	NaN	20.0036	19.5533	19.573	19.6381	18.6078	NaN	NaN	13.447	NaN	NaN	NaN	NaN	NaN	NaN	NaN	2	2	16.7	23.583	0	87.294	CON__P02666
NaN	NaN	NaN	NaN	NaN	NaN	NaN	NaN	NaN	NaN	10.2036	9.35592	NaN	9.3745	NaN	19.6002	19.1133	20.3256	20.4623	19.4644	NaN	NaN	NaN	NaN	NaN	NaN	9.83804	11.6534	NaN	NaN	5	5	42	18.974	0	92.633	CON__P02668
12.1553	13.3516	13.5129	NaN	NaN	NaN	11.3081	11.2222	NaN	13.5955	11.8832	11.8105	NaN	NaN	NaN	13.2838	12.9295	12.602	12.9903	12.8694	NaN	NaN	12.1154	NaN	NaN	13.5225	NaN	12.7652	NaN	NaN	11	11	24.1	67.011	0	24.091	CON__P02672
NaN	NaN	NaN	14.7429	NaN	NaN	NaN	14.147	NaN	NaN	NaN	14.0297	14.9135	13.9921	NaN	16.3248	14.9713	16.1787	16.0225	16.2839	NaN	15.0154	NaN	NaN	NaN	13.5736	NaN	NaN	15.1372	NaN	10	10	29.3	56.44	0	81.039	CON__P02676
NaN	NaN	NaN	NaN	NaN	NaN	NaN	NaN	NaN	NaN	NaN	NaN	NaN	NaN	NaN	19.5324	18.826	19.4508	19.2869	19.3075	NaN	NaN	NaN	NaN	NaN	NaN	NaN	NaN	NaN	NaN	6	6	34	18.281	0	52.954	CON__P02754
22.2428	22.3728	22.2551	22.175	22.331	23.6329	23.5289	23.8555	23.7753	23.811	22.8153	22.8264	22.8545	22.8951	22.887	23.8549	23.7558	23.7744	23.7438	24.0285	23.7935	23.802	23.7629	23.8547	23.4916	23.426	23.5436	23.3974	23.3366	23.434	73	66	84.6	69.366	0	323.31	CON__P02768-1;P02768;A0A0C4DGB6;B7WNR0;H0YA55;D6RHD5;A0A087WWT3;P02768-3;C9JKR2;P02768-2	Serum albumin	ALB
12.7505	13.6091	16.0773	15.9921	13.5638	17.0578	16.5967	16.9282	16.174	15.1559	12.4013	12.7623	13.6669	14.7706	13.8516	18.8951	18.671	18.474	18.7746	18.9263	14.2742	16.1511	15.754	14.72	14.3789	13.9033	13.5233	12.969	13.6118	13.7841	36	36	65.9	69.293	0	323.31	CON__P02769
NaN	14.9324	15.2949	NaN	NaN	15.601	NaN	NaN	NaN	NaN	13.9019	15.107	14.8293	NaN	NaN	NaN	NaN	NaN	NaN	NaN	15.9455	15.991	15.9341	16.0859	15.2691	14.7638	NaN	NaN	NaN	13.627	5	5	16	138.44	0	110.5	CON__P04258
18.9956	NaN	15.2587	14.8234	15.547	17.7475	17.7803	17.6546	18.5078	18.6002	19.5023	19.0292	18.6717	19.3475	19.4738	20.7897	20.9754	21.1612	20.9945	20.372	17.9075	18.5353	17.8533	17.9318	17.9617	19.6626	20.2495	20.4885	19.5826	19.6377	16	0	52.3	59.998	0	252.27	CON__P04259
18.6717	19.2454	18.524	18.5235	18.6125	15.6415	18.2217	16.8841	18.5596	NaN	18.5798	18.3601	17.9617	18.2289	18.6264	21.9244	21.8583	21.9703	22.003	21.7364	16.7338	20.1856	NaN	NaN	17.1779	NaN	20.3646	17.8323	17.0015	17.8961	10	10	30	53.704	0	39.113	CON__P05787;P05787;P05787-2;F8VUG2;CON__H-INV:HIT000292931	Keratin, type II cytoskeletal 8	KRT8
14.6834	14.7074	14.9556	14.2346	14.9236	14.3791	15.1396	14.7417	14.3533	13.7934	15.023	14.9838	14.2942	14.775	15.3074	14.3635	NaN	NaN	NaN	NaN	NaN	NaN	13.1655	13.9494	13.3372	15.8001	15.6826	15.7547	15.6668	15.76	25	24	41.5	91.215	0	104.71	CON__P06868
13.3078	NaN	NaN	NaN	NaN	11.749	NaN	NaN	13.446	13.4589	13.4314	NaN	14.009	13.9343	12.9103	12.2413	11.1956	12.1059	13.8047	NaN	NaN	NaN	13.8475	13.7814	12.7076	NaN	NaN	13.1849	NaN	13.3472	9	7	13.9	75.132	0	14.135	CON__P07224
13.718	NaN	NaN	14.7871	13.107	NaN	13.3468	13.8595	13.5324	NaN	NaN	NaN	NaN	NaN	13.8081	NaN	13.8537	14.2685	13.676	NaN	NaN	NaN	NaN	NaN	NaN	NaN	NaN	13.4238	NaN	NaN	7	6	32	44.091	0	31.051	CON__P08727;P08727;K7EMS3;C9JM50	Keratin, type I cytoskeletal 19	KRT19
NaN	NaN	NaN	NaN	NaN	NaN	NaN	NaN	NaN	NaN	NaN	NaN	NaN	NaN	NaN	NaN	11.465	NaN	NaN	NaN	NaN	NaN	NaN	NaN	NaN	NaN	NaN	NaN	NaN	NaN	1	1	36.5	51.417	0	35.517	CON__P08729
13.7919	14.4308	13.5201	13.9944	14.3617	17.8177	18.342	17.581	17.7756	17.7421	18.2966	18.6718	18.5193	18.5689	18.3431	19.3319	18.7601	18.8923	18.7459	19.0445	17.5241	17.1861	17.2404	17.2185	16.811	19.7081	19.7601	19.6389	19.6828	19.6032	18	16	58.8	51.267	0	323.31	CON__P08779;P08779	Keratin, type I cytoskeletal 16	KRT16
10.0949	10.3917	10.4033	8.9806	9.76972	9.43648	9.85551	9.13786	9.34767	10.1378	7.81166	10.2664	9.49522	9.21208	9.01145	9.80798	9.33669	9.78935	9.59846	9.86777	9.05186	9.69705	9.49436	9.16385	9.08489	9.91542	9.98271	10.1046	10.3635	10.1919	10	8	44.8	38.418	0	323.31	CON__P12763
19.3954	18.9794	18.8926	18.2492	19.2158	19.4806	19.4283	19.0684	18.9997	19.1951	23.142	22.9061	22.6845	22.8712	22.7884	22.7078	22.2701	22.4866	22.4165	22.6856	20.2635	20.1689	20.2124	20.6467	20.5499	21.1784	21.0708	21.2758	21.2359	21.1454	31	19	53.1	59.51	0	323.31	CON__P13645;P13645	Keratin, type I cytoskeletal 10	KRT10
14.5872	14.055	14.3875	14.3894	12.0097	16.7992	16.7024	16.0903	16.6555	16.24	21.2365	20.8341	21.0224	20.4966	21.2134	20.466	20.0584	19.3972	19.5449	20.1136	17.7864	16.3204	17.1199	17.5029	17.5541	18.9597	18.8173	18.597	18.7214	19.013	25	5	50.3	62.378	0	178.65	CON__P13647;P13647	Keratin, type II cytoskeletal 5	KRT5
6.71232	NaN	NaN	NaN	NaN	9.32222	NaN	NaN	NaN	9.09751	NaN	NaN	NaN	9.12923	7.34252	9.05007	8.41773	NaN	NaN	9.63684	NaN	NaN	NaN	NaN	NaN	NaN	9.88582	7.83567	NaN	NaN	14	14	60.4	30.276	0	122.75	CON__P15497
22.9323	22.6721	22.8588	22.5331	23.0282	22.6548	22.2346	22.4882	22.545	22.4532	23.3906	23.3899	23.2631	23.1763	23.3831	24.9024	24.5957	25.105	25.0127	24.402	23.0302	22.7815	23.4257	23.417	23.1941	22.4662	22.5698	22.5565	22.4046	22.7116	13	13	24	68.124	0	323.31	CON__P15636
NaN	NaN	NaN	NaN	NaN	NaN	NaN	NaN	NaN	NaN	NaN	NaN	NaN	NaN	NaN	NaN	NaN	NaN	NaN	NaN	NaN	NaN	NaN	NaN	NaN	NaN	11.1357	NaN	10.8515	11.1754	6	6	28.4	38.252	0	30.704	CON__P17690
NaN	NaN	NaN	NaN	NaN	NaN	NaN	11.8772	11.9458	NaN	NaN	NaN	NaN	NaN	NaN	13.7818	NaN	12.7955	13.0588	NaN	NaN	13.8164	NaN	NaN	11.9263	NaN	NaN	NaN	NaN	NaN	9	9	21.9	51.113	0	25.213	CON__P17697
NaN	NaN	NaN	NaN	NaN	NaN	NaN	11.5912	NaN	NaN	17.0038	16.1763	17.0907	17.303	16.9218	NaN	NaN	NaN	NaN	11.4244	NaN	13.7763	NaN	NaN	NaN	NaN	NaN	NaN	NaN	NaN	8	5	32	49.167	0	80.755	CON__P19012;P19012;A8MT21;P19012-2;C9JTG5	Keratin, type I cytoskeletal 15	KRT15
NaN	NaN	NaN	NaN	NaN	NaN	15.709	15.5075	NaN	14.7946	NaN	15.8423	NaN	15.3253	NaN	NaN	NaN	NaN	NaN	NaN	NaN	15.1224	NaN	NaN	NaN	11.4459	NaN	10.3795	11.6722	NaN	2	2	5.7	63.91	0	10.956	CON__P19013;P19013	Keratin, type II cytoskeletal 4	KRT4
14.5358	NaN	12.5311	14.5722	12.5464	13.9567	12.3378	13.4009	13.6807	11.5908	19.5022	18.968	18.908	18.678	19.3841	17.3429	17.2357	15.953	16.1235	17.4604	15.6269	13.734	11.4953	14.2973	15.0604	16.5485	14.8616	15.5203	17.0392	15.486	30	30	16.2	435.16	0	83.013	CON__P20930;P20930	Filaggrin	FLG
18.215	17.3172	17.8078	17.1636	15.0784	17.7915	15.5705	19.1224	18.3474	14.9933	17.6396	17.4167	17.5365	17.2027	17.4421	NaN	NaN	NaN	14.86	NaN	15.5466	NaN	16.6855	18.2039	17.8308	18.4637	15.1476	17.081	17.1027	14.6917	10	8	27.8	54.71	0	76.498	CON__P28800
NaN	14.116	NaN	NaN	NaN	NaN	NaN	NaN	NaN	NaN	NaN	NaN	NaN	NaN	NaN	NaN	NaN	13.1986	13.2715	12.646	NaN	NaN	NaN	NaN	NaN	13.7116	14.0301	NaN	12.1571	NaN	2	2	7.6	29.241	0.0092549	1.6446	CON__P31096
11.0601	12.1698	11.5346	11.2938	11.9109	11.0039	12.0214	11.6622	11.3642	12.886	10.9481	12.933	11.9381	11.2596	12.1455	11.6548	9.54419	9.67502	9.68886	10.3233	10.2673	12.1429	12.2341	11.9874	12.1965	12.3972	11.5051	12.6077	12.087	11.5218	14	14	36.3	46.103	0	179.16	CON__P34955
17.7462	17.7606	17.2969	17.58	17.5483	17.9162	17.9615	17.935	18.2651	18.2361	18.0619	17.892	17.9936	18.0344	17.5191	21.9282	22.2312	22.3037	22.0044	21.7574	19.7016	19.5946	19.7677	19.65	19.4401	20.9611	21.2977	20.916	21.0256	20.9617	28	27	57.5	62.064	0	323.31	P35527;CON__P35527;K7EQQ3	Keratin, type I cytoskeletal 9	KRT9
18.1268	18.4416	18.18	17.9647	18.6448	18.9328	18.5046	18.6131	18.9886	18.77	19.314	19.3468	19.4414	19.271	19.1999	21.9884	21.8868	21.8094	21.7554	21.9095	19.0729	19.5271	19.6268	19.5679	19.4238	19.8115	19.6394	19.7644	19.8236	19.6286	35	25	56.3	65.432	0	323.31	CON__P35908v2;CON__P35908;P35908	Keratin, type II cytoskeletal 2 epidermal	KRT2
13.702	13.3059	13.2491	13.1669	14.1238	15.4557	14.83	14.469	14.6471	13.3362	13.2827	15.0265	13.9406	14.0205	12.209	NaN	13.1538	NaN	14.5328	NaN	13.0951	NaN	NaN	NaN	14.7731	13.7644	13.5163	13.4599	15.2851	12.981	8	7	26.2	52.347	0	52.234	CON__P41361
NaN	NaN	NaN	NaN	NaN	NaN	NaN	NaN	NaN	NaN	NaN	9.67317	NaN	NaN	NaN	NaN	NaN	NaN	NaN	NaN	NaN	NaN	NaN	10.1912	NaN	NaN	NaN	NaN	NaN	NaN	6	6	15.4	51.723	0	24.114	CON__P50448
NaN	NaN	NaN	NaN	NaN	NaN	NaN	NaN	NaN	NaN	NaN	12.206	NaN	12.1006	11.9239	14.1551	11.3937	11.9308	11.1409	13.6653	14.9453	14.401	15.1781	14.8188	15.6084	13.5031	11.1527	12.8462	13.1613	13.3157	1	1	13.6	55.802	0	10.405	P78386;CON__P78386;F5GYI5	Keratin, type II cuticular Hb5	KRT85
NaN	12.5968	NaN	NaN	NaN	NaN	12.8788	NaN	12.4669	11.85	NaN	13.0233	NaN	12.0011	NaN	NaN	NaN	NaN	NaN	NaN	NaN	13.5011	NaN	NaN	13.4888	13.0361	NaN	NaN	NaN	NaN	3	3	35	11.202	0	4.2343	CON__P81644
NaN	NaN	13.8101	NaN	14.3295	NaN	NaN	NaN	14.0043	13.8469	NaN	13.1742	12.4204	NaN	NaN	NaN	12.1663	13.412	12.4365	13.293	NaN	13.9572	NaN	NaN	NaN	NaN	13.5701	13.4891	13.4531	NaN	7	7	35.8	35.979	0	43.199	CON__Q03247
10.3273	14.428	14.7249	14.7117	11.6027	13.9424	13.6537	13.4023	14.0119	15.2394	19.9258	19.538	20.0616	19.6333	19.7882	19.3303	19.232	19.471	19.5143	18.7067	15.4855	15.2288	12.8819	15.8361	13.9871	17.7605	17.4581	17.5917	17.2541	18.0497	13	2	51.9	48.105	0	281.21	CON__Q04695;Q04695;F5GWP8	Keratin, type I cytoskeletal 17	KRT17
18.4954	NaN	NaN	NaN	NaN	NaN	NaN	NaN	NaN	NaN	18.4764	NaN	NaN	18.527	NaN	NaN	NaN	NaN	NaN	NaN	17.1539	17.2862	17.1471	17.7031	17.0639	NaN	NaN	NaN	NaN	NaN	3	3	19.3	38.756	0	182.31	CON__Q05443
NaN	NaN	NaN	NaN	NaN	NaN	NaN	NaN	NaN	NaN	NaN	NaN	NaN	NaN	NaN	NaN	NaN	NaN	13.679	NaN	NaN	NaN	NaN	NaN	NaN	NaN	NaN	NaN	NaN	NaN	3	3	25.4	26.59	0	31.271	CON__Q05B55
12.8833	13.6845	12.9748	13.0428	13.0837	13.5172	13.3085	12.9388	13.2729	13.9416	16.2722	12.9623	13.8214	13.6609	13.5483	15.9459	16.0332	16.4653	16.669	16.796	15.6926	14.3364	13.2595	15.95	13.8749	14.162	14.159	14.1158	14.2084	14.2075	36	32	57.7	75.829	0	323.31	CON__Q29443;CON__Q0IIK2
14.332	14.6852	13.8465	14.1385	14.5546	14.299	13.9022	13.8192	12.907	13.7429	15.3262	13.7748	14.1079	12.6668	NaN	13.0654	12.8545	14.1611	13.5069	12.0756	15.7767	15.965	15.7883	15.8088	16.7507	13.4468	13.1502	13.7553	13.785	13.2782	21	21	29	99.536	0	59.315	CON__Q0V8M9
12.7603	13.6036	12.0033	NaN	13.0112	11.1358	12.6684	NaN	12.311	NaN	12.8485	NaN	12.9255	12.5176	13.061	NaN	13.1434	NaN	12.6506	NaN	13.1283	14.5981	13.6042	13.4197	12.0867	13.1498	14.1173	12.4228	NaN	13.2376	13	13	23.8	101.24	0	53.227	CON__Q0VCM5
NaN	10.4568	11.0757	NaN	NaN	NaN	NaN	NaN	NaN	NaN	17.8986	17.5456	16.4695	16.2386	17.8137	NaN	NaN	NaN	NaN	NaN	13.0492	10.3708	13.9662	13.9937	12.7424	NaN	NaN	NaN	NaN	NaN	4	1	12.1	46.213	0	14.917	CON__Q14525;Q14525;CON__Q6NTB9;CON__O76009;CON__Q9UE12;CON__Q15323;O76009;Q15323;CON__Q9D646	Keratin, type I cuticular Ha3-II;Keratin, type I cuticular Ha3-I;Keratin, type I cuticular Ha1	KRT33B;KRT33A;KRT31
NaN	12.538	NaN	NaN	NaN	NaN	12.728	NaN	NaN	NaN	13.6705	NaN	NaN	13.9149	13.744	NaN	NaN	NaN	12.9742	NaN	NaN	12.8859	NaN	NaN	NaN	NaN	NaN	NaN	NaN	NaN	19	16	14.9	188.74	0	21.58	CON__Q1A7A4
NaN	NaN	NaN	NaN	NaN	NaN	11.1278	NaN	NaN	NaN	NaN	NaN	NaN	NaN	NaN	NaN	NaN	NaN	NaN	NaN	NaN	NaN	NaN	NaN	NaN	NaN	NaN	NaN	NaN	NaN	6	6	12.1	65.056	0	16.097	CON__Q1RMK2
NaN	NaN	NaN	NaN	NaN	NaN	NaN	NaN	NaN	NaN	NaN	NaN	NaN	NaN	NaN	NaN	NaN	NaN	NaN	NaN	NaN	NaN	NaN	NaN	NaN	NaN	NaN	NaN	15.5307	15.5278	2	2	12.8	24.536	0	35.334	CON__Q1RMN8
14.0609	NaN	NaN	13.7908	NaN	NaN	NaN	NaN	NaN	NaN	14.1304	NaN	NaN	NaN	NaN	15.1506	15.3609	15.2293	15.105	NaN	13.1476	15.2236	NaN	NaN	NaN	NaN	14.7536	13.6758	14.1875	NaN	16	16	17.2	140.37	0	31.038	CON__Q28085
13.5177	13.1419	13.1587	13.8112	13.1931	NaN	NaN	NaN	NaN	NaN	13.3861	14.2146	13.0382	NaN	NaN	15.1922	13.7727	13.8427	14.0066	14.6383	NaN	NaN	NaN	13.3157	NaN	NaN	12.5507	NaN	NaN	NaN	16	12	9.5	248.98	0	28.207	CON__Q28107
12.4098	NaN	NaN	NaN	12.6736	11.9671	13.6014	NaN	NaN	13.7775	NaN	NaN	NaN	NaN	NaN	NaN	13.3592	12.7586	13.5259	12.9102	13.7228	13.7099	13.0814	13.4194	13.8879	NaN	NaN	NaN	NaN	NaN	14	13	21.1	93.089	0	26.358	CON__Q29RQ1
NaN	12.0706	NaN	NaN	NaN	NaN	NaN	NaN	NaN	NaN	NaN	NaN	NaN	NaN	NaN	11.358	10.6189	NaN	NaN	10.6476	NaN	NaN	NaN	NaN	NaN	NaN	NaN	NaN	NaN	NaN	4	4	10.9	69.182	0	8.4371	CON__Q2HJF0
NaN	NaN	NaN	NaN	NaN	NaN	NaN	NaN	NaN	NaN	NaN	NaN	NaN	NaN	NaN	15.6531	NaN	NaN	NaN	NaN	NaN	15.0598	NaN	NaN	NaN	NaN	15.7191	NaN	NaN	NaN	3	3	9.5	38.348	0	5.5577	CON__Q2KIF2
NaN	NaN	NaN	NaN	NaN	NaN	NaN	NaN	NaN	NaN	NaN	NaN	NaN	NaN	NaN	NaN	NaN	NaN	NaN	NaN	NaN	NaN	NaN	18.6164	NaN	NaN	NaN	NaN	NaN	NaN	1	1	35.6	22.144	0	12.215	CON__Q2KIS7
NaN	NaN	NaN	NaN	NaN	NaN	NaN	NaN	NaN	NaN	NaN	NaN	NaN	9.74957	NaN	NaN	NaN	NaN	NaN	NaN	NaN	NaN	NaN	NaN	NaN	NaN	NaN	NaN	NaN	NaN	5	4	31.4	20.646	0	6.1566	CON__Q2KIT0
NaN	NaN	NaN	NaN	15.2346	NaN	NaN	NaN	NaN	NaN	NaN	NaN	NaN	NaN	NaN	NaN	NaN	NaN	NaN	NaN	NaN	NaN	NaN	NaN	NaN	NaN	NaN	NaN	NaN	NaN	3	3	17.7	22.911	0	5.3442	CON__Q2KIU3
NaN	NaN	NaN	14.1343	NaN	NaN	NaN	12.194	NaN	NaN	NaN	NaN	NaN	NaN	NaN	NaN	NaN	NaN	NaN	NaN	NaN	NaN	NaN	NaN	NaN	NaN	NaN	NaN	NaN	NaN	5	2	13.4	52.668	0	5.3864	CON__Q2KJ83
NaN	16.3811	16.4242	14.4639	NaN	18.6228	16.4082	NaN	NaN	16.4226	NaN	15.5239	NaN	14.8233	NaN	16.9479	16.7276	16.65	16.8724	16.8856	15.1398	16.502	14.6702	NaN	16.7545	16.1345	15.9428	15.8255	15.9126	16.1086	2	2	4.1	75.166	0	3.7857	CON__Q2TBQ1
12.4204	12.5346	13.1973	13.004	NaN	11.5757	13.9899	13.5093	13.5184	13.9347	12.7285	13.7044	10.6038	12.6255	12.298	12.7921	13.5509	13.9256	14.0993	13.8815	14.5847	14.589	14.4441	13.1934	14.8048	NaN	11.3777	12.8423	13.4312	NaN	45	44	41.3	187.37	0	323.31	CON__Q2UVX4
9.70018	NaN	NaN	NaN	9.86666	9.84582	10.0189	NaN	NaN	NaN	9.96953	9.86189	9.32073	NaN	9.85534	NaN	NaN	NaN	NaN	9.18559	NaN	NaN	NaN	NaN	NaN	9.103	NaN	8.55213	NaN	NaN	9	8	17.8	68.932	0	15.27	CON__Q32PI4
NaN	14.7468	NaN	NaN	13.5922	NaN	14.4761	NaN	15.6722	14.7868	15.2904	NaN	15.2021	12.5926	NaN	15.4348	15.7039	15.9152	15.8324	15.5982	NaN	15.1587	NaN	NaN	NaN	14.7084	14.4771	NaN	NaN	14.8693	9	9	31.8	43.017	0	18.692	CON__Q32PJ2
11.1414	NaN	12.2124	NaN	10.7505	NaN	12.6351	12.2086	12.3606	11.4738	NaN	12.3352	NaN	12.7804	12.8253	10.795	12.9533	12.9825	13.1149	12.3567	11.4609	12.3123	NaN	11.0817	NaN	NaN	12.643	NaN	12.0826	12.3331	17	2	38.8	51.385	0	38.318	CON__Q3KNV1;P08729	Keratin, type II cytoskeletal 7	KRT7
13.2907	12.8346	NaN	13.1553	NaN	12.4698	NaN	NaN	12.7261	13.7028	13.3784	NaN	NaN	NaN	13.0964	12.0951	11.525	NaN	NaN	12.3057	NaN	13.178	13.6138	13.1237	11.9185	NaN	12.0112	NaN	NaN	NaN	13	13	24.3	85.411	0	93.869	CON__Q3KUS7
12.2713	NaN	NaN	14.1968	NaN	NaN	12.4118	13.5399	NaN	14.5606	NaN	12.159	NaN	NaN	13.9487	13.499	13.1666	13.4449	13.3494	13.8146	NaN	NaN	NaN	NaN	14.2625	14.5711	13.3132	11.6289	NaN	NaN	7	1	27	53.341	0	184.89	CON__Q3MHN5
18.0308	17.8946	17.3725	17.5975	17.8766	19.604	19.7084	20.0065	20.0466	19.8154	17.8583	17.1782	16.4468	16.9915	17.9564	NaN	17.8736	17.9056	17.9334	NaN	16.5877	18.3055	17.0283	17.0139	17.3215	16.3087	NaN	15.1232	16.043	16.1071	5	5	55.2	22.06	0	151.71	CON__Q3SX09
NaN	NaN	NaN	NaN	NaN	NaN	NaN	NaN	NaN	NaN	NaN	NaN	NaN	NaN	NaN	NaN	NaN	NaN	11.8236	NaN	NaN	NaN	NaN	NaN	NaN	NaN	NaN	NaN	NaN	NaN	3	3	22.8	85.686	0	63.459	CON__Q3SX14
12.6676	NaN	12.9367	NaN	13.255	12.64	12.8602	12.4405	10.9018	12.5872	12.2293	12.6127	13.1345	12.3414	12.4256	12.358	13.7369	13.1356	NaN	13.7394	12.6609	11.8	12.0056	11.6387	12.4906	13.7534	14.3617	13.4907	13.4134	13.6532	18	18	38	68.587	0	127.56	CON__Q3SZ57
NaN	NaN	NaN	NaN	NaN	NaN	NaN	NaN	NaN	NaN	9.7025	NaN	NaN	NaN	10.114	NaN	NaN	NaN	NaN	NaN	NaN	11.9771	NaN	NaN	NaN	NaN	12.3295	10.7705	NaN	NaN	10	10	30.7	45.456	0	41.76	CON__Q3SZH5
7.31868	7.45483	NaN	NaN	NaN	NaN	NaN	NaN	NaN	NaN	NaN	8.63655	NaN	NaN	8.44352	8.76069	NaN	NaN	NaN	8.68222	NaN	NaN	NaN	NaN	NaN	NaN	NaN	NaN	NaN	NaN	9	9	38.1	23.182	0	72.057	CON__Q3SZR3
NaN	NaN	NaN	NaN	NaN	NaN	NaN	NaN	NaN	NaN	10.9907	10.9573	NaN	NaN	10.8895	12.1521	NaN	NaN	NaN	NaN	NaN	11.3438	11.0575	NaN	11.9371	NaN	NaN	NaN	NaN	NaN	9	9	22.2	52.295	0	99.662	CON__Q3SZV7
13.867	16.6101	17.4254	17.3787	16.5348	16.4332	17.4264	17.268	17.034	17.0952	13.9631	15.4968	17.2006	15.6495	15.974	15.3587	15.7278	16.6447	16.3633	16.4483	17.4666	14.3771	17.5731	17.509	17.4479	17.0598	15.3886	14.2056	NaN	15.2939	25	24	37.6	101.51	0	243.08	CON__Q3T052
NaN	13.0839	13.2625	NaN	NaN	NaN	NaN	NaN	NaN	13.2312	NaN	12.2401	12.8204	NaN	NaN	NaN	NaN	13.4387	13.3062	13.4726	NaN	NaN	NaN	NaN	NaN	10.8761	12.4762	14.3735	NaN	NaN	6	6	31.7	26.133	0	38.472	CON__Q3Y5Z3
16.252	16.6545	17.3373	17.2485	15.2691	16.7146	16.8774	16.7481	16.7766	16.3842	17.2675	18.0128	18.2635	18.1491	16.7272	17.9175	18.0165	17.4816	16.796	18.0095	15.3722	16.7852	16.091	14.7559	14.917	16.6196	16.8318	17.2704	16.8188	16.0393	2	2	30.7	62.87	0	228.56	CON__Q3ZBD7
NaN	NaN	NaN	NaN	NaN	NaN	NaN	NaN	NaN	12.776	NaN	NaN	NaN	NaN	NaN	NaN	NaN	NaN	NaN	NaN	NaN	NaN	NaN	NaN	NaN	NaN	12.6367	NaN	NaN	NaN	8	8	20.7	54.099	0	56.43	CON__Q3ZBS7
NaN	NaN	NaN	NaN	NaN	NaN	NaN	NaN	NaN	NaN	17.1445	16.5598	15.4732	16.6619	16.8241	NaN	NaN	NaN	NaN	NaN	NaN	NaN	NaN	NaN	NaN	NaN	NaN	NaN	NaN	NaN	1	0	9.2	50.529	0	8.1063	CON__Q497I4;CON__Q92764;C4AM86;CON__Q14532;Q14532;Q92764	Keratin, type I cuticular Ha2;Keratin, type I cuticular Ha5	KRT35;KRT32
11.7646	NaN	11.9826	12.0631	11.426	11.7309	13.4746	11.8485	12.0401	12.6868	10.9534	11.2761	11.4766	NaN	NaN	NaN	NaN	NaN	NaN	NaN	NaN	12.9157	12.1158	11.7855	11.3796	12.1567	NaN	12.2277	12.12	12.3264	8	8	30	42.663	0	95.489	CON__Q58D62
11.7968	10.7058	11.5769	11.1128	NaN	12.7328	12.7238	12.7372	13.7587	NaN	16.7724	16.9763	16.8786	16.8033	16.7689	17.7951	17.1067	16.9315	17.6771	17.3505	NaN	NaN	10.9115	11.5802	11.2105	15.2742	15.5249	15.1242	15.2061	15.6426	12	12	9.7	248.07	0	36.041	CON__Q5D862;Q5D862	Filaggrin-2	FLG2
NaN	NaN	NaN	NaN	NaN	NaN	NaN	NaN	NaN	NaN	17.1936	17.479	17.2906	NaN	17.2646	NaN	NaN	NaN	NaN	NaN	NaN	NaN	NaN	NaN	NaN	NaN	NaN	NaN	NaN	NaN	1	1	9.8	52.809	0	5.8192	CON__Q61726
14.6869	NaN	12.8944	14.4182	14.533	13.6365	NaN	14.6997	NaN	12.8764	14.9611	17.4588	16.6605	17.8954	16.3058	19.9278	19.1751	19.2797	19.2418	19.7086	17.2928	15.4385	NaN	17.132	NaN	15.683	18.4119	17.0601	15.7023	17.3932	2	1	7.9	56.75	0	6.7776	CON__Q6IME9;CON__Q14CN4-1;Q14CN4-3;Q14CN4-2;Q14CN4	Keratin, type II cytoskeletal 72	KRT72
15.4034	NaN	NaN	NaN	NaN	NaN	NaN	NaN	13.2106	NaN	14.3792	NaN	NaN	13.6989	13.7747	NaN	NaN	NaN	NaN	NaN	15.8714	NaN	15.7742	12.5398	NaN	NaN	NaN	13.9463	13.8995	NaN	1	1	4.8	64.842	0	6.4094	CON__Q6ISB0;CON__Q9NSB2;Q9NSB2	Keratin, type II cuticular Hb4	KRT84
NaN	12.8702	NaN	NaN	NaN	NaN	NaN	8.84185	NaN	NaN	12.7113	NaN	10.9173	14.0308	12.4251	16.8108	17.0335	17.3164	17.0303	17.8924	NaN	NaN	NaN	NaN	NaN	NaN	NaN	12.4124	10.2969	NaN	7	5	15.4	61.901	0	88.739	Q7Z794;CON__Q7Z794	Keratin, type II cytoskeletal 1b	KRT77
15.0386	14.4238	13.5659	14.3664	14.5898	14.6748	13.9132	14.2976	15.0481	13.5332	15.6037	13.9353	13.7168	14.479	15.4364	16.6831	16.4402	16.3688	16.1002	16.2118	18.2491	16.257	18.2157	16.4451	18.3465	16.3404	16.1771	16.3442	16.4582	15.764	5	5	4.4	282.39	0	35.329	CON__Q86YZ3;Q86YZ3	Hornerin	HRNR
18.7791	18.7846	NaN	15.6322	18.5018	17.43	16.3125	17.0613	16.6029	17.5429	15.7714	17.5127	16.9923	16.4809	16.6513	17.8137	18.2061	17.0955	17.0407	16.5276	17.9676	19.8668	19.2037	19.1317	18.2081	17.9471	18.6798	18.2842	16.9001	17.446	13	9	39.2	46.228	0	47.956	CON__Q95121
NaN	NaN	NaN	NaN	NaN	NaN	NaN	NaN	NaN	NaN	NaN	NaN	NaN	NaN	NaN	NaN	NaN	NaN	NaN	NaN	NaN	12.5963	NaN	NaN	NaN	NaN	12.988	NaN	NaN	NaN	5	5	14.6	52.129	0	10.579	CON__Q95M17
NaN	NaN	NaN	NaN	NaN	NaN	NaN	NaN	NaN	NaN	NaN	NaN	NaN	NaN	NaN	NaN	13.9893	13.4184	14.033	14.4992	NaN	NaN	NaN	NaN	NaN	NaN	NaN	NaN	NaN	NaN	1	1	5.2	48.131	0.0021362	2.4096	CON__Q9C075;Q9C075;Q9C075-2	Keratin, type I cytoskeletal 23	KRT23
NaN	NaN	NaN	NaN	NaN	NaN	NaN	10.9533	NaN	NaN	NaN	NaN	12.6524	NaN	NaN	NaN	NaN	NaN	NaN	NaN	NaN	NaN	NaN	12.5402	NaN	NaN	NaN	NaN	NaN	NaN	7	7	23.5	45.296	0	23.352	CON__Q9N2I2
11.4327	10.0713	13.1243	16.644	13.4798	13.6321	13.5882	13.4306	14.4404	13.6391	12.8311	13.6705	14.4252	11.9766	12.6918	15.4262	13.8751	15.3727	15.201	14.4728	15.4705	12.4725	15.3809	15.3539	14.8389	NaN	15.1354	10.9927	11.3953	9.82679	16	13	23	106.19	0	216.8	CON__Q9TRI1
NaN	NaN	11.7819	NaN	NaN	12.4403	NaN	12.0432	12.2745	NaN	NaN	11.9498	NaN	11.8369	11.9731	NaN	10.238	NaN	NaN	NaN	NaN	NaN	NaN	NaN	NaN	NaN	NaN	NaN	NaN	NaN	9	7	28.5	46.017	0	29.821	CON__Q9TT36
NaN	10.2331	9.88229	NaN	9.97384	NaN	NaN	NaN	NaN	10.3657	NaN	NaN	NaN	NaN	9.85727	NaN	NaN	NaN	NaN	NaN	NaN	10.428	NaN	NaN	NaN	NaN	NaN	NaN	NaN	NaN	11	5	34.8	46.897	0	162.38	CON__REFSEQ:XP_001252647
NaN	NaN	NaN	14.7495	15.1309	NaN	NaN	15.0483	NaN	NaN	NaN	13.9538	14.93	12.6259	NaN	14.9187	NaN	NaN	NaN	NaN	NaN	NaN	NaN	NaN	NaN	NaN	NaN	NaN	15.31	15.1013	7	7	14.1	69.561	0	15.547	CON__REFSEQ:XP_585019
21.2494	NaN	21.1558	24.2287	18.0863	20.9193	20.8923	20.6498	20.9417	NaN	17.1857	17.6024	NaN	20.602	17.445	NaN	NaN	NaN	NaN	NaN	19.794	17.7193	19.9327	19.9855	19.6744	20.318	NaN	19.9484	20.3426	20.0282	1	1	9.3	36.415	0.00065789	3.0818	CON__REFSEQ:XP_932229
NaN	NaN	NaN	NaN	NaN	NaN	NaN	NaN	NaN	NaN	18.3011	17.888	17.8349	18.0081	18.1767	NaN	NaN	NaN	NaN	NaN	NaN	NaN	NaN	NaN	NaN	NaN	NaN	NaN	NaN	NaN	1	1	4.4	53.728	0	44.789	CON__REFSEQ:XP_986630
NaN	NaN	NaN	NaN	NaN	15.2651	NaN	15.0237	NaN	NaN	NaN	NaN	NaN	NaN	NaN	NaN	NaN	NaN	NaN	NaN	NaN	NaN	NaN	NaN	NaN	NaN	NaN	NaN	NaN	NaN	2	2	5.6	49.036	0.0010199	2.6114	D3DP56;Q96LW4-2;Q96LW4;H0Y9N8	DNA-directed primase/polymerase protein	FLJ33167;PRIMPOL
11.8243	13.7776	NaN	12.9831	13.5787	12.3268	12.9649	13.1125	NaN	13.0851	14.4378	12.9026	12.6707	10.963	14.2104	12.9237	11.7793	11.5286	11.5156	12.3361	12.6252	9.93323	12.9162	13.3271	12.9445	13.0395	13.837	11.9961	11.1813	13.0454	25	24	35.6	102.33	0	92.451	D3DQV9;P78344;H0Y3P2;P78344-2;H0YCH5	Eukaryotic translation initiation factor 4 gamma 2	EIF4G2
14.5596	14.3135	14.2781	14.8095	14.7894	15.5378	14.9491	15.3368	14.9235	15.7515	14.4645	13.5302	13.7322	13.827	14.7985	14.3292	NaN	13.1193	13.1231	13.1434	13.6599	14.2878	14.1713	14.4666	13.6363	13.65	NaN	12.9685	12.8448	13.5379	3	3	26.3	15.616	0	29.918	D3YTB1;F8W727;P62910	60S ribosomal protein L32	RPL32
NaN	NaN	NaN	NaN	NaN	NaN	NaN	NaN	NaN	NaN	13.5534	NaN	NaN	NaN	NaN	NaN	NaN	NaN	13.6099	NaN	NaN	NaN	12.7191	NaN	NaN	NaN	NaN	NaN	NaN	NaN	4	4	7.5	76.059	0	5.1182	D3YTB5;P51617-4;P51617-2;P51617-3;P51617;H7C224;F8WAB6	Interleukin-1 receptor-associated kinase 1	IRAK1
14.9631	14.5226	15.5333	14.6199	15.4436	15.4557	15.248	14.8748	15.0703	13.4196	13.6673	15.7512	15.2559	13.6899	13.8147	14.7275	12.3701	15.0902	13.9707	15.0937	18.5777	16.712	16.8324	17.0915	17.7863	NaN	11.8423	NaN	12.5599	13.1798	14	14	15.8	135.34	0	98.496	H7C556;D3YTG3;Q7Z7G0;H0Y897;Q7Z7G0-3;Q7Z7G0-4;Q7Z7G0-2	Target of Nesh-SH3	ABI3BP
16.3704	14.7502	14.8851	16.3781	15.768	15.5823	14.0211	14.7611	15.5875	15.2298	16.9514	15.5227	15.4881	16.1268	16.6447	15.1321	13.328	NaN	NaN	14.3881	16.8076	13.8535	16.6576	17.0567	16.3938	17.212	15.0984	16.2936	16.8957	16.6509	3	3	36.7	51.582	0	59.825	D4Q8H0;Q9NYL2-2;Q9NYL2-3	Mitogen-activated protein kinase kinase kinase MLT	pk;ZAK
18.3418	19.1009	18.6428	18.4152	18.8482	18.083	17.4229	17.7515	17.188	16.9499	18.5909	17.3219	16.8515	17.1833	18.4245	17.2523	16.6379	16.3984	16.8582	17.1866	15.5644	15.1213	14.8294	15.333	15.7568	14.8105	18.0488	14.7829	15.0126	16.3223	8	8	59.3	26.839	0	319.51	D6R956;P09936;D6RE83;D6R974	Ubiquitin carboxyl-terminal hydrolase;Ubiquitin carboxyl-terminal hydrolase isozyme L1	UCHL1
NaN	NaN	NaN	NaN	NaN	10.6805	NaN	NaN	NaN	NaN	NaN	NaN	NaN	NaN	NaN	10.811	NaN	NaN	NaN	NaN	NaN	NaN	NaN	NaN	NaN	NaN	NaN	NaN	NaN	NaN	2	2	6.2	61.776	0	4.1027	D6R992;Q01201	Transcription factor RelB	RELB
NaN	NaN	NaN	NaN	NaN	NaN	NaN	NaN	NaN	NaN	15.4439	NaN	NaN	13.6433	NaN	NaN	NaN	NaN	NaN	NaN	NaN	NaN	NaN	NaN	NaN	NaN	NaN	NaN	NaN	14.6642	1	1	17.9	6.2791	0.0033603	2.2783	D6RFK1;D6R9A2;D6RFE6;D6RER3;D6RIF9;Q96G75	Protein RMD5 homolog B	RMND5B
NaN	NaN	NaN	NaN	NaN	NaN	NaN	NaN	NaN	NaN	NaN	NaN	14.686	NaN	NaN	NaN	NaN	NaN	NaN	NaN	NaN	NaN	NaN	NaN	NaN	NaN	NaN	NaN	NaN	NaN	1	1	53.1	16.536	0	33.895	D6R9B6		RPS3A
13.4504	13.7276	13.0941	11.5563	13.5221	NaN	10.6431	11.5742	11.0398	NaN	12.1851	11.8639	12.958	13.3444	12.6946	10.9134	NaN	NaN	NaN	NaN	12.4025	11.1132	14.6815	14.8207	13.6239	NaN	NaN	NaN	NaN	NaN	1	1	31.3	10.195	0	29.303	D6R9H7;E7EQ97;E7EPU7;P05496;Q06055;P48201;Q06055-3;Q06055-2	ATP synthase F(0) complex subunit C1, mitochondrial;ATP synthase F(0) complex subunit C2, mitochondrial;ATP synthase F(0) complex subunit C3, mitochondrial	ATP5G1;ATP5G2;ATP5G3
NaN	NaN	NaN	NaN	NaN	NaN	NaN	NaN	NaN	NaN	NaN	NaN	NaN	NaN	NaN	11.4173	NaN	NaN	NaN	NaN	NaN	NaN	NaN	NaN	NaN	12.0272	11.5399	11.1945	NaN	12.2467	5	5	14.6	54.766	0	21.364	Q96GZ6;Q96GZ6-2;Q96GZ6-9;Q96GZ6-5;D6RDB0;D6RHE3;Q96GZ6-6;D6R9S7;D6RF72;D6R9X6;D6R9M9;D6R925;D6RJC0;D6RC02;Q96GZ6-4;Q96GZ6-3	Solute carrier family 41 member 3	SLC41A3
NaN	NaN	NaN	NaN	NaN	NaN	NaN	NaN	NaN	NaN	NaN	NaN	NaN	NaN	NaN	13.5765	13.6786	14.0918	13.789	13.6271	NaN	NaN	NaN	NaN	NaN	NaN	NaN	NaN	12.3811	12.4782	2	2	6.2	38.247	0.00052757	3.1079	D6RIZ4;D6RA47;D6RE79;Q14728	Major facilitator superfamily domain-containing protein 10	MFSD10
NaN	15.3737	15.8387	16.882	12.887	NaN	15.9088	12.3324	15.1514	NaN	16.1011	16.3758	16.4755	16.6605	16.7369	15.8512	15.1118	16.0747	15.5579	16.8685	NaN	13.7402	15.1371	NaN	NaN	15.2984	15.7058	15.714	15.5015	14.8266	11	1	43.3	32.118	0	26.457	D6RA82	Annexin	ANXA3
NaN	NaN	NaN	NaN	NaN	NaN	NaN	NaN	NaN	NaN	NaN	NaN	NaN	NaN	NaN	NaN	NaN	15.3754	NaN	NaN	NaN	NaN	NaN	NaN	NaN	NaN	NaN	NaN	NaN	NaN	2	2	5.4	51.054	0.00076805	2.677	D6RAF2;Q6PIY7-2;Q6PIY7	Poly(A) RNA polymerase GLD2	PAPD4
NaN	NaN	NaN	NaN	NaN	12.032	NaN	12.8842	12.0886	NaN	12.4188	NaN	NaN	NaN	NaN	NaN	NaN	NaN	NaN	NaN	NaN	NaN	NaN	NaN	NaN	NaN	NaN	NaN	NaN	NaN	2	2	14	16.286	0.00013428	3.3856	D6RB33;D6RAL8;D6RDV8;Q92564-2;Q92564;Q92564-3	DCN1-like protein;DCN1-like protein 4	DCUN1D4
16.0536	16.904	15.6173	16.5251	17.0056	16.4345	16.4071	16.4903	16.6777	16.8786	16.3924	16.6067	16.3647	15.9623	15.0471	15.9548	16.66	17.4188	16.0419	16.9911	17.6601	17.1631	17.4199	17.1063	17.1747	16.7662	16.2494	16.6371	15.9537	16.1205	7	7	57.5	20.775	0	139.67	D6RAN4;P32969;A0A2R8Y5Y7;E7ESE0	60S ribosomal protein L9	RPL9
20.2661	19.3335	19.6671	20.5881	20.7469	18.8814	NaN	NaN	NaN	NaN	20.233	20.3647	21.3713	20.5352	17.7927	NaN	NaN	NaN	NaN	NaN	22.8438	NaN	22.7542	22.872	22.8682	20.6931	17.2389	18.1363	19.5432	19.932	5	5	55.9	10.474	0	11.137	D6RAN8;H7C5U8;Q9P0M9	39S ribosomal protein L27, mitochondrial	MRPL27
14.2462	14.2453	13.8993	13.3407	14.4892	14.1566	13.9061	13.2989	13.8439	NaN	14.0557	NaN	14.309	14.1861	14.6965	NaN	NaN	NaN	NaN	NaN	13.1084	NaN	13.5517	13.3879	14.0274	NaN	NaN	NaN	NaN	NaN	4	4	27.5	20.147	0	9.5994	D6RBS5;Q8IZ81;D6RHX2	ELMO domain-containing protein 2	ELMOD2
15.9388	16.1132	16.0152	16.2417	15.9447	15.855	15.5319	15.971	15.69	15.0083	16.711	16.0561	16.1207	16.1003	16.0933	15.2877	13.6161	13.86	14.1488	14.7563	14.1751	11.2927	14.3226	14.3507	14.4144	15.7827	15.1358	15.7981	15.6269	15.5429	4	4	20.8	28.512	0	53.091	D6RBW1;P06730;P06730-3;P06730-2;H0Y8J7	Eukaryotic translation initiation factor 4E	EIF4E
NaN	NaN	10.5934	11.0853	NaN	NaN	9.79839	10.7193	10.6666	11.4265	NaN	13.6179	13.2523	12.4342	NaN	NaN	NaN	NaN	NaN	NaN	NaN	NaN	11.7452	NaN	NaN	11.8207	10.7402	11.0741	11.432	12.1789	8	8	40.2	28.102	0	35.626	D6RCD0;Q8NBQ5	Estradiol 17-beta-dehydrogenase 11	HSD17B11
NaN	NaN	13.8383	13.414	NaN	NaN	NaN	NaN	NaN	NaN	NaN	NaN	NaN	NaN	NaN	NaN	NaN	NaN	NaN	NaN	NaN	NaN	NaN	NaN	NaN	NaN	NaN	NaN	NaN	NaN	2	2	17.7	12.389	0.0093668	1.6371	H0YAG5;D6RCM2;Q9Y3D5	28S ribosomal protein S18c, mitochondrial	MRPS18C
13.5584	14.2341	14.0805	14.6264	13.9649	17.7385	17.7054	17.6965	17.6822	17.4944	15.9772	16.4196	16.4476	16.3362	16.2664	17.4214	NaN	16.9504	17.0254	17.0356	NaN	16.2121	14.3747	15.1078	15.469	16.2999	15.1776	15.0749	15.2759	16.3129	3	3	19.1	17.679	0	10.147	D6RHJ6;D6RD17;P01591;C9JA05	Immunoglobulin J chain	JCHAIN;IGJ
NaN	NaN	NaN	NaN	15.8256	NaN	NaN	NaN	NaN	NaN	NaN	NaN	NaN	NaN	16.3712	NaN	NaN	NaN	NaN	NaN	NaN	NaN	NaN	NaN	14.9828	NaN	NaN	NaN	NaN	14.3844	4	4	6.8	77.942	0	5.5682	D6RDH9;D6RJG9;Q9Y5W7-2;Q9Y5W7-3;Q9Y5W7-4;Q9Y5W7	Sorting nexin-14	SNX14
NaN	NaN	NaN	NaN	NaN	NaN	NaN	NaN	NaN	NaN	12.5291	NaN	NaN	NaN	NaN	NaN	NaN	NaN	NaN	NaN	NaN	NaN	NaN	NaN	NaN	NaN	NaN	NaN	NaN	NaN	3	3	11.8	48.917	0	4.8472	F8WEV0;D6RDI8;Q709F0-2;Q709F0	Acyl-CoA dehydrogenase family member 11	ACAD11
NaN	NaN	NaN	NaN	NaN	NaN	NaN	NaN	NaN	12.9855	NaN	NaN	NaN	NaN	NaN	NaN	NaN	NaN	NaN	NaN	NaN	NaN	NaN	NaN	NaN	NaN	NaN	NaN	NaN	NaN	1	1	36.3	19.989	0	16.145	D6RDK6;D6RBN5;D6RI08;D6RDK1;D6RIV2;D6R9T5		OCIAD1
14.5314	12.5058	12.7557	NaN	13.3228	NaN	14.5487	14.06	14.5681	13.9485	NaN	13.8082	13.9457	14.2026	15.2951	15.7535	14.7894	16.5329	16.5332	16.0787	14.4405	13.4337	NaN	NaN	14.2434	NaN	13.0033	14.1278	NaN	13.6186	6	6	55.3	14.035	0	21.62	D6RDM7;P61086;P61086-2;P61086-3	Ubiquitin-conjugating enzyme E2 K	UBE2K
NaN	NaN	NaN	NaN	NaN	NaN	NaN	NaN	NaN	NaN	NaN	NaN	NaN	NaN	NaN	18.969	19.4485	19.5751	19.4611	19.214	NaN	NaN	NaN	NaN	NaN	NaN	NaN	NaN	NaN	NaN	2	2	8.1	30.874	0.0065139	1.8582	D6RDX7;Q6PCB8-2;Q6PCB8	Embigin	EMB
13.7405	NaN	NaN	14.3999	NaN	12.7789	NaN	NaN	12.2446	NaN	13.6395	NaN	NaN	NaN	13.2215	NaN	NaN	NaN	NaN	NaN	NaN	NaN	NaN	NaN	NaN	NaN	NaN	NaN	NaN	NaN	3	3	6.3	61.863	0	5.1119	O75879;D6REA0;D6RDU9	Glutamyl-tRNA(Gln) amidotransferase subunit B, mitochondrial	GATB;PET112
NaN	13.7	14.4748	14.1622	NaN	NaN	NaN	NaN	NaN	15.1911	NaN	14.3452	14.3784	13.9949	NaN	NaN	NaN	NaN	NaN	NaN	NaN	15.5016	NaN	NaN	NaN	14.2282	NaN	NaN	NaN	14.4477	3	3	7.5	57.868	0.0046472	2.0467	D6REB5;P35475;P35475-2;D6R9D5	Alpha-L-iduronidase	IDUA
14.4901	13.6915	13.1467	NaN	10.0583	13.8543	13.8558	NaN	13.0493	13.8819	16.1919	13.6949	15.2712	14.5863	15.5247	12.7986	14.0942	13.2741	14.3332	14.4406	14.4469	14.6182	15.6153	15.124	13.795	16.1163	17.3532	12.5449	16.4408	15.9825	14	9	41.9	49.005	0	220.29	D6RGI3;D6RER5;Q9NVA2;Q9NVA2-2;D6RDU5	Septin-11	2021-09-11
15.576	14.726	14.2812	16.4358	14.7175	18.3171	17.6566	17.8009	19.1148	17.1208	17.6674	16.281	17.5046	17.5078	17.6471	15.4973	NaN	15.9105	15.4245	16.3586	15.8427	NaN	13.5585	14.0018	14.98	15.3872	17.7027	14.2961	15.3659	17.3113	31	18	35.3	136.22	0	323.31	D6REX3;O94979;O94979-8;O94979-2;O94979-9;O94979-4;O94979-3;O94979-10;O94979-6;H7BXG7;O94979-7;D6RHZ5	Protein transport protein Sec31A	SEC31A
15.6855	NaN	15.3027	15.7689	14.5072	17.7291	17.5927	16.782	17.7517	17.9144	17.0124	17.2006	16.4836	17	16.7524	16.0769	16.0532	14.8104	15.9277	15.3252	17.4574	17.1151	16.1485	16.9279	17.1163	17.8613	16.0769	17.8991	18.0272	17.4882	19	16	49.8	53.02	0	323.31	D6RF35;P02774;P02774-3;D6RBJ7;P02774-2	Vitamin D-binding protein	GC
NaN	12.9624	13.4013	NaN	NaN	NaN	NaN	NaN	NaN	13.3205	NaN	NaN	13.9471	NaN	NaN	NaN	NaN	NaN	NaN	NaN	NaN	NaN	NaN	NaN	NaN	11.2576	NaN	NaN	14.482	NaN	9	8	34.6	38.673	0	27.385	Q9P2W9;D6RF48	Syntaxin-18	STX18
NaN	NaN	NaN	16.619	NaN	NaN	NaN	NaN	NaN	NaN	NaN	NaN	NaN	NaN	NaN	NaN	NaN	NaN	NaN	NaN	NaN	NaN	NaN	NaN	NaN	NaN	NaN	NaN	NaN	NaN	1	1	2.3	49.317	0.0093713	1.6384	D6RJG0;D6RF86;P55285-2;Q9Y6N8;Q9ULB4;P55285	Cadherin-6;Cadherin-10;Cadherin-9	CDH10;CDH6;CDH9
NaN	NaN	NaN	NaN	NaN	NaN	NaN	NaN	NaN	NaN	NaN	NaN	NaN	NaN	NaN	NaN	NaN	NaN	NaN	NaN	NaN	NaN	13.6359	NaN	13.1849	NaN	NaN	NaN	NaN	NaN	4	1	11	51.236	0	6.6922	E7EM50;D6RFE8;E7EWV1;Q5H8A4-4;Q5H8A4-2;Q5H8A4;Q5H8A4-5;D6R9J9	GPI ethanolamine phosphate transferase 2	PIGG
NaN	14.9584	NaN	NaN	NaN	NaN	NaN	14.4941	NaN	14.8374	13.7648	NaN	15.0296	NaN	NaN	NaN	NaN	NaN	NaN	NaN	NaN	NaN	NaN	NaN	NaN	17.4206	16.9068	17.5593	16.0441	NaN	6	6	21.1	36.764	0	8.6019	D6RFG8;P27707;D6RCP9	Deoxycytidine kinase	DCK
16.6147	16.9523	16.8308	16.5067	17.0006	16.4725	16.3579	16.4854	16.3354	16.1223	16.9523	16.4652	16.036	16.4064	17.0624	14.4629	15.1411	14.5324	14.5138	15.5726	15.2365	15.7819	15.967	16.1679	16.0906	16.1085	16.1762	16.1364	16.023	16.0132	12	5	57.4	25.608	0	63.369	D6RG13;P61247;D6RAT0;D6RB09;E9PFI5;H0Y8L7;H0Y9Y4;D6RAS7	40S ribosomal protein S3a	RPS3A
9.82698	10.9635	9.37829	8.36383	10.3343	11.7397	9.93136	9.56571	10.8287	9.47198	7.98168	10.2708	9.37463	9.26952	9.47996	9.90448	11.9487	11.7152	10.1067	10.2446	20.5647	20.4227	22.3214	20.1897	21.8676	10.6587	10.0942	10.7093	10.4286	10.5344	85	83	37.3	333.2	0	323.31	D6RGG3;Q99715;Q99715-4;Q99715-2;A0A087X0A8	Collagen alpha-1(XII) chain	COL12A1
NaN	NaN	NaN	NaN	NaN	NaN	NaN	NaN	NaN	NaN	17.3657	NaN	NaN	NaN	NaN	NaN	NaN	NaN	NaN	NaN	NaN	NaN	NaN	NaN	NaN	NaN	NaN	NaN	NaN	NaN	1	1	5.1	22.31	0.0015169	2.4869	F6S289;D6RGK0;Q8WV60-2;Q8WV60-3;Q8WV60	Pentatricopeptide repeat-containing protein 2, mitochondrial	PTCD2
15.0263	13.8586	13.9593	14.4052	14.8475	14.6178	14.754	14.3225	14.2233	13.9577	13.2422	NaN	NaN	14.44	14.7202	NaN	NaN	NaN	NaN	NaN	17.9061	17.0982	17.6972	16.9244	17.802	13.9206	14.392	13.64	13.596	14.0602	8	8	6.1	190.07	0	18.383	D6RIA3		LOC285556
NaN	NaN	NaN	15.1852	NaN	13.597	14.1252	NaN	NaN	14.9296	13.726	NaN	NaN	NaN	NaN	15.577	14.3433	14.4832	14.5409	14.4235	NaN	NaN	NaN	NaN	NaN	NaN	NaN	NaN	NaN	NaN	5	5	16.8	46.977	0	28.991	D6RIY6;Q06265;Q06265-2;Q06265-3;Q06265-4	Exosome complex component RRP45	EXOSC9
NaN	NaN	NaN	NaN	NaN	NaN	NaN	NaN	NaN	NaN	9.08802	NaN	8.74631	NaN	NaN	NaN	NaN	NaN	NaN	NaN	NaN	NaN	NaN	NaN	NaN	NaN	NaN	NaN	NaN	NaN	7	7	47.3	21.529	0	14.633	D6RJ90;Q9Y6G5;H0Y9N4;D6RC04	COMM domain-containing protein 10	COMMD10
NaN	NaN	NaN	NaN	NaN	15.9686	NaN	15.5338	NaN	15.7832	NaN	15.4356	NaN	NaN	NaN	17.3355	NaN	NaN	NaN	NaN	17.6345	15.9832	16.4168	16.676	17.8898	NaN	NaN	15.1039	17.2169	16.4307	3	2	19.7	19.534	0	17.469	Q02045;D6RJ91;D6RA88	Myosin light chain 5	MYL5
15.4195	NaN	NaN	14.8811	15.1505	14.862	14.2332	13.8616	14.4558	NaN	15.3296	14.5546	NaN	14.5861	15.1067	NaN	NaN	NaN	NaN	NaN	NaN	14.0839	14.3137	15.2641	14.9346	14.9476	NaN	NaN	NaN	NaN	6	6	13.3	77.516	0	25.075	E9PHC0;E9PCZ3;D6RJC3;E7EQN9;O15327;E9PG59	Type II inositol 3,4-bisphosphate 4-phosphatase	INPP4B
12.2862	13.2256	13.9688	NaN	12.9255	NaN	NaN	NaN	NaN	NaN	NaN	NaN	NaN	NaN	NaN	NaN	NaN	NaN	NaN	NaN	NaN	NaN	13.5628	12.3293	NaN	NaN	NaN	NaN	NaN	NaN	1	1	61.7	5.2652	0	34.197	E0CX11	Uncharacterized protein C7orf73	C7orf73
NaN	NaN	12.8118	NaN	NaN	NaN	NaN	NaN	NaN	NaN	NaN	NaN	NaN	NaN	NaN	NaN	NaN	NaN	NaN	NaN	NaN	NaN	NaN	NaN	NaN	NaN	NaN	NaN	NaN	NaN	1	1	52.2	50.723	0	102.91	E2QRB9;Q16881-7	Thioredoxin reductase 1, cytoplasmic	TXNRD1
NaN	17.5224	17.0413	16.9306	17.551	19.0278	18.2265	17.8464	17.5064	18.5598	15.7042	17.8737	17.6776	18.4167	16.7419	15.7792	18.2264	15.9999	15.1784	15.5623	19.8401	15.4892	18.887	19.2123	19.6192	18.8161	18.9923	16.2558	16.8095	16.2881	18	1	22.5	138.86	0	143.52	E3W994;J3KR49;A0A0U1RQI6;O75122	CLIP-associating protein 2	CLASP2
NaN	NaN	NaN	NaN	NaN	NaN	NaN	10.3384	NaN	NaN	NaN	NaN	NaN	NaN	NaN	NaN	NaN	NaN	NaN	NaN	NaN	11.8795	NaN	NaN	NaN	NaN	11.5128	NaN	NaN	NaN	7	7	10	114.54	0	8.7998	E5RFF3;Q9UHF7;Q9UHF7-3;Q9UHF7-2;H0YAV4	Zinc finger transcription factor Trps1	TRPS1
NaN	13.6052	NaN	NaN	NaN	NaN	NaN	NaN	NaN	NaN	NaN	NaN	NaN	NaN	NaN	NaN	NaN	NaN	NaN	NaN	14.0045	NaN	NaN	13.7584	12.9276	NaN	13.9348	NaN	NaN	14.2329	5	5	33.3	22.653	0	7.1989	E5RFF9;Q9BRT9	DNA replication complex GINS protein SLD5;DNA replication complex GINS protein SLD5;DNA replication complex GINS protein SLD5, N-terminally processed	GINS4
NaN	NaN	14.2519	NaN	NaN	NaN	14.3686	NaN	NaN	14.8233	NaN	13.7159	NaN	NaN	NaN	NaN	NaN	NaN	NaN	NaN	NaN	NaN	NaN	NaN	NaN	14.5834	14.1854	14.5666	NaN	14.6266	3	3	18.2	21.807	0.00013492	3.457	E5RFJ1;Q96MF7;E5RIM1;A0A087WTZ8;E5RHW9	E3 SUMO-protein ligase NSE2	NSMCE2
NaN	NaN	NaN	NaN	NaN	NaN	NaN	NaN	NaN	13.0303	NaN	NaN	NaN	NaN	NaN	15.6592	15.261	15.8277	15.9181	16.0172	NaN	NaN	NaN	NaN	NaN	NaN	NaN	NaN	NaN	NaN	3	2	17.8	57.49	0	11.82	E5RFQ1;Q9UH73;Q9UH73-2	Transcription factor COE1	EBF1
15.623	15.4996	13.846	14.8467	14.8616	14.9507	15.2358	14.2189	13.3137	13.8626	15.3226	14.6283	14.8754	14.6068	15.1037	NaN	NaN	13.601	13.0852	14.8492	13.0088	12.8174	NaN	NaN	NaN	14.0338	12.8891	NaN	NaN	14.0761	8	7	23.9	58.855	0	17.076	E5RFU2;P34913;P34913-3;P34913-2;E5RFH6	Bifunctional epoxide hydrolase 2;Cytosolic epoxide hydrolase 2;Lipid-phosphate phosphatase	EPHX2
NaN	NaN	NaN	NaN	NaN	NaN	NaN	NaN	NaN	16.0042	NaN	NaN	NaN	NaN	NaN	NaN	NaN	NaN	NaN	NaN	NaN	NaN	NaN	NaN	NaN	NaN	NaN	NaN	NaN	NaN	1	1	52.6	15.34	0	31.507	E5RFX7;H0YBG2		PROSC
15.6489	15.8362	16.0491	15.5542	15.7066	17.3614	17.1764	16.2863	16.7208	16.3413	13.3969	15.952	15.3835	16.3658	16.1482	16.6213	17.4052	16.8496	18.067	16.4305	13.6138	15.4058	15.5015	NaN	12.792	16.5236	16.7452	13.5132	16.2456	16.4815	10	9	39.8	36.418	0	26.441	E5RG17;Q6P1N9;G5EA19;U3KQS5;H0YBX2;Q6P1N9-2;A0A0D9SGD3;E5RGF2;E5RK70	Putative deoxyribonuclease TATDN1	TATDN1
16.2638	16.1724	16.1828	NaN	NaN	16.0803	16.1489	NaN	16.0687	NaN	16.4763	NaN	15.6325	15.817	NaN	15.7308	NaN	NaN	NaN	NaN	NaN	NaN	15.1585	14.6342	NaN	15.9869	NaN	16.166	NaN	16.2249	2	2	7.7	42.28	0.0066161	1.8263	Q8NHU3;E5RGG5;E5RJ63	Phosphatidylcholine:ceramide cholinephosphotransferase 2	SGMS2
NaN	18.1318	NaN	NaN	NaN	NaN	NaN	NaN	NaN	18.1472	NaN	NaN	NaN	NaN	NaN	15.5704	14.8874	15.0861	15.16	14.9097	14.4423	NaN	16.7852	13.4738	17.0814	NaN	16.8221	NaN	17.1011	17.2238	3	3	38.5	13.466	0	46.698	E5RGS4;O60925	Prefoldin subunit 1	PFDN1
NaN	13.4952	13.01	12.5604	13.0233	14.0229	NaN	11.7176	11.7147	12.2642	NaN	NaN	12.8289	NaN	NaN	NaN	NaN	NaN	15.0503	NaN	NaN	NaN	NaN	NaN	NaN	NaN	NaN	13.7723	15.1192	13.2986	1	1	16.1	19.574	0	6.1956	E5RGX5;Q93045;Q93045-2	Stathmin;Stathmin-2	STMN2
17.0484	17.9891	17.7118	17.4949	17.7119	15.5599	16.4872	16.2824	16.5582	16.9784	17.7406	17.8892	17.872	18.0453	18.057	17.3683	16.9185	17.3549	17.472	17.8505	16.7229	16.3529	16.7279	16.9268	16.3667	17.8035	17.6683	17.2086	17.6043	16.2284	6	6	82	9.9601	0	138.26	E5RHG8;Q15369;Q15369-2;R4GMY8	Transcription elongation factor B polypeptide 1	TCEB1
17.9047	17.3713	18.2452	18.4727	17.4661	16.901	16.6317	17.2165	17.6313	17.0256	17.5778	17.3351	17.3644	17.4378	17.6505	17.5287	NaN	NaN	16.6335	16.8964	16.996	17.022	17.0166	16.9706	16.5933	17.1365	17.0455	17.3366	16.9778	16.9803	2	2	8.9	28.29	0.0041887	2.1351	E5RHN5;Q92561	Phytanoyl-CoA hydroxylase-interacting protein	PHYHIP
14.2804	14.8419	14.1227	15.0855	NaN	13.0855	13.2845	13.9296	15.7689	14.2309	15.2725	14.5612	14.6364	15.4287	13.4658	15.8478	15.973	16.1642	16.4337	16.3772	14.8655	16.783	13.2417	14.1191	15.4169	15.184	15.1785	15.5836	14.5627	15.6472	10	8	37.3	37.725	0	44.53	E5RHW4;O94905	Erlin-2	ERLIN2
NaN	NaN	NaN	NaN	NaN	NaN	NaN	NaN	NaN	NaN	NaN	13.3502	NaN	13.451	NaN	NaN	NaN	NaN	NaN	NaN	NaN	NaN	NaN	NaN	NaN	NaN	NaN	NaN	NaN	NaN	1	1	55	11.865	0	30.849	E5RI98		NPM1
NaN	NaN	NaN	NaN	NaN	NaN	NaN	10.1738	NaN	NaN	NaN	NaN	NaN	NaN	NaN	NaN	NaN	NaN	NaN	NaN	NaN	NaN	NaN	NaN	NaN	NaN	NaN	NaN	NaN	NaN	4	4	34.5	15.389	0	6.007	E5RIH3		PSD3
NaN	NaN	NaN	NaN	NaN	NaN	NaN	NaN	NaN	NaN	15.3515	NaN	NaN	14.8123	15.3271	NaN	NaN	NaN	NaN	NaN	NaN	NaN	NaN	NaN	NaN	NaN	NaN	NaN	NaN	NaN	1	1	43.8	15.207	0	49.745	E5RIT6;Q9UNX3	60S ribosomal protein L26-like 1	RPL26L1
14.0818	14.0764	19.4383	16.5713	15.7519	18.7952	18.3295	18.8349	18.799	13.2269	17.969	17.8448	17.5387	17.7159	17.7235	16.034	15.6665	16.0751	15.9599	15.6504	16.0628	NaN	19.2579	18.8544	19.0383	18.3398	NaN	17.706	NaN	NaN	6	6	56	10.08	0	12.203	E5RIW3;E5RJD8;O75347;E5RHG6;O75347-2	Tubulin-specific chaperone A	TBCA
NaN	NaN	NaN	NaN	NaN	NaN	NaN	NaN	NaN	NaN	NaN	NaN	15.6153	NaN	NaN	15.8965	17.0531	15.6251	15.373	15.9415	NaN	NaN	NaN	NaN	NaN	13.6018	NaN	NaN	14.7464	NaN	6	6	25.3	33.419	0	9.3514	Q9P015;E5RIZ4;E5RHF4	39S ribosomal protein L15, mitochondrial	MRPL15
13.7398	NaN	NaN	14.3321	NaN	NaN	NaN	NaN	14.4059	NaN	NaN	NaN	NaN	NaN	NaN	NaN	NaN	NaN	NaN	NaN	13.8446	NaN	NaN	NaN	NaN	NaN	NaN	NaN	NaN	NaN	1	1	8	31.771	0.0090326	1.6628	E5RJ52;P53677	AP-3 complex subunit mu-2	AP3M2
17.4392	16.627	17.5318	16.8169	17.5495	17.7765	17.7014	17.1395	17.5415	15.3177	15.7675	17.3569	15.7368	16.6527	17.4867	NaN	NaN	NaN	NaN	NaN	NaN	NaN	NaN	NaN	NaN	NaN	NaN	NaN	NaN	NaN	4	4	26.7	22.423	0.0091449	1.6542	E5RJF8;E5RFM2;E5RK82;O15182;H0YBL5;E5RH67	Centrin-3	CETN3
NaN	NaN	NaN	14.3424	NaN	NaN	14.5473	NaN	14.709	14.0099	NaN	13.4075	13.5277	12.4274	13.9337	15.1911	16.1892	15.309	17.0982	16.8838	12.3013	NaN	NaN	NaN	NaN	15.1088	16.232	15.1261	15.2022	14.7475	3	3	58.2	8.8399	0	11.007	E5RJZ1;H0YBD2;O14548	Cytochrome c oxidase subunit 7A-related protein, mitochondrial	COX7A2L
NaN	13.1202	12.1097	14.9285	NaN	NaN	12.0699	12.9975	NaN	13.906	NaN	14.9881	15.0168	14.2392	16.4718	17.2865	14.9078	14.7408	14.8744	15.9773	NaN	NaN	NaN	NaN	NaN	15.1957	15.9568	15.3718	15.028	15.6081	2	2	49.6	51.776	0	323.31	E5RK69	Annexin	ANXA6
NaN	NaN	NaN	NaN	NaN	NaN	NaN	NaN	NaN	NaN	NaN	NaN	NaN	NaN	NaN	NaN	NaN	NaN	NaN	NaN	NaN	16.7519	NaN	NaN	NaN	NaN	NaN	NaN	NaN	NaN	1	1	10.6	12.302	0.0071925	1.7828	E5RK99;Q96CG8-3;Q96CG8-2;Q96CG8	Collagen triple helix repeat-containing protein 1	CTHRC1
15.2516	15.6899	14.7899	14.8703	13.9105	14.3483	14.4511	14.6792	14.9188	14.6876	14.9945	15.1806	15.7123	15.2169	14.5468	15.1982	13.3667	NaN	NaN	15.8102	13.2494	13.6381	14.1278	14.852	13.4996	13.0852	14.6876	15.276	14.9606	13.5874	8	8	40.1	36.163	0	81.384	Q7L5N1;E7EM64	COP9 signalosome complex subunit 6	COPS6
NaN	NaN	NaN	NaN	NaN	14.4248	15.0226	NaN	NaN	14.2568	NaN	14.8123	14.9141	14.663	NaN	14.6099	NaN	NaN	14.9268	NaN	NaN	17.1549	NaN	NaN	NaN	NaN	NaN	14.015	14.1363	NaN	6	6	16	50.051	0	5.9452	E7EM93;Q9BQG2	Peroxisomal NADH pyrophosphatase NUDT12	NUDT12
NaN	NaN	NaN	NaN	14.076	14.2063	14.418	NaN	13.5314	NaN	NaN	NaN	NaN	NaN	14.7949	16.7043	16.4938	16.5498	16.5578	16.7093	NaN	NaN	13.9111	NaN	NaN	NaN	NaN	13.4236	NaN	NaN	6	6	11.6	67.751	0	13.938	E7EMD6;O43572	A-kinase anchor protein 10, mitochondrial	AKAP10
18.006	17.6826	17.9122	18.0396	18.0501	18.262	18.3924	18.4366	18.2861	18.1479	18.6835	18.5964	18.7701	18.371	18.423	16.5399	16.6426	NaN	NaN	16.1462	18.2191	18.3003	18.3773	18.555	18.4508	17.8521	17.8764	18.2465	18.3906	17.8956	15	15	43	47.142	0	41.847	J3QLD9;E7EMK3;Q14254	Flotillin-2	FLOT2
15.4725	14.6481	14.7918	11.8512	15.056	15.9816	14.7742	14.5674	14.845	14.5738	16.2327	15.4351	15.6417	15.6531	16.0259	NaN	13.1127	13.02	13.4165	14.628	18.6927	15.8016	17.962	17.8976	18.6229	16.0477	15.0604	15.3339	15.3641	15.7216	6	6	41.8	19.245	0	22.293	E7EMN6;P41236;Q6NXS1	Protein phosphatase inhibitor 2;Protein phosphatase inhibitor 2-like protein 3	PPP1R2;PPP1R2P3
12.4617	NaN	13.5336	13.6688	13.159	NaN	NaN	NaN	NaN	NaN	NaN	NaN	NaN	NaN	NaN	NaN	12.3388	NaN	NaN	NaN	NaN	14.4822	NaN	NaN	NaN	NaN	NaN	NaN	NaN	NaN	5	4	46.6	16.23	0	5.7311	J3KMY5;G3V3E8;E7EMS2;G3V3D1;P61916;G3V2V8;H0YIZ1;P61916-2	Epididymal secretory protein E1	NPC2
NaN	16.3638	16.6371	NaN	NaN	NaN	15.7049	16.1629	NaN	NaN	14.675	16.5303	16.539	16.5652	14.1921	NaN	NaN	NaN	NaN	NaN	NaN	15.23	NaN	NaN	NaN	15.2344	15.8248	15.6525	15.6088	15.702	2	2	6.7	78.881	0	35.155	E7EMV2;E7ESP9;P07197	Neurofilament medium polypeptide	NEFM
NaN	NaN	NaN	NaN	8.68902	NaN	NaN	NaN	10.6344	NaN	NaN	NaN	NaN	7.5735	NaN	NaN	NaN	NaN	NaN	NaN	19.6451	19.4665	19.1813	19.2427	19.3281	8.14078	8.86796	11.3605	11.8228	11.7428	10	2	40.8	59.499	0	144.38	P15502-6;P15502-10;E7EN65;P15502-1;P15502-2;E7ENM0;P15502-7;P15502-13;P15502-12;F8WAH6;P15502-9;G3V0G6;P15502-5;P15502-4;P15502;B3KRT8;E7ETP7	Elastin	ELN
NaN	NaN	NaN	NaN	NaN	NaN	NaN	12.2376	NaN	NaN	NaN	NaN	NaN	NaN	NaN	NaN	NaN	NaN	NaN	NaN	NaN	NaN	NaN	NaN	NaN	NaN	NaN	NaN	NaN	NaN	5	4	6.1	113.23	0	4.7073	E7EN73;Q8IZA0-2;Q8IZA0;C9J519;Q8IZA0-3	Dyslexia-associated protein KIAA0319-like protein	KIAA0319L
14.2861	NaN	NaN	13.8776	14.2409	13.7858	NaN	NaN	13.7359	NaN	NaN	14.1655	13.8666	14.0333	14.4564	NaN	NaN	NaN	NaN	NaN	NaN	NaN	NaN	NaN	NaN	NaN	NaN	14.4508	NaN	NaN	2	2	13.4	15.855	0.0088011	1.6776	Q5T8T7;E7EN96;Q5T8T8;Q15528-2;Q15528;E9PGW7	Mediator of RNA polymerase II transcription subunit 22	MED22
12.6213	12.7199	12.1925	NaN	NaN	14.0618	NaN	14.4731	12.5605	13.1695	14.2578	13.9273	13.8343	13.3853	14.6367	13.9823	14.4679	14.201	14.165	13.5152	12.2801	NaN	NaN	NaN	NaN	14.187	14.0157	14.1974	13.9398	12.6842	2	2	43.9	19.018	0	55.048	E7END7;P62820;P62820-2	Ras-related protein Rab-1A	RAB1A
NaN	13.9164	NaN	NaN	NaN	NaN	NaN	12.9895	NaN	12.6362	NaN	NaN	NaN	NaN	NaN	NaN	NaN	NaN	NaN	NaN	NaN	14.5864	13.4866	NaN	13.4039	14.0823	13.959	14.3573	14.6671	13.4014	1	0	60.9	278.11	0	323.31	E7ENL6;P12111-4	Collagen alpha-3(VI) chain	COL6A3
NaN	NaN	NaN	NaN	NaN	NaN	NaN	NaN	NaN	NaN	NaN	NaN	13.1672	13.4394	NaN	NaN	13.361	NaN	NaN	13.7125	NaN	NaN	NaN	NaN	NaN	NaN	NaN	NaN	NaN	NaN	1	1	4	62.233	0.0034727	2.2399	E7ENV7;Q86YQ8-2;Q86YQ8	Copine-8	CPNE8
14.4816	16.1132	12.9414	14.61	15.0105	15.3019	13.2229	14.656	15.5933	13.5639	14.4242	14.2412	14.767	14.2882	14.4063	13.5781	12.585	13.2866	13.328	13.4407	16.4194	16.2724	16.3972	16.0203	16.8976	13.8242	16.0101	13.5731	12.0464	13.5923	5	5	42.7	14.558	0	81.881	E7EPB3;P50914	60S ribosomal protein L14	RPL14
16.7684	17.8501	16.5451	17.0663	17.4845	16.9701	17.0238	16.73	17.0869	17.6445	16.2493	17.8068	16.3316	16.5169	15.6079	17.3785	16.7659	16.6729	16.8342	17.0235	15.3608	16.2119	15.8914	15.7478	15.6675	17.0406	18.8382	17.9501	17.8798	17.8252	52	51	25.2	308.77	0	208.71	E7EPN9;Q9Y520-4;Q9Y520-6;Q9Y520-5;Q9Y520;Q9Y520-7;Q9Y520-2;Q9Y520-3	Protein PRRC2C	PRRC2C
NaN	NaN	16.2114	16.238	NaN	NaN	15.8359	16.1281	NaN	15.9062	NaN	15.9981	15.9831	15.8919	NaN	17.9358	17.978	NaN	NaN	NaN	NaN	NaN	17.1063	17.0825	16.9598	16.1221	NaN	NaN	16.1632	NaN	6	6	6.8	157.07	0	11.333	E7EPS8;P28827;P28827-2	Protein-tyrosine-phosphatase;Receptor-type tyrosine-protein phosphatase mu	PTPRM
16.1096	17.6216	17.8346	17.2679	16.8157	16.9759	17.0435	17.289	17.5116	17.2464	16.4416	16.6789	16.1896	15.3264	16.7703	18.985	19.6889	19.5238	19.857	19.3226	17.0212	16.3282	16.3011	17.2357	16.3576	16.4038	16.8562	16.684	16.6216	16.2539	7	7	37.3	27.907	0	49.483	E7EPT4;P19404	NADH dehydrogenase [ubiquinone] flavoprotein 2, mitochondrial	NDUFV2
NaN	NaN	11.8074	12.6835	NaN	NaN	16.8566	16.1318	16.094	16.1554	NaN	12.7401	NaN	NaN	NaN	15.7741	15.5878	15.9024	15.0372	15.832	12.2781	13.5972	13.1921	NaN	NaN	14.2758	14.4468	13.4699	13.1442	13.4526	3	3	42.6	11.777	0	227.92	E7EPV7;P37840-2;P37840;H6UYS7;P37840-3	Alpha-synuclein	SNCA
14.2248	15.1863	NaN	NaN	14.2847	NaN	15.3663	NaN	14.0181	NaN	NaN	NaN	15.3916	15.6956	NaN	15.0464	NaN	NaN	NaN	13.7792	14.2269	NaN	13.9697	NaN	NaN	15.5285	16.1447	16.3745	15.9239	NaN	8	8	29.1	38.753	0	27.963	E7EWE1;E7EQ61;Q9GZZ9;Q9GZZ9-2;C9J5W5;C9JRV9	Ubiquitin-like modifier-activating enzyme 5	UBA5
17.6405	16.3425	16.8337	16.6586	17.5867	17.6977	16.8992	17.2723	17.0282	16.9823	17.6923	16.8463	16.5534	17.1034	17.5999	13.9921	14.6563	14.5327	14.5229	14.6148	NaN	14.7153	13.7222	NaN	NaN	17.3972	16.442	16.7562	17.1564	17.3103	9	4	55.4	19.311	0	29.72	E7EQ69;Q9GZZ1;C9J5D1;A0A087WWJ2;Q9GZZ1-2	N-alpha-acetyltransferase 50	NAA50
14.7003	14.702	15.641	14.1443	15.2181	15.8577	14.7222	15.3752	15.0684	15.1539	14.5311	15.2642	15.3701	14.7694	15.2867	11.7745	NaN	NaN	10.8894	14.0135	NaN	NaN	NaN	NaN	NaN	15.0719	12.4699	15.0568	15.0252	15.3266	1	1	41.6	18.488	0	24.877	E7EQ72		TMED2
NaN	17.0639	17.8198	16.4358	NaN	14.4954	13.7393	13.5761	14.6395	17.456	18.8985	19.6166	19.6889	19.2529	18.1537	19.4358	18.8441	18.8191	18.7643	19.6347	13.654	16.5377	16.602	15.859	18.5676	15.0915	16.8277	15.9434	16.3567	15.6076	17	17	35.2	76.625	0	56.985	E7EQB2;E7ER44;P02788-2;P02788	Lactotransferrin;Lactoferricin-H;Kaliocin-1;Lactoferroxin-A;Lactoferroxin-B;Lactoferroxin-C	LTF
NaN	NaN	NaN	15.3173	13.8555	NaN	NaN	NaN	NaN	NaN	14.3454	NaN	NaN	NaN	14.1997	14.0445	NaN	NaN	NaN	NaN	15.3089	NaN	15.3864	15.401	15.3334	NaN	14.6275	NaN	NaN	NaN	5	5	4.4	163.91	0	8.8973	E7EQL8;Q96RT7-2;Q96RT7-3;Q96RT7	Gamma-tubulin complex component 6	TUBGCP6
14.5975	14.0515	13.9911	14.8468	15.2399	15.3502	14.8735	14.734	14.5514	14.0291	16.5147	16.0631	16.2162	16.6815	15.9693	16.7584	16.2842	13.7366	14.7697	14.6673	16.0541	13.3134	14.4636	15.0873	15.1925	14.9558	16.561	15.5311	15.3531	15.5279	12	12	34	69.371	0	156.04	E7EQR4;P15311	Ezrin	EZR
NaN	NaN	NaN	NaN	NaN	12.9192	NaN	NaN	NaN	12.9472	NaN	NaN	NaN	NaN	NaN	NaN	NaN	NaN	NaN	NaN	NaN	NaN	NaN	NaN	NaN	NaN	NaN	NaN	NaN	NaN	3	3	15.4	38.889	0	38.427	E7EQR8;Q9GZM5;D6RGY8;D6RFI3	Protein YIPF3;Protein YIPF3, 36 kDa form III	YIPF3
15.0377	15.3669	15.709	NaN	15.2521	15.5119	15.6923	NaN	15.7945	16.1028	14.714	14.0733	NaN	NaN	13.8664	16.9164	NaN	16.5619	16.7272	NaN	NaN	NaN	NaN	NaN	16.2785	NaN	15.9296	15.9161	16.0576	16.0039	2	2	7.3	26.776	0.00077369	2.7797	E7EQY1;Q96C01;C9J2Y4;C9JF51	Protein FAM136A	FAM136A
NaN	NaN	NaN	NaN	NaN	NaN	NaN	NaN	NaN	NaN	NaN	NaN	NaN	NaN	NaN	NaN	NaN	NaN	NaN	NaN	NaN	13.6505	13.1073	NaN	NaN	NaN	13.9858	13.464	13.7636	NaN	1	1	11.5	12.127	0.0006524	2.9602	E9PE24;E7ER47;P62760	Visinin-like protein 1	VSNL1
18.82	19.0657	19.394	18.5422	18.5318	19.4466	19.4468	20.4437	19.3201	19.3421	18.801	18.9396	19.6327	18.7653	18.7656	17.8237	16.6454	NaN	NaN	17.6655	18.5188	19.0841	18.1902	18.125	18.3043	18.5468	19.087	18.9563	19.0091	21.0266	8	8	10.8	93.159	0	10.543	E7ER77;Q7Z2K6	Endoplasmic reticulum metallopeptidase 1	ERMP1
NaN	11.257	NaN	NaN	NaN	NaN	NaN	NaN	NaN	NaN	NaN	NaN	NaN	NaN	NaN	NaN	NaN	NaN	NaN	NaN	NaN	NaN	NaN	NaN	NaN	NaN	NaN	11.3274	10.9325	NaN	10	1	27.6	59.714	0	51.384	E7ERK9;Q9UI10;A0A087WW69;F8W8L6	Translation initiation factor eIF-2B subunit delta	EIF2B4
NaN	NaN	12.3793	NaN	NaN	NaN	NaN	NaN	NaN	NaN	NaN	NaN	NaN	NaN	NaN	NaN	NaN	NaN	NaN	NaN	NaN	NaN	NaN	NaN	NaN	NaN	NaN	NaN	NaN	NaN	3	3	14.1	43.087	0	11.168	Q9BQ90;E7ERR0;F8W6A4	Kelch domain-containing protein 3	KLHDC3
NaN	NaN	NaN	NaN	NaN	NaN	13.5918	NaN	NaN	NaN	NaN	15.0158	14.8264	13.9826	NaN	15.5511	NaN	NaN	NaN	NaN	NaN	NaN	NaN	NaN	NaN	NaN	NaN	NaN	NaN	NaN	6	6	8.9	108.94	0	9.9303	E7ERS3;Q86VM9-2;Q86VM9	Zinc finger CCCH domain-containing protein 18	ZC3H18
15.995	NaN	NaN	NaN	NaN	NaN	NaN	NaN	NaN	13.5489	14.2726	NaN	NaN	NaN	NaN	NaN	NaN	NaN	NaN	NaN	NaN	NaN	NaN	NaN	NaN	NaN	NaN	NaN	NaN	14.7746	3	3	12.5	42.082	0	15.744	E7ES96;P49768-2;P49768;P49768-3;P49768-5;P49768-6;P49768-7	Presenilin;Presenilin-1;Presenilin-1 NTF subunit;Presenilin-1 CTF subunit;Presenilin-1 CTF12	PSEN1
NaN	13.7504	14.729	13.1118	NaN	NaN	12.9105	13.108	NaN	13.0051	NaN	14.2371	13.6086	13.57	12.4508	12.7008	NaN	NaN	NaN	NaN	12.3018	12.5776	NaN	NaN	NaN	13.596	12.0496	13.4499	12.9899	13.0559	17	17	20.8	124.08	0	30.597	E7ESA6;Q05397;Q05397-7;H0YBP1;Q05397-5;H0YBZ1;E9PEI4;H0YB16;Q05397-2;Q05397-6;B4DWJ1	Focal adhesion kinase 1	PTK2
NaN	NaN	NaN	NaN	16.5208	NaN	NaN	16.355	NaN	NaN	NaN	16.5654	NaN	NaN	NaN	15.6905	NaN	NaN	NaN	NaN	NaN	NaN	13.6265	NaN	NaN	16.3344	15.782	15.7516	NaN	NaN	5	5	24.8	18.388	0	4.4577	E7ESK6;E9PBI9;P34741;E5RJB8;E5RHU3	Syndecan;Syndecan-2	SDC2
15.5762	NaN	15.7337	15.9179	15.6908	15.9311	15.8929	15.8631	15.8707	15.0051	NaN	16.0657	16.1868	16.1423	NaN	NaN	NaN	NaN	NaN	NaN	NaN	15.0402	NaN	NaN	NaN	15.9458	15.8763	15.8555	15.7671	15.7329	4	4	4.2	133.43	0	4.5808	E7ESZ3;Q9H7P9;H7BXC7;Q9H7P9-3	Pleckstrin homology domain-containing family G member 2	PLEKHG2
13.667	14.6602	NaN	NaN	13.6806	NaN	NaN	14.3974	13.0006	NaN	NaN	12.6881	13.1313	NaN	12.2933	13.7713	13.2978	13.4132	13.4148	NaN	NaN	NaN	NaN	13.2567	NaN	NaN	NaN	NaN	14.0168	NaN	6	6	16.2	46.924	0	6.9606	E7ET40;P00749-2;P00749	Urokinase-type plasminogen activator;Urokinase-type plasminogen activator long chain A;Urokinase-type plasminogen activator short chain A;Urokinase-type plasminogen activator chain B	PLAU
NaN	11.5528	NaN	12.6364	13.5701	15.2496	NaN	15.7492	15.6288	15.3898	NaN	NaN	14.6485	NaN	NaN	14.6482	13.7318	13.8155	14.0033	15.209	NaN	NaN	NaN	14.7715	NaN	15.2146	14.4632	14.8151	15.056	15.0925	10	10	24.8	65.059	0	46.982	G3XAM2;E7ETH0;P05156;A0A2R8Y3M9;A0A087X0I2	Complement factor I;Complement factor I heavy chain;Complement factor I light chain	CFI
NaN	13.0228	11.4254	NaN	NaN	NaN	NaN	NaN	NaN	11.7445	NaN	NaN	NaN	NaN	NaN	NaN	NaN	NaN	NaN	10.7814	NaN	10.7311	NaN	NaN	NaN	12.7567	12.3944	12.6522	12.627	12.6514	4	3	14.6	40.147	0	16.101	E7ETU5;F6Y5H0;P29558-2;P29558;E7EPF2	RNA-binding motif, single-stranded-interacting protein 1	RBMS1
NaN	NaN	NaN	NaN	NaN	NaN	NaN	NaN	NaN	NaN	9.17238	NaN	NaN	NaN	NaN	NaN	NaN	NaN	NaN	NaN	NaN	NaN	NaN	NaN	NaN	NaN	NaN	NaN	NaN	NaN	6	6	20.7	40.47	0	12.531	H0Y9G6;E7ETU7;P09001;E9PF06;D6RC14	39S ribosomal protein L3, mitochondrial	MRPL3
16.0187	15.7348	15.7548	15.3976	16.0251	13.3991	15.5982	15.6012	15.632	15.306	NaN	14.7059	15.0441	14.8355	15.7417	NaN	NaN	NaN	NaN	NaN	NaN	14.9524	15.5038	15.7497	15.7336	15.18	14.434	15.0911	15.1058	15.0993	2	2	8.5	69.194	0	7.8834	E7ETV6;Q9UPE1-4;Q9UPE1;A8MPP7;A8MPY5;Q9UPE1-2;Q9UPE1-3	SRSF protein kinase 3	SRPK3
17.3305	16.7087	17.3516	17.6148	18.0054	17.7643	18.0056	17.8298	17.6867	17.6574	18.1572	17.6987	17.9883	17.6827	17.6012	18.3502	18.4992	19.4084	18.356	18.0908	16.3163	16.7367	16.1651	16.0461	15.7589	17.6095	18.9549	17.5002	17.7719	17.9428	15	15	41.9	46.913	0	125.96	E7ETZ4;Q9Y6E2;B5MCH7;Q75MG1;B5MCE7	Basic leucine zipper and W2 domain-containing protein 2	BZW2
15.9552	14.0358	14.7391	15.4714	15.482	15.5395	15.5359	15.5909	16.0209	13.0039	16.4083	15.1562	15.8201	15.1325	16.1373	17.7267	17.3524	18.2044	17.6413	17.9327	14.5468	NaN	NaN	11.6122	13.2664	13.2164	13.5384	13.9466	13.9166	14.5164	6	6	23.1	52.062	0	112.94	E7EU05;P16671-4;P16671;E9PLT1;P16671-3	Platelet glycoprotein 4	CD36
NaN	NaN	NaN	NaN	13.9894	14.4523	NaN	NaN	NaN	NaN	15.1725	14.8803	14.8465	14.5637	14.6754	NaN	14.0111	NaN	13.4255	NaN	NaN	NaN	NaN	NaN	NaN	NaN	NaN	NaN	NaN	NaN	13	12	16.2	134.64	0	14.486	E7EU13;Q96P48-2;Q96P48-4;Q96P48-1;Q96P48-3;Q96P48;Q96P48-7;A0A0A0MSJ2;Q96P48-5	Arf-GAP with Rho-GAP domain, ANK repeat and PH domain-containing protein 1	ARAP1
NaN	NaN	NaN	NaN	NaN	NaN	NaN	17.0651	17.2127	NaN	17.6391	17.8013	16.6726	15.1162	16.8556	NaN	NaN	NaN	NaN	NaN	NaN	NaN	NaN	NaN	NaN	NaN	NaN	NaN	NaN	NaN	2	2	2.9	101.55	0.0065052	1.8494	E7EUF1;Q13822;Q13822-3;Q13822-2;E5RIB9;E5RJ49;E5RIA2	Ectonucleotide pyrophosphatase/phosphodiesterase family member 2	ENPP2
NaN	NaN	NaN	NaN	NaN	12.8686	NaN	NaN	NaN	NaN	NaN	13.2552	NaN	NaN	NaN	NaN	NaN	NaN	NaN	NaN	NaN	NaN	14.9312	14.6253	NaN	13.036	NaN	NaN	NaN	NaN	2	2	46.7	17.063	0	12.025	E7EUI6	Integrin beta	ITGB1
NaN	17.5223	NaN	NaN	NaN	NaN	16.742	NaN	NaN	20.2536	14.833	NaN	NaN	NaN	NaN	20.0969	19.905	19.8483	19.9274	20.0435	NaN	16.6334	NaN	NaN	NaN	NaN	19.1077	18.7227	18.4907	18.1849	11	11	18.7	77.469	0	18.657	E7EV01;O15484;A0A3B3IRX8	Calpain-5	CAPN5
NaN	NaN	NaN	NaN	NaN	NaN	NaN	NaN	NaN	NaN	11.2017	11.7817	NaN	NaN	NaN	10.1611	NaN	10.2965	NaN	10.5998	14.6007	14.4626	13.7121	13.4975	14.4359	11.4029	NaN	NaN	10.5564	NaN	20	1	23.7	148.43	0	98.483	E7EV71;Q14766-2;Q14766;Q14766-3;C9JD84	Latent-transforming growth factor beta-binding protein 1	LTBP1
18.2021	18.1817	18.2674	18.3188	18.1677	18.183	18.468	18.3897	18.1674	18.3263	18.5437	18.6757	18.6218	18.7063	18.2246	17.215	17.1457	17.4764	17.7566	16.9131	17.3362	17.8163	17.2473	17.2593	17.3989	18.4795	18.3821	18.4882	18.5077	18.3493	73	38	43.8	245.44	0	323.31	E7EVA0	Microtubule-associated protein	MAP4
NaN	NaN	NaN	NaN	NaN	12.4936	NaN	NaN	11.8946	NaN	12.9382	NaN	NaN	11.78	NaN	NaN	NaN	NaN	NaN	12.4227	NaN	NaN	12.2799	NaN	NaN	NaN	NaN	NaN	NaN	NaN	9	9	19.9	70.01	0	44.103	E7EVC7;Q676U5-2;Q676U5;Q676U5-5;Q676U5-3;Q676U5-4	Autophagy-related protein 16-1	ATG16L1
NaN	14.5631	15.4693	15.1106	NaN	15.5486	NaN	13.8779	13.9297	14.9345	14.5073	15.593	15.7291	14.2921	14.3948	16.9554	16.371	16.8542	17.0817	16.7824	NaN	13.716	14.6416	15.8153	NaN	14.6944	14.8248	14.1843	14.3645	14.3379	6	6	39.8	21.466	0	25.35	E7EVH9;Q08623-3;Q08623;Q08623-4;Q08623-2	Pseudouridine-5-phosphatase	HDHD1
NaN	NaN	NaN	11.4984	NaN	11.9859	NaN	NaN	NaN	NaN	NaN	NaN	11.4962	11.9999	NaN	12.0111	NaN	11.4394	NaN	11.8882	NaN	NaN	NaN	NaN	NaN	11.7175	NaN	NaN	11.5781	11.499	2	2	13.1	142.58	0	26.743	E7EVJ5;Q96F07-2;Q96F07;H7C229;E7EW33	Cytoplasmic FMR1-interacting protein 2	CYFIP2
NaN	13.1808	NaN	NaN	NaN	NaN	13.6364	NaN	NaN	NaN	13.452	NaN	NaN	NaN	NaN	NaN	NaN	NaN	NaN	NaN	NaN	NaN	NaN	NaN	NaN	NaN	NaN	NaN	NaN	NaN	7	7	20	49.704	0	14.43	E7EVW7;P14317	Hematopoietic lineage cell-specific protein	HCLS1
19.9402	18.6491	19.764	18.9572	20.0297	20.0427	20.081	18.614	20.0629	19.5324	20.097	20.2529	19.9359	19.8195	20.1262	18.7731	NaN	18.1731	18.1178	NaN	18.7347	18.5287	18.728	18.5851	18.6313	19.7604	19.217	19.7441	19.7901	19.5831	1	1	27.9	51.022	0	17.728	E7EVX2		GOLGA4
13.0169	13.3271	NaN	NaN	NaN	NaN	NaN	NaN	16.5127	NaN	14.7778	14.8109	14.9874	16.7271	NaN	NaN	16.5798	14.8095	14.8445	14.0307	NaN	NaN	NaN	NaN	NaN	NaN	NaN	14.5682	13.9172	NaN	10	10	26.8	54.766	0	39.136	E7EVX8;Q8WWY3;Q8WWY3-4;Q8WWY3-3;Q8WWY3-2;E7EU94;E7ESX0;E7EN72	U4/U6 small nuclear ribonucleoprotein Prp31	PRPF31
NaN	NaN	NaN	12.6822	NaN	14.9184	NaN	NaN	13.3315	NaN	NaN	13.0846	13.7583	NaN	13.9996	14.3154	13.4674	13.9173	14.0751	13.8032	14.1754	NaN	14.3935	13.8127	14.4119	13.5109	NaN	12.4284	12.4451	13.4349	12	10	4	396.21	0	17.1	E7EVZ1;Q86UP3;Q86UP3-4;Q86UP3-2;Q86UP3-5;E5RI93;Q86UP3-3	Zinc finger homeobox protein 4	ZFHX4
NaN	14.2704	NaN	NaN	NaN	NaN	NaN	NaN	NaN	NaN	NaN	NaN	NaN	NaN	NaN	14.0762	NaN	NaN	NaN	NaN	NaN	NaN	NaN	NaN	16.4723	NaN	14.8589	NaN	NaN	NaN	4	4	20.4	31.33	0	8.627	E7EW18;P06746;H0YBX1;H0YBJ0	DNA polymerase beta	POLB
NaN	NaN	12.8226	12.2939	NaN	12.0743	NaN	12.0502	10.6004	12.2207	10.4726	11.5932	10.7258	9.31834	12.9344	11.4853	11.1982	11.0581	NaN	11.2393	NaN	NaN	NaN	NaN	9.56238	NaN	14.0441	NaN	NaN	NaN	14	14	25.4	106.92	0	95.43	E7EW31	Proline-rich basic protein 1	PROB1
NaN	NaN	NaN	NaN	NaN	NaN	NaN	NaN	NaN	NaN	NaN	NaN	NaN	NaN	NaN	NaN	NaN	NaN	NaN	NaN	NaN	NaN	NaN	NaN	NaN	NaN	13.6551	NaN	NaN	14.2748	1	1	2.5	48.811	0.0061826	1.923	M0R1G2;E7EW83;Q9BY15-2;Q9BY15	EGF-like module-containing mucin-like hormone receptor-like 3;EGF-like module-containing mucin-like hormone receptor-like 3 subunit alpha;EGF-like module-containing mucin-like hormone receptor-like 3 subunit beta	ADGRE3;EMR3
NaN	NaN	NaN	NaN	NaN	NaN	NaN	NaN	NaN	NaN	NaN	NaN	12.453	NaN	NaN	NaN	NaN	NaN	NaN	NaN	NaN	NaN	NaN	NaN	NaN	NaN	NaN	NaN	NaN	NaN	2	2	3.6	81.851	0.0062802	1.8795	E7EW84;Q8TAG9;B1AP46;F2Z3K0;Q8TAG9-2	Exocyst complex component 6	EXOC6
NaN	14.0855	NaN	NaN	NaN	NaN	NaN	NaN	NaN	NaN	NaN	NaN	NaN	NaN	NaN	NaN	NaN	NaN	NaN	NaN	NaN	NaN	NaN	NaN	NaN	NaN	NaN	NaN	NaN	NaN	1	1	8.8	102.73	0	6.2526	E7EWM1		NCOA2
18.2602	18.2505	18.5788	18.2474	18.2143	17.0306	16.8011	17.0821	17.1742	17.1391	17.1161	18.5978	18.4076	18.3678	16.4263	18.8509	19.6579	19.5675	19.5	19.5078	16.099	16.4722	17.2564	17.9732	16.0901	18.0462	18.0762	17.7011	18.4746	18.0271	4	4	22.6	20.038	0	7.4333	E7EWP0;H0Y886;O43674-2;O43674	NADH dehydrogenase [ubiquinone] 1 beta subcomplex subunit 5, mitochondrial	NDUFB5
13.4147	12.7951	12.3245	13.1153	14.1935	13.3415	13.1908	14.5117	13.1705	13.4451	13.6017	NaN	NaN	13.074	15.0579	13.9455	NaN	13.2991	13.3841	NaN	13.5418	NaN	13.2203	12.5437	13.8784	13.9235	11.7511	14.2292	13.7632	NaN	10	5	34.9	46.665	0	30.924	E9PID8;E7EWR4;P33240-2;P33240;A0A0A0MT56	Cleavage stimulation factor subunit 2	CSTF2
NaN	14.2217	13.8639	NaN	14.8722	NaN	NaN	NaN	NaN	NaN	14.2724	13.6924	13.8887	13.4414	13.705	NaN	14.0782	NaN	NaN	14.1656	NaN	NaN	NaN	NaN	13.7273	13.4468	13.7109	13.7647	13.518	13.5808	15	15	16.9	118.61	0	30.361	E7EWW0;Q7Z3J2;F5H7K1;C9J7I2;Q7Z3J2-2;H3BVG8;H3BV68	UPF0505 protein C16orf62	C16orf62
14.6953	NaN	NaN	NaN	15.2497	NaN	NaN	NaN	15.2126	14.7388	14.9784	14.2652	NaN	14.7746	NaN	NaN	NaN	NaN	NaN	NaN	NaN	NaN	NaN	NaN	NaN	NaN	NaN	NaN	NaN	NaN	2	1	27	27.617	0	25.499	E7EWW9;P09488;B9ZVX7;P09488-2;H3BQT3	Glutathione S-transferase Mu 1	GSTM1
18.7773	18.0616	19.1048	17.5569	16.2523	19.3947	19.3906	17.7161	19.5064	18.6926	19.4756	18.944	20.5651	19.9369	18.2437	18.9823	18.0047	17.9264	18.2665	18.0633	17.3577	17.8798	18.3322	17.6118	16.5165	19.4653	18.82	19.4249	18.8916	19.2131	13	9	25	69.697	0	323.31	E7EX17;P23588-2;P23588	Eukaryotic translation initiation factor 4B	EIF4B
18.2738	18.5833	18.2197	18.188	18.3395	17.417	17.4698	17.7604	17.4439	17.6721	16.8203	17.3924	16.8914	16.9216	17.0764	15.7052	NaN	15.3225	15.4095	15.2551	16.9113	16.877	16.8031	NaN	16.9615	17.2089	17.1101	16.6623	17.0342	16.4719	3	3	51.7	64.168	0	323.31	E7EX44;Q05682-3;Q05682-5;E9PGZ1;Q05682-6;Q05682-2;Q05682-4;C9J813	Caldesmon	CALD1
NaN	NaN	NaN	NaN	NaN	NaN	NaN	NaN	NaN	15.0608	NaN	NaN	NaN	NaN	NaN	NaN	NaN	NaN	NaN	NaN	NaN	NaN	NaN	NaN	NaN	NaN	NaN	NaN	NaN	NaN	4	4	8	80.612	0	4.2878	E7EX48;P51957-3;P51957-2;P51957	Serine/threonine-protein kinase Nek4	NEK4
16.4532	17.5992	16.7598	16.6108	17.2742	16.7024	15.9537	16.7465	16.4989	15.886	17.7021	17.7106	17.6424	17.4163	17.5573	16.3785	14.5344	16.489	15.4381	15.8838	17.6349	18.6665	18.3375	18.1944	17.5994	17.284	17.2756	17.2555	17.2749	17.2331	45	43	44.6	139.09	0	323.31	E7EX90;Q14203-3;Q14203-4;Q14203-6;Q14203;Q14203-5;Q14203-2;Q6AWB1	Dynactin subunit 1	DCTN1;DKFZp686E0752
NaN	NaN	NaN	NaN	NaN	NaN	NaN	13.4307	NaN	NaN	NaN	NaN	NaN	NaN	NaN	13.6954	13.9521	13.8338	16.3823	15.6589	15.4911	NaN	15.5852	14.5461	15.659	NaN	NaN	NaN	NaN	NaN	1	1	6.2	18.011	0.0083562	1.7198	E7EXA8;E9PAL0;P10163	Basic salivary proline-rich protein 4;Protein N1;Glycosylated protein A;Peptide P-D	PRB4
NaN	NaN	NaN	NaN	NaN	NaN	NaN	NaN	NaN	NaN	NaN	NaN	NaN	NaN	NaN	NaN	NaN	NaN	NaN	NaN	13.4834	NaN	NaN	NaN	NaN	NaN	NaN	NaN	NaN	NaN	2	2	2.7	163.84	0.0010187	2.5981	O75064;E9PAK5;H0YEF0	DENN domain-containing protein 4B	DENND4B
17.925	17.9479	18.1313	18.4764	17.5497	18.2311	17.958	18.0314	18.2972	17.9231	18.2773	18.4401	18.6721	18.5889	17.9803	18.5218	18.7842	18.8173	19.0346	18.6201	17.5012	17.1151	17.8689	17.5608	17.3044	18.337	18.6257	18.445	18.4986	18.637	44	44	37.2	205.42	0	323.31	E9PAV3	Nascent polypeptide-associated complex subunit alpha, muscle-specific form	NACA
16.6817	15.5021	15.8446	16.0918	16.2226	15.5176	15.5738	15.9994	15.8561	15.2642	16.9689	16.135	NaN	16.3034	16.5589	15.1402	NaN	12.5415	14.4957	14.7361	15.4904	15.5215	14.8927	14.8711	15.461	16.3515	15.5614	16.2033	16.2077	16.2429	8	8	36	27.557	0	178.78	E9PB61;Q86V81	THO complex subunit 4	ALYREF
NaN	NaN	NaN	NaN	NaN	13.0916	NaN	NaN	13.5991	NaN	NaN	NaN	NaN	NaN	NaN	NaN	NaN	NaN	NaN	NaN	NaN	NaN	NaN	NaN	NaN	NaN	NaN	12.4033	NaN	15.0213	3	3	10.6	43.058	0	5.2621	E9PBF9;P15336-5;E9PEK8;H7C2N6;P15336;P15336-7;P15336-3;B8ZZU6	Cyclic AMP-dependent transcription factor ATF-2	ATF2
NaN	NaN	NaN	NaN	NaN	NaN	NaN	NaN	NaN	NaN	NaN	12.3049	13.674	NaN	NaN	NaN	NaN	NaN	NaN	NaN	NaN	NaN	NaN	12.1127	NaN	NaN	NaN	NaN	NaN	NaN	1	1	2.1	75.526	0.0062977	1.9142	E9PC47;P53667-3;P53667-4;P53667-2;P53667	LIM domain kinase 1	LIMK1
NaN	NaN	NaN	NaN	15.6604	NaN	NaN	NaN	NaN	NaN	NaN	NaN	NaN	NaN	13.9003	NaN	NaN	13.9571	NaN	NaN	NaN	NaN	NaN	NaN	NaN	NaN	NaN	NaN	NaN	NaN	3	3	11.8	35.196	0.00077499	2.8077	E9PC54;Q03113-2;Q03113;Q03113-3	Guanine nucleotide-binding protein subunit alpha-12	GNA12
12.1062	10.9389	11.7768	NaN	11.9986	11.9495	12.1472	12.1295	11.3942	10.9183	10.9148	11.7266	11.6896	11.8202	11.7336	10.0704	NaN	NaN	11.3227	NaN	11.7257	11.0277	10.9996	11.2477	NaN	11.885	11.752	12.07	12.1698	11.9787	16	13	27.2	86.69	0	31.458	E9PC69;Q7KZI7;Q7KZI7-15;Q7KZI7-8;Q7KZI7-11;Q7KZI7-16;Q7KZI7-14;Q7KZI7-5;Q7KZI7-4;Q7KZI7-12;Q7KZI7-3;Q7KZI7-6;Q7KZI7-13;Q7KZI7-9;E7ETY4;Q7KZI7-2;Q7KZI7-7;Q7KZI7-10	Serine/threonine-protein kinase MARK2	MARK2
NaN	NaN	NaN	NaN	NaN	11.4412	NaN	NaN	NaN	NaN	NaN	NaN	12.4076	11.3189	11.6845	NaN	NaN	NaN	NaN	NaN	NaN	NaN	NaN	NaN	NaN	NaN	NaN	NaN	NaN	NaN	1	1	4	36.521	0.0093635	1.6331	Q6N039;E9PC87;O94876-2;O94876	Transmembrane and coiled-coil domains protein 1	DKFZp686H13261;TMCC1
NaN	NaN	NaN	NaN	NaN	NaN	NaN	NaN	NaN	NaN	NaN	NaN	NaN	NaN	NaN	NaN	NaN	NaN	NaN	NaN	NaN	NaN	NaN	NaN	11.1429	NaN	NaN	NaN	NaN	NaN	1	1	7	21.542	0.0051251	2.0026	H0YA62;E9PC90;P14635-2;P14635	G2/mitotic-specific cyclin-B1	CCNB1
15.1799	NaN	NaN	NaN	NaN	NaN	NaN	NaN	NaN	NaN	NaN	NaN	NaN	NaN	NaN	NaN	NaN	NaN	NaN	NaN	14.2066	NaN	14.798	13.9888	15.0848	NaN	NaN	NaN	NaN	NaN	5	5	7.8	107.51	0	16.447	H0YA68;E9PCD7;Q9Y2E5-2;Q9Y2E5	Alpha-mannosidase;Epididymis-specific alpha-mannosidase	MAN2B2
NaN	16.9054	16.4247	NaN	15.9746	NaN	15.9977	16.4089	NaN	14.0223	NaN	15.6847	15.6446	15.7673	15.0804	NaN	NaN	NaN	NaN	NaN	NaN	16.3535	NaN	NaN	NaN	16.602	16.6507	16.5873	16.6351	16.5854	9	9	7.9	185.19	0	11.951	E9PCH4;Q8TEU7;Q8TEU7-4;Q8TEU7-5;Q8TEU7-3;Q8TEU7-2	Rap guanine nucleotide exchange factor 6	RAPGEF6
19.3667	19.3946	19.5624	19.3701	19.4783	18.9347	18.6722	18.6675	18.7588	18.9389	19.3533	19.4209	19.3446	19.5096	19.3226	19.8495	20.0162	19.5013	19.5256	19.83	18.5423	18.5085	18.4049	18.403	18.5541	19.3351	19.1983	19.189	19.1919	19.2934	39	1	53.1	117.66	0	323.31	E9PCR7;E9PDF2;Q02218-2;E9PFG7	2-oxoglutarate dehydrogenase, mitochondrial	OGDH
17.4714	17.1634	17.8648	17.9742	17.5589	16.4405	16.7381	16.242	16.448	16.839	17.2748	17.7781	17.7079	17.6988	17.3047	16.2188	15.7519	16.5427	16.3188	16.0079	16.3405	16.3587	17.0531	16.8392	16.8644	16.5967	16.0989	16.7309	16.69	17.1041	2	2	43.4	99.728	0	323.31	E9PCX7		NNT
NaN	NaN	NaN	NaN	NaN	10.7465	NaN	NaN	NaN	NaN	NaN	NaN	NaN	NaN	NaN	NaN	NaN	NaN	NaN	NaN	NaN	NaN	NaN	NaN	NaN	NaN	NaN	NaN	NaN	NaN	1	1	9.6	62.029	0	54.163	E9PD68;Q14194;Q14194-2	Dihydropyrimidinase-related protein 1	CRMP1
13.5013	16.7543	16.2104	NaN	13.2239	NaN	NaN	14.6901	15.2772	NaN	12.2227	NaN	13.8848	15.7331	13.4097	15.2246	16.0723	16.2861	16.3607	16.5872	13.8481	16.3201	13.5644	13.8622	14.2636	12.7496	16.633	17.6448	18.5539	18.4392	14	13	36.4	59.403	0	36.644	E9PDR0;P05166;C9JQS9;E7EX59;P05166-2;E7ETT4;E7EUY3;E7ETT1;F8WBI9;E9PEC3	Propionyl-CoA carboxylase beta chain, mitochondrial	PCCB
NaN	NaN	NaN	NaN	NaN	NaN	NaN	NaN	NaN	NaN	NaN	NaN	NaN	NaN	NaN	14.3556	14.0807	NaN	14.2726	14.058	NaN	NaN	NaN	NaN	NaN	NaN	NaN	NaN	NaN	NaN	3	3	38.8	14.374	0	41.092	E9PE17;I3L0E3;Q9Y2R5	28S ribosomal protein S17, mitochondrial	MRPS17;hCG_1984214
14.682	13.4878	16.9171	13.7977	14.2805	12.7575	14.3486	13.7996	14.3745	NaN	NaN	15.2758	13.5365	14.7725	14.0669	NaN	NaN	NaN	NaN	NaN	NaN	NaN	NaN	NaN	NaN	14.6684	NaN	NaN	15.0416	14.9013	4	4	9.7	93.623	0	13.261	E9PEF1;O00408-2;O00408-4;O00408-3;O00408;H0YFL1;O00408-5;O00408-6	cGMP-dependent 3,5-cyclic phosphodiesterase	PDE2A
NaN	NaN	11.2916	NaN	NaN	NaN	NaN	NaN	NaN	NaN	NaN	NaN	NaN	NaN	NaN	NaN	NaN	NaN	NaN	12.4436	12.5567	NaN	NaN	NaN	NaN	NaN	NaN	NaN	NaN	12.9082	6	5	7.7	106.51	0	6.7989	H0Y547;E9PEJ6;P98196	Phospholipid-transporting ATPase;Probable phospholipid-transporting ATPase IH	ATP11A
12.6612	NaN	NaN	NaN	NaN	15.0695	14.5525	NaN	13.8155	13.8638	13.2317	NaN	12.1529	NaN	NaN	13.6893	12.2629	14.0214	13.9944	14.244	NaN	12.811	NaN	NaN	NaN	13.97	14.6651	13.3443	13.5956	NaN	14	14	33.8	60.328	0	21.22	E9PER6;O15530-3;O15530;O15530-2;O15530-4;O15530-5;Q6A1A2	3-phosphoinositide-dependent protein kinase 1;Putative 3-phosphoinositide-dependent protein kinase 2	PDPK1;PDPK2P
13.681	14.0074	NaN	14.6236	NaN	14.2447	NaN	NaN	14.5134	NaN	15.348	NaN	NaN	13.8434	NaN	NaN	NaN	NaN	NaN	NaN	NaN	NaN	NaN	14.3822	NaN	14.5224	14.6641	14.7935	NaN	14.9306	2	2	11.2	25.707	0	5.0008	E9PF05;Q8NBK3-4;Q8NBK3-5;Q8NBK3;F5GXA0;Q8NBK3-2;Q8NBK3-3	Sulfatase-modifying factor 1	SUMF1
14.6592	12.3404	13.8181	14.3069	13.4075	13.6502	13.8812	13.5353	14.5549	13.6342	14.0298	14.202	14.4488	14.1356	13.8767	NaN	12.6432	NaN	13.2366	12.126	13.3125	NaN	12.5983	NaN	12.7385	NaN	NaN	12.2537	12.2137	NaN	17	17	47.9	45.935	0	61.099	E9PF19;Q9Y4P3;Q96E41	Transducin beta-like protein 2	TBL2
NaN	NaN	NaN	NaN	NaN	NaN	NaN	NaN	NaN	NaN	NaN	NaN	NaN	NaN	NaN	NaN	NaN	NaN	NaN	NaN	13.8544	15.2939	13.8966	15.6575	13.9064	NaN	NaN	NaN	NaN	NaN	1	1	11.3	12.679	0.0010211	2.6255	E9PFH1;P61587	Rho-related GTP-binding protein RhoE	RND3
NaN	13.3403	13.418	NaN	NaN	NaN	NaN	NaN	12.5405	NaN	NaN	14.8922	14.5866	14.2539	NaN	14.2053	13.8732	NaN	NaN	13.1144	NaN	14.7791	NaN	NaN	NaN	NaN	12.6368	13.4176	NaN	NaN	11	11	29.6	58.394	0	14.662	E9PFK9;Q9UJ41;Q9UJ41-4;Q9UJ41-3;Q3HKR1;A0A0A0MSJ3	Rab5 GDP/GTP exchange factor	RABGEF1
16.239	15.855	14.275	14.0036	16.2776	14.8434	14.5875	14.146	NaN	14.1876	15.2091	14.2266	14.0123	14.217	15.4269	NaN	NaN	13.9917	NaN	13.878	13.2713	NaN	14.3838	14.2715	13.054	14.3727	NaN	12.3283	12.8036	14.498	9	7	18.2	69.116	0	16.208	E9PFR3;Q14738-3;Q14738-2;Q14738;H0Y8C4	Serine/threonine-protein phosphatase 2A 56 kDa regulatory subunit delta isoform	PPP2R5D
15.5507	14.6741	13.5838	NaN	NaN	NaN	15.0407	NaN	13.0914	13.3161	14.8656	14.7229	14.6615	NaN	14.303	NaN	13.5695	13.9122	13.9228	13.2159	NaN	NaN	NaN	NaN	NaN	15.0242	13.4179	15.1417	15.1637	15.1016	7	7	11.3	86.813	0	9.1634	E9PG19;O94868;O94868-2;O94868-3;E7ENZ2	F-BAR and double SH3 domains protein 2	FCHSD2
15.9592	16.0105	16.325	14.301	16.1655	16.4923	17.113	17.1852	16.9451	15.7911	16.193	16.4048	16.9222	16.5475	16.1565	15.3863	13.3242	NaN	NaN	NaN	16.7136	16.8939	15.5529	14.9102	16.4486	15.5129	16.7224	16.1634	16.4236	16.3273	14	13	24.2	80.832	0	53.732	E9PG40;P05067-7;P05067-11;P05067-8;P05067-9;P05067;A0A0A0MRG2;P05067-10;P05067-3;P05067-4;P05067-5;P05067-6;H7C0V9	Amyloid beta A4 protein;N-APP;Soluble APP-alpha;Soluble APP-beta;C99;Beta-amyloid protein 42;Beta-amyloid protein 40;C83;P3(42);P3(40);C80;Gamma-secretase C-terminal fragment 59;Gamma-secretase C-terminal fragment 57;Gamma-secretase C-terminal fragment 50;C31	APP
NaN	NaN	11.9838	NaN	NaN	NaN	NaN	NaN	NaN	NaN	NaN	NaN	NaN	NaN	NaN	NaN	NaN	NaN	NaN	NaN	12.7965	NaN	NaN	11.7246	NaN	NaN	NaN	NaN	NaN	NaN	16	15	22	101.79	0	31.647	E9PGC0;P20936-2;P20936-4;P20936	Ras GTPase-activating protein 1	RASA1
13.7425	14.2464	NaN	13.9339	13.8011	NaN	NaN	NaN	13.9015	NaN	12.7359	13.7501	13.716	11.8007	12.8487	14.3676	14.5643	13.7804	13.7398	13.6314	13.2104	14.7388	NaN	12.8697	15.2591	14.175	12.6156	14.1776	13.2585	14.3404	53	53	25.5	331.25	0	193.02	E9PGC8;P78559;P78559-2	Microtubule-associated protein 1A;MAP1A heavy chain;MAP1 light chain LC2	MAP1A
16.6733	16.6419	16.3979	17.338	16.9009	15.7305	16.8548	15.9002	16.5406	16.5703	16.8567	16.7802	16.9635	16.7897	17.0181	15.896	15.2942	16.299	15.7014	16.232	15.9734	15.3316	15.1453	15.7141	15.3156	16.5518	16.3731	16.3153	16.4303	16.7445	34	31	29.5	166.75	0	323.31	E9PGM1;Q04637-4;Q04637-9;Q04637-8;E7EX73;Q04637-3;E7EUU4;Q04637;Q04637-5;Q04637-7;Q04637-6	Eukaryotic translation initiation factor 4 gamma 1	EIF4G1
12.2218	NaN	11.9962	NaN	13.2294	13.5771	13.1865	13.6477	13.7198	13.0192	NaN	12.7746	11.1075	12.927	13.4239	NaN	NaN	NaN	NaN	NaN	NaN	NaN	NaN	NaN	11.9772	NaN	NaN	NaN	NaN	11.904	12	10	14.4	113.93	0	11.289	E9PGM9;P78332;F8WCA5;P78332-2	RNA-binding protein 6	RBM6
13.9223	14.5793	14.366	13.9802	NaN	16.5547	17.0919	17.4048	17.5635	17.0787	16.1816	16.2892	16.3557	16.4924	16.1051	15.4206	16.5435	16.4722	14.8427	15.6927	16.8328	17.2697	17.2973	17.6534	17.1343	16.6828	17.0343	16.228	16.6568	16.8188	13	13	30.4	59.491	0	74.575	E9PGN7;P05155-2;P05155;P05155-3;H9KV48	Plasma protease C1 inhibitor	SERPING1
NaN	NaN	NaN	16.5205	NaN	16.4221	NaN	NaN	16.4196	NaN	NaN	NaN	13.9672	NaN	NaN	14.902	14.8236	14.7624	15.0118	14.8897	NaN	NaN	NaN	NaN	NaN	NaN	15.5641	15.7356	14.0029	NaN	1	1	4.7	36.316	0.0062878	1.8908	E9PGQ0;Q96H78	Solute carrier family 25 member 44	SLC25A44
15.8263	15.5085	15.9313	16.0655	15.212	15.0216	15.8694	16.1409	16.3723	15.4608	16.1676	15.3576	16.2296	15.935	16.9825	17.0109	15.8182	16.6547	16.5042	16.6043	14.8337	16.1113	15.0612	14.6379	12.9361	14.5681	16.6968	15.8727	14.5524	16.0239	10	7	52	25.572	0	56.416	E9PGT1;Q15631;H7C1D4	Translin	TSN
NaN	13.0151	NaN	12.5415	NaN	NaN	NaN	NaN	NaN	NaN	NaN	13.0661	NaN	NaN	NaN	NaN	NaN	NaN	NaN	NaN	NaN	NaN	NaN	NaN	NaN	NaN	NaN	NaN	NaN	NaN	2	2	11.3	81.471	0	10.67	E9PGT3;Q15418-3;Q15418-4;Q15418;Q15418-2	Ribosomal protein S6 kinase;Ribosomal protein S6 kinase alpha-1	RPS6KA1
16.5184	NaN	16.2761	15.2255	14.8684	17.8478	17.8265	15.6253	16.3776	14.4613	17.1073	16.6806	16.6491	15.432	14.3861	17.623	13.4231	17.9148	17.477	16.5381	14.09	NaN	16.1197	15.1668	15.2099	14.3424	14.1879	17.7658	16.4654	16.6416	5	5	43.9	19.344	0	50.556	E9PGT6;Q99627;Q99627-2;H7C3S9	COP9 signalosome complex subunit 8	COPS8
20.936	20.9243	20.7345	20.905	21.0132	19.9133	19.1664	19.8888	19.7188	19.7292	19.8688	20.1489	19.839	19.4886	20.5007	21.7323	21.4616	20.8858	21.6427	21.0199	18.8771	19.283	19.434	19.7589	19.6545	19.6901	19.6344	19.9266	19.5224	18.6041	8	8	56.5	20.383	0	157.78	E9PH64;Q9Y6M9;A0A3B3IT57;E7EWZ0;E9PF49	NADH dehydrogenase [ubiquinone] 1 beta subcomplex subunit 9	NDUFB9
NaN	NaN	NaN	NaN	NaN	NaN	NaN	NaN	NaN	NaN	NaN	NaN	NaN	13.5388	NaN	NaN	NaN	NaN	NaN	NaN	14.3309	15.2976	15.036	13.6509	14.291	12.9172	12.9564	13.3163	13.6612	NaN	8	8	9.6	119.33	0	11.321	E9PH99;Q9Y4E5-2;Q9Y4E5	Zinc finger protein 451	ZNF451
NaN	12.6289	12.8951	NaN	NaN	NaN	13.4176	12.4295	12.481	12.0208	13.4054	12.9109	12.9106	13.2457	13.5423	15.4785	NaN	NaN	NaN	NaN	NaN	NaN	NaN	NaN	NaN	NaN	NaN	NaN	NaN	NaN	7	7	19.8	53.448	0	24.411	E9PHG5;Q6UW02-2;Q6UW02;Q8WZ13;C9J8K7	Cytochrome P450 20A1	CYP20A1
NaN	13.0667	NaN	NaN	14.3689	NaN	NaN	NaN	NaN	NaN	14.5137	NaN	NaN	NaN	NaN	NaN	NaN	NaN	NaN	14.2343	14.4455	NaN	NaN	NaN	NaN	NaN	NaN	NaN	15.0921	15.0684	2	2	5.8	46.189	0.0062946	1.9062	E9PHH9;Q9BUI4	DNA-directed RNA polymerase III subunit RPC3	POLR3C
17.015	16.9316	17.5439	15.2967	17.6322	17.2951	16.8995	17.0608	17.3048	17.4297	17.4745	15.7296	17.0544	17.0471	17.0013	15.9349	NaN	15.7892	16.0788	15.5749	16.7667	15.8741	15.7054	15.6699	16.944	16.9455	16.678	16.8789	17.0368	16.6259	19	19	30.7	101.93	0	63.727	O94901-9;E9PHI4;O94901-8;O94901;O94901-5;O94901-6;H0Y6N5;H0Y742	SUN domain-containing protein 1	SUN1
14.7827	13.8856	13.2655	13.2382	14.0004	13.1139	14.461	13.3614	12.8402	13.6297	14.9693	14.5597	13.8113	14.0944	15.1169	14.8924	14.2336	NaN	12.9795	15.72	17.2495	15.6937	17.015	16.8168	17.2266	16.325	15.1444	14.7943	15.0726	15.0797	8	4	59.4	17.794	0	19.617	E9PHK0;P05452	Tetranectin	CLEC3B
NaN	NaN	13.7113	NaN	NaN	NaN	13.2648	NaN	13.185	NaN	NaN	NaN	NaN	13.808	NaN	NaN	NaN	NaN	NaN	NaN	14.0643	NaN	14.2463	12.6905	NaN	14.2278	NaN	NaN	NaN	NaN	2	2	9.2	26.249	0	3.959	E9PHR9;Q9NRQ2-2;Q9NRQ2;C9J6E1	Phospholipid scramblase 4	PLSCR4
NaN	NaN	NaN	NaN	NaN	NaN	NaN	NaN	NaN	NaN	NaN	NaN	NaN	NaN	NaN	NaN	NaN	NaN	11.4166	NaN	NaN	NaN	NaN	NaN	NaN	NaN	NaN	NaN	NaN	NaN	1	1	13.6	12.777	0.00013504	3.47	E9PHV4;O15514	DNA-directed RNA polymerase II subunit RPB4	POLR2D
14.0053	13.332	13.2387	13.6128	13.3305	12.0546	12.3157	12.9404	NaN	NaN	NaN	13.1709	13.3778	12.0586	13.8717	13.8496	14.9282	13.9047	13.7035	NaN	14.0679	12.4846	NaN	13.8753	NaN	13.5412	13.1607	13.5157	13.4769	13.384	23	23	23.4	136.14	0	122.92	E9PHV5;P28290-2;P28290;P28290-3;E7EUL7	Sperm-specific antigen 2	SSFA2
NaN	NaN	NaN	NaN	NaN	NaN	NaN	NaN	14.9375	15.4112	NaN	NaN	15.1167	NaN	NaN	NaN	NaN	NaN	NaN	NaN	NaN	15.3846	NaN	NaN	NaN	14.3716	15.3426	NaN	NaN	NaN	1	0	42.2	104.36	0	323.31	E9PHY5;E9PK52		EPB41L2
16.3746	16.7787	17.3025	17.5498	16.9354	17.0359	17.6281	17.7902	17.8121	18.0564	16.6034	17.1913	17.3859	17.3028	16.9899	17.2435	18.2739	NaN	16.3421	15.9963	16.2301	16.8369	16.6286	16.3151	16.504	16.3395	16.0225	16.1178	16.1782	16.3237	4	4	2.9	180.28	0	4.9191	E9PHY8;Q8NDA8;Q8NDA8-7;Q8NDA8-2	Maestro heat-like repeat-containing protein family member 1	MROH1
NaN	NaN	NaN	NaN	NaN	NaN	NaN	15.3572	NaN	NaN	NaN	13.5126	NaN	NaN	NaN	NaN	14.1732	NaN	14.133	NaN	NaN	16.1117	NaN	NaN	14.8725	NaN	15.8573	NaN	NaN	NaN	6	6	26.7	30.824	0	12.137	E9PIB2;G3V1A6;P57764	Gasdermin-D	GSDMD
NaN	NaN	NaN	NaN	NaN	NaN	NaN	NaN	NaN	NaN	NaN	NaN	NaN	NaN	NaN	NaN	NaN	NaN	NaN	NaN	NaN	NaN	NaN	NaN	NaN	NaN	NaN	NaN	10.0462	NaN	3	3	12.4	29	0.00076933	2.6934	E9PIF4;Q99519	Sialidase-1	NEU1
11.6969	NaN	NaN	12.2605	NaN	NaN	NaN	NaN	NaN	NaN	14.9369	15.8744	15.2747	15.893	15.2521	NaN	NaN	NaN	NaN	NaN	NaN	15.0801	NaN	NaN	NaN	17.5889	16.316	16.8111	16.7973	17.0538	3	3	18.1	16.149	0	5.6565	J3QRJ3;E9PIM6;E9PNQ8;P04216	Thy-1 membrane glycoprotein	THY1
NaN	NaN	NaN	NaN	NaN	NaN	NaN	NaN	NaN	NaN	NaN	NaN	NaN	NaN	NaN	13.6544	NaN	13.7558	NaN	NaN	NaN	NaN	NaN	NaN	NaN	NaN	NaN	NaN	NaN	NaN	3	3	8.6	56.051	0	4.6182	Q6SPF0;E9PIW9	Atherin	SAMD1
NaN	NaN	NaN	NaN	NaN	NaN	NaN	NaN	NaN	NaN	NaN	NaN	10.3733	NaN	NaN	NaN	NaN	NaN	NaN	NaN	NaN	NaN	NaN	NaN	NaN	NaN	NaN	NaN	NaN	NaN	2	2	14.8	21.72	0	12.365	E9PJ42;Q5BJD5-3;Q5BJD5-2;Q5BJD5	Transmembrane protein 41B	TMEM41B
NaN	NaN	NaN	NaN	NaN	NaN	NaN	NaN	NaN	NaN	11.655	NaN	NaN	NaN	11.4657	NaN	NaN	NaN	NaN	NaN	11.762	NaN	NaN	NaN	NaN	NaN	NaN	NaN	10.3278	NaN	10	10	23	57.034	0	12.023	Q9NUJ3;E9PJ55	T-complex protein 11-like protein 1	TCP11L1
NaN	NaN	NaN	NaN	NaN	NaN	NaN	NaN	NaN	NaN	NaN	NaN	NaN	NaN	NaN	NaN	NaN	13.9844	14.2122	13.9017	NaN	NaN	NaN	NaN	NaN	NaN	NaN	NaN	NaN	NaN	1	1	43.7	18.328	0	12.155	E9PJ74		NPEPPS
NaN	NaN	NaN	NaN	NaN	NaN	NaN	NaN	NaN	NaN	NaN	NaN	NaN	NaN	NaN	NaN	NaN	NaN	NaN	NaN	NaN	NaN	NaN	NaN	NaN	12.4581	NaN	NaN	11.6149	11.6502	3	3	10.4	43.813	0	4.5393	E9PJD7		CYHR1
NaN	NaN	NaN	NaN	NaN	NaN	NaN	14.7197	NaN	15.7008	14.4129	NaN	13.8524	13.8211	NaN	NaN	NaN	NaN	NaN	NaN	16.1387	NaN	NaN	15.7318	16.2122	NaN	NaN	NaN	NaN	NaN	2	2	18.7	18.487	0.00026774	3.3587	E9PJE4;Q9GZQ3	COMM domain-containing protein 5	COMMD5
NaN	NaN	NaN	NaN	NaN	NaN	NaN	NaN	NaN	NaN	NaN	NaN	NaN	NaN	NaN	NaN	NaN	NaN	NaN	NaN	13.9968	NaN	NaN	NaN	NaN	NaN	NaN	NaN	NaN	NaN	1	1	2	91.713	0.0080172	1.7444	E9PJK5;Q8N612-3;Q8N612	FTS and Hook-interacting protein	FAM160A2
12.9903	NaN	NaN	NaN	NaN	NaN	11.4423	12.1271	NaN	NaN	NaN	12.68	NaN	NaN	NaN	NaN	NaN	NaN	NaN	NaN	NaN	NaN	NaN	NaN	NaN	NaN	NaN	NaN	NaN	NaN	5	5	16.7	49.153	0	11.224	E9PJM3;Q9UK99-3;Q9UK99-2;Q9UK99;B4E3U2;G3V1E0	F-box only protein 3	FBXO3
12.522	NaN	NaN	NaN	NaN	NaN	NaN	NaN	NaN	NaN	13.1436	NaN	NaN	NaN	14.0463	NaN	NaN	NaN	NaN	NaN	NaN	NaN	NaN	NaN	NaN	NaN	NaN	NaN	NaN	NaN	1	1	42.5	26.443	0	16.997	E9PJM7		SWAP70
NaN	NaN	NaN	NaN	NaN	NaN	NaN	NaN	12.9743	NaN	NaN	NaN	NaN	NaN	NaN	10.8528	NaN	NaN	NaN	NaN	NaN	NaN	NaN	NaN	NaN	NaN	NaN	NaN	NaN	NaN	7	5	11.5	84.755	0	8.7105	E9PJN1;O75676-2;O75676;A0A0A6YYC0	Ribosomal protein S6 kinase;Ribosomal protein S6 kinase alpha-4	RPS6KA4
18.7125	19.4712	18.4182	19.173	17.8618	18.7112	18.0926	18.9354	19.4616	18.4433	19.3372	18.8799	18.7247	19.2324	19.4625	17.1629	16.5853	16.2891	17.0725	17.2374	16.1416	16.5691	16.1498	17.2145	16.3366	18.1393	16.8233	18.001	18.286	17.5769	8	8	68.5	16.811	0	323.31	G3V1A4;E9PK25;P23528;E9PP50;E9PQB7;E9PLJ3	Cofilin-1	CFL1
NaN	NaN	NaN	NaN	NaN	NaN	NaN	NaN	NaN	NaN	NaN	NaN	NaN	NaN	NaN	NaN	NaN	NaN	NaN	NaN	14.4601	NaN	NaN	NaN	NaN	NaN	NaN	14.2412	NaN	NaN	3	3	24.8	14.562	0.00026603	3.2431	E9PL33;E9PM05;E9PS58;E9PK61;O14681;E9PLB8;O14681-3	Etoposide-induced protein 2.4 homolog	EI24
18.2447	NaN	18.7093	18.5723	18.2665	19.1969	19.4576	19.2409	18.1514	NaN	18.6221	19.3069	19.3031	19.3928	17.8588	NaN	NaN	NaN	16.2757	14.9364	16.3184	16.0162	16.3908	NaN	16.1129	19.0663	NaN	19.05	19.0782	18.8532	5	5	7.2	109.1	0	9.0716	E9PK67;E9PNI7;Q53GL7;E9PPE7	Poly [ADP-ribose] polymerase 10	PARP10
16.8479	16.8762	16.9584	17.312	17.1104	16.1411	15.024	15.7771	15.3982	16.7032	16.912	17.2287	17.5265	17.1554	17.1247	NaN	NaN	NaN	NaN	NaN	NaN	NaN	NaN	NaN	12.8016	16.1571	NaN	NaN	16.4473	16.8604	1	1	18.2	5.8197	0.00065036	2.9111	H0YD96;H0YD41;G3V173;E9PK73;H3BRW5;O14521-2;O14521-4;O14521	Succinate dehydrogenase [ubiquinone] cytochrome b small subunit, mitochondrial	SDHD
NaN	NaN	16.0337	NaN	15.7403	15.6597	14.9305	15.3478	13.696	15.8321	16.5289	15.7108	16.1868	14.9749	15.4435	15.3447	NaN	NaN	14.6042	14.6799	17.6908	NaN	17.6875	17.6776	17.6172	14.8438	14.893	15.1531	NaN	NaN	2	2	63	5.4194	0	35.264	E9PKF3		ACAT1
NaN	14.4697	14.3916	14.6564	15.0623	13.8652	13.8161	13.8309	13.8803	13.3351	13.9434	16.0003	14.6622	15.9372	15.7409	12.1295	11.6413	NaN	NaN	12.7642	13.5909	NaN	13.6143	13.9009	13.2953	13.5813	12.6981	12.8753	13.5274	13.1552	23	23	32.3	92.407	0	72.73	H7BXH2;E9PKF6;Q5H9R7-6;Q5H9R7-2;Q5H9R7;Q5H9R7-5;Q5H9R7-3;Q5H9R7-4;E9PQP7;H0YEN2	Serine/threonine-protein phosphatase 6 regulatory subunit 3	PPP6R3
NaN	NaN	NaN	NaN	NaN	NaN	12.504	NaN	NaN	NaN	NaN	NaN	12.1158	NaN	NaN	NaN	NaN	NaN	NaN	12.95	NaN	NaN	NaN	NaN	NaN	NaN	NaN	NaN	12.021	NaN	1	1	58.4	22.52	0	124.54	E9PKG0		PLEC
NaN	13.6264	13.2718	NaN	11.6571	11.5145	11.3071	11.1981	NaN	11.896	11.1237	12.9549	12.7017	12.9516	11.4925	15.6585	15.1785	15.5721	15.5581	15.3948	11.6654	11.7092	11.7144	13.183	NaN	12.0732	12.7334	12.4427	14.22	13.5178	13	12	48.6	37.709	0	54.626	E9PKG1;Q99873-2;Q99873-3;Q99873;E9PIX6;Q99873-5;E9PQ98	Protein arginine N-methyltransferase 1	PRMT1
10.3005	NaN	NaN	12.1762	11.5105	NaN	10.4813	NaN	NaN	12.5045	12.2191	11.2077	12.1475	11.4128	12.206	12.5728	11.8852	11.7852	11.6458	11.2005	15.1929	13.4327	13.7139	13.9183	15.1639	NaN	NaN	12.1341	12.6548	12.066	17	17	23.8	87.435	0	59.537	E9PKP7;P17480-2;P17480	Nucleolar transcription factor 1	UBTF
NaN	NaN	NaN	NaN	NaN	NaN	NaN	NaN	NaN	NaN	NaN	NaN	NaN	NaN	NaN	NaN	NaN	14.9674	15.3239	15.4161	NaN	NaN	NaN	NaN	NaN	NaN	NaN	NaN	NaN	NaN	2	2	22.9	9.2145	0.0010213	2.6284	E9PKT9;O96033	Molybdopterin synthase sulfur carrier subunit	MOCS2
12.8028	NaN	14.1629	NaN	14.5771	13.4912	13.7787	NaN	NaN	14.3525	NaN	13.8103	NaN	NaN	NaN	NaN	NaN	NaN	NaN	NaN	NaN	NaN	NaN	NaN	NaN	14.1298	NaN	NaN	NaN	NaN	6	6	8.6	122.06	0	31.646	E9PKW1;Q9NS15-2;Q9NS15;H0YC99	Latent-transforming growth factor beta-binding protein 3	LTBP3
14.329	NaN	NaN	NaN	NaN	NaN	NaN	NaN	NaN	NaN	14.627	NaN	NaN	13.4839	14.584	NaN	15.3328	11.971	NaN	12.2595	NaN	NaN	NaN	NaN	NaN	NaN	NaN	NaN	NaN	NaN	4	3	21.2	19.536	0	5.2733	E9PL57;F8VSA6;E9PS38;S4R3E9;Q15843	NEDD8	NEDD8-MDP1;NEDD8
NaN	NaN	NaN	12.8232	NaN	NaN	NaN	NaN	NaN	NaN	NaN	NaN	NaN	NaN	NaN	NaN	NaN	NaN	NaN	NaN	NaN	NaN	NaN	NaN	NaN	NaN	NaN	NaN	NaN	NaN	3	3	42.5	13.062	0	7.2892	E9PLI6;E9PS76;Q8N9N8;E9PQD0;E9PS30	Probable RNA-binding protein EIF1AD	EIF1AD
18.7366	18.6883	18.6226	18.7299	18.6972	18.3756	18.2695	18.5792	18.5485	18.2678	18.6893	18.651	18.7437	18.6535	19.007	18.0605	17.3064	17.7712	17.3842	17.792	17.8822	17.4543	17.5459	17.5647	17.71	17.863	17.5516	18.0417	18.066	18.1256	47	43	60	102.99	0	323.31	E9PLK3;P55786;P55786-2	Puromycin-sensitive aminopeptidase	NPEPPS
14.6811	NaN	16.1791	16.0484	16.042	NaN	15.8742	15.8084	14.6308	15.4769	14.0388	15.4827	15.4144	14.9358	14.6543	14.9387	13.6972	14.5371	NaN	14.7749	NaN	NaN	15.8338	14.5637	15.6263	15.0906	15.6035	NaN	15.474	15.37	4	4	38	12.201	0	19.498	E9PLL6;P46776;E9PJD9	60S ribosomal protein L27a	RPL27A
NaN	NaN	NaN	NaN	NaN	NaN	NaN	NaN	NaN	NaN	NaN	NaN	NaN	NaN	NaN	NaN	NaN	NaN	14.3191	NaN	NaN	NaN	NaN	NaN	NaN	NaN	NaN	NaN	NaN	NaN	2	2	23.1	11.082	0	4.8675	I3L3B4;F8W9H0;E9PLN8;Q9BQB6-3;Q9BQB6-2;Q9BQB6	Vitamin K epoxide reductase complex subunit 1	VKORC1
NaN	NaN	NaN	NaN	17.0877	16.1863	NaN	15.1848	NaN	15.3685	NaN	NaN	NaN	NaN	NaN	NaN	NaN	NaN	NaN	NaN	15.4022	15.1506	14.5196	15.4254	15.3597	15.2325	14.9716	NaN	15.3237	15.2962	12	12	21.4	86.272	0	33.056	E9PLP8;Q12996	Cleavage stimulation factor subunit 3	CSTF3
NaN	NaN	NaN	NaN	NaN	13.9428	NaN	NaN	NaN	NaN	NaN	NaN	NaN	NaN	NaN	14.3463	NaN	NaN	NaN	NaN	NaN	NaN	NaN	NaN	NaN	NaN	14.7708	NaN	14.5074	NaN	2	2	11.1	26.076	0.00077861	2.8764	E9PLV6;E9PPZ9;O43292-2;O43292;E9PLG8	Glycosylphosphatidylinositol anchor attachment 1 protein	GPAA1
NaN	NaN	NaN	NaN	NaN	NaN	NaN	NaN	NaN	NaN	NaN	NaN	NaN	NaN	11.7562	NaN	NaN	NaN	NaN	NaN	NaN	NaN	NaN	NaN	NaN	NaN	NaN	NaN	NaN	NaN	3	3	4.2	101.94	0	4.3171	E9PPF2;E9PM19;P29597	Tyrosine-protein kinase;Non-receptor tyrosine-protein kinase TYK2	TYK2
NaN	NaN	NaN	NaN	NaN	NaN	NaN	NaN	NaN	NaN	NaN	NaN	NaN	NaN	NaN	13.1204	NaN	NaN	NaN	NaN	NaN	NaN	NaN	NaN	NaN	NaN	NaN	NaN	NaN	NaN	1	1	9.3	29.168	0.0027531	2.3505	E9PM35;P49407-2;P49407	Beta-arrestin-1	ARRB1
NaN	NaN	14.1404	NaN	NaN	NaN	NaN	NaN	NaN	NaN	NaN	14.2688	13.21	NaN	13.2461	14.8102	13.3414	13.9753	13.9614	14.6041	NaN	NaN	NaN	NaN	NaN	NaN	14.7632	NaN	NaN	NaN	3	3	17.1	26.206	0	4.6063	E9PM62;Q5T9L3;Q5T9L3-2;E9PQK1	Protein wntless homolog	WLS
NaN	NaN	NaN	NaN	NaN	NaN	NaN	NaN	NaN	NaN	NaN	NaN	NaN	NaN	NaN	NaN	NaN	NaN	NaN	NaN	17.8182	17.6487	17.4126	17.6089	17.8048	NaN	NaN	NaN	NaN	NaN	3	2	9.8	64.277	0.00077032	2.7208	E9PMB9;Q16798	Malic enzyme;NADP-dependent malic enzyme, mitochondrial	ME3
NaN	NaN	NaN	NaN	NaN	17.7418	17.852	18.4938	18.4154	NaN	13.8142	NaN	NaN	NaN	NaN	NaN	NaN	NaN	NaN	NaN	NaN	17.3378	17.8211	18.0032	17.8882	NaN	NaN	NaN	NaN	NaN	3	3	2.9	130.69	0	5.7664	E9PMC9;Q7Z589-2;Q7Z589-6;Q7Z589;Q7Z589-5;Q7Z589-4;Q7Z589-7	Protein EMSY	C11orf30;EMSY
NaN	15.8102	15.2174	13.5982	13.5401	NaN	NaN	NaN	NaN	NaN	NaN	13.4693	NaN	NaN	14.5375	12.449	13.9767	15.7848	15.2347	NaN	15.984	14.7063	NaN	13.6191	NaN	15.2466	12.9076	NaN	13.5784	14.174	6	6	44.3	18.259	0	21.598	E9PMI6;J3KN38;P54105;E9PJF4	Methylosome subunit pICln	CLNS1A
NaN	NaN	NaN	NaN	NaN	NaN	NaN	NaN	NaN	NaN	11.6544	13.1281	NaN	NaN	13.2922	NaN	NaN	NaN	NaN	NaN	NaN	NaN	NaN	NaN	NaN	NaN	NaN	NaN	NaN	NaN	3	3	12.7	30.813	0	5.1504	G3V179;E9PMJ2;J3KP39;Q9BPY3	Protein FAM118B	FAM118B
15.5877	NaN	17.0544	NaN	15.8757	17.2462	15.0023	NaN	13.6562	17.5505	14.7233	16.1699	NaN	17.5744	12.8897	13.6258	NaN	NaN	NaN	NaN	NaN	17.1441	NaN	NaN	NaN	17.1002	15.6899	16.8482	16.7865	17.3959	3	3	11.7	25.588	0	9.6403	K4DIA7;E9PMR4;P48509;E9PRJ3	Tetraspanin;CD151 antigen	CD151
13.7816	NaN	NaN	NaN	13.6153	NaN	NaN	NaN	NaN	NaN	NaN	NaN	13.7046	NaN	13.5366	NaN	NaN	NaN	NaN	NaN	NaN	NaN	NaN	NaN	NaN	NaN	NaN	NaN	NaN	NaN	6	6	30	39.174	0	84.481	E9PN58;E9PK80;Q9NTG7-2;Q9NTG7;E9PM75	NAD-dependent protein deacetylase sirtuin-3, mitochondrial	SIRT3
NaN	13.916	NaN	NaN	NaN	NaN	NaN	NaN	NaN	NaN	NaN	NaN	NaN	NaN	NaN	NaN	NaN	NaN	NaN	NaN	NaN	14.2464	NaN	NaN	NaN	NaN	NaN	NaN	13.5709	14.1235	3	3	31	17.12	0	26.762	H0YEF3;E9PN81;Q8TDP1	Ribonuclease H2 subunit C	RNASEH2C
14.1429	11.5714	NaN	NaN	NaN	12.5707	NaN	NaN	NaN	NaN	14.1491	NaN	NaN	NaN	12.914	11.4872	NaN	NaN	NaN	NaN	NaN	NaN	NaN	NaN	NaN	NaN	NaN	NaN	NaN	12.7115	2	2	66.3	34.818	0	323.31	E9PN89		HSPA8
15.4485	NaN	15.0404	15.4098	15.5464	14.403	13.8946	14.2066	14.502	13.0566	14.9995	15.2123	14.9247	15.4181	15.1296	12.6093	12.525	12.6174	NaN	11.5525	14.5513	NaN	14.4969	14.3256	12.9976	15.425	14.3602	15.0136	15.4219	15.1002	4	4	29.5	18.661	0	17.651	E9PNK6;E9PPQ1;J3KNE7;Q16890-4;Q16890-3;Q16890-2;Q16890-5;Q16890;E9PNQ9	Tumor protein D53	TPD52L1
18.9947	18.9224	18.8393	18.5802	19.2815	18.9698	18.5058	18.163	18.5914	18.9447	18.659	18.7971	18.4661	18.8991	19.5478	19.7908	20.2239	18.9455	19.7545	20.037	18.6154	13.5489	17.8028	18.3366	18.661	18.461	17.9129	18.3474	18.2219	18.8108	7	7	45.4	15.588	0	96.325	E9PNP3;Q9H7C9;E9PR47;E9PIQ4	Mth938 domain-containing protein	AAMDC
NaN	19.6128	18.9533	18.6072	19.6674	22.4962	22.5173	21.9835	22.236	21.8499	NaN	17.6531	18.3453	17.6165	18.7753	NaN	18.0966	NaN	NaN	NaN	NaN	19.2893	19.5024	16.1895	20.1893	NaN	19.0395	19.3633	19.25	21.6081	2	2	1.4	167.14	0.0062893	1.897	E9PNW5;A0A1W2PRI9		C4orf50
NaN	NaN	NaN	NaN	NaN	NaN	NaN	NaN	NaN	NaN	NaN	NaN	NaN	NaN	NaN	NaN	NaN	11.9743	NaN	NaN	NaN	13.8159	NaN	NaN	NaN	NaN	NaN	11.4928	NaN	NaN	3	3	11.3	37.481	0	4.7861	E9PNW8;Q8WVX9	Fatty acyl-CoA reductase 1	FAR1
17.7257	NaN	NaN	17.6905	17.3943	17.8059	NaN	17.4375	17.6637	NaN	17.3741	NaN	17.484	17.2386	17.5639	NaN	NaN	NaN	NaN	NaN	16.7141	NaN	NaN	NaN	NaN	NaN	NaN	NaN	NaN	NaN	3	3	3.3	95.877	0.0010163	2.558	E9PP00;Q9C0D7;Q9C0D7-2;Q5D1E8	Probable ribonuclease ZC3H12C;Ribonuclease ZC3H12A	ZC3H12C;ZC3H12A
NaN	12.9535	NaN	NaN	NaN	NaN	NaN	NaN	NaN	NaN	NaN	NaN	NaN	NaN	NaN	NaN	NaN	NaN	NaN	NaN	16.3738	17.0081	16.9291	16.89	16.4477	NaN	16.1183	NaN	NaN	NaN	1	1	23.1	7.5789	0.0058373	1.964	E9PPB1		MPZL3
NaN	NaN	NaN	NaN	13.4426	NaN	10.9568	NaN	11.2223	11.7714	13.8476	NaN	NaN	NaN	NaN	17.3724	16.9541	17.2563	17.3613	16.847	NaN	NaN	12.5367	12.8777	NaN	11.2369	12.1736	NaN	NaN	12.926	2	2	19.9	15.598	0	72.518	E9PQY2;Q9NQP4	Prefoldin subunit 4	PFDN4
NaN	NaN	NaN	NaN	NaN	NaN	NaN	NaN	NaN	NaN	NaN	NaN	NaN	NaN	NaN	NaN	14.4824	NaN	NaN	NaN	NaN	NaN	NaN	NaN	NaN	NaN	NaN	NaN	NaN	NaN	1	1	10.2	10.905	0.0007732	2.7746	E9PR30;P62861	40S ribosomal protein S30	FAU
22.8214	22.6134	22.8424	22.7059	22.9908	22.1345	22.1515	22.1731	22.1666	22.1119	22.6484	22.6444	22.7106	22.5545	22.6731	21.2951	19.2176	21.6041	21.4497	21.5981	21.6553	21.4719	21.6947	21.7566	21.5936	22.3507	21.4179	22.359	22.3706	22.4416	16	16	81	20.03	0	323.31	E9PR44;P02511;E9PJL7;E9PNH7;A0A024R3B9;E9PRA8	Alpha-crystallin B chain	CRYAB
NaN	NaN	NaN	NaN	NaN	NaN	NaN	NaN	NaN	NaN	NaN	NaN	NaN	NaN	NaN	NaN	NaN	NaN	NaN	13.3554	12.9337	NaN	NaN	NaN	NaN	NaN	NaN	NaN	NaN	NaN	5	5	4.8	139.39	0	7.053	E9PRF4;Q15047-3;Q15047;E9PQM8	Histone-lysine N-methyltransferase SETDB1	SETDB1
15.7296	16.1316	15.3346	16.4049	15.9136	15.831	14.8103	14.3369	15.7337	15.2567	15.5047	14.9569	15.6049	15.5522	15.9541	15.1238	15.9135	14.3027	15.8487	13.9359	14.4867	14.3071	15.4189	14.4735	15.7459	16.3974	15.1431	16.2365	16.1594	15.7793	9	9	46.4	32.913	0	260.14	E9PRQ7;Q04323;E9PJ81;Q04323-2;A0A087WTZ5	UBX domain-containing protein 1	UBXN1
NaN	NaN	13.2307	NaN	12.3001	NaN	NaN	NaN	NaN	NaN	NaN	NaN	11.9154	NaN	NaN	NaN	NaN	NaN	NaN	NaN	NaN	NaN	11.8495	NaN	NaN	NaN	NaN	NaN	NaN	NaN	1	1	25.3	76.569	0	228.27	E9PRY8;P29692-2;A0A087X1X7;H0YE72	Elongation factor 1-delta	EEF1D
NaN	NaN	NaN	NaN	NaN	NaN	NaN	11.6161	NaN	NaN	NaN	11.6946	NaN	11.7243	12.0188	NaN	NaN	NaN	NaN	NaN	NaN	NaN	NaN	NaN	NaN	NaN	NaN	NaN	NaN	NaN	3	3	6.6	53.458	0	5.1332	J3KND1;E9PRZ1;Q96ER3	Protein SAAL1	SAAL1
14.598	NaN	13.3326	NaN	14.6339	12.9698	12.9923	NaN	13.2879	NaN	NaN	13.5111	NaN	NaN	14.4188	NaN	NaN	NaN	NaN	NaN	13.7416	12.1637	13.5991	NaN	NaN	14.5596	NaN	13.2251	13.2657	13.0089	3	3	7.9	48.166	0	5.3228	E9PS00;Q9Y5Q0	Fatty acid desaturase 3	FADS3
NaN	NaN	NaN	NaN	NaN	NaN	NaN	NaN	NaN	NaN	15.4472	13.0645	13.1138	13.8246	12.6887	12.741	NaN	NaN	NaN	13.0638	NaN	NaN	NaN	NaN	NaN	NaN	13.852	NaN	11.8347	NaN	6	6	22	36.405	0	14.848	E9PS41;Q6RFH5-2;Q6RFH5	WD repeat-containing protein 74	WDR74
13.3981	12.7815	13.7192	12.7538	NaN	NaN	13.4071	NaN	13.0546	NaN	13.6704	14.4054	14.6286	14.9332	14.5855	12.7957	NaN	NaN	12.1808	13.2639	14.7198	14.7504	15.0618	14.6311	15.2264	13.9525	13.8725	14.5581	14.563	NaN	2	1	36.6	12.255	0	79.941	E9PS44;Q01628;H7BYV1;P13164	Interferon-induced transmembrane protein 3;Interferon-induced transmembrane protein 1	IFITM3;IFITM2;IFITM1
20.5317	19.0672	20.5374	18.9127	20.5171	20.3462	20.4623	20.3214	20.4294	19.7528	17.1463	19.7427	19.4807	20.5318	20.3302	21.6885	22.6196	22.6773	22.768	22.6301	19.3489	18.9221	19.2152	19.5601	19.1869	19.3995	19.5248	19.198	20.4924	19.5099	14	6	18.9	92.386	0	25.942	E9PSI1;E9PQ80;E9PQI5		CHMP4A
NaN	NaN	NaN	NaN	NaN	NaN	NaN	NaN	NaN	NaN	NaN	NaN	NaN	NaN	NaN	NaN	NaN	NaN	NaN	NaN	NaN	NaN	NaN	NaN	12.3625	NaN	NaN	NaN	NaN	NaN	4	4	12.1	43.898	0	4.7186	F1DAL9;P10589;F1DAL7;P24468-3;P24468-2;P24468	COUP transcription factor 1;COUP transcription factor 2	NR2F1;NR2F2
NaN	15.1677	17.3092	14.9169	NaN	17.9157	NaN	17.5821	NaN	NaN	NaN	16.2172	17.2683	14.6049	NaN	NaN	NaN	NaN	NaN	NaN	16.6076	16.9482	16.8566	16.5909	16.6951	16.6063	NaN	16.5616	16.6432	16.3819	16	16	5	436.13	0	33.454	F2Z2U4;Q9Y4A5-2;Q9Y4A5;H0Y4W2	Transformation/transcription domain-associated protein	TRRAP
NaN	NaN	12.2909	NaN	NaN	NaN	NaN	NaN	NaN	NaN	NaN	NaN	NaN	NaN	NaN	15.4773	15.1492	15.4593	NaN	15.5316	14.727	16.2395	14.7698	14.513	NaN	NaN	NaN	12.9351	NaN	15.3991	8	8	16.6	59.058	0	14.277	Q99829;F2Z2V0;B0QZ18;A6PVH9;E7ENH5;Q5JX56;Q5JX58;Q5JX59;Q5JX60;Q5JX44;Q5JX55;Q5JX45;Q5JX52;Q5JX61;Q5JX54	Copine-1	CPNE1
NaN	14.5008	14.7554	15.1278	14.7231	NaN	NaN	NaN	NaN	14.7111	NaN	NaN	NaN	NaN	NaN	NaN	NaN	NaN	NaN	NaN	NaN	15.0911	14.6257	14.2456	15.2574	NaN	13.3215	NaN	NaN	NaN	7	7	15.1	70.834	0	10.401	F2Z2W7;Q8IZ69-2;Q8IZ69	tRNA (uracil-5-)-methyltransferase homolog A	TRMT2A
14.6626	16.851	16.6975	16.73	14.3567	15.7383	16.0921	15.6412	15.9765	17.5673	17.7773	17.82	16.6029	17.6467	16.6784	15.2726	14.2725	13.9679	16.1827	15.1259	14.0499	15.5162	16.1417	NaN	15.2289	17.0193	17.1934	17.3363	17.4413	16.3525	18	17	19.7	130.15	0	35.672	F2Z2X4;Q9C0E2	Exportin-4	XPO4
15.5804	NaN	14.9006	NaN	15.4001	15.649	NaN	15.6306	15.6359	NaN	15.6414	15.4629	15.3443	15.6835	15.4075	NaN	NaN	NaN	NaN	NaN	NaN	NaN	NaN	NaN	NaN	NaN	14.3732	14.0772	NaN	NaN	1	1	26.3	11.355	0.00039688	3.1399	F2Z307;O95670;H0Y474	V-type proton ATPase subunit G 2	ATP6V1G2-DDX39B;ATP6V1G2
NaN	NaN	NaN	NaN	NaN	NaN	NaN	NaN	NaN	NaN	NaN	NaN	NaN	NaN	NaN	NaN	NaN	12.3581	13.3096	12.8572	NaN	NaN	NaN	NaN	NaN	NaN	NaN	NaN	NaN	NaN	1	1	94.8	8.5678	0	323.31	F2Z337	Myoglobin	MB
NaN	NaN	12.5269	NaN	NaN	NaN	NaN	13.3659	NaN	NaN	NaN	12.6539	13.7046	13.0187	NaN	14.7949	15.6327	15.7532	14.7275	15.8251	NaN	NaN	NaN	NaN	NaN	NaN	13.2207	15.2548	14.0584	12.9214	1	1	10.4	10.645	0.00077002	2.7142	F2Z388;P42766	60S ribosomal protein L35	RPL35
18.5655	17.8143	17.3395	18.1524	17.4532	17.9752	18.6339	18.7437	18.8308	18.204	18.5545	18.8677	19.0736	19.0944	18.3963	NaN	NaN	NaN	NaN	NaN	17.6434	17.2443	17.6156	18.1734	17.442	17.6789	NaN	18.5663	18.4417	17.9156	3	3	15.5	28.91	0	6.3275	F5GWD3;Q13889-2;Q13889;F5H6X0;F5GXG6;H0YFF7;F5GX35;F5H4K7	General transcription factor IIH subunit 3	GTF2H3
17.3229	14.5384	17.1556	16.2756	16.8602	17.0201	17.9885	16.1543	17.5838	17.5363	18.5455	18.3286	18.2474	17.8112	17.9935	15.1747	15.0518	15.2255	15.2447	15.0616	16.1646	15.2871	15.7065	16.9989	16.5426	16.5689	15.7907	16.9442	17.0742	16.9859	25	25	11.2	299.72	0	44.758	Q9H4A3-7;Q9H4A3-2;F5GWT4;Q9H4A3-6;Q9H4A3-5;Q9H4A3;Q9H4A3-4	Serine/threonine-protein kinase WNK1	WNK1
NaN	NaN	NaN	NaN	NaN	NaN	NaN	NaN	NaN	NaN	12.7287	NaN	NaN	NaN	NaN	15.5798	13.7422	NaN	14.7756	14.8678	NaN	NaN	NaN	NaN	NaN	NaN	NaN	NaN	NaN	NaN	2	2	8.3	38.62	0	4.6144	F5GX09;Q5HYJ3-3;Q5HYJ3-2;Q5HYJ3	Protein FAM76B	FAM76B
13.3009	NaN	14.4985	NaN	13.8692	13.8454	13.9118	12.593	13.8584	12.2952	13.8717	13.5578	13.5075	13.2025	13.8922	12.2698	NaN	NaN	NaN	NaN	NaN	NaN	NaN	NaN	11.2858	14.939	12.7914	11.7121	12.1027	14.5926	8	8	18.4	58.13	0	13.41	F5GXE4;O95260-2;B4E107;H0Y5C2;O95260;Q5SQQ1;B4DK25	Arginyl-tRNA--protein transferase 1	ATE1
17.6514	18.2382	17.6227	17.6251	17.9516	17.7124	17.7146	16.4924	17.3643	17.3415	17.3713	17.1031	18.1286	17.3992	17.4786	18.8175	18.2533	18.3196	18.3959	18.535	16.3892	16.6301	16.3351	16.3314	16.7917	17.7492	18.0604	17.4789	17.4008	17.7744	3	3	17.6	19.77	0	35.65	F5H5N1;F5GXJ1;O75251-2;O75251;A0A087WXF6;A0A087WTI3	NADH dehydrogenase [ubiquinone] iron-sulfur protein 7, mitochondrial	NDUFS7
13.9094	NaN	14.2633	NaN	NaN	NaN	NaN	14.3742	NaN	NaN	13.9177	14.5554	13.9108	14.1813	13.4826	16.4476	15.5851	15.3969	14.0732	16.1694	13.6169	NaN	13.0895	12.9002	13.3719	NaN	14.6101	NaN	13.3523	NaN	4	4	47.1	9.5541	0	10.505	F5GXX5;P61803;F5H895;A0A0B4J239	Dolichyl-diphosphooligosaccharide--protein glycosyltransferase subunit DAD1	DAD1
18.7243	19.2015	18.5528	19.356	18.9364	18.7494	18.7472	17.7546	17.4656	18.0922	18.8119	18.5093	19.1755	19.0344	18.8524	17.7845	18.4496	17.8271	17.6089	18.2647	19.6004	19.0856	19.2591	18.916	19.45	18.0213	17.4138	17.8829	17.5139	18.5941	13	13	56.9	29.723	0	103.61	F5GY37;J3KPX7;Q99623;Q99623-2;F5GWA7;F5H3X6	Prohibitin-2	PHB2
NaN	13.8965	NaN	NaN	NaN	13.9373	13.667	13.694	NaN	14.3584	14.2821	14.0435	14.1136	14.0523	14.14	NaN	NaN	NaN	NaN	NaN	NaN	NaN	13.941	14.1951	14.1511	NaN	12.6686	NaN	NaN	NaN	8	8	21.7	60.04	0	16.36	F5GY80;F5H7G1;P07358	Complement component C8 beta chain	C8B
14.438	13.7911	13.6746	14.016	NaN	NaN	NaN	NaN	NaN	NaN	14.5916	13.1796	13.0889	13.7541	NaN	NaN	NaN	NaN	NaN	NaN	NaN	NaN	NaN	NaN	NaN	NaN	NaN	NaN	NaN	NaN	2	2	12.3	18.388	0.00013541	3.5007	F5GYJ5;Q9NX18;F8W679;M0QYN2;F5GXW4;M0R060;F5H5T6	Succinate dehydrogenase assembly factor 2, mitochondrial	SDHAF2
NaN	15.1621	14.3933	NaN	15.2403	NaN	14.187	14.1357	NaN	14.6231	NaN	14.8115	14.064	NaN	14.6301	NaN	NaN	NaN	NaN	NaN	NaN	13.3699	NaN	NaN	NaN	12.9354	12.0859	NaN	12.8477	12.5976	10	10	25.2	68.584	0	32.875	F5GYK2;Q9NRL3;Q9NRL3-3	Striatin-4	STRN4
NaN	NaN	NaN	NaN	NaN	NaN	NaN	NaN	NaN	NaN	NaN	NaN	NaN	NaN	NaN	NaN	NaN	NaN	10.8638	NaN	NaN	NaN	NaN	NaN	NaN	NaN	NaN	NaN	NaN	NaN	7	7	21.4	44.659	0	69.838	F5GYQ1;P61421;J3QL14;R4GN72	V-type proton ATPase subunit d 1	ATP6V0D1
NaN	12.5109	NaN	NaN	NaN	NaN	NaN	NaN	NaN	NaN	NaN	NaN	NaN	NaN	NaN	NaN	NaN	NaN	NaN	NaN	13.0518	NaN	12.8629	NaN	13.0118	NaN	NaN	NaN	NaN	NaN	1	1	2	74.999	0.0091482	1.6595	F5GZ90;Q9NZJ0-2;Q9NZJ0	Denticleless protein homolog	DTL
NaN	NaN	NaN	NaN	NaN	NaN	11.7534	NaN	NaN	NaN	NaN	NaN	NaN	NaN	NaN	NaN	NaN	NaN	NaN	NaN	NaN	NaN	NaN	NaN	NaN	NaN	NaN	NaN	NaN	NaN	3	3	24.4	21.044	0	12.347	F5GZ97;Q9Y3C0;H0YGN0;F5GWI9;F5GXZ7	WASH complex subunit CCDC53	CCDC53
NaN	12.6736	12.2483	NaN	NaN	NaN	NaN	NaN	NaN	NaN	NaN	13.4381	13.7407	13.6063	13.5818	NaN	13.3032	NaN	NaN	NaN	NaN	NaN	NaN	NaN	NaN	NaN	NaN	NaN	NaN	NaN	1	1	61.2	13.832	0	32.344	F5GZG1		RAP1B
[truncated: 5,792 more rows]
