# Supplementary material for: Signatures of muscle disuse in spaceflight and bed rest revealed by single muscle fiber proteomics
Source: PNAS Nexus. 2022 Jun 11;1(3):pgac086. doi: 10.1093/pnasnexus/pgac086 (PMC9896895; doi:10.1093/pnasnexus/pgac086)
Supplement: pgac086_Supplemental_Files [file pgac086_supplemental_files.zip › PNASNEXUS-PNASNEXUS-2022-00455-T-s04.xlsx]

## Sheet: Sheet1
Table S4. Left, percent of adult MYH isoform expression and fiber type assignment. Right, Expression of adult MYH and other isoforms in muscle fibers.									Expression of adult MYH and other isoforms in muscle fibers
Individual raw file name	% of isoform								Slow-1	Mixed 1-2A	Fast-2A	Mixed 2A-2A	Fast-2X
Fiber ID	MYH7	MYH2	MYH1	MYH4	Type	Time	Subject		99.167	69.0583	1.11194	1.00549	0.50203	MYH7
825_tims05_MaMu_SA_MARSPRE_MuscleFiber_S1_Day5_F6_C2_1_2278	98.7385	0.467792	0.329997	0.46369	slow-1	BR5	S1		0.400079	29.1967	91.7177	52.2787	11.6677	MYH2
825_tims05_MaMu_SA_MARSPRE_MuscleFiber_S1_Day5_F8_C4_1_2280	97.5998	1.46521	0.565228	0.369764	slow-1	BR5	S1		0.284995	1.3934	6.40008	40.7606	81.4142	MYH1
825_tims05_MaMu_SA_MARSPRE_MuscleFiber_S2_Day0_F2_B7_1_2271	97.7415	1.69702	0.494451	0.0669962	slow-1	BR0	S2		0.147973	0.351622	0.770292	5.95523	6.41605	MYH4
825_tims05_MaMu_SA_MARSPRE_MuscleFiber_S2_Day5_F13_C7_1_2283	98.408	1.0895	0.319497	0.18303	slow-1	BR5	S2
825_tims05_MaMu_SA_MARSPRE_MuscleFiber_S2_Day5_F20_C8_1_2284	98.6528	0.237336	0.750758	0.359097	slow-1	BR5	S2
825_tims05_MaMu_SA_MARSPRE_MuscleFiber_S3_Day0_F3_B10_1_2274	98.3804	1.0406	0.446063	0.132973	slow-1	BR0	S3		1	mix12a	2A	mix2ax	2X
825_tims05_MaMu_SA_MARSPRE_MuscleFiber_S3_Day0_F6_B11_1_2275	99.1119	0.379616	0.419147	0.0893321	slow-1	BR0	S3		343595000	165380000	2250600	2854600	2371400	MYH7
825_tims05_MaMu_SA_MARSPRE_MuscleFiber_S3_Day5_F6_C11_1_2287	98.8285	0.899323	0.236855	0.0353107	slow-1	BR5	S3		1386200	69920000	185640000	148420000	55114000	MYH2
827_tims05_MaMu_SA_MARSPRE_MuscleFiber_S1_Day9_F2_D2_1_2290	99.0104	0.656371	0.28044	0.0527936	slow-1	BR10	S1		987455	3336900	12954000	115720000	384570000	MYH1
827_tims05_MaMu_SA_MARSPRE_MuscleFiber_S1_Day9_F3_D3_1_2291	98.263	0.426177	1.09108	0.219755	slow-1	BR10	S1		512700	842060	1559100	16907000	30307000	MYH4
827_tims05_MaMu_SA_MARSPRE_MuscleFiber_S2_Day9_F2_D6_1_2294	99.0435	0.376393	0.51282	0.0673024	slow-1	BR10	S2
827_tims05_MaMu_SA_MARSPRE_MuscleFiber_S2_Day9_F3_D7_1_2295	98.4795	0.942427	0.329581	0.248498	slow-1	BR10	S2		351695	143870	188695	273790	296450	MYH3
827_tims05_MaMu_SA_MARSPRE_MuscleFiber_S3_Day9_F4_D12_1_2300	97.9409	0.887909	1.14313	0.0280832	slow-1	BR10	S3		557410	211910	192145	246000	246050	MYH6
828_tims05_MaMu_SA_MARSPRE_MuscleFiber_S5_Day0_F4_E8_1_2308	98.7155	0.711402	0.290136	0.282936	slow-1	BR0	S5		75530.5	144790	115475	126870	29174	MYH7B
828_tims05_MaMu_SA_MARSPRE_MuscleFiber_S6_Day0_F4_E12_1_2312	98.5666	1.05335	0.361289	0.0187946	slow-1	BR0	S6		267400	542400	4593750	2768600	1450600	MYH8
829_tims05_MaMu_SA_MARSPRE_MuscleFiber_S7_Day9_F1_B9_1_2346	98.588	1.03847	0.23365	0.139857	slow-1	BR10	S7		658725	295930	441035	551660	661830	MYH9
829_tims05_MaMu_SA_MARSPRE_MuscleFiber_S7_Day9_F4_B12_1_2349	98.2327	1.41071	0.244424	0.112122	slow-1	BR10	S7		447060	128100	296270	259890	433140	MYH13
831_tims05_MaMu_SA_MARSPRE_MuscleFiber_S10_Day0_F2_C10_1_2359	99.1924	0.516571	0.177478	0.113503	slow-1	BR0	S10		584990	310720	466845	379420	337630	MYH14
831_tims05_MaMu_SA_MARSPRE_MuscleFiber_S10_Day0_F3_C11_1_2360	98.8381	0.324724	0.577512	0.259662	slow-1	BR0	S10		17229	48985	0	0	0	MYH15
831_tims05_MaMu_SA_MARSPRE_MuscleFiber_S10_Day0_F4_C12_1_2361	99.0127	0.620276	0.285343	0.0816392	slow-1	BR0	S10		230465	252570	496385	393930	1234500	MYH16
831_tims05_MaMu_SA_MARSPRE_MuscleFiber_S8_Day0_F1_C1_1_2350	98.3061	0.945065	0.503611	0.245251	slow-1	BR0	S8
831_tims05_MaMu_SA_MARSPRE_MuscleFiber_S8_Day0_F3_C3_1_2352	98.2514	1.15466	0.282463	0.311481	slow-1	BR0	S8
831_tims05_MaMu_SA_MARSPRE_MuscleFiber_S8_Day0_F4_C4_1_2353	97.5109	1.8945	0.349627	0.244997	slow-1	BR0	S8
831_tims05_MaMu_SA_MARSPRE_MuscleFiber_S9_Day0_F2_C6_1_2355	85.9028	10.3203	3.1851	0.591862	slow-1	BR0	S9
831_tims05_MaMu_SA_MARSPRE_MuscleFiber_S9_Day0_F3_C7_1_2356	99.5126	0.125965	0.3293	0.0321066	slow-1	BR0	S9
901_tims05_MaMu_SA_MARSPRE_MuscleFiber_S7_Day5_F6_D2_1_2363	95.0046	4.4889	0.446467	0.0600099	slow-1	BR5	S7
901_tims05_MaMu_SA_MARSPRE_MuscleFiber_S7_Day5_F7_D3_1_2364	98.3531	1.06484	0.463638	0.118466	slow-1	BR5	S7
901_tims05_MaMu_SA_MARSPRE_MuscleFiber_S8_Day5_F2_E1_1_2365	98.4028	0.893098	0.451277	0.252811	slow-1	BR5	S8
901_tims05_MaMu_SA_MARSPRE_MuscleFiber_S8_Day5_F7_E3_1_2367	80.9192	18.0797	0.605201	0.395847	slow-1	BR5	S8
901_tims05_MaMu_SA_MARSPRE_MuscleFiber_S8_Day5_F8_E4_1_2368	98.9436	0.815861	0.057556	0.182953	slow-1	BR5	S8
901_tims05_MaMu_SA_MARSPRE_MuscleFiber_S9_Day5_F3_E7_1_2371	99.2905	0.460552	0.202534	0.0464344	slow-1	BR5	S9
902_tims05_MaMu_SA_MARSPRE_MuscleFiber_S10_Day9_F1_G9_1_2385	99.1939	0.426117	0.333994	0.0459982	slow-1	BR10	S10
902_tims05_MaMu_SA_MARSPRE_MuscleFiber_S10_Day9_F3_G11_1_2387	99.3407	0.514328	0.0348504	0.110119	slow-1	BR10	S10
902_tims05_MaMu_SA_MARSPRE_MuscleFiber_S10_Day9_F4_G12_1_2388	99.2486	0.199296	0.485414	0.0667096	slow-1	BR10	S10
902_tims05_MaMu_SA_MARSPRE_MuscleFiber_S9_Day9_F1_G5_1_2381	99.454	0.322707	0.180131	0.0431138	slow-1	BR10	S9
903_tims05_MaMu_SA_MARSPRE_MuscleFiber_S4_Day5_F9_B1_1_2393	97.2564	2.30453	0.261607	0.177515	slow-1	BR5	S4
903_tims05_MaMu_SA_MARSPRE_MuscleFiber_S5_Day5_F10_B6_1_2398	99.4082	0.262979	0.0756615	0.253127	slow-1	BR5	S5
903_tims05_MaMu_SA_MARSPRE_MuscleFiber_S5_Day5_F12_B8_1_2400	99.4571	0.18793	0.168589	0.186348	slow-1	BR5	S5
903_tims05_MaMu_SA_MARSPRE_MuscleFiber_S6_Day5_F11_B10_1_2402	99.1945	0.51579	0.106799	0.182903	slow-1	BR5	S6
903_tims05_MaMu_SA_MARSPRE_MuscleFiber_S6_Day5_F13_B11_1_2403	99.3898	0.36949	0.209489	0.0311966	slow-1	BR5	S6
905_tims05_MaMu_SA_MARSPRE_MuscleFiber_S5_Day9_F10_C6_1_2410	98.6564	0.464772	0.5337	0.345151	slow-1	BR10	S5
905_tims05_MaMu_SA_MARSPRE_MuscleFiber_S5_Day9_F11_C7_1_2411	98.996	0.206681	0.390464	0.406824	slow-1	BR10	S5
905_tims05_MaMu_SA_MARSPRE_MuscleFiber_S6_Day9_F12_C9_1_2413	93.4158	4.45049	1.63981	0.493872	slow-1	BR10	S6
905_tims05_MaMu_SA_MARSPRE_MuscleFiber_S6_Day9_F14_C11_1_2415	96.8394	1.72034	1.20115	0.239137	slow-1	BR10	S6
905_tims05_MaMu_SA_MARSPRE_MuscleFiber2_S1_Day0_F3_D2_1_2418	99.131	0.538658	0.136081	0.194245	slow-1	BR0	S1
905_tims05_MaMu_SA_MARSPRE_MuscleFiber2_S1_Day5_F2_D5_1_2421	99.5757	0.264527	0.13455	0.0251734	slow-1	BR5	S1
905_tims05_MaMu_SA_MARSPRE_MuscleFiber2_S1_Day9_F7_D11_1_2427	98.8845	0.657703	0.438278	0.0195063	slow-1	BR10	S1
905_tims05_MaMu_SA_MARSPRE_MuscleFiber2_S2_Day0_F18_E4_1_2432	98.9794	0.767353	0.0511097	0.202176	slow-1	BR0	S2
905_tims05_MaMu_SA_MARSPRE_MuscleFiber2_S2_Day0_F8_E3_1_2431	99.1023	0.576572	0.124019	0.197137	slow-1	BR0	S2
905_tims05_MaMu_SA_MARSPRE_MuscleFiber2_S2_Day5_F18_E8_1_2436	99.021	0.411055	0.511193	0.0567175	slow-1	BR5	S2
905_tims05_MaMu_SA_MARSPRE_MuscleFiber2_S2_Day5_F6_E6_1_2434	99.3708	0.095961	0.510274	0.0230013	slow-1	BR5	S2
905_tims05_MaMu_SA_MARSPRE_MuscleFiber2_S2_Day5_F7_E7_1_2435	99.4124	0.215328	0.191447	0.180874	slow-1	BR5	S2
905_tims05_MaMu_SA_MARSPRE_MuscleFiber2_S2_Day9_F16_E12_1_2440	98.1948	0.623599	0.951752	0.229812	slow-1	BR10	S2
905_tims05_MaMu_SA_MARSPRE_MuscleFiber2_S2_Day9_F8_E11_1_2439	99.3692	0.250053	0.178788	0.201916	slow-1	BR10	S2
910_tims05_MaMu_SA_MARSPRE_MuscleFiber2_S5_Day0_F10_B1_1_2464	98.8952	0.382456	0.449567	0.272789	slow-1	BR0	S5
910_tims05_MaMu_SA_MARSPRE_MuscleFiber2_S5_Day9_F10_B12_1_2475	97.1292	2.57949	0.264651	0.0266991	slow-1	BR10	S5
910_tims05_MaMu_SA_MARSPRE_MuscleFiber2_S5_Day9_F15_B10_1_2473	99.5052	0.145702	0.243459	0.105656	slow-1	BR10	S5
911_tims05_MaMu_SA_MARSPRE_MuscleFiber2_S6_Day0_F18_C4_1_2479	99.2734	0.44228	0.198472	0.0858241	slow-1	BR0	S6
911_tims05_MaMu_SA_MARSPRE_MuscleFiber2_S6_Day5_F15_C6_1_2481	99.469	0.258037	0.166835	0.106079	slow-1	BR5	S6
911_tims05_MaMu_SA_MARSPRE_MuscleFiber2_S7_Day5_F15_D6_1_2493	99.2682	0.14087	0.393817	0.197131	slow-1	BR5	S7
911_tims05_MaMu_SA_MARSPRE_MuscleFiber2_S7_Day5_F18_D8_1_2495	85.8087	3.51634	10.0728	0.602173	slow-1	BR5	S7
911_tims05_MaMu_SA_MARSPRE_MuscleFiber2_S7_Day9_F17_D12_1_2499	87.6706	11.8062	0.442774	0.0804277	slow-1	BR10	S7
912_tims05_MaMu_SA_MARSPRE_MuscleFiber2_S4_Day0_F14d_G4_1_2507	99.4409	0.332076	0.215825	0.011218	slow-1	BR0	S8
912_tims05_MaMu_SA_MARSPRE_MuscleFiber2_S4_Day5_F15a_G5_1_2508	99.8904	0.078634	0.013365	0.0175856	slow-1	BR5	S8
912_tims05_MaMu_SA_MARSPRE_MuscleFiber2_S4_Day5_F17c_G7_1_2510	94.2246	5.67795	0.0781765	0.0192465	slow-1	BR5	S8
912_tims05_MaMu_SA_MARSPRE_MuscleFiber2_S4_Day9_F20b_G10_1_2513	99.7502	0.102086	0.131416	0.0162632	slow-1	BR10	S8
915_tims05_MaMu_SA_MARSPRE_MuscleFiber2_S10_Day0_F6_B2_1_2535	90.845	5.49113	3.35018	0.313714	slow-1	BR0	S10
915_tims05_MaMu_SA_MARSPRE_MuscleFiber2_S10_Day9_F7_B11_1_2544	99.9509	0.049087	0	0	slow-1	BR10	S10
915_tims05_MaMu_SA_MARSPRE_MuscleFiber2_S9_Day0_F16_C4_1_2557	99.5536	0.111973	0.202138	0.132334	slow-1	BR0	S9
915_tims05_MaMu_SA_MARSPRE_MuscleFiber2_S9_Day0_F4_C1_1_2554	99.0086	0.387792	0.404448	0.199207	slow-1	BR0	S9
915_tims05_MaMu_SA_MARSPRE_MuscleFiber2_S9_Day0_F8_C2_1_2555	99.1544	0.317383	0.309651	0.218532	slow-1	BR0	S9
917_tims05_MaMu_SA_MARSPRE_MuscleFiber2_S3_Day0_F10_D2_1_2567	99.0168	0.105121	0.644979	0.233056	slow-1	BR0	S3
917_tims05_MaMu_SA_MARSPRE_MuscleFiber2_S3_Day0_F14_D3_1_2568	99.3341	0.107943	0.393096	0.164901	slow-1	BR0	S3
917_tims05_MaMu_SA_MARSPRE_MuscleFiber2_S3_Day0_F9_D1_1_2566	99.6963	0.0755939	0.146861	0.0812201	slow-1	BR0	S3
917_tims05_MaMu_SA_MARSPRE_MuscleFiber2_S3_Day5_F10_D5_1_2570	99.5849	0.120254	0.12582	0.169004	slow-1	BR5	S3
917_tims05_MaMu_SA_MARSPRE_MuscleFiber2_S3_Day9_F10_D10_1_2575	99.1889	0.199665	0.568736	0.0426917	slow-1	BR10	S3
917_tims05_MaMu_SA_MARSPRE_MuscleFiber2_S3_Day9_F14_D12_1_2577	99.7	0.112	0.0927701	0.095232	slow-1	BR10	S3
917_tims05_MaMu_SA_MARSPRE_MuscleFiber2_S3_Day9_F9_D9_1_2574	99.5283	0.12793	0.14301	0.200796	slow-1	BR10	S3
917_tims05_MaMu_SA_MARSPRE_MuscleFiber2_S4_Day5_F20_E6_1_2583	99.4807	0.172673	0.307166	0.0394177	slow-1	BR5	S4
917_tims05_MaMu_SA_MARSPRE_MuscleFiber2_S4_Day5r_F8_E8_1_2585	99.7598	0.0768992	0.0791823	0.0841471	slow-1	BR10	S4
924_tims05_MaMu_SA_PDyoungFibers_Yx_2_B2_1_2668	99.8591	0.0361426	0.0540249	0.0507327	slow-1	BR10	S1
924_tims05_MaMu_SA_PDyoungFibers_Yx_4_B4_1_2670	99.7614	0.123251	0.0888483	0.0265017	slow-1	BR10	S1
825_tims05_MaMu_SA_MARSPRE_MuscleFiber_S2_Day0_F6_B8_1_2272	65.0684	8.7994	25.6714	0.460858	mixslow-1fast-2A	BR0	S2
828_tims05_MaMu_SA_MARSPRE_MuscleFiber_S4_Day0_F4_E4_1_2304	65.7103	32.8646	1.12856	0.296547	mixslow-1fast-2A	BR0	S4
828_tims05_MaMu_SA_MARSPRE_MuscleFiber_S5_Day0_F5_E5_1_2305	51.6989	35.9213	10.9195	1.46027	mixslow-1fast-2A	BR0	S5
828_tims05_MaMu_SA_MARSPRE_MuscleFiber_S6_Day0_F1_E9_1_2309	51.2388	40.8761	7.88503	0	mixslow-1fast-2A	BR0	S6
828_tims05_MaMu_SA_MARSPRE_MuscleFiber_S6_Day0_F2_E10_1_2310	74.1802	22.2123	3.60756	0	mixslow-1fast-2A	BR0	S6
828_tims05_MaMu_SA_MARSPRE_MuscleFiber_S6_Day0_F3_E11_1_2311	52.3137	45.0435	2.30664	0.336231	mixslow-1fast-2A	BR0	S6
901_tims05_MaMu_SA_MARSPRE_MuscleFiber_S10_Day5_F1_E9_1_2373	53.3228	24.5063	20.3725	1.79845	mixslow-1fast-2A	BR5	S10
901_tims05_MaMu_SA_MARSPRE_MuscleFiber_S10_Day5_F3_E11_1_2375	51.8581	29.2224	15.7987	3.1208	mixslow-1fast-2A	BR5	S10
901_tims05_MaMu_SA_MARSPRE_MuscleFiber_S9_Day5_F2_E6_1_2370	67.2614	14.7443	16.2406	1.75366	mixslow-1fast-2A	BR5	S9
902_tims05_MaMu_SA_MARSPRE_MuscleFiber_S8_Day9_F5_G3_1_2379	33.5296	57.0439	8.93759	0.488847	mixslow-1fast-2A	BR10	S8
905_tims05_MaMu_SA_MARSPRE_MuscleFiber_S4_Day9_F17_C3_1_2407	67.0256	24.7202	7.89969	0.354532	mixslow-1fast-2A	BR10	S4
911_tims05_MaMu_SA_MARSPRE_MuscleFiber2_S7_Day5_F14_D5_1_2492	46.969	32.0063	21.0247	0	mixslow-1fast-2A	BR5	S7
912_tims05_MaMu_SA_MARSPRE_MuscleFiber2_S4_Day0_F12b_G2_1_2505	59.1883	27.1562	12.8013	0.854176	mixslow-1fast-2A	BR0	S8
915_tims05_MaMu_SA_MARSPRE_MuscleFiber2_S9_Day5_F19_C7_1_2560	70.9518	27.8232	1.04572	0.179325	mixslow-1fast-2A	BR5	S9
915_tims05_MaMu_SA_MARSPRE_MuscleFiber2_S9_Day9_F6_C11_1_2564	42.1685	43.6522	12.7016	1.4777	mixslow-1fast-2A	BR10	S9
917_tims05_MaMu_SA_MARSPRE_MuscleFiber2_S4_Day0_F16_E4_1_2581	58.4	41.1406	0.245898	0.213502	mixslow-1fast-2A	BR0	S4
924_tims05_MaMu_SA_PDyoungFibers_Yx_1_B1_1_2667	25.3066	62.6314	9.05317	3.00885	mixslow-1fast-2A	BR10	S1
825_tims05_MaMu_SA_MARSPRE_MuscleFiber_S1_Day5_F1_C1_1_2277	21.5167	69.7955	7.82367	0.864168	fast-2A	BR5	S1
825_tims05_MaMu_SA_MARSPRE_MuscleFiber_S1_Day5_F7_C3_1_2279	1.46886	85.3173	12.6419	0.57191	fast-2A	BR5	S1
825_tims05_MaMu_SA_MARSPRE_MuscleFiber_S2_Day0_F1_B5_1_2269	5.96391	92.8463	0.481202	0.708564	fast-2A	BR0	S2
825_tims05_MaMu_SA_MARSPRE_MuscleFiber_S2_Day0_F3_B6_1_2270	2.02023	95.5856	1.89107	0.503134	fast-2A	BR0	S2
825_tims05_MaMu_SA_MARSPRE_MuscleFiber_S2_Day5_F5_C5_1_2281	1.25599	90.362	7.71706	0.664926	fast-2A	BR5	S2
825_tims05_MaMu_SA_MARSPRE_MuscleFiber_S3_Day0_F20_B12_1_2276	1.83216	97.1461	0.770204	0.251568	fast-2A	BR0	S3
825_tims05_MaMu_SA_MARSPRE_MuscleFiber_S3_Day5_F5_C10_1_2286	2.92086	70.5306	25.5818	0.966779	fast-2A	BR5	S3
827_tims05_MaMu_SA_MARSPRE_MuscleFiber_S1_Day9_F1_D1_1_2289	1.69927	71.3951	26.4032	0.502434	fast-2A	BR10	S1
827_tims05_MaMu_SA_MARSPRE_MuscleFiber_S2_Day9_F4_D8_1_2296	0.465851	86.8006	11.7945	0.939103	fast-2A	BR10	S2
827_tims05_MaMu_SA_MARSPRE_MuscleFiber_S2_Day9_F5_D5_1_2293	11.888	79.8902	5.79877	2.42304	fast-2A	BR10	S2
827_tims05_MaMu_SA_MARSPRE_MuscleFiber_S3_Day9_F1_D9_1_2297	1.52268	95.3045	2.64757	0.525215	fast-2A	BR10	S3
827_tims05_MaMu_SA_MARSPRE_MuscleFiber_S3_Day9_F2_D10_1_2298	1.58589	94.7899	3.45081	0.17335	fast-2A	BR10	S3
827_tims05_MaMu_SA_MARSPRE_MuscleFiber_S3_Day9_F3_D11_1_2299	0.634542	70.7003	25.3798	3.28533	fast-2A	BR10	S3
828_tims05_MaMu_SA_MARSPRE_MuscleFiber_S4_Day0_F1_E1_1_2301	0.729423	73.7582	21.2327	4.27972	fast-2A	BR0	S4
828_tims05_MaMu_SA_MARSPRE_MuscleFiber_S5_Day0_F2_E6_1_2306	1.15381	90.19	7.72512	0.931059	fast-2A	BR0	S5
828_tims05_MaMu_SA_MARSPRE_MuscleFiber_S5_Day0_F3_E7_1_2307	1.41704	86.3695	11.5271	0.686327	fast-2A	BR0	S5
831_tims05_MaMu_SA_MARSPRE_MuscleFiber_S9_Day0_F4_C8_1_2357	1.53563	95.4168	2.69543	0.352192	fast-2A	BR0	S9
901_tims05_MaMu_SA_MARSPRE_MuscleFiber_S10_Day5_F4_E12_1_2376	0.377733	96.0289	3.07962	0.513744	fast-2A	BR5	S10
902_tims05_MaMu_SA_MARSPRE_MuscleFiber_S8_Day9_F1_G1_1_2377	1.79966	78.6433	19.1811	0.375869	fast-2A	BR10	S8
902_tims05_MaMu_SA_MARSPRE_MuscleFiber_S8_Day9_F3_G2_1_2378	0.342282	70.3929	28.9845	0.280244	fast-2A	BR10	S8
902_tims05_MaMu_SA_MARSPRE_MuscleFiber_S8_Day9_F8_G4_1_2380	0.836312	95.2858	3.43161	0.446316	fast-2A	BR10	S8
902_tims05_MaMu_SA_MARSPRE_MuscleFiber_S9_Day9_F2_G6_1_2382	2.09635	96.2327	0.626137	1.0448	fast-2A	BR10	S9
903_tims05_MaMu_SA_MARSPRE_MuscleFiber_S5_Day5_F9_B5_1_2397	0.866438	97.7875	1.0889	0.257199	fast-2A	BR5	S5
903_tims05_MaMu_SA_MARSPRE_MuscleFiber_S6_Day5_F15_B12_1_2404	1.51405	87.0602	9.62798	1.79776	fast-2A	BR5	S6
905_tims05_MaMu_SA_MARSPRE_MuscleFiber_S6_Day9_F13_C10_1_2414	1.21422	77.0127	18.5507	3.22233	fast-2A	BR10	S6
905_tims05_MaMu_SA_MARSPRE_MuscleFiber2_S1_Day0_F4_D3_1_2419	0.509295	92.9174	5.10095	1.47238	fast-2A	BR0	S1
905_tims05_MaMu_SA_MARSPRE_MuscleFiber2_S1_Day0_F8_D4_1_2420	0.542149	71.2156	25.2336	3.00871	fast-2A	BR0	S1
905_tims05_MaMu_SA_MARSPRE_MuscleFiber2_S1_Day5_F20_D8_1_2424	1.50237	96.7066	1.47278	0.318291	fast-2A	BR5	S1
905_tims05_MaMu_SA_MARSPRE_MuscleFiber2_S1_Day5_F3_D6_1_2422	0.413101	96.5723	2.40163	0.613002	fast-2A	BR5	S1
905_tims05_MaMu_SA_MARSPRE_MuscleFiber2_S2_Day0_F2_E1_1_2429	0.740564	97.1633	1.17259	0.923498	fast-2A	BR0	S2
905_tims05_MaMu_SA_MARSPRE_MuscleFiber2_S2_Day9_F6_E9_1_2437	0.554491	78.5688	20.3227	0.554011	fast-2A	BR10	S2
910_tims05_MaMu_SA_MARSPRE_MuscleFiber2_S5_Day0_F18_B4_1_2467	2.15418	72.6561	24.7617	0.428078	fast-2A	BR0	S5
910_tims05_MaMu_SA_MARSPRE_MuscleFiber2_S5_Day5_F10_B5_1_2468	1.96637	88.3886	8.66631	0.978753	fast-2A	BR5	S5
910_tims05_MaMu_SA_MARSPRE_MuscleFiber2_S5_Day5_F15_B6_1_2469	1.44114	93.0147	4.06277	1.48143	fast-2A	BR5	S5
910_tims05_MaMu_SA_MARSPRE_MuscleFiber2_S5_Day5_F18_B7_1_2470	1.32194	96.8327	1.39992	0.44541	fast-2A	BR5	S5
910_tims05_MaMu_SA_MARSPRE_MuscleFiber2_S5_Day5_F19_B8_1_2471	1.99918	89.5607	6.38386	2.05624	fast-2A	BR5	S5
910_tims05_MaMu_SA_MARSPRE_MuscleFiber2_S5_Day9_F17_B11_1_2474	1.12356	86.0656	10.6439	2.16693	fast-2A	BR10	S5
911_tims05_MaMu_SA_MARSPRE_MuscleFiber2_S6_Day0_F12_C1_1_2476	0.657093	95.778	2.83031	0.73456	fast-2A	BR0	S6
911_tims05_MaMu_SA_MARSPRE_MuscleFiber2_S6_Day0_F13_C2_1_2477	0.593335	89.8767	9.07835	0.451575	fast-2A	BR0	S6
911_tims05_MaMu_SA_MARSPRE_MuscleFiber2_S6_Day0_F15_C3_1_2478	0.807524	73.791	24.6723	0.729254	fast-2A	BR0	S6
911_tims05_MaMu_SA_MARSPRE_MuscleFiber2_S7_Day0_F19_D3_1_2490	0.796139	93.9828	2.73708	2.48402	fast-2A	BR0	S7
911_tims05_MaMu_SA_MARSPRE_MuscleFiber2_S7_Day0_F20_D4_1_2491	0.776645	95.3212	2.43338	1.46883	fast-2A	BR0	S7
911_tims05_MaMu_SA_MARSPRE_MuscleFiber2_S7_Day9_F13_D10_1_2497	0.511401	75.8098	19.6426	4.03623	fast-2A	BR10	S7
912_tims05_MaMu_SA_MARSPRE_MuscleFiber2_S4_Day0_F11a_G1_1_2504	7.03597	91.3906	1.01414	0.559252	fast-2A	BR0	S8
912_tims05_MaMu_SA_MARSPRE_MuscleFiber2_S4_Day0_F13c_G3_1_2506	10.846	84.2358	4.2203	0.697925	fast-2A	BR0	S8
912_tims05_MaMu_SA_MARSPRE_MuscleFiber2_S4_Day5_F16b_G6_1_2509	0.862659	96.0475	1.29443	1.79544	fast-2A	BR5	S8
912_tims05_MaMu_SA_MARSPRE_MuscleFiber2_S4_Day5_F18d_G8_1_2511	0.507452	76.9271	20.9431	1.62236	fast-2A	BR5	S8
912_tims05_MaMu_SA_MARSPRE_MuscleFiber2_S4_Day9_F21c_G11_1_2514	0.941728	87.031	11.6977	0.329605	fast-2A	BR10	S8
915_tims05_MaMu_SA_MARSPRE_MuscleFiber2_S10_Day5_F7_B7_1_2540	27.4547	70.8541	0.440755	1.25044	fast-2A	BR5	S10
915_tims05_MaMu_SA_MARSPRE_MuscleFiber2_S10_Day9_F5_B9_1_2542	0.573904	93.1976	4.43747	1.79105	fast-2A	BR10	S10
915_tims05_MaMu_SA_MARSPRE_MuscleFiber2_S9_Day5_F7_C6_1_2559	1.12215	77.9885	19.986	0.903271	fast-2A	BR5	S9
915_tims05_MaMu_SA_MARSPRE_MuscleFiber2_S9_Day9_F5_C10_1_2563	0.912286	96.7887	1.78686	0.512163	fast-2A	BR10	S9
917_tims05_MaMu_SA_MARSPRE_MuscleFiber2_S3_Day5_F15_D6_1_2571	0.79617	89.3759	8.71642	1.11154	fast-2A	BR5	S3
917_tims05_MaMu_SA_MARSPRE_MuscleFiber2_S3_Day5_F16_D7_1_2572	0.903493	87.8323	10.3218	0.942361	fast-2A	BR5	S3
917_tims05_MaMu_SA_MARSPRE_MuscleFiber2_S3_Day5_F17_D8_1_2573	1.21771	83.6612	13.8532	1.26791	fast-2A	BR5	S3
917_tims05_MaMu_SA_MARSPRE_MuscleFiber2_S4_Day9_F18_E9_1_2586	2.9754	88.8946	7.71978	0.410255	fast-2A	BR10	S4
824_SA_TIMS05_MaMu_MuscleFibre_S76_060min_NarrowMethod_003_F4_1_2261	0.841574	27.0139	65.7319	6.41265	mixfast-2A/2X	BR0	S7
825_tims05_MaMu_SA_MARSPRE_MuscleFiber_S1_Day0_F5_B2_1_2266	0.687913	63.5373	34.9418	0.832951	mixfast-2A/2X	BR0	S1
825_tims05_MaMu_SA_MARSPRE_MuscleFiber_S2_Day5_F7_C6_1_2282	0.710468	59.1521	35.3919	4.74554	mixfast-2A/2X	BR5	S2
825_tims05_MaMu_SA_MARSPRE_MuscleFiber_S3_Day0_F1_B9_1_2273	5.481	30.6885	52.0531	11.7774	mixfast-2A/2X	BR0	S3
825_tims05_MaMu_SA_MARSPRE_MuscleFiber_S3_Day5_F9_C12_1_2288	0.76361	25.1445	63.4163	10.6756	mixfast-2A/2X	BR5	S3
828_tims05_MaMu_SA_MARSPRE_MuscleFiber_S4_Day0_F2_E2_1_2302	0.348987	56.5163	36.1846	6.95015	mixfast-2A/2X	BR0	S4
828_tims05_MaMu_SA_MARSPRE_MuscleFiber_S4_Day0_F3_E3_1_2303	18.0415	59.8693	21.8825	0.206755	mixfast-2A/2X	BR0	S4
829_tims05_MaMu_SA_MARSPRE_MuscleFiber_S7_Day9_F2_B10_1_2347	2.93513	48.9832	41.2476	6.83407	mixfast-2A/2X	BR10	S7
829_tims05_MaMu_SA_MARSPRE_MuscleFiber_S7_Day9_F3_B11_1_2348	0.986944	67.8755	27.5993	3.5382	mixfast-2A/2X	BR10	S7
831_tims05_MaMu_SA_MARSPRE_MuscleFiber_S10_Day0_F2_C9_1_2358	1.12158	37.4855	60.8936	0.499364	mixfast-2A/2X	BR0	S10
831_tims05_MaMu_SA_MARSPRE_MuscleFiber_S8_Day0_F2_C2_1_2351	0.615307	55.6062	37.7464	6.03212	mixfast-2A/2X	BR0	S8
831_tims05_MaMu_SA_MARSPRE_MuscleFiber_S9_Day0_F1_C5_1_2354	1.23271	68.3282	25.9408	4.49823	mixfast-2A/2X	BR0	S9
901_tims05_MaMu_SA_MARSPRE_MuscleFiber_S10_Day5_F2_E10_1_2374	0.264627	34.4885	57.5445	7.70243	mixfast-2A/2X	BR5	S10
901_tims05_MaMu_SA_MARSPRE_MuscleFiber_S7_Day0_F5_D1_1_2362	3.00354	66.4405	26.1385	4.4174	mixfast-2A/2X	BR0	S7
901_tims05_MaMu_SA_MARSPRE_MuscleFiber_S8_Day5_F4_E2_1_2366	1.08217	56.9087	34.5714	7.43771	mixfast-2A/2X	BR5	S8
901_tims05_MaMu_SA_MARSPRE_MuscleFiber_S9_Day5_F4_E8_1_2372	1.367	65.3901	26.4004	6.84248	mixfast-2A/2X	BR5	S9
902_tims05_MaMu_SA_MARSPRE_MuscleFiber_S9_Day9_F3_G7_1_2383	0.988905	32.8349	55.3663	10.8099	mixfast-2A/2X	BR10	S9
902_tims05_MaMu_SA_MARSPRE_MuscleFiber_S9_Day9_F7_G8_1_2384	4.67415	41.0771	45.7789	8.46985	mixfast-2A/2X	BR10	S9
903_tims05_MaMu_SA_MARSPRE_MuscleFiber_S4_Day5_F10_B2_1_2394	12.5811	62.6138	21.0848	3.72035	mixfast-2A/2X	BR5	S4
903_tims05_MaMu_SA_MARSPRE_MuscleFiber_S4_Day5_F11_B3_1_2395	2.03142	48.3183	40.785	8.86526	mixfast-2A/2X	BR5	S4
903_tims05_MaMu_SA_MARSPRE_MuscleFiber_S4_Day5_F15_B4_1_2396	0.452757	44.2863	51.9557	3.30524	mixfast-2A/2X	BR5	S4
903_tims05_MaMu_SA_MARSPRE_MuscleFiber_S5_Day5_F11_B7_1_2399	2.25366	65.2315	26.1666	6.34826	mixfast-2A/2X	BR5	S5
903_tims05_MaMu_SA_MARSPRE_MuscleFiber_S6_Day5_F10_B9_1_2401	2.26965	64.4321	27.7893	5.50898	mixfast-2A/2X	BR5	S6
905_tims05_MaMu_SA_MARSPRE_MuscleFiber_S4_Day9_F14_C1_1_2405	4.16681	35.9287	51.7581	8.14634	mixfast-2A/2X	BR10	S4
905_tims05_MaMu_SA_MARSPRE_MuscleFiber_S4_Day9_F16_C2_1_2406	1.02964	63.5808	32.6939	2.69566	mixfast-2A/2X	BR10	S4
905_tims05_MaMu_SA_MARSPRE_MuscleFiber_S5_Day9_F18_C8_1_2412	1.9793	28.3588	56.5531	13.1088	mixfast-2A/2X	BR10	S5
905_tims05_MaMu_SA_MARSPRE_MuscleFiber_S5_Day9_F9_C5_1_2409	1.15232	37.7253	49.7359	11.3864	mixfast-2A/2X	BR10	S5
905_tims05_MaMu_SA_MARSPRE_MuscleFiber2_S1_Day0_F1_D1_1_2417	1.06813	67.5797	29.5696	1.78265	mixfast-2A/2X	BR0	S1
905_tims05_MaMu_SA_MARSPRE_MuscleFiber2_S1_Day9_F6_D10_1_2426	0.309972	57.5002	30.348	11.8418	mixfast-2A/2X	BR10	S1
905_tims05_MaMu_SA_MARSPRE_MuscleFiber2_S1_Day9_F8_D12_1_2428	0.278125	26.9987	66.3687	6.35448	mixfast-2A/2X	BR10	S1
905_tims05_MaMu_SA_MARSPRE_MuscleFiber2_S2_Day0_F6_E2_1_2430	1.04416	49.0485	39.5342	10.3732	mixfast-2A/2X	BR0	S2
905_tims05_MaMu_SA_MARSPRE_MuscleFiber2_S2_Day5_F1_E5_1_2433	21.1209	32.433	37.9518	8.49435	mixfast-2A/2X	BR5	S2
905_tims05_MaMu_SA_MARSPRE_MuscleFiber2_S2_Day9_F7_E10_1_2438	0.719718	68.9605	28.4699	1.84993	mixfast-2A/2X	BR10	S2
910_tims05_MaMu_SA_MARSPRE_MuscleFiber2_S5_Day0_F13_B2_1_2465	0.776244	46.4296	47.2061	5.58802	mixfast-2A/2X	BR0	S5
910_tims05_MaMu_SA_MARSPRE_MuscleFiber2_S5_Day0_F15_B3_1_2466	0.724888	69.5979	28.5355	1.14172	mixfast-2A/2X	BR0	S5
911_tims05_MaMu_SA_MARSPRE_MuscleFiber2_S6_Day5_F21_C8_1_2483	1.05581	54.289	44.243	0.4122	mixfast-2A/2X	BR5	S6
911_tims05_MaMu_SA_MARSPRE_MuscleFiber2_S7_Day9_F10_D9_1_2496	0.439377	40.3011	52.3964	6.86314	mixfast-2A/2X	BR10	S7
912_tims05_MaMu_SA_MARSPRE_MuscleFiber2_S4_Day9_F19a_G9_1_2512	1.15514	68.4198	20.1346	10.2905	mixfast-2A/2X	BR10	S8
915_tims05_MaMu_SA_MARSPRE_MuscleFiber2_S10_Day0_F23_B4_1_2537	4.89273	63.4122	30.614	1.08102	mixfast-2A/2X	BR0	S10
915_tims05_MaMu_SA_MARSPRE_MuscleFiber2_S10_Day0_F7_B3_1_2536	0.267443	31.2158	63.2121	5.3046	mixfast-2A/2X	BR0	S10
915_tims05_MaMu_SA_MARSPRE_MuscleFiber2_S10_Day5_F6_B6_1_2539	5.23415	26.8968	61.6028	6.26632	mixfast-2A/2X	BR5	S10
915_tims05_MaMu_SA_MARSPRE_MuscleFiber2_S9_Day5_F20_C8_1_2561	2.30171	66.7363	29.0855	1.8765	mixfast-2A/2X	BR5	S9
915_tims05_MaMu_SA_MARSPRE_MuscleFiber2_S9_Day5_F6_C5_1_2558	0.913056	40.8038	53.1914	5.09175	mixfast-2A/2X	BR5	S9
915_tims05_MaMu_SA_MARSPRE_MuscleFiber2_S9_Day9_F1_C9_1_2562	0.700163	44.3021	48.9855	6.01232	mixfast-2A/2X	BR10	S9
915_tims05_MaMu_SA_MARSPRE_MuscleFiber2_S9_Day9_F10_C12_1_2565	0.90472	44.0954	47.6989	7.30104	mixfast-2A/2X	BR10	S9
917_tims05_MaMu_SA_MARSPRE_MuscleFiber2_S3_Day9_F11_D11_1_2576	0.269026	64.0867	31.8721	3.77217	mixfast-2A/2X	BR10	S3
917_tims05_MaMu_SA_MARSPRE_MuscleFiber2_S4_Day0_F10_E1_1_2578	0.876215	45.944	46.21	6.96976	mixfast-2A/2X	BR0	S4
917_tims05_MaMu_SA_MARSPRE_MuscleFiber2_S4_Day0_F12_E2_1_2579	0.735545	64.1895	21.8827	13.1923	mixfast-2A/2X	BR0	S4
917_tims05_MaMu_SA_MARSPRE_MuscleFiber2_S4_Day5_F12_E5_1_2582	0.517161	24.9514	68.8512	5.68018	mixfast-2A/2X	BR5	S4
917_tims05_MaMu_SA_MARSPRE_MuscleFiber2_S4_Day5r_F7_E7_1_2584	0.42253	40.3752	51.5472	7.65509	mixfast-2A/2X	BR10	S4
917_tims05_MaMu_SA_MARSPRE_MuscleFiber2_S4_Day9_F19_E10_1_2587	0.415137	65.885	24.2124	9.48739	mixfast-2A/2X	BR10	S4
924_tims05_MaMu_SA_PDyoungFibers_Yx_7_B7_1_2673	0.678434	46.0887	46.9425	6.29031	mixfast-2A/2X	BR10	S1
924_tims05_MaMu_SA_PDyoungFibers_Yx_8_B8_1_2674	0.453863	52.9977	42.4588	4.08965	mixfast-2A/2X	BR10	S1
824_SA_TIMS05_MaMu_MuscleFibre_S77_060min_NarrowMethod_002_F3_1_2260	0.968245	7.29808	82.9371	8.79654	fast-2X	BR0	S7
825_tims05_MaMu_SA_MARSPRE_MuscleFiber_S1_Day0_F6_B3_1_2267	5.45379	6.98496	72.547	15.0143	fast-2X	BR0	S1
825_tims05_MaMu_SA_MARSPRE_MuscleFiber_S1_Day0_F7_B4_1_2268	5.98017	9.75098	74.1217	10.1471	fast-2X	BR0	S1
825_tims05_MaMu_SA_MARSPRE_MuscleFiber_S3_Day5_F2_C9_1_2285	3.99948	12.72	79.2786	4.00194	fast-2X	BR5	S3
827_tims05_MaMu_SA_MARSPRE_MuscleFiber_S1_Day9_F4_D4_1_2292	0.628933	14.2726	81.3268	3.77172	fast-2X	BR10	S1
901_tims05_MaMu_SA_MARSPRE_MuscleFiber_S9_Day5_F1_E5_1_2369	0.57809	21.0679	72.7328	5.62119	fast-2X	BR5	S9
905_tims05_MaMu_SA_MARSPRE_MuscleFiber_S6_Day9_F15_C12_1_2416	1.99577	3.33307	94.0657	0.605433	fast-2X	BR10	S6
905_tims05_MaMu_SA_MARSPRE_MuscleFiber2_S1_Day5_F4_D7_1_2423	2.2443	6.59785	81.9182	9.23963	fast-2X	BR5	S1
905_tims05_MaMu_SA_MARSPRE_MuscleFiber2_S1_Day9_F5_D9_1_2425	0.892738	25.7196	70.9536	2.43405	fast-2X	BR10	S1
910_tims05_MaMu_SA_MARSPRE_MuscleFiber2_S5_Day9_F14_B9_1_2472	0.455554	14.8446	78.4799	6.21992	fast-2X	BR10	S5
911_tims05_MaMu_SA_MARSPRE_MuscleFiber2_S6_Day5_F13_C5_1_2480	0.262497	9.88496	83.2942	6.55832	fast-2X	BR5	S6
911_tims05_MaMu_SA_MARSPRE_MuscleFiber2_S6_Day5_F17_C7_1_2482	3.12361	13.89	76.7385	6.24785	fast-2X	BR5	S6
911_tims05_MaMu_SA_MARSPRE_MuscleFiber2_S6_Day9_F11_C10_1_2485	0.32486	10.3284	83.6671	5.67957	fast-2X	BR10	S6
911_tims05_MaMu_SA_MARSPRE_MuscleFiber2_S6_Day9_F16_C11_1_2486	0.146527	19.6745	74.5821	5.59686	fast-2X	BR10	S6
911_tims05_MaMu_SA_MARSPRE_MuscleFiber2_S6_Day9_F20_C12_1_2487	0.28385	15.8945	77.7498	6.07185	fast-2X	BR10	S6
911_tims05_MaMu_SA_MARSPRE_MuscleFiber2_S6_Day9_F6_C9_1_2484	0.242196	22.2184	71.6866	5.85286	fast-2X	BR10	S6
911_tims05_MaMu_SA_MARSPRE_MuscleFiber2_S7_Day0_F15_D1_1_2488	0.180202	0.788697	92.6759	6.35517	fast-2X	BR0	S7
911_tims05_MaMu_SA_MARSPRE_MuscleFiber2_S7_Day0_F18_D2_1_2489	0.272071	1.03945	92.2035	6.48499	fast-2X	BR0	S7
911_tims05_MaMu_SA_MARSPRE_MuscleFiber2_S7_Day5_F17_D7_1_2494	0.735238	10.0841	82.8081	6.37254	fast-2X	BR5	S7
911_tims05_MaMu_SA_MARSPRE_MuscleFiber2_S7_Day9_F15_D11_1_2498	0.448673	4.46403	86.8909	8.19637	fast-2X	BR10	S7
915_tims05_MaMu_SA_MARSPRE_MuscleFiber2_S10_Day0_F5_B1_1_2534	0.369216	20.7919	74.2179	4.6209	fast-2X	BR0	S10
915_tims05_MaMu_SA_MARSPRE_MuscleFiber2_S10_Day5_F8_B8_1_2541	0.173176	25.8021	71.2739	2.75089	fast-2X	BR5	S10
915_tims05_MaMu_SA_MARSPRE_MuscleFiber2_S9_Day0_F12_C3_1_2556	0.55973	23.3137	71.2326	4.89403	fast-2X	BR0	S9
917_tims05_MaMu_SA_MARSPRE_MuscleFiber2_S3_Day0_F16_D4_1_2569	3.65013	19.2207	75.7294	1.39983	fast-2X	BR0	S3
917_tims05_MaMu_SA_MARSPRE_MuscleFiber2_S4_Day0_F13_E3_1_2580	0.319748	11.9683	80.6155	7.09639	fast-2X	BR0	S4
