# Supplementary material for: Signatures of muscle disuse in spaceflight and bed rest revealed by single muscle fiber proteomics
Source: PNAS Nexus. 2022 Jun 11;1(3):pgac086. doi: 10.1093/pnasnexus/pgac086 (PMC9896895; doi:10.1093/pnasnexus/pgac086)
Supplement: pgac086_Supplemental_Files [file pgac086_supplemental_files.zip › PNASNEXUS-PNASNEXUS-2022-00455-T-s05.xlsx]

## Sheet: 2
Table S5. Proteins with significantly different expression between slow-1 and fast-2A fibers, LFQ intensity Log2 (related to volcano plots figure S1). Green background, higher in fast-2A.
Slow 1 median	fast-2A median	fast-2X median	Razor + unique peptides	Unique peptides	Sequence coverage [%]	Slow 1 SEM	fast-2A SEM	fast-2X SEM	p value	Majority protein IDs	Protein names	Gene names
23.462	11.2521	10.5261	25	25	75.9	0.15274	0.45934	0.546024	1.8461e-58	P19237;A0A087WT47;G3V489;G3V4F8	Troponin I, slow skeletal muscle	TNNI1
24.0285	13.8922	12.2983	29	5	55	0.0934013	0.383455	0.818246	2.31006e-61	P13805-2;P13805-3;K7EQL4;P13805;M0QZU8;M0QX01;K7EKM3;M0QZY5;K7ELB0	Troponin T, slow skeletal muscle	TNNT1
22.7828	14.2271	13.8448	15	13	89.4	0.125056	0.28938	0.325483	2.90265e-59	P63316	Troponin C, slow skeletal and cardiac muscles	TNNC1
25.0254	17.7617	17.3365	34	32	88.2	0.0734669	0.349469	0.397436	3.17913e-52	P08590	Myosin light chain 3	MYL3
22.3226	11.9433	14.7262	7	7	8.6	0.476896	0.558842	0.821397	6.75815e-12	Q9P2Q2	FERM domain-containing protein 4A	FRMD4A
24.0256	17.0536	17.0437	55	0	90.5	0.119664	0.315439	0.64259	2.2753e-51	P06753	Tropomyosin alpha-3 chain	TPM3
24.3589	17.0937	15.6647	33	31	95.2	0.0791514	0.381451	0.352043	1.02858e-44	P10916;G3V1V8	Myosin regulatory light chain 2, ventricular/cardiac muscle isoform	MYL2
19.8651	12.0193	12.388	1	1	5.9	0.358975	0.341823	0.753392	1.00355e-14	K7EN02;P19429	Troponin I, cardiac muscle	TNNI3
20.3324	13.1663	11.2791	14	14	60.6	0.186819	0.351004	0.24731	7.54453e-36	Q9NPC6	Myozenin-2	MYOZ2
20.4856	14.9272	14.3718	24	20	77.4	0.242446	0.265201	0.34592	1.26509e-31	P14649;F8W1I5	Myosin light chain 6B	MYL6B
21.5124	15.3934	13.8999	2	2	1.6	0.209786	0.428935	0.605431	6.96365e-26	Q6ZU65;Q6ZU65-2;H7C4P8	Ubinuclein-2	UBN2
18.8501	13.7109	14.0015	19	19	71.7	0.122301	0.227948	0.444773	2.86872e-43	O00151	PDZ and LIM domain protein 1	PDLIM1
19.0236	14.2123	13.85	13	13	42.9	0.190257	0.499869	0.755609	4.9268e-18	P19784;H3BSA1;H3BV19	Casein kinase II subunit alpha	CSNK2A2
19.7805	14.3742	17.6904	2	2	42.4	0.407697	0.460253	0.44607	1.35729e-06	Q02045-2	Myosin light chain 5	MYL5
19.188	14.2347	15.2764	2	2	13.5	0.299046	0.194673	0.162941	1.78297e-13	F8VNT9;F8VV56;F8W022;F8VWK8;P08962-3;P08962-2;P08962	Tetraspanin;CD63 antigen	CD63
16.8284	12.5664	11.6373	3	3	1.5	0.418009	0.146884	2.00328	2.71015e-05	P31629	Transcription factor HIVEP2	HIVEP2
17.4155	12.6896	NaN	3	3	18.9	0.412314	1.37254	NaN	0.00676345	Q9H8W4	Pleckstrin homology domain-containing family F member 2	PLEKHF2
16.7367	12.3992	14.3604	2	2	3.5	0.201601	0.588462	2.53576	6.26335e-09	Q9H2K2	Tankyrase-2	TNKS2
19.584	16.3299	14.6479	21	20	64.7	0.205499	0.262364	0.473373	1.02469e-16	P07195;A0A3B3IS95;A8MW50;C9J7H8	L-lactate dehydrogenase B chain;L-lactate dehydrogenase	LDHB
21.1995	17.644	18.1523	11	1	45	0.327812	0.266286	0.398433	2.05109e-06	P53367	Arfaptin-1	ARFIP1
25.973	22.9263	23.2163	392	158	89.4	0.0669686	0.0974225	0.0958421	5.04009e-56	P12883	Myosin-7	MYH7
19.4199	16.3599	16.0662	33	7	67	0.179368	0.232649	0.326154	1.55938e-18	Q14195-2	Dihydropyrimidinase-related protein 3	DPYSL3
17.7571	13.2699	13.0823	5	5	10.6	0.357164	0.20364	0.5053	4.36085e-07	P46199	Translation initiation factor IF-2, mitochondrial	MTIF2
20.3688	17.1993	NaN	5	4	8.5	0.231866	0.281784	NaN	4.73422e-05	H0Y6U5;Q86XI2;Q86XI2-2	Condensin-2 complex subunit G2	NCAPG2
18.8651	16.224	16.902	17	16	63.6	0.162095	0.264661	0.443715	5.82422e-16	P13533	Myosin-6	MYH6
22.2461	18.0699	19.5026	8	8	23.7	0.307629	0.250144	0.306494	1.46822e-06	Q9BR76;A0A087WW53;F5H390	Coronin-1B;Coronin	CORO1B
15.0902	12.782	12.9704	7	7	9.9	0.425664	0.345413	0.705428	9.9003e-05	Q9NZC9;H7BYI2	SWI/SNF-related matrix-associated actin-dependent regulator of chromatin subfamily A-like protein 1	SMARCAL1
14.6485	11.8371	11.9188	1	1	40.6	0.259162	0.160748	NaN	0.010566	O60237-3	Protein phosphatase 1 regulatory subunit 12B	PPP1R12B
18.3998	15.8126	14.8044	20	20	46.6	0.144282	0.17782	0.247136	4.36666e-20	Q15124;Q15124-2	Phosphoglucomutase-like protein 5	PGM5
15.737	12.8067	14.6063	19	17	24.7	0.389085	0.308992	0.267269	0.00916578	Q8TEX9;Q8TEX9-2;H0YN14	Importin-4	IPO4
18.6375	16.0783	17.5331	4	4	9.3	0.200936	0.365748	0.586292	0.00120604	O00592-2;O00592	Podocalyxin	PODXL
18.612	15.5874	17.0571	3	3	11.6	0.267534	0.127478	NaN	0.00206104	Q9BXS6-7;Q9BXS6-3;Q9BXS6-5;Q9BXS6-2;Q9BXS6;Q9BXS6-4;Q9BXS6-6	Nucleolar and spindle-associated protein 1	NUSAP1
16.9254	14.4198	14.4519	15	15	26.2	0.158629	0.150447	0.34162	4.83635e-17	P21980;P21980-2	Protein-glutamine gamma-glutamyltransferase 2	TGM2
17.3121	14.7681	13.7312	3	3	74.3	0.253428	0.407171	0.352346	3.02758e-06	A0A0A0MRA3;Q8WZ42-3;Q8WZ42-10;Q8WZ42-9	Titin	TTN
20.2633	17.9916	15.3036	19	19	43.9	0.101741	0.18416	0.410715	1.37563e-22	O14958;O14958-2	Calsequestrin-2	CASQ2
16.0889	14.8144	13.7034	5	5	21.6	0.49822	0.357338	0.366282	0.00538626	Q9NX47	E3 ubiquitin-protein ligase MARCH5	2021-03-05
19.3977	17.2187	17.538	57	57	36.7	0.220273	0.171909	0.299532	1.21717e-11	O60437;K7EKI8;K7EQ71	Periplakin	PPL
20.0385	17.2826	15.7889	8	8	3.7	0.508073	0.262531	NaN	0.00441911	Q16787;A0A0A0MSA0;Q16787-3;A0A075B783	Laminin subunit alpha-3	LAMA3
18.2167	14.9	15.3884	8	8	55.2	0.684807	0.350633	0.485373	0.0126078	I3L1K6;A0A1C7CYY4;P12829;I3L4B1;I3L532	Myosin light chain 4	MYL4
15.9337	13.6174	13.9764	2	2	39.7	0.582462	0.242388	0.210885	0.00876804	P01111	GTPase NRas	NRAS
17.4741	14.5561	14.72	8	7	53.2	0.34781	0.180733	0.190544	6.49476e-05	P10301	Ras-related protein R-Ras	RRAS
16.8361	13.8976	14.8903	5	5	17.1	0.248244	0.395476	NaN	0.000338341	Q53T59;B5MC96;F6TR53	HCLS1-binding protein 3	HS1BP3
20.7424	17.6778	17.4238	8	8	8.9	0.210002	0.42876	0.129391	9.69122e-05	Q9Y6X9-2;Q9Y6X9	MORC family CW-type zinc finger protein 2	MORC2
16.4355	14.7767	15.0803	7	7	36.4	0.230527	0.231259	0.641454	1.58843e-07	Q96EY8;S4R3P5;F5H4Z7	Cob(I)yrinic acid a,c-diamide adenosyltransferase, mitochondrial	MMAB
22.5975	20.4971	21.4871	79	1	59.9	0.0632725	0.101302	0.135628	1.04551e-38	P16615;P16615-5;P16615-3;P16615-4;H7C5W9	Sarcoplasmic/endoplasmic reticulum calcium ATPase 2	ATP2A2
17.8332	15.3487	18.0276	5	5	8.4	0.290327	0.364673	0.349093	0.00058337	Q9ULW0;Q9ULW0-2	Targeting protein for Xklp2	TPX2
19.2852	16.1809	16.0592	10	7	31.1	0.351138	0.276732	0.27574	0.00032111	B4DR80;Q9Y6E0-2;Q9Y6E0;H0Y630;Q5JV98	Serine/threonine-protein kinase 24;Serine/threonine-protein kinase 24 36 kDa subunit;Serine/threonine-protein kinase 24 12 kDa subunit	STK24
13.6921	11.5482	11.362	4	4	19	0.291992	0.236257	0.556221	0.000253708	A0A2C9F2P4;A0A286YFF7;P50897;Q5T0S4;A0A286YFE3;A0A286YFL8;P50897-2	Palmitoyl-protein thioesterase 1	PPT1
15.7543	13.6059	13.8955	2	2	59.2	0.178803	0.382054	0.349901	3.22416e-06	Q15847	Adipogenesis regulatory factor	ADIRF
16.4245	14.2038	14.9792	8	8	31.9	0.215748	0.221345	0.297255	4.96792e-07	Q96C23;H7C320;B8ZZ75	Aldose 1-epimerase	GALM
14.5341	12.5458	13.2367	9	9	48.7	0.149747	0.175773	0.221499	6.04727e-12	P52597	Heterogeneous nuclear ribonucleoprotein F;Heterogeneous nuclear ribonucleoprotein F, N-terminally processed	HNRNPF
18.0225	15.5916	15.9426	16	15	79.3	0.216427	0.262096	0.432155	6.4027e-07	Q9BXS1	Isopentenyl-diphosphate delta-isomerase 2	IDI2
18.2323	16.2276	15.0642	5	5	38.5	0.139089	0.239212	0.514043	3.67489e-08	H3BSW0;A0A3B3ISV5;Q8N9N7	Leucine-rich repeat-containing protein 57	LRRC57
17.7616	15.0591	15.2105	4	4	12.7	0.266897	0.353199	0.641207	0.00228098	F5H211;P54252-1;P54252;P54252-4;A0A2R8Y3X7;G3V3R7;A0A087X1A8;A0A087WXY4;E9PJN5;G3V4U9;A0A0A0MS38;D3VVH9;G3V526;G3V2G1;P54252-3;C9JQV6;G3V3T6;G3V2G2;P54252-5;G3V328;A0A2R8Y888;S4R399	Ataxin-3	ATXN3
15.6874	14.2128	14.3198	6	6	14.9	0.206382	0.206099	0.374605	1.56495e-07	Q96E52;H7BZX2;Q96E52-2	Metalloendopeptidase OMA1, mitochondrial	OMA1
16.9135	14.4772	13.8974	15	1	37.5	0.187493	0.237393	0.462305	3.15925e-07	P13674	Prolyl 4-hydroxylase subunit alpha-1	P4HA1
14.6789	12.3626	13.7571	3	3	16.9	0.160175	0.302127	0.334578	7.78724e-07	P55042;J3KRG9;J3KSM6	GTP-binding protein RAD	RRAD
18.0894	16.5234	16.9272	104	84	56	0.193736	0.212417	0.409999	5.43746e-08	P35579;P35579-2	Myosin-9	MYH9
15.4899	13.9323	13.9958	7	7	17.8	0.164865	0.226824	0.311891	2.31555e-05	Q7L775	EPM2A-interacting protein 1	EPM2AIP1
14.4565	12.8445	13.4705	3	3	11.7	0.107563	0.257302	NaN	1.157e-05	Q8NC54	Keratinocyte-associated transmembrane protein 2	KCT2
14.9925	13.2017	12.4601	6	6	20.6	0.141486	0.219652	0.29537	1.62427e-07	Q96DD0;Q96DD0-2	Leucine-rich repeat-containing protein 39	LRRC39
14.3957	12.6206	12.7603	6	5	27.2	0.280933	0.348798	0.109531	0.00540822	Q9H4A6	Golgi phosphoprotein 3	GOLPH3
17.1247	15.2146	14.4167	3	3	24.4	0.262362	0.123932	0.307857	0.000257712	P41208	Centrin-2	CETN2
18.8878	16.7431	17.4346	24	24	15.8	0.236156	0.23491	0.45884	7.62804e-05	A6NHR9-2;A6NHR9;J3KTL8	Structural maintenance of chromosomes flexible hinge domain-containing protein 1	SMCHD1
14.8722	13.2966	13.2573	11	11	51.4	0.34675	0.265751	0.512669	0.000734147	P09104;P09104-2;F5H0C8	Gamma-enolase;Enolase	ENO2
16.8062	15.4398	NaN	5	5	12	0.32371	0.215439	NaN	0.0042181	Q12933-4;Q12933-3;Q12933;Q12933-2	TNF receptor-associated factor 2	TRAF2
14.3332	12.8973	14.1685	7	7	10.1	0.173878	0.141762	0.899907	2.00011e-05	P78536;P78536-2	Disintegrin and metalloproteinase domain-containing protein 17	ADAM17
15.7208	14.0071	13.6509	26	25	41.5	0.150531	0.164826	0.264037	2.08524e-09	P52789;E9PB90	Hexokinase-2;Hexokinase	HK2
14.0019	11.8081	12.7788	9	2	44	0.28482	0.327319	0.354284	0.001403	P52895;B4DK69;S4R3P0;H0Y804	Aldo-keto reductase family 1 member C2	AKR1C2;AKR1C1
21.458	19.8147	18.5552	9	9	85	0.116815	0.156871	0.142404	8.57977e-13	O14558;A0A1X7SC65;K7EP04	Heat shock protein beta-6	HSPB6
17.8729	16.0356	13.4289	23	22	67.7	0.267195	0.245803	0.389082	0.000132127	P12277;H0YJG0	Creatine kinase B-type	CKB
17.1471	15.782	16.0265	8	7	33.1	0.191574	0.213334	0.260006	4.51195e-05	Q00587-2;Q00587	Cdc42 effector protein 1	CDC42EP1
16.0754	14.6073	14.4786	7	7	15.4	0.14972	0.297716	0.295786	2.83959e-05	Q86UX7;Q86UX7-2;F5H1C6	Fermitin family homolog 3	FERMT3
18.2096	16.7808	16.1428	22	20	35	0.156242	0.20375	0.174526	3.12869e-08	Q92523;Q92523-4;Q92523-3;Q92523-2	Carnitine O-palmitoyltransferase 1, muscle isoform	CPT1B
15.374	14.3429	14.1524	24	23	13.1	0.268544	0.233767	0.325456	0.00109934	Q12802-4;Q12802;Q12802-2;H0YMW2	A-kinase anchor protein 13	AKAP13
15.99	14.1894	14.5617	12	11	10.5	0.313727	0.311016	0.342443	0.00497614	Q9P265	Disco-interacting protein 2 homolog B	DIP2B
16.3168	14.7383	14.3821	8	8	13.2	0.191	0.224062	0.0194588	0.000459014	Q6P3X3;A0A3B3IS02	Tetratricopeptide repeat protein 27	TTC27
15.707	14.2794	15.0647	18	18	20	0.153354	0.140173	0.284946	7.63341e-07	V9GYM8;Q92974-3;Q92974-2;Q92974	Rho guanine nucleotide exchange factor 2	ARHGEF2
16.646	15.5952	15.453	22	20	39	0.339836	0.164256	0.226834	0.00159528	A0A087WTP3;Q92945;M0R0I5	Far upstream element-binding protein 2	KHSRP
15.5838	13.5837	14.9293	13	13	29.7	0.206668	0.40147	0.426817	0.00160521	Q9NUB1-2;Q9NUB1;Q9NUB1-3;Q9NUB1-4	Acetyl-coenzyme A synthetase 2-like, mitochondrial	ACSS1
17.8218	15.9143	15.6471	13	13	19.1	0.257372	0.12921	0.222374	3.4726e-06	G3V529;Q9GZR7;Q9GZR7-2;A0A1W2PRR2;F5GYL3;A0A087WXU8	ATP-dependent RNA helicase DDX24	DDX24
14.6815	13.3397	14.9639	2	2	8.9	0.268839	0.213273	0.67014	0.000204992	Q8IWL3;B0QYH2	Iron-sulfur cluster co-chaperone protein HscB, mitochondrial	HSCB
18.4522	16.9382	15.8788	19	19	54.4	0.133339	0.177698	0.176906	3.71849e-09	P16219;E9PE82	Short-chain specific acyl-CoA dehydrogenase, mitochondrial	ACADS
15.2455	14.4171	14.6609	5	2	35.3	0.385936	0.304669	0.373149	0.00798095	Q02045;D6RJ91	Myosin light chain 5	MYL5
15.6094	14.0998	13.6486	14	1	34	0.184454	0.194544	0.144992	5.68665e-06	P10155;P10155-5;P10155-4	60 kDa SS-A/Ro ribonucleoprotein	TROVE2
15.9501	14.3747	14.0086	4	4	12.7	0.181208	0.226531	0.201418	1.07315e-05	Q13825;Q13825-2	Methylglutaconyl-CoA hydratase, mitochondrial	AUH
16.3872	14.9905	15.1086	3	3	54.8	0.247443	0.309023	0.538909	0.000964985	P16157-17;P16157-18	Ankyrin-1	ANK1
13.6799	12.474	12.2685	6	5	5.7	0.26797	0.276014	0.707581	0.00353587	F5H5V6;F5H6S1;F8W8R6;A0A087X0R0;O15550;H0Y6I7;H0Y5J3	Lysine-specific demethylase 6A	KDM6A
16.4465	15.109	15.5716	13	13	33.3	0.26021	0.256008	0.491995	0.001899	Q12765;Q12765-2;Q12765-3;C9K052	Secernin-1	SCRN1
17.0658	15.9963	15.8118	7	7	38.4	0.203749	0.234225	0.20558	5.87957e-05	Q5VWZ2;Q5VWZ2-2	Lysophospholipase-like protein 1	LYPLAL1
14.0373	12.9648	12.5342	11	11	38.2	0.259147	0.201657	0.236498	0.000389994	Q02127;I3NI32;J3QRQ3;I3L449	Dihydroorotate dehydrogenase (quinone), mitochondrial	DHODH
15.8488	14.3269	15.3631	5	5	7.8	0.13806	0.303211	0.516387	0.000561939	Q96CC6	Inactive rhomboid protein 1	RHBDF1
18.0709	16.6684	16.0494	8	8	50.5	0.148485	0.201518	0.254181	1.41524e-05	Q6I9Y2;A0A024R341	THO complex subunit 7 homolog	THOC7;NIF3L1BP1
22.0936	20.6026	19.3292	94	93	67.4	0.129437	0.210521	0.304435	1.20924e-07	Q5VTT5;Q5VTT5-2	Myomesin-3	MYOM3
16.7713	15.1493	14.4512	11	7	51.7	0.248756	0.281577	0.214004	0.00104019	A0A0A0MSS8;P42330;S4R3Z2;P42330-2	Aldo-keto reductase family 1 member C3	AKR1C3
15.8797	14.9868	15.1761	13	12	31.8	0.33211	0.252002	0.40851	0.00435155	Q8N7H5-3;Q8N7H5-2;Q8N7H5;B4DGJ5	RNA polymerase II-associated factor 1 homolog	PAF1
14.5852	13.7845	13.725	6	4	38.3	0.265349	0.251075	0.31406	0.00176978	P16949;A2A2D0;P16949-2	Stathmin	STMN1
17.8607	16.6595	16.1846	8	4	55.9	0.184357	0.332093	0.471828	0.00267221	Q9GZP4;Q9GZP4-2	PITH domain-containing protein 1	PITHD1
20.5636	19.3649	19.548	18	18	71.5	0.096976	0.160479	0.324478	1.55687e-10	Q9UHQ9;H7C0R7	NADH-cytochrome b5 reductase 1	CYB5R1
18.183	17.0116	18.5214	13	13	24.1	0.202294	0.189571	0.304281	7.44129e-05	P20020-6;P20020;P20020-4;P20020-1;P20020-5;P20020-2;E7ERY9	Plasma membrane calcium-transporting ATPase 1;Calcium-transporting ATPase	ATP2B1
16.9455	15.5433	16.1657	4	4	3.4	0.209771	0.292961	0.404918	0.00411742	A0A1B0GVL4;P78312-6;P78312-2;P78312-5;P78312;D6RFZ4;P78312-3	Protein FAM193A	FAM193A
14.9315	14.0491	13.9294	13	13	66.8	0.305219	0.171056	0.602576	0.00175393	Q9Y696	Chloride intracellular channel protein 4	CLIC4
15.4852	14.4621	14.379	7	6	34.9	0.160208	0.221249	0.259379	2.38956e-05	O43772;C9JPE1	Mitochondrial carnitine/acylcarnitine carrier protein	SLC25A20
14.4952	13.9003	12.1795	3	3	10	0.124898	0.4555	NaN	0.00246725	Q96CU9-3;Q96CU9;Q96CU9-2	FAD-dependent oxidoreductase domain-containing protein 1	FOXRED1
15.0116	13.3348	13.6062	12	12	48.3	0.284272	0.235201	0.389675	0.00248909	B4DUC8;Q13126;Q13126-4;Q13126-3;Q13126-2;J3QSB7;Q13126-7;Q13126-6;Q13126-5	S-methyl-5-thioadenosine phosphorylase;Purine nucleoside phosphorylase	MTAP
14.7028	13.7437	13.4393	12	11	51.2	0.144139	0.160169	0.399747	1.11549e-05	H7C3G9;Q9UJ70;Q9UJ70-2;C9JEV6;H0YEB7;H7C286	N-acetyl-D-glucosamine kinase	NAGK
14.2036	12.6849	12.8829	8	8	29.7	0.172397	0.206663	0.220955	0.000167426	Q5JRI1;O75494-5;O75494-4;O75494-6;O75494-3;O75494-2;O75494	Serine/arginine-rich splicing factor 10	SRSF10
16.6294	15.9956	15.3007	8	2	70.2	0.296342	0.183836	0.264761	0.00230546	E5RIW3;E5RJD8;O75347;E5RHG6;E5RIX8	Tubulin-specific chaperone A	TBCA
16.0715	14.389	14.3725	14	14	43	0.190614	0.20417	0.412803	0.00021048	Q8NE86-3;Q8NE86;Q8NE86-2;S4R468	Calcium uniporter protein, mitochondrial	MCU
13.4824	12.4469	NaN	1	1	41.5	0.173068	0.0693407	NaN	0.00230502	P49023-4	Paxillin	PXN
14.6795	13.9719	13.0364	11	2	36	0.199324	0.254688	0.286894	0.00122068	Q8WW22;Q8WW22-2;F5H170;C9JDE6	DnaJ homolog subfamily A member 4	DNAJA4
15.082	13.8075	12.8895	8	8	24.2	0.127	0.166492	0.180106	4.56207e-07	O95822-2;O95822	Malonyl-CoA decarboxylase, mitochondrial	MLYCD
13.9827	13.3032	12.8086	10	10	25.3	0.216	0.219614	0.390755	0.00107687	Q00G26	Perilipin-5	PLIN5
14.4733	13.4853	13.0836	8	8	29.5	0.179206	0.229652	0.129175	0.000993492	Q96BW5;Q96BW5-2;A0A0A0MSI3	Phosphotriesterase-related protein	PTER
15.8823	14.4157	14.8492	2	2	76.9	0.205315	0.292885	0.347715	0.00407744	P02545-2;Q3BDU5;Q5TCI8	Prelamin-A/C;Lamin-A/C	LMNA
17.1224	15.9893	15.1827	21	21	47.7	0.13174	0.184272	0.173411	3.0029e-06	Q96I99;E9PDQ8;Q96I99-2	Succinyl-CoA ligase [GDP-forming] subunit beta, mitochondrial	SUCLG2
15.5885	14.1317	14.3347	8	8	28.1	0.178102	0.219399	0.529409	0.000316152	Q8IYU8;A0A0A0MTD5	Calcium uptake protein 2, mitochondrial	MICU2
17.0555	16.2127	16.4512	11	11	52.7	0.183394	0.219436	0.273453	0.000259783	P63104;E7EX29;B0AZS6;P63104-2;B7Z2E6;H0YB80	14-3-3 protein zeta/delta	YWHAZ
16.3928	14.7582	16.1855	10	10	43.3	0.188783	0.301677	0.363569	0.00200489	P20340-2;P20340;P20340-4	Ras-related protein Rab-6A	RAB6A
17.055	15.6628	16.0538	7	6	12.3	0.147417	0.196491	0.443739	0.00016592	Q9UKN8	General transcription factor 3C polypeptide 4	GTF3C4
15.5416	14.2262	13.3248	4	4	28.7	0.172948	0.199121	0.231922	0.000157579	Q9H061;Q9H061-2	Transmembrane protein 126A	TMEM126A
18.4333	17.1333	16.235	2	2	11.6	0.132852	0.0884586	0.169001	3.68199e-07	I3L4G0;J3KQU4;I3L4I4;O75674-2;O75674;I3L0N2;I3L3M3;I3L1Q1;I3L4N3;I3L3T4;I3L367;I3L1G1;I3NI44;O75674-3	TOM1-like protein 1	TOM1L1
15.6044	14.2459	14.9085	4	4	31.8	0.146136	0.165702	0.142042	1.38377e-05	P98179	RNA-binding protein 3	RBM3
15.3039	14.2438	13.8761	3	3	6	0.156343	0.31627	0.653375	0.00211999	O15119-3;O15119-2;O15119	T-box transcription factor TBX3	TBX3
16.7419	16.0007	14.4812	12	12	39.6	0.101277	0.179267	0.287245	2.50657e-07	P45954;P45954-2	Short/branched chain specific acyl-CoA dehydrogenase, mitochondrial	ACADSB
15.8461	15.1777	15.1552	6	6	38.6	0.339316	0.165829	0.259839	0.00386786	O75828	Carbonyl reductase [NADPH] 3	CBR3
18.4641	17.349	16.7797	16	14	26.1	0.176642	0.270465	0.471199	0.00131213	A0A087X1H5;Q15057;A0A0U1RQT1	Arf-GAP with coiled-coil, ANK repeat and PH domain-containing protein 2	ACAP2
15.2487	14.0603	13.666	11	10	29.2	0.144616	0.210285	0.362437	6.75079e-05	P51687	Sulfite oxidase, mitochondrial	SUOX
14.4197	13.6365	12.9907	8	7	23.2	0.156519	0.256711	0.647956	0.000495022	F6XEV2;A0A0U1RRK1;A0A286YF11;Q9BPX6-2;Q9BPX6;Q9BPX6-3;S4R3D7;S4R3V1;E9PQV6	Calcium uptake protein 1, mitochondrial	MICU1
16.6682	15.6933	16.0829	5	5	40.8	0.109629	0.170408	0.205762	3.86122e-07	P62070-3;P62070;P62070-4;P62070-2;E9PK85	Ras-related protein R-Ras2	RRAS2
16.0168	14.5026	15.0657	6	6	49.2	0.232685	0.216075	0.40993	0.00268349	Q9ULC4;Q9ULC4-3;Q9ULC4-2;A0A3B3IRV3	Malignant T-cell-amplified sequence 1	MCTS1
16.0089	15.2695	14.5245	5	5	21.8	0.16828	0.301521	0.551244	0.00211914	Q9BVV7;J3QRI1	Mitochondrial import inner membrane translocase subunit Tim21	TIMM21
13.4912	12.1959	11.5038	4	4	11.2	0.192726	0.212985	0.246151	0.000876999	Q08357	Sodium-dependent phosphate transporter 2	SLC20A2
16.7543	16.6063	16.306	22	22	39.1	0.225779	0.142944	0.24403	0.000968926	Q96TA1;Q96TA1-2	Niban-like protein 1	FAM129B
15.6316	14.8272	15.5915	2	2	25.3	0.17	0.255818	NaN	0.00418429	Q9HD34;C9JY28;H7C4Q5;C9JRX8;F5H189	LYR motif-containing protein 4	LYRM4
16.6511	16.1667	15.3581	14	14	12.9	0.244477	0.176306	0.267287	0.00299248	C9J5P6;P29475-2;P29475;P29475-5;P29475-3	Nitric oxide synthase;Nitric oxide synthase, brain	NOS1
18.23	17.4302	17.6274	21	21	67.3	0.188929	0.143259	0.249297	0.000170903	Q9UQ80;Q9UQ80-2;F8VR77	Proliferation-associated protein 2G4	PA2G4
15.6818	14.5276	15.0773	9	9	41.4	0.146038	0.184839	0.339395	8.07124e-05	Q15006	ER membrane protein complex subunit 2	EMC2
16.7406	15.7205	14.4434	7	7	32	0.134175	0.254828	0.515126	0.00164694	Q8N2F6-3;Q8N2F6;A0A0J9YWR7;A0A0J9YXE4;Q8N2F6-4;Q8N2F6-2;H7C2M7;C9J5N7;Q8N2F6-6;Q8N2F6-5	Armadillo repeat-containing protein 10	ARMC10
17.5418	16.6388	16.6053	20	19	62.1	0.133159	0.199895	0.16519	3.38195e-05	A0A024QZX5;A0A087X1N8;P35237;A0A2R8YD12	Serpin B6	SERPINB6
14.7741	13.7834	13.3817	7	6	40.9	0.115501	0.189318	0.545007	7.87549e-06	Q8NFV4-4;Q8NFV4;Q8NFV4-6	Alpha/beta hydrolase domain-containing protein 11	ABHD11
18.1564	17.6128	17.389	26	20	54.3	0.227722	0.122502	0.21387	0.00113981	Q06210-2;Q06210	Glutamine--fructose-6-phosphate aminotransferase [isomerizing] 1	GFPT1
17.2117	15.9635	15.7904	40	40	50.7	0.145873	0.228079	0.268987	0.000252433	Q7KZF4	Staphylococcal nuclease domain-containing protein 1	SND1
14.4818	13.5613	13.4436	7	7	11.3	0.193331	0.176885	0.220011	0.000744144	Q9NW15-3;Q9NW15;Q9NW15-2;Q9NW15-5;Q9NW15-4	Anoctamin-10	ANO10
14.529	13.6173	14.2266	11	11	29.5	0.174013	0.196059	0.233259	0.000505453	A0A0R4J2G3;Q6PIU2;A0A0A0MTJ9;Q6PIU2-2;Q6PIU2-3	Neutral cholesterol ester hydrolase 1	NCEH1
15.9485	15.0489	14.5121	16	16	23.6	0.150724	0.194799	0.362869	0.00050778	Q14644-2;Q14644	Ras GTPase-activating protein 3	RASA3
17.3993	16.3279	15.496	5	5	51.9	0.184575	0.232953	0.373581	0.00164937	O43920	NADH dehydrogenase [ubiquinone] iron-sulfur protein 5	NDUFS5
16.2686	15.5046	14.5151	13	13	10.8	0.250805	0.157636	0.117625	0.00164329	Q8TDY2-2;Q8TDY2	RB1-inducible coiled-coil protein 1	RB1CC1
16.3536	15.4094	13.8505	5	5	33.5	0.176089	0.16373	0.49322	0.000401019	Q96EL2	28S ribosomal protein S24, mitochondrial	MRPS24
16.2542	15.4866	15.5974	11	11	45.4	0.117984	0.188076	0.278189	1.75641e-05	P07858	Cathepsin B;Cathepsin B light chain;Cathepsin B heavy chain	CTSB
13.8565	13.0272	12.9498	11	11	31.4	0.11818	0.199584	0.264402	8.09493e-05	J3KNW4;A0A0A0MSG2;Q14192	Four and a half LIM domains protein 2	FHL2
17.0939	16.0514	16.1443	11	11	24.5	0.1209	0.222272	0.336114	0.000119813	O00748;O00748-4;O00748-2;O00748-5	Cocaine esterase	CES2
15.0683	14.1376	14.1695	9	9	17	0.132883	0.190684	0.523235	0.000286593	P43378;A0A0A0MR09	Tyrosine-protein phosphatase non-receptor type 9;Protein-tyrosine-phosphatase	PTPN9
13.9693	13.117	13.0225	7	7	17.9	0.178102	0.136809	0.249923	0.000943272	Q15059;Q15059-2	Bromodomain-containing protein 3	BRD3
14.6781	13.803	13.0992	5	5	42.4	0.21517	0.175996	0.80505	0.00344028	Q15121-2;Q15121;B1AKZ5	Astrocytic phosphoprotein PEA-15	PEA15
16.6268	15.8402	15.6814	35	1	22.2	0.171353	0.167658	0.22256	0.000510359	A0A087WY00;F8W6H6;Q9Y4I1-2;Q9Y4I1;G3V394;Q9Y4I1-3	Unconventional myosin-Va	MYO5A
16.2986	15.5113	15.1526	4	3	47.2	0.150539	0.222332	0.197037	0.000950085	Q9Y2R0;K7EPV0	Cytochrome c oxidase assembly factor 3 homolog, mitochondrial	COA3
17.7174	16.6729	15.6593	51	50	28.6	0.222925	0.187602	0.237083	0.00298654	Q8N3C0	Activating signal cointegrator 1 complex subunit 3	ASCC3
19.1258	18.3005	17.0206	20	17	68.3	0.0863093	0.109468	0.162211	1.61409e-09	Q13011;M0R248	Delta(3,5)-Delta(2,4)-dienoyl-CoA isomerase, mitochondrial	ECH1
18.259	17.1269	16.1435	6	6	58.1	0.104304	0.141948	0.168027	8.04154e-07	O75380;D6RBT3	NADH dehydrogenase [ubiquinone] iron-sulfur protein 6, mitochondrial	NDUFS6
17.0186	16.0028	14.3296	16	16	33.7	0.141175	0.171815	0.286102	0.000341735	Q96RQ3;E9PHF7;F5GYT8;E9PG35;G5E9X5	Methylcrotonoyl-CoA carboxylase subunit alpha, mitochondrial	MCCC1
17.028	16.092	15.7497	78	77	34	0.162127	0.17306	0.317764	0.000553071	Q92616	Translational activator GCN1	GCN1L1
15.3777	14.5445	14.3014	13	12	54.5	0.140064	0.158669	0.226556	0.000140447	Q9H2U2;Q9H2U2-2;Q9H2U2-3;Q9H2U2-6;D6R967;H0Y9D8	Inorganic pyrophosphatase 2, mitochondrial	PPA2
18.4917	17.6007	16.7854	20	18	45.4	0.116556	0.163475	0.328869	2.38799e-05	P27338;P27338-2	Amine oxidase [flavin-containing] B	MAOB
17.5402	16.3612	15.2629	20	20	58	0.178609	0.193557	0.219888	0.0020199	P38117;P38117-2;M0QY67	Electron transfer flavoprotein subunit beta	ETFB
13.7512	13.1283	13.5751	35	35	41.8	0.189613	0.128192	0.218784	0.00152012	F5H6E2;O00159-2;O00159-3;O00159	Unconventional myosin-Ic	MYO1C
13.2939	12.5488	12.9172	5	5	41.4	0.118401	0.199257	NaN	0.00304127	G3V583;Q8N128;Q8N128-2	Protein FAM177A1	FAM177A1
18.7645	18.0913	17.5775	7	7	74.8	0.146031	0.180033	0.352341	0.00044409	O75964;E9PN17;A0A3B3ITX4	ATP synthase subunit g, mitochondrial	ATP5L
14.3784	13.2017	13.0968	12	12	65.1	0.138903	0.213129	0.256092	0.000993029	Q99653;H0YKE7;F5GX29;H0YNG9	Calcineurin B homologous protein 1	CHP1
17.4842	16.7998	16.238	7	5	59	0.148365	0.192865	0.223388	0.000830538	U3KQE2;A0A075B7C0;A0A0C4DGQ5;P04632;K7EM73;K7EIV0;K7ELJ7	Calpain small subunit 1	CAPNS1
18.4704	17.4621	17.7633	22	22	70	0.134832	0.243717	0.225176	0.0021606	Q9NX63;C9JRZ6;F8WAR4	MICOS complex subunit MIC19	CHCHD3
14.3797	13.4176	12.6067	7	7	25.6	0.133816	0.160291	0.432593	0.000629995	Q7L592;C9J236;C9JS27;Q7L592-2	NADH dehydrogenase [ubiquinone] complex I, assembly factor 7	NDUFAF7
15.4099	14.2069	14.0895	10	10	33.3	0.13172	0.184067	0.383376	0.00137782	Q9NVH6;Q9NVH6-8;Q9NVH6-7;Q9NVH6-5;Q9NVH6-4;Q9NVH6-6;Q9NVH6-2;Q9NVH6-3	Trimethyllysine dioxygenase, mitochondrial	TMLHE
16.3684	15.3918	16.1174	14	13	21.6	0.1535	0.162091	0.246026	0.00115348	Q8IWT6	Volume-regulated anion channel subunit LRRC8A	LRRC8A
15.9157	15.2205	14.4747	7	7	69	0.0967847	0.12715	0.321012	5.94805e-06	P57105;A0A087X1F5;A0A087WYV9	Synaptojanin-2-binding protein	SYNJ2BP;SYNJ2BP-COX16
19.8998	19.2226	18.7212	54	52	65.7	0.084988	0.100258	0.270886	1.19561e-07	H0YFD6;P40939;A0A2R8Y4F5;A0A2R8YG21	Trifunctional enzyme subunit alpha, mitochondrial;Long-chain enoyl-CoA hydratase;Long chain 3-hydroxyacyl-CoA dehydrogenase	HADHA
14.5722	13.8605	14.1576	15	10	36	0.163896	0.128046	0.1033	0.00125684	P31749;P31749-2	RAC-alpha serine/threonine-protein kinase	AKT1
15.7323	14.8956	15.0049	23	1	44.7	0.132871	0.133839	0.333641	0.000378705	P35611-6;P35611-2;P35611-4	Alpha-adducin	ADD1
16.6477	15.8997	15.1291	10	10	54.7	0.14304	0.110662	0.225451	0.000424137	Q9UL25	Ras-related protein Rab-21	RAB21
15.8332	15.2659	14.1244	11	11	48.4	0.112411	0.166077	0.269707	0.0005982	Q9NXA8;Q9NXA8-3;Q9NXA8-2;Q9NXA8-4	NAD-dependent protein deacylase sirtuin-5, mitochondrial	SIRT5
19.8907	19.3002	18.5387	14	1	59.5	0.0963091	0.130176	0.249114	5.93399e-05	Q9Y277-2;E5RFP6	Voltage-dependent anion-selective channel protein 3	VDAC3
18.651	18.0112	16.7107	27	26	68.4	0.104063	0.116609	0.271455	6.73637e-05	Q6YN16;Q6YN16-2	Hydroxysteroid dehydrogenase-like protein 2	HSDL2
20.663	20.0987	20.0094	28	28	94.7	0.0868035	0.125298	0.214761	2.46248e-05	P21796;C9JI87	Voltage-dependent anion-selective channel protein 1	VDAC1
19.5391	18.9777	17.3986	15	15	63.1	0.0908567	0.100245	0.148641	1.0936e-05	P13804;H0YLU7;P13804-2;H0YL12;H0YNX6;H0YK49;H0YKF0	Electron transfer flavoprotein subunit alpha, mitochondrial	ETFA
16.4237	16.0283	16.0275	18	1	63	0.0919138	0.141493	0.130644	0.000182039	Q92629	Delta-sarcoglycan	SGCD
19.8791	19.3401	18.3678	36	36	66.1	0.079264	0.112229	0.154104	8.42127e-06	P43155-2;P43155;P43155-3	Carnitine O-acetyltransferase	CRAT
20.0476	19.6555	18.1794	28	26	72.6	0.072595	0.0777146	0.151817	1.37612e-05	P24752	Acetyl-CoA acetyltransferase, mitochondrial	ACAT1
13.3701	22.0987	22.5583	23	23	71.4	0.336645	0.148561	0.276969	8.33741e-40	A0A087WXS0;P48788-2;P48788	Troponin I, fast skeletal muscle	TNNI2
16.3582	23.5648	23.8614	22	21	99.4	0.245227	0.101778	0.102009	1.43365e-49	P02585;C9J7T9	Troponin C, skeletal muscle	TNNC2
14.5854	22.1795	22.3383	5	5	62.1	0.306295	0.181696	0.300907	1.14304e-35	A0A286YFB1
18.4027	25.4742	25.1537	309	79	90	0.18649	0.0858755	0.0598653	2.47739e-59	Q9UKX2	Myosin-2	MYH2
14.668	21.623	23.1347	99	97	76	0.192593	0.136066	0.139044	7.89552e-55	Q14324	Myosin-binding protein C, fast-type	MYBPC2
10.4691	19.0507	14.8989	1	1	1.2	0.934867	1.11632	2.87268	0.0006048	Q5M9N0	Coiled-coil domain-containing protein 158	CCDC158
18.5989	23.8524	24.2755	33	31	95.9	0.233722	0.08612	0.098611	1.41894e-37	Q96A32;H3BPK4;H3BN54;H3BML9	Myosin regulatory light chain 2, skeletal muscle isoform	MYLPF
14.8957	20.6906	17.8012	60	50	75.7	0.316899	0.213959	0.393332	1.75213e-22	P13535	Myosin-8	MYH8
18.5169	23.3771	23.8098	57	55	62.7	0.235896	0.0892888	0.144176	4.60148e-34	O14983-2;O14983;O14983-3	Sarcoplasmic/endoplasmic reticulum calcium ATPase 1	ATP2A1
12.8807	17.7676	14.4784	3	3	1.8	0.647838	0.542912	1.28429	0.00981895	A0A2R8YFM0;A0A0J9YY01
13.5143	17.9007	17.9611	1	1	4.9	0.472887	0.434777	0.522532	7.84277e-06	Q7Z418	Potassium channel subfamily K member 18	KCNK18
19.7041	23.9524	24.5434	37	0	70.1	0.156023	0.0759142	0.0827098	2.26833e-43	F8WA37;P45378-2;P45378-3;P45378	Troponin T, fast skeletal muscle	TNNT3
14.0436	19.244	18.6352	3	0	81.4	0.502288	0.418644	0.439971	5.37748e-07	Q00872-10;Q00872-3;Q00872-8;Q00872-9	Myosin-binding protein C, slow-type	MYBPC1
13.7436	17.4263	18.0795	1	1	6.6	0.332739	0.371077	0.480569	2.5135e-05	Q8NE22-2;Q8NE22	SET domain-containing protein 9	SETD9
16.8428	20.243	19.3678	3	3	20.7	0.579849	0.282469	0.931374	8.41497e-07	A0A087X1G7;O60613;A0A3B3IT39	15 kDa selenoprotein	2021-09-15
20.7378	24.5589	25.1413	37	0	96.5	0.143244	0.125555	0.183084	1.50308e-37	A0A0S2Z4G6;P09493	Tropomyosin alpha-1 chain	TPM1
15.2057	19.3669	19.2797	2	0	26.2	0.49254	0.286456	0.301454	1.12548e-07	P30480;P30460;A0A140T951;P30479;Q31610;P30486;A0A140TA21;A0A140T9D4	HLA class I histocompatibility antigen, B-42 alpha chain;HLA class I histocompatibility antigen, B-8 alpha chain;HLA class I histocompatibility antigen, B-41 alpha chain;HLA class I histocompatibility antigen, B-81 alpha chain;HLA class I histocompatibility antigen, B-48 alpha chain	HLA-B
14.3681	18.5746	14.659	137	136	52.7	0.322284	0.418372	0.567469	6.77583e-09	Q86VF2-5	Immunoglobulin-like and fibronectin type III domain-containing protein 1	IGFN1
15.7363	18.9761	17.6136	6	5	21	0.124752	0.170947	0.525437	1.70065e-10	J3QRU1;P07947	Non-specific protein-tyrosine kinase;Tyrosine-protein kinase Yes	YES1
13.2192	18.0305	14.8851	3	2	28.9	0.266725	0.500557	0.639241	0.000126807	A0A087WZT3;Q9H3K6	BolA-like protein 2	BOLA2
13.4677	15.9238	16.539	21	21	31.8	0.218454	0.553922	0.506473	2.76221e-08	O43290	U4/U6.U5 tri-snRNP-associated protein 1	SART1
15.0175	17.8643	16.1726	10	10	41.3	0.205786	0.268422	0.314716	6.47536e-15	P07738	Bisphosphoglycerate mutase	BPGM
15.3611	18.4923	19.7056	5	5	9.2	0.227091	0.265747	0.450972	5.87446e-10	A0A1X7SBY3;H0Y860;A0A1W2PRA1;Q9P246;Q9P246-2;H7C5C6;H7C5A5;Q9P246-3	Stromal interaction molecule 2	STIM2
19.0126	21.0029	26.2257	137	94	87.7	0.200141	0.196082	0.0938769	2.90938e-17	P12882	Myosin-1	MYH1
12.5731	20.9306	23.0253	66	65	83.7	0.418146	0.795475	0.932332	0.00191345	Q08043;A0A087WSZ2	Alpha-actinin-3	ACTN3
12.4407	15.2304	13.5129	1	1	2.3	0.34987	0.728855	1.00906	0.0103096	A0A087WVH3;Q3KNS1	Patched domain-containing protein 3	PTCHD3
17.3866	20.5294	19.9064	9	9	42.2	0.174424	0.358477	0.49804	9.47036e-09	P19387	DNA-directed RNA polymerase II subunit RPB3	POLR2C
16.6609	19.4786	17.5198	3	3	11	0.554676	0.273484	0.272189	0.00677485	S4R350;A2A2G4;Q9Y672;A0A3B3IS62;A0A3B3ITD6;A0A3B3ITI5	Dolichyl pyrophosphate Man9GlcNAc2 alpha-1,3-glucosyltransferase	ALG6
14.6119	16.9946	15.8793	4	4	18.4	0.274256	0.288435	0.186342	2.72141e-05	O95758-7;O95758-1;O95758-6;O95758-2;O95758;O95758-5;O95758-4	Polypyrimidine tract-binding protein 3	PTBP3
16.1043	19.3061	18.8879	2	2	17	1.08241	0.231529	0.452088	0.00911309	H7C0G7;C9JWV4;G5E9Q8;Q9H9Q4;Q9H9Q4-2	Non-homologous end-joining factor 1	NHEJ1
18.8313	21.3176	23.9596	33	31	65.9	0.19113	0.175272	0.275878	2.83149e-14	Q9Y623	Myosin-4	MYH4
13.8712	16.4202	15.9511	13	13	13.6	0.165391	0.176064	0.536065	4.98146e-05	Q9NYV4-2;Q9NYV4;J3QSD7;Q9NYV4-3	Cyclin-dependent kinase 12	CDK12
15.1727	17.3142	18.22	35	34	39.5	0.137768	0.123941	0.217388	5.33206e-22	A6NMN0;P46020-2;P46020;A6NIT2;P46020-3	Phosphorylase b kinase regulatory subunit alpha, skeletal muscle isoform	PHKA1
14.0189	16.0812	17.4319	2	2	13.2	0.294753	0.408735	0.507894	4.34097e-05	P56277	Cx9C motif-containing protein 4	CMC4
15.9015	19.0391	17.2837	3	3	18.3	0.240429	0.501629	0.288445	0.000440043	Q13247;Q13247-3	Serine/arginine-rich splicing factor 6	SRSF6
16.944	19.4705	17.4999	5	2	37.5	0.107767	0.29629	0.149612	0.000115959	P15153;B1AH77;B1AH80;B1AH78;J3KSC4;J3QLK0	Ras-related C3 botulinum toxin substrate 2	RAC2;RAC3
18.2422	20.9535	20.695	17	17	31.7	0.151956	0.237956	0.417172	2.69817e-12	Q15813-2;Q15813;A0A2R8Y5Q8;A0A2R8YHI9;A0A2U3TZJ6;A0A2R8Y7E7;A0A2R8YFL4;A0A2R8Y4V6;A0A2R8YER9;A0A2R8Y6Q1;A0A2R8Y809	Tubulin-specific chaperone E	TBCE
16.8471	18.7881	18.1059	4	4	14	0.180601	0.305931	0.444221	0.0076119	P14373-2;P14373;A0A0G2JIZ4	Zinc finger protein RFP	TRIM27
15.5973	18.4504	16.5965	4	4	6.5	0.755072	0.271737	0.296814	0.00224945	Q8IZ52;Q8IZ52-4;Q8IZ52-2	Chondroitin sulfate synthase 2	CHPF
15.6254	17.9885	19.2479	32	31	58.3	0.14064	0.172045	0.346112	1.70425e-16	P43304;P43304-2	Glycerol-3-phosphate dehydrogenase, mitochondrial	GPD2
13.0273	15.5185	16.435	7	7	27	0.217045	0.189097	0.242844	1.01358e-10	P28907	ADP-ribosyl cyclase/cyclic ADP-ribose hydrolase 1	CD38
14.8727	17.0646	17.3469	3	3	21.2	0.175513	1.80896	0.703897	0.0105484	B7ZBJ4;Q5TAW7;Q9H9S4	Calcium-binding protein 39-like	CAB39L
16.6237	19.1018	19.5284	21	7	8.8	0.144889	0.253004	0.298278	2.49036e-08	O94915;F2Z2S2	Protein furry homolog-like	FRYL
11.6187	13.5742	13.1642	3	3	18.6	0.220437	0.142799	0.251484	2.62607e-07	Q12974;E9PMY3;E9PML8;E9PJC0;E9PRR9;Q12974-2;Q12974-3;Q12974-4;Q93096	Protein tyrosine phosphatase type IVA 2;Protein tyrosine phosphatase type IVA 1	PTP4A2;PTP4A1
12.4097	14.5455	15.0937	5	5	14.4	0.169447	0.164309	0.194645	9.98629e-12	H0Y7S3;A0A2U3TZI3;Q01814-7;Q01814-2;Q01814-8;Q01814;A0A2R8Y4R4;A0A2U3U055;Q01814-4;Q01814-3;Q01814-6;Q01814-5	Plasma membrane calcium-transporting ATPase 2	ATP2B2
14.9539	16.7265	16.1611	15	15	65.6	0.188351	0.195241	0.290417	2.55537e-10	O94760;B4DYP1;O94760-2	N(G),N(G)-dimethylarginine dimethylaminohydrolase 1	DDAH1
14.259	16.2792	14.6424	4	4	5	0.296597	0.214061	0.0485048	0.00650714	O75808;A0A1B0GVE3;O75808-2;H3BR03	Calpain-15	CAPN15
15.6767	17.3835	15.7987	4	4	3	0.370148	0.378036	0.267554	0.00382101	H7BY35;Q92736;Q92736-2	Ryanodine receptor 2	RYR2
20.1699	21.6419	22.5395	33	2	21.2	0.271296	0.289133	0.342918	8.97248e-06	Q14669-3;Q14669	E3 ubiquitin-protein ligase TRIP12	TRIP12
14.0453	15.9793	15.0963	5	5	5.8	0.178415	0.331193	0.959265	0.000685357	O95405;O95405-2;O95405-3	Zinc finger FYVE domain-containing protein 9	ZFYVE9
13.9998	16.7181	14.9932	28	27	30	0.348405	0.448411	0.292823	0.00175613	A0A075B730;P58107	Epiplakin	EPPK1
15.6836	17.6737	18.2979	33	33	37.1	0.152735	0.136415	0.301565	1.08311e-13	Q93100;Q93100-2;Q93100-3;Q93100-4	Phosphorylase b kinase regulatory subunit beta	PHKB
15.0625	16.2294	NaN	7	7	20.7	0.136308	0.456332	NaN	0.000228551	Q9BTU6;E9PAM4	Phosphatidylinositol 4-kinase type 2-alpha	PI4K2A
14.9719	16.475	16.7377	2	2	27.2	0.180354	0.161441	0.193865	0.0003158	E7EUI1;A0A0A0MSL2;A0A0A0MT14;B4DWF2;Q9UKS7-3;Q9UKS7-6;Q9UKS7-4;Q9UKS7-7;Q9UKS7-2;Q9UKS7	Zinc finger protein Helios	IKZF2;ZNFN1A2
15.2167	16.9777	17.3134	43	42	48.4	0.133888	0.15246	0.243717	6.24163e-14	Q8IWX7;Q8IWX7-3;Q8IWX7-2	Protein unc-45 homolog B	UNC45B
17.4	18.8485	19.9431	2	2	38.7	0.300217	0.35818	0.629031	0.000746623	R4GNF9;Q8NFU3-2;Q8NFU3-3;Q8NFU3;Q8NFU3-4	Thiosulfate sulfurtransferase/rhodanese-like domain-containing protein 1	TSTD1
14.1953	16.8069	15.4286	15	14	21.4	0.268452	0.278987	0.351442	0.000221761	Q9H2K8;G3V1Q8	Serine/threonine-protein kinase TAO3	TAOK3
12.8905	14.0457	12.9616	5	5	23.4	0.177807	0.248563	0.16893	3.04238e-07	B1AL69;Q7L3B6	Hsp90 co-chaperone Cdc37-like 1	CDC37L1
17.5858	19.1525	18.6793	22	20	57.8	0.280806	0.209664	0.394648	1.03514e-05	P06727	Apolipoprotein A-IV	APOA4
17.2171	19.0759	17.8237	4	3	7.3	0.314927	0.280242	0.153066	0.00142794	Q9Y2U5	Mitogen-activated protein kinase kinase kinase 2	MAP3K2
14.3644	15.8468	13.9957	8	8	14.8	0.283157	0.290359	0.324059	0.000399759	Q9BYC5;G3XAD2;Q9BYC5-3;Q9BYC5-2	Alpha-(1,6)-fucosyltransferase	FUT8
16.4215	17.8837	18.5051	14	14	43.3	0.124085	0.0905182	0.183469	1.09426e-17	F6VCX5;Q16816;Q16816-2	Phosphorylase b kinase gamma catalytic chain, skeletal muscle/heart isoform	PHKG1
22.7771	24.4578	24.9183	41	14	95.9	0.121221	0.106907	0.119877	4.22123e-17	P05976	Myosin light chain 1/3, skeletal muscle isoform	MYL1
15.7793	17.2725	16.6298	8	8	18.4	0.257396	0.349007	0.565171	0.00221951	P42357;P42357-2;P42357-3	Histidine ammonia-lyase	HAL
15.4411	17.2257	16.6122	9	7	23	0.154549	0.143413	0.309205	1.18662e-09	B4DR61;P61619;P61619-3	Protein transport protein Sec61 subunit alpha isoform 1	SEC61A1
14.9696	15.5543	14.9924	17	2	40.9	0.149414	0.346075	0.496252	5.86107e-05	Q9NUQ6;Q9NUQ6-4;Q9NUQ6-3;B8ZZZ7	SPATS2-like protein	SPATS2L
13.2916	15.0544	14.1844	4	4	12	0.244454	0.25025	0.273317	5.99763e-05	Q96GZ6;Q96GZ6-2;Q96GZ6-9;Q96GZ6-5;D6RDB0;D6RHE3;Q96GZ6-6;D6R9S7;D6RF72;D6R925;D6R9X6;D6RJC0;D6RC02;D6R9M9;Q96GZ6-4;Q96GZ6-3	Solute carrier family 41 member 3	SLC41A3
17.2666	19.6546	19.6267	25	25	17.9	0.151737	0.216572	0.274324	4.31897e-08	Q8IZH2-2;Q8IZH2;H7C5E4	5-3 exoribonuclease 1	XRN1
16.227	17.9403	18.2798	17	16	7.8	0.244851	0.234531	0.339964	0.000109499	Q13315	Serine-protein kinase ATM	ATM
13.1489	15.3176	14.8674	7	6	27.9	0.349688	0.220142	0.296162	0.000869331	Q86W42;Q86W42-2;Q86W42-3	THO complex subunit 6 homolog	THOC6
14.9364	16.7441	17.058	10	10	26.8	0.136421	0.25581	0.23025	5.23429e-07	O43493;O43493-5;O43493-3;O43493-7;O43493-4;O43493-6	Trans-Golgi network integral membrane protein 2	TGOLN2
13.7754	15.3558	14.9431	6	6	18.3	0.0522032	0.123343	0.141529	0.000927574	Q92733;H0YE12;H0Y679	Proline-rich protein PRCC	PRCC
15.2814	16.3775	16.0447	3	3	10.2	0.395664	0.319747	0.394687	0.00618145	I3L072;Q9BSJ5-2;Q9BSJ5-3;Q9BSJ5	Uncharacterized protein C17orf80	C17orf80
16.7998	18.5499	18.6187	23	23	31.3	0.174929	0.206643	0.284694	3.92757e-07	P55265-5;P55265;P55265-4;A0A3B3IRQ9;H0YCK3;P55265-3;P55265-2;A0A3B3ISX1	Double-stranded RNA-specific adenosine deaminase	ADAR
14.537	16.0533	16.7696	25	25	20.5	0.188074	0.444025	0.474232	0.000578532	Q9NS87;Q9NS87-2;C9JKA9;Q9NS87-4	Kinesin-like protein KIF15	KIF15
12.6191	13.471	13.0924	11	11	36	0.165063	0.6161	NaN	0.0044313	E7EW69;E7EX04;B5ME97;Q9P0V9;Q9P0V9-2;Q9P0V9-3	Septin-10	2021-09-10
13.0082	13.9406	12.1103	13	13	51.9	0.130126	0.192818	0.434814	5.10284e-09	P55263;P55263-3;P55263-2;P55263-4	Adenosine kinase	ADK
16.3481	17.8244	16.5293	5	4	24.6	0.203218	0.211713	0.73619	0.000165716	P13747	HLA class I histocompatibility antigen, alpha chain E	HLA-E
13.2649	14.6981	13.9943	6	6	17.5	0.223913	0.252371	0.409347	0.000188628	B7ZC38;Q9NR46;B7ZC39;Q9NR46-2	Endophilin-B2	SH3GLB2
13.0189	14.7257	14.3295	3	3	38.2	0.246696	0.333486	0.171577	0.00206336	H0YNK8;Q5J8M3-2;Q5J8M3;S4R329;H0YK61;H0YNK0;H0YLP8;Q5J8M3-3	ER membrane protein complex subunit 4	EMC4
16.4116	17.8939	18.1445	20	20	25.1	0.111025	0.159597	0.26623	4.28072e-11	Q15042;Q15042-4;Q15042-3	Rab3 GTPase-activating protein catalytic subunit	RAB3GAP1
14.647	16.4524	15.2413	12	9	20.1	0.156926	0.21962	0.510838	1.79816e-06	O75152;E9PQ61;E9PBY7	Zinc finger CCCH domain-containing protein 11A	ZC3H11A
14.7841	16.4835	15.3067	1	1	31.1	0.199662	0.171509	0.448415	4.28004e-06	Q9Y383	Putative RNA-binding protein Luc7-like 2	LUC7L2
14.8669	15.7139	15.3579	13	12	13.9	0.252284	0.357707	0.696595	0.00151952	A0A087X0T3;A7E2Y1	Myosin-7B	MYH7B
17.0032	18.3957	16.1066	6	6	37	0.286659	0.306012	0.388867	0.00373314	Q8WUY1;H0YAR9	Protein THEM6	THEM6
12.6536	13.8361	13.5398	1	1	15.2	0.204545	0.186864	0.262605	1.93566e-05	H0Y933		ANK2
14.6669	15.9519	15.7761	14	1	35.8	0.165926	0.148735	0.160917	2.76727e-08	Q10567-3;Q10567-4	AP-1 complex subunit beta-1	AP1B1
19.0069	20.9906	21.747	14	13	10.2	0.192176	0.243339	0.365462	8.3652e-05	O00443	Phosphatidylinositol 4-phosphate 3-kinase C2 domain-containing subunit alpha	PIK3C2A
18.7322	18.9676	18.3494	8	8	24.4	0.14797	0.387429	0.31952	0.00214049	Q687X5;C9JS50;Q687X5-2	Metalloreductase STEAP4	STEAP4
15.3259	16.8986	15.7993	8	8	11.1	0.12336	0.303618	0.436668	9.33382e-05	Q9H8H0	Nucleolar protein 11	NOL11
13.1541	14.4379	15.6764	13	13	40	0.122882	0.149807	0.239319	9.42958e-10	Q8IWE2;Q8IWE2-2	Protein NOXP20	FAM114A1
14.7517	16.0483	16.5913	16	16	53	0.150671	0.208934	0.309545	6.03361e-07	Q9BXI3	Cytosolic 5-nucleotidase 1A	NT5C1A
15.2055	16.5958	15.267	4	4	3.2	0.300089	0.319832	0.318993	0.00671165	P42695;E9PQA3	Condensin-2 complex subunit D3	NCAPD3
13.9948	15.587	15.668	5	5	12.9	0.421378	0.115647	0.0798432	0.00029854	Q96QG7-2;Q96QG7	Myotubularin-related protein 9	MTMR9
13.2628	14.7419	15.266	4	4	30	0.259246	0.209176	0.186522	0.000259559	Q96S96	Phosphatidylethanolamine-binding protein 4	PEBP4
12.8248	14.2243	13.2608	4	4	22.2	0.176832	0.192021	0.296202	5.48449e-06	Q9HAN9;B1AN62	Nicotinamide/nicotinic acid mononucleotide adenylyltransferase 1	NMNAT1
14.7321	16.2644	14.6421	5	5	12.9	0.184236	0.162175	0.450215	2.55225e-06	Q92558	Wiskott-Aldrich syndrome protein family member 1	WASF1
13.989	15.3126	14.443	8	8	15.4	0.146978	0.239471	0.394514	6.25514e-05	P35240-4;P35240-6;P35240-5;P35240-8;P35240-3;P35240;P35240-2	Merlin	NF2
13.789	15.2795	14.7427	2	2	12	0.34819	0.25426	0.355047	0.00364332	P55087-2;P55087	Aquaporin-4	AQP4
15.5567	16.9347	17.1677	34	33	26.4	0.19041	0.218546	0.223606	2.45407e-05	Q96L96	Alpha-protein kinase 3	ALPK3
16.3313	17.1537	17.1614	13	13	32.4	0.170029	0.46429	0.196923	0.00381321	Q9UBB4;Q9UBB4-2;A0A1W2PQD2;B1AHE4	Ataxin-10	ATXN10
20.5075	20.0804	19.3907	13	11	37.5	0.198647	0.41179	0.74603	0.00525676	P11172;P11172-3;P11172-2;E9PFD2	Uridine 5-monophosphate synthase;Orotate phosphoribosyltransferase;Orotidine 5-phosphate decarboxylase	UMPS
14.7083	16.1548	16.3575	3	3	32.7	0.163001	0.155043	0.263596	2.44559e-07	Q99584	Protein S100-A13	S100A13
13.9073	15.3119	15.9457	14	12	28.9	0.104782	0.270989	0.27199	7.7487e-06	H3BLV9;Q96SB4-4;Q96SB4;Q96SB4-3	SRSF protein kinase 1	SRPK1
17.9619	19.7679	22.329	11	11	31	0.214014	0.223094	0.44514	0.000100313	Q96HE7	ERO1-like protein alpha	ERO1L
15.4315	16.5036	16.0557	1	1	38.1	0.289547	0.152114	0.197149	0.000107128	P42677	40S ribosomal protein S27	RPS27
16.6365	17.3514	15.7409	13	12	48.5	0.142476	0.301228	0.471682	5.84611e-05	P51570;P51570-2	Galactokinase	GALK1
16.4844	17.4438	18.2506	102	99	38	0.199617	0.251887	0.575114	0.000124495	A4UGR9-2;A4UGR9-3;A4UGR9;A4UGR9-8	Xin actin-binding repeat-containing protein 2	XIRP2
16.7154	17.9236	17.8301	2	2	97.3	0.162774	0.176497	0.370556	9.24547e-07	P04406-2	Glyceraldehyde-3-phosphate dehydrogenase	GAPDH
13.2095	14.5658	14.7398	4	4	59.6	0.261032	0.154078	0.302971	4.82387e-05	I3L267;Q86WC6	Protein phosphatase 1 regulatory subunit 27	PPP1R27
20.739	22.3456	23.1387	34	32	88	0.136124	0.214919	0.241927	8.3158e-07	P00338;P00338-3;P00338-4;P00338-5;P00338-2	L-lactate dehydrogenase A chain	LDHA
17.3289	18.5899	19.7862	18	11	15.6	0.233616	0.273882	0.391052	0.000861264	G3V599;Q96PC5-10;Q96PC5-9;Q96PC5-14;Q96PC5-7;Q96PC5;Q96PC5-11;Q96PC5-5;Q96PC5-8;Q96PC5-12;Q96PC5-6;Q96PC5-13	Melanoma inhibitory activity protein 2	MIA2
13.7639	15.2963	14.9569	4	4	21.6	0.265131	0.196012	0.168088	0.00274762	O43752;O43752-2	Syntaxin-6	STX6
18.2352	19.3913	20.8715	18	1	53.2	0.109882	0.169521	0.233462	2.07001e-09	Q9NR12-2	PDZ and LIM domain protein 7	PDLIM7
12.6907	13.9764	14.0147	9	9	15.4	0.164371	0.248975	0.364221	0.00106513	Q6UWE0;Q6UWE0-2	E3 ubiquitin-protein ligase LRSAM1	LRSAM1
15.6512	17.1165	15.7252	23	22	24.9	0.179888	0.127172	0.307732	2.55799e-07	Q5VZK9-2;Q5VZK9;A0A0U1RQQ1	Leucine-rich repeat-containing protein 16A	LRRC16A
15.9442	17.2669	18.1474	16	10	39.9	0.165505	0.14088	0.250026	4.37262e-07	P16298;P16298-4;P16298-3;Q5F2F8;P16298-2	Serine/threonine-protein phosphatase 2B catalytic subunit beta isoform;Serine/threonine-protein phosphatase	PPP3CB
12.1383	13.6473	12.2821	2	2	31.8	0.252695	0.268825	0.374235	0.00396572	P63313	Thymosin beta-10	TMSB10
15.2507	16.7431	14.4937	4	2	41.4	0.200475	0.32643	0.456902	0.00114985	P01619	Ig kappa chain V-III region B6
15.5367	16.2812	15.1406	5	5	30.3	0.116392	0.232321	0.249823	1.10538e-06	Q9P032	NADH dehydrogenase [ubiquinone] 1 alpha subcomplex assembly factor 4	NDUFAF4
14.4261	15.4146	15.0289	2	2	12.3	0.257744	0.251733	0.320018	0.00130985	Q15848	Adiponectin	ADIPOQ
15.6274	17.0984	18.153	17	17	31.1	0.156584	0.201355	0.348268	7.02793e-06	O00186	Syntaxin-binding protein 3	STXBP3
13.3524	14.8707	14.6571	17	17	32.6	0.194159	0.196688	0.250198	6.46931e-05	P08240;P08240-2	Signal recognition particle receptor subunit alpha	SRPR
16.2441	17.5668	17.2277	25	25	31.2	0.163367	0.209808	0.386922	1.89618e-05	P06756-3;P06756-2;P06756	Integrin alpha-V;Integrin alpha-V heavy chain;Integrin alpha-V light chain	ITGAV
14.4379	15.6543	14.0512	8	8	9.8	0.126898	0.208888	0.612587	1.15865e-05	Q14562;F5H658	ATP-dependent RNA helicase DHX8	DHX8
16.6972	18.2706	16.2243	17	17	46.9	0.178855	0.258437	0.419997	0.00021656	Q16658	Fascin	FSCN1
16.818	18.1375	17.7724	35	31	48.8	0.130015	0.148486	0.232599	2.76388e-08	O75891;O75891-3;O75891-2	Cytosolic 10-formyltetrahydrofolate dehydrogenase	ALDH1L1
14.2616	15.1325	15.1445	32	25	54.9	0.193203	0.326894	0.544796	0.00133471	P13797;A0A0A0MSQ0;P13797-2;P13797-3	Plastin-3	PLS3
19.4495	20.401	22.0816	15	9	9.5	0.24155	0.215851	0.392396	0.000628424	Q9UIW2	Plexin-A1	PLXNA1
14.1186	15.3314	15.152	4	4	21.1	0.171169	0.216715	0.177159	6.71378e-05	Q96GX9;S4R3D6;Q96GX9-3	Methylthioribulose-1-phosphate dehydratase	APIP
15.5368	16.7694	15.7557	6	4	5.1	0.169761	0.21373	0.280906	0.00238862	E7EPU2;A0A0U1RQW6;Q9Y2E4	Disco-interacting protein 2 homolog C	DIP2C
17.3338	18.3801	18.9164	15	15	52.6	0.137669	0.116703	0.161846	2.975e-08	Q96MG2	Junctional sarcoplasmic reticulum protein 1	JSRP1
14.8335	15.7908	14.7814	10	6	27.2	0.211485	0.185904	0.241805	0.000228697	Q9BZK7;A0A0D9SF63	F-box-like/WD repeat-containing protein TBL1XR1	TBL1XR1
16.891	17.7966	17.3868	6	5	37.6	0.286314	0.230206	0.230664	0.00433807	A0A1W2PPP5;O14653;A0A1W2PPG1;A0A1W2PRC2;A0A1W2PQM3;A0A1W2PS81;E7EQ34;I3L4Z6;A0A1W2PPG5;O14653-2;I3NI02;A0A1W2PPW8;A0A1W2PQ77;A0A1X7SBU8;A0A1W2PR23;A0A1W2PR02;A0A1W2PRP7;A0A1W2PRV0;O14653-3;A0A1W2PPJ0;I3L0K1;A0A1W2PNV3;A0A1W2PS12;I3L1K7;A0A1W2PQ06;A0A1W2PQP2;A0A1W2PRL0;A0A1W2PRE6;A0A1W2PQE0;A0A1W2PQ38	Golgi SNAP receptor complex member 2	GOSR2
15.3464	16.136	15.4538	17	17	16.8	0.155787	0.181972	0.149239	9.03945e-05	O14776;O14776-2;G3V220	Transcription elongation regulator 1	TCERG1
18.7817	19.7002	19.1884	12	12	41.2	0.18698	0.188662	0.372092	7.06138e-05	Q00325;F8VVM2;Q00325-2	Phosphate carrier protein, mitochondrial	SLC25A3
14.8055	15.7295	15.4477	10	10	18.5	0.230454	0.27439	0.650281	0.00362302	Q13042-3;Q13042-2;Q13042;Q5T8C6;Q13042-4;A0A3B3ISD2	Cell division cycle protein 16 homolog	CDC16
15.0019	16.1018	16.2924	11	11	37.2	0.14537	0.210412	0.235407	1.57954e-05	A0A1W2PPC1;A8MZF0	Proline-rich protein 33	PRR33
12.9286	13.8557	13.1745	8	8	30.1	0.153983	0.173198	0.248605	7.76861e-06	Q99747;Q99747-2	Gamma-soluble NSF attachment protein	NAPG
13.3929	14.1667	13.8534	5	5	17.8	0.184391	0.251264	0.689058	0.000735663	Q8IUZ5;H7BXR0	5-phosphohydroxy-L-lysine phospho-lyase	PHYKPL
15.0408	16.0847	16.3628	17	1	46.2	0.171868	0.180075	0.240694	2.54924e-05	K7ELL7;P14314	Glucosidase 2 subunit beta	PRKCSH
14.9712	15.9414	15.4633	9	9	45.9	0.208526	0.212192	0.457309	0.000470741	P41236;E7EMN6;Q6NXS1	Protein phosphatase inhibitor 2;Protein phosphatase inhibitor 2-like protein 3	PPP1R2;PPP1R2P3
12.7469	13.8666	14.3873	7	6	9.8	0.471975	0.0886095	0.158902	0.00157021	Q14126	Desmoglein-2	DSG2
14.8582	15.7878	13.5619	2	2	5.3	0.163313	0.134249	NaN	0.000678417	H7BYJ1;Q969K3;Q969K3-2;G3V4D1;G3V5F1;G3V504;A0A087WTM5	E3 ubiquitin-protein ligase RNF34	RNF34
11.6903	12.115	12.1842	5	5	42.8	0.160381	0.287328	0.252929	0.00500239	P07741;H3BQF1;H3BQB1;P07741-2	Adenine phosphoribosyltransferase	APRT
20.5093	21.6067	22.0353	24	23	85.1	0.198037	0.255922	0.332501	0.000885863	P00568;Q5T9B7	Adenylate kinase isoenzyme 1	AK1
15.7519	17.2549	16.961	11	11	7.1	0.143511	0.228388	0.364794	0.000168642	Q14999;Q14999-2	Cullin-7	CUL7
15.0527	16.309	17.3903	12	12	39.3	0.139447	0.334841	0.47771	0.0010502	J3QL71;Q96FV2;Q96FV2-2;J3QRJ1;J3QR84	Secernin-2	SCRN2
18.0218	19.0526	19.3476	18	17	57.8	0.160952	0.144204	0.214511	5.56686e-06	O00757	Fructose-1,6-bisphosphatase isozyme 2	FBP2
15.8415	17.1006	17.3982	4	4	58.5	0.164298	0.187111	0.33443	4.36529e-05	P35754	Glutaredoxin-1	GLRX
14.8865	15.6131	15.1378	10	10	44.3	0.230203	0.301207	0.440409	0.00500547	P00491;G3V5M2	Purine nucleoside phosphorylase	PNP
15.6029	16.8965	15.7409	3	3	9.3	0.206649	0.277955	0.333618	0.00300032	Q5TE25;Q9NWM0-5;Q9NWM0-2;Q9NWM0-4;Q9NWM0;Q9NWM0-6	Spermine oxidase	SMOX
20.232	21.3252	21.5871	42	40	61.7	0.144577	0.12011	0.173509	4.93209e-07	P08237;P08237-3;P08237-2;A0A2R8Y891;F8VZI0	ATP-dependent 6-phosphofructokinase, muscle type	PFKM
16.4811	17.4263	15.9938	9	9	38.9	0.175005	0.252298	NaN	0.00159677	Q9P287;Q9P287-3;Q9P287-4;Q9P287-2	BRCA2 and CDKN1A-interacting protein	BCCIP
13.8278	14.6728	14.6449	5	5	22.4	0.189855	0.19176	0.486131	0.00105299	Q9HCN4-4;Q9HCN4;Q9HCN4-5;Q9HCN4-3;Q9HCN4-2	GPN-loop GTPase 1	GPN1
15.5537	16.5599	17.0699	13	12	6.8	0.230427	0.151507	0.377482	0.000991831	O43149	Zinc finger ZZ-type and EF-hand domain-containing protein 1	ZZEF1
17.1153	18.298	17.9868	25	24	8.5	0.217917	0.227705	0.139812	0.00126045	Q96Q15;J3KRA9;Q96Q15-2;Q96Q15-3;Q96Q15-4	Serine/threonine-protein kinase SMG1	SMG1
15.1173	16.215	16.2902	8	8	32	0.168308	0.152776	0.183883	1.96389e-05	Q9Y3A5;A0A087X020	Ribosome maturation protein SBDS	SBDS
16.5636	17.6072	18.1207	26	26	45.8	0.125194	0.121364	0.164484	6.32098e-08	Q9HDC5	Junctophilin-1	JPH1
15.2487	16.4083	16.1589	7	5	28.2	0.130061	0.135047	0.228894	2.31968e-07	P11233;H7C3P7	Ras-related protein Ral-A	RALA
14.7772	16.1204	15.3219	9	8	38	0.169907	0.197678	0.297296	0.000144214	Q14914;F2Z3J9;Q14914-2	Prostaglandin reductase 1	PTGR1
14.1501	15.0378	14.5139	16	16	19.4	0.168037	0.215956	0.185527	0.00141884	Q03701	CCAAT/enhancer-binding protein zeta	CEBPZ
17.8849	18.7499	19.8204	11	11	31.5	0.246965	0.231148	0.344876	0.00421108	Q96RS6-3;Q96RS6-2;Q96RS6	NudC domain-containing protein 1	NUDCD1
15.2113	16.1743	14.8367	8	8	22.5	0.235853	0.196961	0.374483	0.00259093	Q8WY91;Q8WY91-2	THAP domain-containing protein 4	THAP4
16.3903	16.7738	16.9719	14	13	16.1	0.164081	0.249825	0.59131	0.0038092	P40818-2;P40818	Ubiquitin carboxyl-terminal hydrolase 8	USP8
12.8658	14.1594	14.2986	5	5	22.7	0.275866	0.191196	0.234114	0.00380382	H0YNG3;P67812-4;P67812;P67812-3;H0YKT4;P67812-2	Signal peptidase complex catalytic subunit SEC11;Signal peptidase complex catalytic subunit SEC11A	SEC11A
13.0492	14.2608	14.1035	2	2	35.4	0.204324	0.185021	0.174644	0.00039532	P63172	Dynein light chain Tctex-type 1	DYNLT1
14.1473	15.5459	15.9889	14	2	24.2	0.155907	0.224345	0.307438	0.000182291	Q58WW2-3;Q58WW2-4;Q58WW2-2	DDB1- and CUL4-associated factor 6	DCAF6
15.2552	16.5225	16.0936	14	14	20.8	0.161095	0.13741	0.165359	1.07801e-05	P27487	Dipeptidyl peptidase 4;Dipeptidyl peptidase 4 membrane form;Dipeptidyl peptidase 4 soluble form	DPP4
14.9659	15.9669	15.262	10	10	35.2	0.157191	0.136113	0.179289	1.22946e-05	Q8NBU5;Q8NBU5-2	ATPase family AAA domain-containing protein 1	ATAD1
14.7516	15.5815	16.0755	12	12	31.4	0.222795	0.173748	0.229598	0.00172726	Q9BRK3-3;Q9BRK3;Q9BRK3-2;Q9BRK3-4	Matrix-remodeling-associated protein 8	MXRA8
14.0521	15.2412	15.6622	13	13	27.6	0.143474	0.168159	0.237555	2.42255e-05	Q86TU7;Q6NXR6;Q86TU7-3;Q86TU7-2	Histone-lysine N-methyltransferase setd3	SETD3
17.3044	18.555	17.9784	10	9	33.2	0.163512	0.260193	0.305566	0.000919097	Q92890;Q92890-1;Q92890-3	Ubiquitin fusion degradation protein 1 homolog	UFD1L
14.9879	16.1505	16.1928	6	6	46.3	0.19593	0.132227	0.331079	0.000114288	P02792	Ferritin light chain	FTL
13.7348	14.2495	14.4142	5	5	24.9	0.164985	0.245746	0.127499	0.000582093	O95070;A6NGW1;E9PIZ0;C9JST7	Protein YIF1A	YIF1A
13.8423	14.846	14.9923	26	25	31.3	0.18537	0.190471	0.271491	0.000305581	Q9Y4E8;Q9Y4E8-2;Q9Y4E8-3	Ubiquitin carboxyl-terminal hydrolase 15	USP15
16.316	17.7395	16.4933	21	21	19.3	0.232143	0.207483	0.303637	0.00238294	Q6P2E9;Q6P2E9-2	Enhancer of mRNA-decapping protein 4	EDC4
13.1774	14.0318	14.4629	6	6	25.8	0.211532	0.196326	0.2802	0.00086884	Q08209-2;Q08209;Q08209-3;E7ETC2;Q08209-5;Q08209-4;E9PPC8;E9PK68	Serine/threonine-protein phosphatase 2B catalytic subunit alpha isoform;Serine/threonine-protein phosphatase	PPP3CA
17.686	18.9903	18.1959	18	17	28.6	0.152173	0.184358	0.229284	5.39756e-05	A0A3B3IU69;F8W717;O00423-3;O00423;G3V3N9	Echinoderm microtubule-associated protein-like 1	EML1
14.7516	15.1959	14.866	13	13	38.5	0.152707	0.156785	0.210681	2.5112e-05	A0A0C4DGS1;P39656;P39656-2;P39656-3	Dolichyl-diphosphooligosaccharide--protein glycosyltransferase 48 kDa subunit	DDOST
13.7684	14.9323	13.8253	13	13	39.4	0.221649	0.251472	0.248461	0.00406227	O76003	Glutaredoxin-3	GLRX3
14.572	15.7948	15.2461	4	4	8.6	0.161172	0.149453	0.231846	0.000309929	O94842-3;O94842-2;O94842	TOX high mobility group box family member 4	TOX4
15.036	16.5967	16.5956	12	12	20.6	0.202302	0.206427	0.162802	0.00106502	Q9NUQ8;Q9NUQ8-2	ATP-binding cassette sub-family F member 3	ABCF3
14.2696	15.2736	14.599	7	7	38.4	0.185637	0.243505	0.36497	0.00262121	K7ELV2;Q96EE3;Q96EE3-1;K7EP88	Nucleoporin SEH1	SEH1L
14.6907	15.466	15.6624	7	6	16.5	0.165741	0.233256	0.510248	0.000939651	Q9UJ83-2;Q9UJ83;Q9UJ83-3;Q9UJ83-4;B3KPX4	2-hydroxyacyl-CoA lyase 1	HACL1
16.699	17.5901	17.9652	42	40	45.3	0.13113	0.114211	0.247685	5.23e-07	P54289;P54289-4;P54289-5;P54289-3;P54289-2	Voltage-dependent calcium channel subunit alpha-2/delta-1;Voltage-dependent calcium channel subunit alpha-2-1;Voltage-dependent calcium channel subunit delta-1	CACNA2D1
15.5911	17.0057	17.1095	20	19	15.9	0.130366	0.170519	0.237514	1.63164e-05	Q7LBC6;Q7LBC6-2	Lysine-specific demethylase 3B	KDM3B
15.4696	16.7066	16.4635	11	8	41.6	0.165304	0.200198	0.426141	0.00103604	O43704	Sulfotransferase family cytosolic 1B member 1	SULT1B1
14.5523	15.4409	15.1769	8	8	32.1	0.210498	0.149099	0.1918	0.000354541	P50452;A0A1B0GU38;P50452-2;C9JVA8;H7BXK7	Serpin B8	SERPINB8
14.5944	15.6543	15.6012	6	6	37.4	0.152101	0.197057	0.216302	0.000136761	O60869-2;O60869-3;O60869	Endothelial differentiation-related factor 1	EDF1
19.7941	20.9206	21.1578	24	23	78.2	0.206845	0.207217	0.361785	0.0016899	P21695;P21695-2	Glycerol-3-phosphate dehydrogenase [NAD(+)], cytoplasmic	GPD1
14.0861	15.4061	15.2979	11	1	9	0.161146	0.15543	0.0715987	9.22459e-05	Q5T200-2	Zinc finger CCCH domain-containing protein 13	ZC3H13
13.5557	14.6184	14.4817	17	17	28.7	0.112589	0.142813	0.204414	5.16982e-07	Q9BYT8;E9PCB6	Neurolysin, mitochondrial	NLN
15.3444	16.4778	15.0157	23	23	37.6	0.148906	0.134627	0.20593	8.35138e-06	Q16666;Q16666-3;Q16666-2;Q16666-6	Gamma-interferon-inducible protein 16	IFI16
16.4316	17.5378	17.8635	27	27	25.6	0.113141	0.16648	0.285796	6.34694e-06	Q86UU1-2;Q86UU1;Q86UU1-3	Pleckstrin homology-like domain family B member 1	PHLDB1
22.0932	23.1829	23.2262	66	7	83.8	0.160319	0.178054	0.216421	0.000160315	P14618-2;H3BTN5;H3BR70	Pyruvate kinase PKM;Pyruvate kinase	PKM
14.5318	15.5469	15.1858	3	3	24.5	0.222054	0.167052	0.319825	0.00121186	P09234;A0A0A0MRR7	U1 small nuclear ribonucleoprotein C	SNRPC
14.6166	15.7115	15.4089	4	1	14.9	0.395707	0.101727	0.206093	0.00181173	Q12800;Q12800-3;F8VX55	Alpha-globin transcription factor CP2	TFCP2
14.8408	15.8378	15.639	6	6	35.4	0.202761	0.182902	0.324899	0.00120728	G3V203;H0YHA7;J3QQ67;Q07020-2;Q07020;F8VUA6;F8VYV2;A0A075B7A0	60S ribosomal protein L18	RPL18
15.2067	16.079	16.324	5	5	16.1	0.239893	0.170101	0.517309	0.00329697	Q8WUP2;Q8WUP2-2;Q8WUP2-3;E7EWE8	Filamin-binding LIM protein 1	FBLIM1
14.4473	15.6327	15.1012	23	20	22.4	0.174941	0.180269	0.162256	0.000399732	O60343-2;O60343-3;O60343;A0A3B3IRT3	TBC1 domain family member 4	TBC1D4
17.1256	17.8063	18.1242	19	17	8.8	0.188642	0.238225	0.306563	0.00283825	Q68DQ2	Very large A-kinase anchor protein	CRYBG3
14.8023	15.6982	14.7615	20	20	15.2	0.162347	0.242436	0.407909	0.00224676	O15031	Plexin-B2	PLXNB2
15.8419	16.343	16.3793	3	3	11.1	0.192937	0.156386	0.164101	0.000486608	B0YJ81	Very-long-chain (3R)-3-hydroxyacyl-CoA dehydratase 1	HACD1
14.9916	16.2839	16.0289	10	10	46.2	0.158055	0.195537	0.188094	0.000344843	P61758;P61758-2	Prefoldin subunit 3	VBP1
20.5126	21.5887	20.3522	12	12	74.8	0.139412	0.21525	0.24377	0.000274113	P30043;A0A2R8YEP4;M0R192;A0A2R8Y7Y9;M0QZL1	Flavin reductase (NADPH)	BLVRB
14.4255	15.5957	17.2671	6	6	25.9	0.193346	0.173241	0.240501	0.000671713	Q9BSE5	Agmatinase, mitochondrial	AGMAT
17.1577	18.1804	17.8567	9	9	33	0.197868	0.195409	0.290843	0.00175775	Q53H82	Beta-lactamase-like protein 2	LACTB2
12.1745	13.3926	13.9163	3	3	31.5	0.207212	0.188864	0.318238	0.00205595	H7BZW6;O00422;O00422-2;U3KPY7	Histone deacetylase complex subunit SAP18	SAP18
17.2473	18.3977	18.8466	7	7	86.1	0.156438	0.205945	0.31945	0.000520379	P36871;A0A3B3ITK7;P36871-3	Phosphoglucomutase-1	PGM1
18.5128	19.243	18.8476	11	11	59	0.1644	0.143736	0.155794	0.000156287	P02794;G3V192;G3V1D1	Ferritin heavy chain;Ferritin heavy chain, N-terminally processed;Ferritin	FTH1
14.181	15.0024	14.5495	19	14	35.2	0.157837	0.212089	0.274862	0.000892887	P61221;D6R9I9	ATP-binding cassette sub-family E member 1	ABCE1
13.5861	14.8823	14.9678	4	4	23.9	0.173311	0.166065	0.218791	0.000457469	Q53FT3;E9PPG8;E9PJB2;A0A087WYW7	Protein Hikeshi	C11orf73
15.0395	16.4359	16.1278	36	36	79.6	0.160797	0.223225	0.279443	0.00104291	P31939;P31939-2	Bifunctional purine biosynthesis protein PURH;Phosphoribosylaminoimidazolecarboxamide formyltransferase;IMP cyclohydrolase	ATIC
16.2571	17.6365	17.1907	10	10	22.7	0.153399	0.234722	0.381856	0.00141418	Q9H9T3-2;Q9H9T3;B4DKA4;Q9H9T3-4;Q9H9T3-5	Elongator complex protein 3	ELP3
14.1419	14.7806	14.28	14	9	41.9	0.165318	0.195567	0.257754	0.000888387	D6RGI3;D6RER5;Q9NVA2;Q9NVA2-2;D6RDU5	Septin-11	2021-09-11
12.9509	13.6797	14.075	1	1	47.4	0.145213	0.208605	0.200861	0.000595992	Q13586;E9PNJ4;H0YDB2	Stromal interaction molecule 1	STIM1
13.136	14.182	12.991	8	8	18.1	0.180313	0.19074	0.215535	0.00115727	Q9NUL3;F8VPI7;Q9NUL3-2;E9PH62;Q9NUL3-7;Q9NUL3-3;Q9NUL3-6;Q9NUL3-8;E7EVJ4;A0A0A0MTC6;A0A0A0MTC4;E7EPX0;A0A0A0MTD1;E5RJN7;G5EA18;Q9NUL3-4;E7EVI1	Double-stranded RNA-binding protein Staufen homolog 2	STAU2
14.6195	15.4131	16.1211	8	8	28.2	0.156628	0.144398	0.180946	7.80892e-05	A0A0J9YWK3;A0A3B3IU00;O75128-5;O75128-4;O75128-3;O75128;O75128-7;O75128-2;H7C1N2;J3KR05	Protein cordon-bleu	COBL
14.249	14.925	14.202	9	8	9.1	0.183896	0.20016	0.335395	0.0026394	A0A0U1RR20;Q92954-3;Q92954-6;Q92954;Q92954-5;Q92954-4;Q92954-2	Proteoglycan 4;Proteoglycan 4 C-terminal part	PRG4
16.2789	17.2283	17.8499	31	31	18.8	0.161172	0.175529	0.298575	0.000373891	B1ALM3;Q13698	Voltage-dependent L-type calcium channel subunit alpha-1S	CACNA1S
18.9103	19.3422	19.0284	13	12	40.3	0.150226	0.22633	0.169215	0.00142686	O75312;H7C0E5;H7BZM7	Zinc finger protein ZPR1	ZPR1
13.1753	14.221	13.7706	2	2	32.9	0.156912	0.166983	0.192121	0.00142778	Q08AG7	Mitotic-spindle organizing protein 1	MZT1
15.6163	16.7077	15.6044	10	10	26.5	0.163065	0.171116	0.35025	0.000615596	Q8TD55;Q8TD55-2	Pleckstrin homology domain-containing family O member 2	PLEKHO2
17.9592	18.7556	18.6128	17	15	60.9	0.126126	0.143735	0.246483	1.30083e-05	Q9UNM6;A0A087WUL9;Q9UNM6-2;J3KNQ3;E9PL38;H0YD73	26S proteasome non-ATPase regulatory subunit 13	PSMD13
13.1946	13.8341	13.61	4	4	12.2	0.166601	0.182548	0.352581	0.00189925	Q86VR2;K7ENZ6;K7EMF4;K7ELM8;K7EJ34;K7ENF4;K7EQI9	Protein FAM134C	FAM134C
16.1604	16.9592	17.4826	6	5	21.6	0.182045	0.206754	0.4961	0.00239674	Q9NW64-2;Q9NW64	Pre-mRNA-splicing factor RBM22	RBM22
16.0141	16.9732	17.5748	8	1	25.6	0.132209	0.148894	0.359658	3.55731e-05	Q9NZ01	Very-long-chain enoyl-CoA reductase	TECR
15.1982	16.0834	15.3153	21	20	22.8	0.160369	0.172364	0.22228	0.00127808	Q12768;E7EQI7	WASH complex subunit strumpellin	KIAA0196
15.9724	17.0643	16.7991	12	12	18.2	0.177811	0.177434	0.371925	0.0014746	O60341;R4GMQ1;O60341-2	Lysine-specific histone demethylase 1A	KDM1A
13.9315	14.9209	14.8362	19	1	32.6	0.138796	0.143527	0.247873	4.13207e-05	F8W726;Q14157-4;Q14157-1;Q14157-3;Q5VU77	Ubiquitin-associated protein 2-like	UBAP2L
15.4459	16.4943	16.0685	37	37	29.3	0.166807	0.161452	0.230135	0.000403534	Q12888;Q12888-3;Q12888-2;A6NNK5;C9JXV0	Tumor suppressor p53-binding protein 1	TP53BP1
16.0891	16.5821	17.0836	15	15	20.5	0.141649	0.189169	0.289539	0.000411805	Q13443;F8WC54;A0AVL1;Q13443-2	Disintegrin and metalloproteinase domain-containing protein 9	ADAM9
17.0763	17.7787	17.3123	9	8	47.5	0.160427	0.178008	0.249199	0.000576516	O60493;O60493-2;O60493-4	Sorting nexin-3	SNX3
17.6069	18.6549	18.6708	13	13	62.2	0.143484	0.155894	0.195696	0.00011981	Q8TDC0;Q8TDC0-2	Myozenin-3	MYOZ3
14.0399	14.9953	15.5522	12	11	53.6	0.166184	0.201719	0.247771	0.00138308	P36959	GMP reductase 1	GMPR
16.6805	17.4596	18.4015	11	10	68	0.152388	0.149469	0.116645	0.000184752	Q03135;E9PCT5;C9JKI3;Q03135-2	Caveolin-1;Caveolin	CAV1
13.1552	14.0741	13.8538	9	9	37.3	0.151338	0.175768	0.294382	0.000423198	Q9BVG4;A6NDF3	Protein PBDC1	PBDC1
14.6399	15.3098	15.8241	11	11	18.5	0.210305	0.159424	0.299427	0.00217979	Q8ND24;Q8ND24-2;E9PN76	RING finger protein 214	RNF214
14.0043	14.7832	14.163	7	7	14.9	0.192408	0.137513	0.132993	0.000775603	Q969N2;Q969N2-5;A0A1W2PNP0;A0A1W2PPR6;Q969N2-4;A0A1W2PP57;A0A1W2PPS0;A0A1W2PPC3;A0A1W2PQN1;A0A1W2PPQ7;A0A1W2PP53;Q969N2-2;F6W983;A0A1W2PRZ8;A0A1W2PQY1	GPI transamidase component PIG-T	PIGT
13.7141	14.5768	13.8353	8	8	45.6	0.14969	0.166517	0.406124	0.000411955	O14732-2;O14732;K7ELF8	Inositol monophosphatase 2	IMPA2
15.1922	16.1261	15.8979	24	24	37.1	0.135519	0.132652	0.251381	3.65604e-05	O75534;O75534-4;O75534-2;O75534-3;E9PLT0	Cold shock domain-containing protein E1	CSDE1
14.4193	15.0137	14.3901	9	8	21.7	0.149686	0.112262	0.197707	7.34222e-05	Q6PCB7;Q6PCB7-2	Long-chain fatty acid transport protein 1	SLC27A1
14.3999	15.2927	15.5916	24	1	23.6	0.121568	0.218626	0.1912	0.000572282	Q01484-5;Q01484-2	Ankyrin-2	ANK2
17.612	18.254	18.5169	29	29	66.2	0.140314	0.115294	0.197603	4.81568e-05	P27797;K7EJB9	Calreticulin	CALR
15.1353	16.0784	15.4002	13	5	33.2	0.136529	0.175998	0.219547	0.000421764	O43865;O43865-2	Putative adenosylhomocysteinase 2	AHCYL1
13.8928	14.5596	14.2925	12	12	18.7	0.137378	0.203583	0.21733	0.00118345	Q86TI2;Q86TI2-2;Q86TI2-4;M0R2A8	Dipeptidyl peptidase 9	DPP9
17.0407	17.8141	18.1968	48	48	47.3	0.103833	0.169361	0.251153	4.04372e-05	Q16821	Protein phosphatase 1 regulatory subunit 3A	PPP1R3A
16.7043	17.6357	17.6579	10	10	44	0.093646	0.138833	0.214614	3.67411e-06	P62917;E9PKZ0;E9PKU4;G3V1A1	60S ribosomal protein L8	RPL8
17.5269	18.1429	17.9385	5	5	5.4	0.186006	0.0842437	0.104609	0.00109626	Q6F5E8;Q6F5E8-2	Leucine-rich repeat-containing protein 16C	RLTPR
17.3797	18.0402	20.6131	27	25	43.6	0.130926	0.163324	0.268781	0.000353911	Q9NR30;Q9NR30-2	Nucleolar RNA helicase 2	DDX21
16.1484	17.0443	17.0799	47	42	32.9	0.137172	0.121526	0.240852	0.000118517	J3KN16;Q5VYK3	Proteasome-associated protein ECM29 homolog	KIAA0368;ECM29
22.7621	23.6301	24.1494	28	28	58.8	0.0753583	0.0828459	0.159884	7.28747e-10	P31415	Calsequestrin-1	CASQ1
14.7395	15.6218	15.3552	8	6	19.2	0.149438	0.123482	0.0146896	0.000416582	F8WA39;Q13613-2;Q13613;Q8NEC6;H0YDX3	Myotubularin-related protein 1	MTMR1
14.9846	15.7803	16.3142	17	17	43.3	0.151842	0.15597	0.212679	0.000888906	Q13884;A0A3B3ITC2;Q13884-2	Beta-1-syntrophin	SNTB1
16.6692	17.4167	17.9209	18	4	44.6	0.0743058	0.0942883	0.123514	3.70939e-09	Q02641-2;Q02641-3	Voltage-dependent L-type calcium channel subunit beta-1	CACNB1
19.3317	20.0898	20.8973	26	26	29.6	0.106044	0.127836	0.151225	1.62492e-05	Q13061	Triadin	TRDN
23.5435	24.2561	24.2435	49	0	96.7	0.0730458	0.0828943	0.123207	6.30222e-10	P04075;P04075-2;H3BQN4	Fructose-bisphosphate aldolase A;Fructose-bisphosphate aldolase	ALDOA
15.2519	15.7268	15.1342	4	4	56.2	0.160207	0.12562	0.291831	0.000875618	Q9Y5J7;G3V2F3;A0A1W2PRH9;A0A1W2PQS5;G3V502	Mitochondrial import inner membrane translocase subunit Tim9	TIMM9
17.9582	18.461	19.0873	24	24	56.4	0.073904	0.0953447	0.115001	7.29642e-09	Q9UKS6;A0A0C4DGG1;E9PIY1	Protein kinase C and casein kinase substrate in neurons protein 3	PACSIN3
14.7701	15.4928	15.4982	10	10	23.9	0.123837	0.157804	0.210143	0.000579421	Q8IWZ8	SURP and G-patch domain-containing protein 1	SUGP1
17.6378	18.2584	17.9939	10	1	68.2	0.147771	0.159777	0.143547	0.00128317	Q9Y6B6;D6RD69;D6RDB2	GTP-binding protein SAR1b	SAR1B
20.0221	20.6393	20.8388	94	92	72.8	0.065494	0.054731	0.146169	6.80716e-13	P35573;P35573-2;P35573-3	Glycogen debranching enzyme;4-alpha-glucanotransferase;Amylo-alpha-1,6-glucosidase	AGL
15.7347	16.778	16.4034	18	13	46.1	0.119648	0.156733	0.345073	0.000336034	O00505	Importin subunit alpha-4	KPNA3
15.6687	16.2602	16.1989	21	21	70.8	0.126024	0.116426	0.16909	0.000157085	P05198;G3V4T5;H0YJS4	Eukaryotic translation initiation factor 2 subunit 1	EIF2S1
15.5058	16.3744	16.112	21	21	51.3	0.127162	0.114967	0.219632	0.000138029	P43490;A0A0C4DFS8	Nicotinamide phosphoribosyltransferase	NAMPT
15.5447	16.2647	15.5629	11	11	19.6	0.122774	0.120079	0.208778	0.000165424	Q99805	Transmembrane 9 superfamily member 2	TM9SF2
22.4186	23.1615	23.2456	95	74	83.7	0.065522	0.0614756	0.143487	2.52524e-11	P11217;P11217-2	Glycogen phosphorylase, muscle form	PYGM
16.0383	16.7079	16.4444	12	12	38.5	0.106095	0.0863833	0.169003	8.75371e-06	B1ANR0;Q13310-2;Q13310;Q13310-3;H0Y5F5	Polyadenylate-binding protein;Polyadenylate-binding protein 4	PABPC4
17.8316	18.3921	18.0189	42	39	54.8	0.113743	0.134384	0.167238	0.000253321	O00410;O00410-3;H0Y8C6;O00410-2	Importin-5	IPO5
16.6881	17.443	17.3924	14	13	52.3	0.125567	0.110953	0.212726	0.000375619	O75436;S4R3Q6;O75436-2	Vacuolar protein sorting-associated protein 26A	VPS26A
14.6567	15.5479	15.1485	9	9	12.5	0.102333	0.137606	0.237598	0.000462549	Q96QB1-4;Q96QB1-1;Q96QB1-6;Q96QB1	Rho GTPase-activating protein 7	DLC1
14.2559	15.0859	15.1957	31	29	29.6	0.0731383	0.171719	0.145723	0.000163415	Q15021;E7EN77	Condensin complex subunit 1	NCAPD2
16.9133	17.3895	17.3674	17	14	44.6	0.107506	0.101894	0.228538	0.000194676	Q9Y376;A0A087X0K1	Calcium-binding protein 39	CAB39
17.5471	18.013	17.7572	13	3	66.5	0.113411	0.0917859	0.20187	0.000179684	Q15907;Q15907-2	Ras-related protein Rab-11B	RAB11B
15.1652	15.7959	15.5887	3	3	42.4	0.134715	0.0796379	0.128245	0.000317881	F5H2U8;F5H2A4;P52926;F5H6H0;P52926-3;P52926-6;P52926-4;P52926-5;P52926-2	High mobility group protein HMGI-C	HMGA2
15.9824	16.548	16.3363	11	11	22.5	0.0899728	0.0502259	0.0650932	1.91411e-06	Q9NUY8;Q9NUY8-2;E9PGE5	TBC1 domain family member 23	TBC1D23
19.737	20.4817	21.0627	29	27	68.7	0.0711012	0.0947103	0.133854	1.66044e-06	O00499-9;O00499-7;O00499-4;O00499-6;O00499-2;O00499-10;O00499-8;O00499-11;O00499-3;O00499-5;O00499	Myc box-dependent-interacting protein 1	BIN1
17.4428	18.2299	17.8815	39	38	39.7	0.0857777	0.1135	0.206106	0.000111053	Q9Y613	FH1/FH2 domain-containing protein 1	FHOD1
17.91	18.387	17.5483	17	17	51.6	0.0802121	0.0866782	0.15109	1.13052e-05	Q6NVY1;Q6NVY1-2	3-hydroxyisobutyryl-CoA hydrolase, mitochondrial	HIBCH
18.9282	19.4066	19.5847	39	37	78.3	0.0697861	0.0815682	0.102472	3.94772e-06	P07237;H7BZ94;H0Y3Z3	Protein disulfide-isomerase	P4HB
