# Supplementary material for: Signatures of muscle disuse in spaceflight and bed rest revealed by single muscle fiber proteomics
Source: PNAS Nexus. 2022 Jun 11;1(3):pgac086. doi: 10.1093/pnasnexus/pgac086 (PMC9896895; doi:10.1093/pnasnexus/pgac086)
Supplement: pgac086_Supplemental_Files [file pgac086_supplemental_files.zip › PNASNEXUS-PNASNEXUS-2022-00455-T-s06.xlsx]

## Sheet: 1
Table S6. Proteins with significantly different expression between fast-2A and fast-2X fibers, LFQ intensity Log2 (related to volcano plots figure S1). Green, higher in fast-2A, grey, higher in fast-2X.
Slow 1 median	fast-2A median	fast-2X median	Razor + unique peptides	Unique peptides	Sequence coverage [%]	Slow 1 SEM	fast-2A SEM	fast-2X SEM	p value	Majority protein IDs	Protein names	Gene names
23.462	11.2521	10.5261	25	25	75.9	0.15274	0.45934	0.546024	6.98859e-52	P19237;A0A087WT47;G3V489;G3V4F8	Troponin I, slow skeletal muscle	TNNI1
24.0285	13.8922	12.2983	29	5	55	0.0934013	0.383455	0.818246	1.64856e-44	P13805-2;P13805-3;K7EQL4;P13805;M0QZU8;M0QX01;K7EKM3;M0QZY5;K7ELB0	Troponin T, slow skeletal muscle	TNNT1
22.7828	14.2271	13.8448	15	13	89.4	0.125056	0.28938	0.325483	4.28051e-52	P63316	Troponin C, slow skeletal and cardiac muscles	TNNC1
24.3589	17.0937	15.6647	33	31	95.2	0.0791514	0.381451	0.352043	2.37956e-60	P10916;G3V1V8	Myosin regulatory light chain 2, ventricular/cardiac muscle isoform	MYL2
20.3324	13.1663	11.2791	14	14	60.6	0.186819	0.351004	0.24731	2.58528e-35	Q9NPC6	Myozenin-2	MYOZ2
25.0254	17.7617	17.3365	34	32	88.2	0.0734669	0.349469	0.397436	1.87514e-54	P08590	Myosin light chain 3	MYL3
24.0256	17.0536	17.0437	55	0	90.5	0.119664	0.315439	0.64259	8.48624e-32	P06753	Tropomyosin alpha-3 chain	TPM3
21.5124	15.3934	13.8999	2	2	1.6	0.209786	0.428935	0.605431	2.4346e-23	Q6ZU65;Q6ZU65-2;H7C4P8	Ubinuclein-2	UBN2
19.8651	12.0193	12.388	1	1	5.9	0.358975	0.341823	0.753392	8.26772e-06	K7EN02;P19429	Troponin I, cardiac muscle	TNNI3
20.4856	14.9272	14.3718	24	20	77.4	0.242446	0.265201	0.34592	1.02803e-20	P14649;F8W1I5	Myosin light chain 6B	MYL6B
22.3226	11.9433	14.7262	7	7	8.6	0.476896	0.558842	0.821397	0.000522247	Q9P2Q2	FERM domain-containing protein 4A	FRMD4A
20.2633	17.9916	15.3036	19	19	43.9	0.101741	0.18416	0.410715	4.89387e-35	O14958;O14958-2	Calsequestrin-2	CASQ2
18.8501	13.7109	14.0015	19	19	71.7	0.122301	0.227948	0.444773	4.02075e-26	O00151	PDZ and LIM domain protein 1	PDLIM1
19.584	16.3299	14.6479	21	20	64.7	0.205499	0.262364	0.473373	1.25516e-17	P07195;A0A3B3IS95;A8MW50;C9J7H8	L-lactate dehydrogenase B chain;L-lactate dehydrogenase	LDHB
19.0236	14.2123	13.85	13	13	42.9	0.190257	0.499869	0.755609	3.98261e-13	P19784;H3BSA1;H3BV19	Casein kinase II subunit alpha	CSNK2A2
17.8729	16.0356	13.4289	23	22	67.7	0.267195	0.245803	0.389082	3.02665e-09	P12277;H0YJG0	Creatine kinase B-type	CKB
18.3998	15.8126	14.8044	20	20	46.6	0.144282	0.17782	0.247136	7.60122e-21	Q15124;Q15124-2	Phosphoglucomutase-like protein 5	PGM5
15.3379	13.1534	11.1324	3	3	14	0.404765	0.478771	0.552483	1.61256e-05	Q6UB28	Methionine aminopeptidase 1D, mitochondrial	METAP1D
17.3121	14.7681	13.7312	3	3	74.3	0.253428	0.407171	0.352346	2.52471e-09	A0A0A0MRA3;Q8WZ42-3;Q8WZ42-10;Q8WZ42-9	Titin	TTN
14.6722	14.5246	10.6949	2	2	46	0.199122	0.306112	0.770978	1.22818e-05	E9PCX7		NNT
15.2111	13.7739	11.7509	3	3	15	0.133025	0.324295	1.45037	7.81913e-05	Q6PI78	Transmembrane protein 65	TMEM65
18.0526	17.0961	15.4062	23	23	43.6	0.196821	0.210903	0.413618	3.53797e-11	Q7Z3D6-2;Q7Z3D6-3;Q7Z3D6;Q7Z3D6-4;H0YB09;Q7Z3D6-5;H0YB62;A0A0C4DGD4	UPF0317 protein C14orf159, mitochondrial	C14orf159
21.0011	18.7915	17.1797	7	6	12.2	0.280266	1.05069	0.512306	0.000115466	O14867	Transcription regulator protein BACH1	BACH1
17.2185	15.9933	13.7894	8	7	48.3	0.458921	0.676903	0.671394	0.000609592	G3V2D5;G3V2P5;Q07352	Zinc finger protein 36, C3H1 type-like 1	ZFP36L1
17.4823	17.178	14.6551	5	5	72.4	0.15486	0.229427	0.308403	1.41019e-12	O75438;O75438-2	NADH dehydrogenase [ubiquinone] 1 beta subcomplex subunit 1	NDUFB1
21.1995	17.644	18.1523	11	1	45	0.327812	0.266286	0.398433	0.000165007	P53367	Arfaptin-1	ARFIP1
25.973	22.9263	23.2163	392	158	89.4	0.0669686	0.0974225	0.0958421	6.08036e-39	P12883	Myosin-7	MYH7
14.0339	13.6864	10.6856	5	5	42.5	0.181797	0.148936	0.841435	0.000181894	Q9GZY4;C9JA07;C9J6J1	Cytochrome c oxidase assembly factor 1 homolog	COA1
22.0936	20.6026	19.3292	94	93	67.4	0.129437	0.210521	0.304435	9.06597e-16	Q5VTT5;Q5VTT5-2	Myomesin-3	MYOM3
19.4199	16.3599	16.0662	33	7	67	0.179368	0.232649	0.326154	7.45846e-11	Q14195-2	Dihydropyrimidinase-related protein 3	DPYSL3
19.188	14.2347	15.2764	2	2	13.5	0.299046	0.194673	0.162941	1.08341e-05	F8VNT9;F8VV56;F8W022;F8VWK8;P08962-3;P08962-2;P08962	Tetraspanin;CD63 antigen	CD63
19.7065	19.0783	17.3607	25	9	45	0.114236	0.14786	0.392736	9.35995e-15	Q8NI60;Q8NI60-3	Atypical kinase ADCK3, mitochondrial	ADCK3
21.458	19.8147	18.5552	9	9	85	0.116815	0.156871	0.142404	7.37522e-21	O14558;A0A1X7SC65;K7EP04	Heat shock protein beta-6	HSPB6
18.2323	16.2276	15.0642	5	5	38.5	0.139089	0.239212	0.514043	2.29445e-05	H3BSW0;A0A3B3ISV5;Q8N9N7	Leucine-rich repeat-containing protein 57	LRRC57
19.2852	16.1809	16.0592	10	7	31.1	0.351138	0.276732	0.27574	0.000969233	B4DR80;Q9Y6E0-2;Q9Y6E0;H0Y630;Q5JV98	Serine/threonine-protein kinase 24;Serine/threonine-protein kinase 24 36 kDa subunit;Serine/threonine-protein kinase 24 12 kDa subunit	STK24
16.8565	16.1435	14.2747	13	13	45.6	0.17416	0.198274	0.255469	1.54961e-09	Q9BXW7;Q9BXW7-2	Cat eye syndrome critical region protein 5	CECR5
13.2949	13.0941	10.9259	3	3	28.9	0.203939	0.297368	0.23418	5.47301e-06	O60783	28S ribosomal protein S14, mitochondrial	MRPS14
16.3536	15.4094	13.8505	5	5	33.5	0.176089	0.16373	0.49322	9.32547e-06	Q96EL2	28S ribosomal protein S24, mitochondrial	MRPS24
16.9254	14.4198	14.4519	15	15	26.2	0.158629	0.150447	0.34162	7.39613e-09	P21980;P21980-2	Protein-glutamine gamma-glutamyltransferase 2	TGM2
18.4522	16.9382	15.8788	19	19	54.4	0.133339	0.177698	0.176906	7.74248e-15	P16219;E9PE82	Short-chain specific acyl-CoA dehydrogenase, mitochondrial	ACADS
17.4741	14.5561	14.72	8	7	53.2	0.34781	0.180733	0.190544	0.000641058	P10301	Ras-related protein R-Ras	RRAS
17.0186	16.0028	14.3296	16	16	33.7	0.141175	0.171815	0.286102	2.44893e-10	Q96RQ3;E9PHF7;F5GYT8;E9PG35;G5E9X5	Methylcrotonoyl-CoA carboxylase subunit alpha, mitochondrial	MCCC1
16.9143	16.5287	14.2461	9	9	88.2	0.169032	0.164954	0.306577	4.75985e-09	O14880;Q5VV89;Q5VV87	Microsomal glutathione S-transferase 3	MGST3
16.0349	15.2096	13.3302	3	3	5.6	0.185781	0.426946	0.495396	0.000110119	Q8TF01	Arginine/serine-rich protein PNISR	PNISR
19.5391	18.9777	17.3986	15	15	63.1	0.0908567	0.100245	0.148641	2.66908e-21	P13804;H0YLU7;P13804-2;H0YL12;H0YNX6;H0YK49;H0YKF0	Electron transfer flavoprotein subunit alpha, mitochondrial	ETFA
16.7419	16.0007	14.4812	12	12	39.6	0.101277	0.179267	0.287245	3.14638e-14	P45954;P45954-2	Short/branched chain specific acyl-CoA dehydrogenase, mitochondrial	ACADSB
18.0225	15.5916	15.9426	16	15	79.3	0.216427	0.262096	0.432155	1.2073e-05	Q9BXS1	Isopentenyl-diphosphate delta-isomerase 2	IDI2
19.1258	18.3005	17.0206	20	17	68.3	0.0863093	0.109468	0.162211	6.96448e-21	Q13011;M0R248	Delta(3,5)-Delta(2,4)-dienoyl-CoA isomerase, mitochondrial	ECH1
15.2571	14.5316	13.1607	4	4	13	0.158451	0.173296	0.626351	0.000116043	Q16186;A0A087WX59	Proteasomal ubiquitin receptor ADRM1	ADRM1
16.9457	16.65	14.6148	3	3	33.3	0.288233	0.381294	0.412684	0.000180921	Q5R3B4;O95563	Mitochondrial pyruvate carrier 2	MPC2
18.259	17.1269	16.1435	6	6	58.1	0.104304	0.141948	0.168027	3.42867e-17	O75380;D6RBT3	NADH dehydrogenase [ubiquinone] iron-sulfur protein 6, mitochondrial	NDUFS6
16.1139	15.6535	13.8924	3	3	1.7	0.204754	0.510034	0.359639	0.000977321	H0Y599;Q8N1I0-2;Q8N1I0;Q8N1I0-3;F5GXW1;H0Y7H7	Dedicator of cytokinesis protein 4	DOCK4
15.082	13.8075	12.8895	8	8	24.2	0.127	0.166492	0.180106	4.88106e-11	O95822-2;O95822	Malonyl-CoA decarboxylase, mitochondrial	MLYCD
17.5402	16.3612	15.2629	20	20	58	0.178609	0.193557	0.219888	4.12681e-08	P38117;P38117-2;M0QY67	Electron transfer flavoprotein subunit beta	ETFB
18.651	18.0112	16.7107	27	26	68.4	0.104063	0.116609	0.271455	1.6296e-13	Q6YN16;Q6YN16-2	Hydroxysteroid dehydrogenase-like protein 2	HSDL2
19.6835	19.3528	17.4499	19	19	62.6	0.0825203	0.102604	0.18053	5.13484e-20	Q16698-2;Q16698	2,4-dienoyl-CoA reductase, mitochondrial	DECR1
16.9135	14.4772	13.8974	15	1	37.5	0.187493	0.237393	0.462305	1.18366e-05	P13674	Prolyl 4-hydroxylase subunit alpha-1	P4HA1
22.9006	22.5837	20.8923	47	41	74.9	0.062614	0.0916032	0.221305	6.35885e-22	P17540	Creatine kinase S-type, mitochondrial	CKMT2
17.218	16.4337	15.1607	23	23	43.3	0.149047	0.177881	0.300789	9.49683e-09	P23786;A0A1B0GTB8;A0A1B0GWC0;A0A1B0GVF3;A0A1B0GV75	Carnitine O-palmitoyltransferase 2, mitochondrial	CPT2
18.4917	17.6007	16.7854	20	18	45.4	0.116556	0.163475	0.328869	1.34748e-10	P27338;P27338-2	Amine oxidase [flavin-containing] B	MAOB
16.668	15.8818	14.709	5	5	51.1	0.131715	0.184796	0.279777	1.01462e-08	Q86Y39;K7EQ77;K7EK78;K7EP35;Q86Y39-2	NADH dehydrogenase [ubiquinone] 1 alpha subcomplex subunit 11	NDUFA11
18.8651	16.224	16.902	17	16	63.6	0.162095	0.264661	0.443715	1.30495e-06	P13533	Myosin-6	MYH6
15.0345	14.6957	12.8797	9	9	35.4	0.172277	0.222061	0.223652	8.52294e-06	J3QLS3;Q9Y2R9;J3QQS1;J3KSI8;J3QKW2	28S ribosomal protein S7, mitochondrial	MRPS7
14.9925	13.2017	12.4601	6	6	20.6	0.141486	0.219652	0.29537	3.09898e-08	Q96DD0;Q96DD0-2	Leucine-rich repeat-containing protein 39	LRRC39
14.5752	14.0365	11.9912	11	11	33.1	0.163085	0.218762	0.527431	0.000181249	Q92552;Q92552-2;G5EA06;D6RH20	28S ribosomal protein S27, mitochondrial	MRPS27
20.3041	19.868	18.435	54	12	47.6	0.0838925	0.0929972	0.244323	4.54248e-16	Q13423	NAD(P) transhydrogenase, mitochondrial	NNT
13.9347	12.9218	11.2462	12	12	55.9	0.197989	0.210995	0.300374	0.000201067	Q9NUJ1;Q9NUJ1-2	Mycophenolic acid acyl-glucuronide esterase, mitochondrial	ABHD10
18.2096	16.7808	16.1428	22	20	35	0.156242	0.20375	0.174526	1.09357e-08	Q92523;Q92523-4;Q92523-3;Q92523-2	Carnitine O-palmitoyltransferase 1, muscle isoform	CPT1B
15.7208	14.0071	13.6509	26	25	41.5	0.150531	0.164826	0.264037	5.8131e-07	P52789;E9PB90	Hexokinase-2;Hexokinase	HK2
19.2564	18.8218	17.659	22	21	63.7	0.0985951	0.117762	0.279941	1.30029e-12	A0A0B4J2A4;P42765;K7EME0	3-ketoacyl-CoA thiolase, mitochondrial	ACAA2
19.9637	19.5551	18.376	11	10	48	0.097617	0.11448	0.298957	4.69107e-12	P20674;H3BNX8	Cytochrome c oxidase subunit 5A, mitochondrial	COX5A
14.688	14.0205	12.8541	1	1	68.1	0.26266	0.265543	0.50412	0.00125839	P29692-3;E9PL71	Elongation factor 1-delta	EEF1D
17.3993	16.3279	15.496	5	5	51.9	0.184575	0.232953	0.373581	0.000105183	O43920	NADH dehydrogenase [ubiquinone] iron-sulfur protein 5	NDUFS5
18.0709	16.6684	16.0494	8	8	50.5	0.148485	0.201518	0.254181	8.34202e-07	Q6I9Y2;A0A024R341	THO complex subunit 7 homolog	THOC7;NIF3L1BP1
14.0373	12.9648	12.5342	11	11	38.2	0.259147	0.201657	0.236498	0.0017996	Q02127;I3NI32;J3QRQ3;I3L449	Dihydroorotate dehydrogenase (quinone), mitochondrial	DHODH
15.6094	14.0998	13.6486	14	1	34	0.184454	0.194544	0.144992	8.37164e-06	P10155;P10155-5;P10155-4	60 kDa SS-A/Ro ribonucleoprotein	TROVE2
14.0709	13.892	12.4116	4	4	16.9	0.125991	0.204483	0.319881	4.28685e-06	Q9BYD2;Q5SZR1	39S ribosomal protein L9, mitochondrial	MRPL9
16.7713	15.1493	14.4512	11	7	51.7	0.248756	0.281577	0.214004	7.60021e-05	A0A0A0MSS8;P42330;S4R3Z2;P42330-2	Aldo-keto reductase family 1 member C3	AKR1C3
17.7174	16.6729	15.6593	51	50	28.6	0.222925	0.187602	0.237083	6.91169e-06	Q8N3C0	Activating signal cointegrator 1 complex subunit 3	ASCC3
17.6325	17.2638	15.7196	18	14	43.6	0.125034	0.112276	0.248876	2.55482e-10	Q16134;Q16134-3	Electron transfer flavoprotein-ubiquinone oxidoreductase, mitochondrial	ETFDH
16.9468	16.4733	15.1086	10	10	61.1	0.139757	0.132876	0.178866	1.1928e-09	Q7Z4W1;J3KS22;J3QS36;J3QL34;J3KRZ4;J3KSZ5	L-xylulose reductase	DCXR
19.0488	18.6974	17.2435	10	10	69.6	0.124135	0.137237	0.266097	4.9351e-10	E9PH64;Q9Y6M9;A0A3B3IT57;E7EWZ0;E9PF49	NADH dehydrogenase [ubiquinone] 1 beta subcomplex subunit 9	NDUFB9
15.2606	15.3398	13.6839	6	6	22.2	0.197199	0.297709	0.292394	7.40259e-05	Q8TD30;Q8TD30-2	Alanine aminotransferase 2	GPT2
15.5416	14.2262	13.3248	4	4	28.7	0.172948	0.199121	0.231922	3.2155e-06	Q9H061;Q9H061-2	Transmembrane protein 126A	TMEM126A
16.6294	15.9956	15.3007	8	2	70.2	0.296342	0.183836	0.264761	0.000506434	E5RIW3;E5RJD8;O75347;E5RHG6;E5RIX8	Tubulin-specific chaperone A	TBCA
18.1939	17.2051	15.2604	12	12	68	0.236066	0.305984	0.370742	0.000184152	O00299	Chloride intracellular channel protein 1	CLIC1
17.5673	17.0299	15.9701	13	13	25.4	0.105475	0.131031	0.232642	4.18161e-12	P51649-2;P51649;C9J8Q5	Succinate-semialdehyde dehydrogenase, mitochondrial	ALDH5A1
19.1819	18.6557	17.1777	7	7	31.9	0.121283	0.122611	0.187757	2.53103e-11	O95298;O95298-2	NADH dehydrogenase [ubiquinone] 1 subunit C2	NDUFC2
20.0476	19.6555	18.1794	28	26	72.6	0.072595	0.0777146	0.151817	1.55903e-20	P24752	Acetyl-CoA acetyltransferase, mitochondrial	ACAT1
20.6214	20.1447	18.468	14	1	64.2	0.0708779	0.0986386	0.159793	1.63392e-20	P0DPI2;A0A0B4J2D5;P0DPI2-2;A0A0B4J2H4;A0A0B4J2D5-2
19.6001	19.5634	17.4752	28	28	78.4	0.178007	0.154873	0.237989	1.12342e-06	A0A0A0MRN9;Q9GZV1;Q5T457;Q9GZV1-2	Ankyrin repeat domain-containing protein 2	ANKRD2
19.9152	19.6913	17.9564	2	2	29.9	0.181852	0.166639	0.23134	3.70556e-06	Q02221	Cytochrome c oxidase subunit 6A2, mitochondrial	COX6A2
13.9645	13.5898	12.4927	12	11	29.2	0.156985	0.149263	0.195189	1.18267e-06	Q969Z0;Q969Z0-2	Protein TBRG4	TBRG4
16.7406	15.7205	14.4434	7	7	32	0.134175	0.254828	0.515126	0.000806133	Q8N2F6-3;Q8N2F6;A0A0J9YWR7;A0A0J9YXE4;Q8N2F6-4;Q8N2F6-2;H7C2M7;C9J5N7;Q8N2F6-6;Q8N2F6-5	Armadillo repeat-containing protein 10	ARMC10
15.209	14.6604	13.8942	7	7	36.7	0.177535	0.168851	0.366096	2.72527e-05	Q8WW59	SPRY domain-containing protein 4	SPRYD4
20.5636	19.3649	19.548	18	18	71.5	0.096976	0.160479	0.324478	1.53155e-10	Q9UHQ9;H7C0R7	NADH-cytochrome b5 reductase 1	CYB5R1
16.0715	14.389	14.3725	14	14	43	0.190614	0.20417	0.412803	0.000330394	Q8NE86-3;Q8NE86;Q8NE86-2;S4R468	Calcium uniporter protein, mitochondrial	MCU
18.6054	17.822	16.7297	7	7	53.1	0.125226	0.12043	0.19161	7.13965e-10	A0A0C4DGS0;A0A2Y9D025;P56556;R4GN43	NADH dehydrogenase [ubiquinone] 1 alpha subcomplex subunit 6	NDUFA6
17.4304	17.0281	15.4203	7	7	20.5	0.169429	0.168034	0.271054	3.0222e-06	P03905	NADH-ubiquinone oxidoreductase chain 4	MT-ND4
17.1224	15.9893	15.1827	21	21	47.7	0.13174	0.184272	0.173411	2.16152e-09	Q96I99;E9PDQ8;Q96I99-2	Succinyl-CoA ligase [GDP-forming] subunit beta, mitochondrial	SUCLG2
21.1767	20.7415	19.5337	21	20	78.7	0.0731587	0.0842923	0.192249	1.70893e-17	P13073;H3BN72;H3BNV9;H3BPG0	Cytochrome c oxidase subunit 4 isoform 1, mitochondrial	COX4I1
14.7566	13.6626	12.7542	5	5	33.6	0.173259	0.273343	0.352094	4.71404e-05	Q9BTZ2-8;Q9BTZ2-4;Q9BTZ2;F5GWZ1;Q9BTZ2-3;Q9BTZ2-7;Q9BTZ2-2;Q9BTZ2-5	Dehydrogenase/reductase SDR family member 4	DHRS4
15.8332	15.2659	14.1244	11	11	48.4	0.112411	0.166077	0.269707	2.30151e-09	Q9NXA8;Q9NXA8-3;Q9NXA8-2;Q9NXA8-4	NAD-dependent protein deacylase sirtuin-5, mitochondrial	SIRT5
15.7543	13.6059	13.8955	2	2	59.2	0.178803	0.382054	0.349901	1.2835e-05	Q15847	Adipogenesis regulatory factor	ADIRF
16.6511	16.1667	15.3581	14	14	12.9	0.244477	0.176306	0.267287	0.00069834	C9J5P6;P29475-2;P29475;P29475-5;P29475-3	Nitric oxide synthase;Nitric oxide synthase, brain	NOS1
15.1754	15.0781	13.0592	9	8	34.6	0.158186	0.15103	0.395261	0.000161446	E9PN58;E9PK80;Q9NTG7-2;Q9NTG7;E9PM75	NAD-dependent protein deacetylase sirtuin-3, mitochondrial	SIRT3
18.3335	18.1501	16.5925	6	6	24.9	0.113083	0.152373	0.168207	2.9275e-11	E7EWP0;H0Y886;O43674-2;O43674	NADH dehydrogenase [ubiquinone] 1 beta subcomplex subunit 5, mitochondrial	NDUFB5
17.1471	15.782	16.0265	8	7	33.1	0.191574	0.213334	0.260006	0.000766847	Q00587-2;Q00587	Cdc42 effector protein 1	CDC42EP1
20.5515	19.9022	18.733	13	13	52.2	0.126284	0.139834	0.225989	2.80765e-09	P36542-2;P36542	ATP synthase subunit gamma, mitochondrial	ATP5C1
18.48	18.3289	16.4773	2	2	38.5	0.194637	0.182135	0.347459	3.8446e-05	P26678	Cardiac phospholamban	PLN
13.4912	12.1959	11.5038	4	4	11.2	0.192726	0.212985	0.246151	4.78694e-05	Q08357	Sodium-dependent phosphate transporter 2	SLC20A2
16.2686	15.5046	14.5151	13	13	10.8	0.250805	0.157636	0.117625	5.20503e-06	Q8TDY2-2;Q8TDY2	RB1-inducible coiled-coil protein 1	RB1CC1
18.4333	17.1333	16.235	2	2	11.6	0.132852	0.0884586	0.169001	2.45486e-08	I3L4G0;J3KQU4;I3L4I4;O75674-2;O75674;I3L0N2;I3L3M3;I3L1Q1;I3L4N3;I3L3T4;I3L367;I3L1G1;I3NI44;O75674-3	TOM1-like protein 1	TOM1L1
19.8998	19.2226	18.7212	54	52	65.7	0.084988	0.100258	0.270886	5.00824e-12	H0YFD6;P40939;A0A2R8Y4F5;A0A2R8YG21	Trifunctional enzyme subunit alpha, mitochondrial;Long-chain enoyl-CoA hydratase;Long chain 3-hydroxyacyl-CoA dehydrogenase	HADHA
16.5016	15.9899	15.107	7	7	47.1	0.120674	0.162779	0.260164	1.28725e-08	Q86SX6	Glutaredoxin-related protein 5, mitochondrial	GLRX5
18.9946	18.7339	17.0944	25	25	60	0.121473	0.171178	0.147527	2.11609e-10	A0A2R8YDQ9;A0A2R8Y6Y7;Q9P2R7-2;Q9P2R7;Q5T9Q5	Succinyl-CoA ligase [ADP-forming] subunit beta, mitochondrial	SUCLA2
20.7501	20.3846	19.2068	19	19	68	0.0795729	0.0910551	0.228358	7.7582e-14	P24539;Q5QNZ2	ATP synthase F(0) complex subunit B1, mitochondrial	ATP5F1
18.7645	18.0913	17.5775	7	7	74.8	0.146031	0.180033	0.352341	2.3217e-06	O75964;E9PN17;A0A3B3ITX4	ATP synthase subunit g, mitochondrial	ATP5L
15.3517	14.7183	13.7732	15	15	48.3	0.186855	0.159787	0.319351	0.000100154	Q99541	Perilipin-2	PLIN2
18.1016	17.6359	16.2477	6	6	15.5	0.243038	0.300641	0.246999	0.000324374	O60508;Q5SRN1	Pre-mRNA-processing factor 17	CDC40
15.9157	15.2205	14.4747	7	7	69	0.0967847	0.12715	0.321012	6.03515e-09	P57105;A0A087X1F5;A0A087WYV9	Synaptojanin-2-binding protein	SYNJ2BP;SYNJ2BP-COX16
15.2851	14.4477	13.5124	13	13	36	0.242189	0.229766	0.271558	0.00121219	Q9UNF0-2;Q9UNF0;A0A0U1RR22	Protein kinase C and casein kinase substrate in neurons protein 2	PACSIN2
15.9501	14.3747	14.0086	4	4	12.7	0.181208	0.226531	0.201418	0.000540277	Q13825;Q13825-2	Methylglutaconyl-CoA hydratase, mitochondrial	AUH
15.6046	15.0713	13.9506	4	4	19.1	0.135905	0.139165	0.211224	7.26622e-08	Q9NRG7;G3V5T1;Q86TZ5;F6RWC2;Q9NRG7-3;G3V4N6;G3V4Z0;H0YJ71	Epimerase family protein SDR39U1	SDR39U1
16.696	15.7358	15.1361	14	14	11.6	0.148848	0.245231	0.247787	7.73486e-05	Q5K651;C9JKF1	Sterile alpha motif domain-containing protein 9	SAMD9
16.9143	16.0952	15.2888	5	5	5.2	0.172123	0.212424	0.267861	0.000350767	Q4LE39-3;Q4LE39-2;Q4LE39;Q4LE39-4	AT-rich interactive domain-containing protein 4B	ARID4B
18.892	18.2214	17.04	23	2	74.3	0.109226	0.1649	0.183099	1.00623e-10	A0A087X0W7;A0A087WT95;P49753;G3V4F2;P49753-2	Acyl-coenzyme A thioesterase 2, mitochondrial	ACOT2;ACOT1
16.5038	16.4897	15.0323	26	26	55.4	0.0909632	0.126911	0.211002	3.54257e-12	P00367;P00367-3;P00367-2;P49448	Glutamate dehydrogenase 1, mitochondrial;Glutamate dehydrogenase 2, mitochondrial	GLUD1;GLUD2
17.6493	17.424	16.0743	19	19	59.6	0.100168	0.105416	0.214679	5.80566e-11	Q5HYK3;B4DP72	2-methoxy-6-polyprenyl-1,4-benzoquinol methylase, mitochondrial	COQ5
14.6651	14.212	13.1245	5	5	20.3	0.153218	0.176797	0.275766	6.08747e-05	J3QT87;A0A1W2PPJ5;Q96SW2-2;Q96SW2	Protein cereblon	CRBN
17.3896	17.0954	16.1359	16	16	56	0.113287	0.12596	0.196934	8.02598e-10	A0A0C4DGA2;O75521-2;O75521;F1LLU7;F8WAW4;C9JB63	Enoyl-CoA delta isomerase 2, mitochondrial	ECI2
15.5702	15.18	14.7117	55	48	44.8	0.197579	0.241017	0.329193	0.000137288	P16157-3;P16157-14;P16157-12;P16157-7;P16157-16;P16157-5;P16157-15;P16157-21;P16157;P16157-8;P16157-10;P16157-13;P16157-4;P16157-6;P16157-9;P16157-11;P16157-2;H0YBS0	Ankyrin-1	ANK1
20.089	19.8999	18.7294	42	42	69.7	0.0825898	0.112472	0.28945	9.36316e-11	P28331-4;P28331;P28331-2;P28331-5;B4DJ81;P28331-3	NADH-ubiquinone oxidoreductase 75 kDa subunit, mitochondrial	NDUFS1
19.8791	19.3401	18.3678	36	36	66.1	0.079264	0.112229	0.154104	1.34801e-15	P43155-2;P43155;P43155-3	Carnitine O-acetyltransferase	CRAT
14.2175	14.4135	13.1326	12	12	37.6	0.209043	0.32747	0.193262	0.000867211	P21397;P21397-2	Amine oxidase [flavin-containing] A	MAOA
14.6795	13.9719	13.0364	11	2	36	0.199324	0.254688	0.286894	6.88261e-05	Q8WW22;Q8WW22-2;F5H170;C9JDE6	DnaJ homolog subfamily A member 4	DNAJA4
16.9232	17.0728	15.4593	5	5	39.3	0.132176	0.209257	0.307564	8.39709e-07	H7C1U8;Q9BUR5;Q9BUR5-2	Apolipoprotein O	APOO
17.8561	17.8105	16.2965	5	5	31.1	0.213118	0.206557	0.351822	0.00028465	Q9UII2	ATPase inhibitor, mitochondrial	ATPIF1
15.1003	14.8601	13.2164	5	0	22.7	0.181546	0.19547	0.209976	4.57643e-06	H0YC42
16.3119	15.2336	14.5514	3	2	50	0.225999	0.191572	0.331335	0.0011723	Q9P0S9	Transmembrane protein 14C	TMEM14C
15.612	15.0614	14.0581	4	4	19.5	0.150581	0.144075	0.284978	0.000145055	Q96DC8;Q5W0J6;Q5W0J8;Q96DC8-2	Enoyl-CoA hydratase domain-containing protein 3, mitochondrial	ECHDC3
19.6765	19.2529	18.4949	15	9	71.7	0.0967746	0.164041	0.317842	9.57848e-09	Q16836;A0A1W2PNM1;A0A0D9SFP2;E9PF18;Q16836-3;Q16836-2;A0A0A0MSE2;A0A1W2PQ78;A0A1W2PQV5	Hydroxyacyl-coenzyme A dehydrogenase, mitochondrial	HADH
15.2127	15.4449	13.6511	4	4	6.8	0.165729	0.122949	0.198853	1.94026e-05	K7EIG7;J3QRN6;O94832	Unconventional myosin-Id	MYO1D
17.2922	16.8008	15.6813	29	29	46	0.120959	0.125793	0.146346	2.86878e-09	Q04446;E9PGM4	1,4-alpha-glucan-branching enzyme	GBE1
19.3977	17.2187	17.538	57	57	36.7	0.220273	0.171909	0.299532	0.000684537	O60437;K7EKI8;K7EQ71	Periplakin	PPL
13.7964	13.8	12.1623	11	11	35.9	0.142615	0.154351	0.275842	0.000145828	Q9Y2S7;B4DEM9	Polymerase delta-interacting protein 2	POLDIP2
22.4593	22.203	21.0566	52	51	66.7	0.0610046	0.0714722	0.168978	8.37157e-18	P25705;P25705-2;P25705-3;K7EK77	ATP synthase subunit alpha, mitochondrial	ATP5A1
15.7946	15.1359	14.2397	10	10	26	0.14952	0.148528	0.34892	1.744e-05	B4DLN1;P52815	39S ribosomal protein L12, mitochondrial	MRPL12
19.4756	19.3246	18.3266	17	17	54.1	0.0872448	0.116497	0.27195	4.40262e-10	A0A087WXC5;E7ESZ7;O95299;O95299-2;C9J6X0;Q8N1B9	NADH dehydrogenase [ubiquinone] 1 alpha subcomplex subunit 10, mitochondrial	NDUFA10
19.3569	19.1723	18.1772	60	59	62.1	0.0858815	0.125554	0.269975	3.06969e-10	Q02218;E9PCR7;E9PDF2;Q02218-2;A0A0D9SFS3;E9PFG7	2-oxoglutarate dehydrogenase, mitochondrial	OGDH
16.9557	17.3499	15.3829	2	2	8.4	0.216677	0.295296	0.256716	0.000738409	P00846	ATP synthase subunit a	MT-ATP6
17.6264	17.0971	15.9693	10	9	45.3	0.171641	0.181636	0.225527	2.84577e-05	Q9BS92	Protein NipSnap homolog 3B	NIPSNAP3B
17.888	17.1563	16.5871	4	4	54.5	0.148659	0.204619	0.355973	2.62293e-05	Q9UHP9	Small muscular protein	SMPX
16.8143	16.4822	15.2836	8	7	40.9	0.11156	0.194747	0.249402	3.73293e-08	Q96MF6-3;Q96MF6-2;Q96MF6;H0YHF1;H0YHW3	Coenzyme Q-binding protein COQ10 homolog A, mitochondrial	COQ10A
15.145	14.9042	13.855	3	3	13	0.153938	0.154946	0.220243	3.84731e-06	Q9NVA1-5;Q9NVA1-2;Q9NVA1;B1AKV4;F6UTR7;B1AKV3;Q9NVA1-3;Q9NVA1-4	Ubiquinol-cytochrome-c reductase complex assembly factor 1	UQCC1
19.5628	19.0423	18.015	26	25	59.7	0.0744115	0.113907	0.186639	4.6774e-14	P49411	Elongation factor Tu, mitochondrial	TUFM
20.1757	20.3147	18.9432	21	21	59.7	0.120712	0.158469	0.215494	4.01676e-08	G3V0I5;P49821-2;P49821;B4DE93	NADH dehydrogenase [ubiquinone] flavoprotein 1, mitochondrial	NDUFV1
19.5883	19.3174	18.071	11	11	66.5	0.124938	0.149304	0.330356	1.62997e-06	P50461	Cysteine and glycine-rich protein 3	CSRP3
17.8218	15.9143	15.6471	13	13	19.1	0.257372	0.12921	0.222374	0.000400653	G3V529;Q9GZR7;Q9GZR7-2;A0A1W2PRR2;F5GYL3;A0A087WXU8	ATP-dependent RNA helicase DDX24	DDX24
20.699	20.4612	19.2675	42	42	68.1	0.0745978	0.0946904	0.152327	3.67333e-15	P49748;P49748-3;P49748-2	Very long-chain specific acyl-CoA dehydrogenase, mitochondrial	ACADVL
15.5095	14.9722	14.02	5	5	62	0.11643	0.175527	0.263587	5.22805e-07	Q9NS69	Mitochondrial import receptor subunit TOM22 homolog	TOMM22
15.7562	16.1508	13.3516	6	6	20.8	0.158627	0.283783	0.474737	0.000685823	Q5T440	Putative transferase CAF17, mitochondrial	IBA57
18.3896	18.5119	17.3645	2	2	38.1	0.134148	0.136849	0.340175	6.04282e-06	Q9UDW1;Q9UDW1-2	Cytochrome b-c1 complex subunit 9	UQCR10
15.7549	15.3022	14.1971	10	10	29.9	0.116883	0.117387	0.255044	1.366e-07	Q9UKU7;Q9UKU7-2;Q9UKU7-3	Isobutyryl-CoA dehydrogenase, mitochondrial	ACAD8
18.1185	18.0747	17.1933	18	18	56.1	0.0953383	0.139806	0.307498	2.48e-08	O75489	NADH dehydrogenase [ubiquinone] iron-sulfur protein 3, mitochondrial	NDUFS3
18.5979	18.2825	16.9584	18	18	70.5	0.0739837	0.144995	0.239081	6.59129e-12	Q9UIJ7;Q9UIJ7-3;Q9UIJ7-2	GTP:AMP phosphotransferase AK3, mitochondrial	AK3
18.9993	18.6734	17.6891	14	14	46.4	0.05938	0.0881797	0.191004	3.97193e-16	P31937	3-hydroxyisobutyrate dehydrogenase, mitochondrial	HIBADH
19.8907	19.3002	18.5387	14	1	59.5	0.0963091	0.130176	0.249114	2.4751e-09	Q9Y277-2;E5RFP6	Voltage-dependent anion-selective channel protein 3	VDAC3
15.6677	15.5699	13.9094	8	8	45.8	0.155186	0.178468	0.39891	0.000582648	Q9Y3D9;J3QLR8	28S ribosomal protein S23, mitochondrial	MRPS23
19.0761	19.0319	17.7911	6	6	32	0.0930241	0.157988	0.18397	6.00307e-11	O43181	NADH dehydrogenase [ubiquinone] iron-sulfur protein 4, mitochondrial	NDUFS4
14.9937	14.2862	13.752	16	15	46.6	0.146654	0.19344	0.497617	0.000366582	P34897-3;P34897;P34897-2;G3V2Y4;H0YIZ0	Serine hydroxymethyltransferase, mitochondrial;Serine hydroxymethyltransferase	SHMT2
14.6758	14.1074	13.1403	4	3	6.6	0.169356	0.191518	0.134188	0.000447356	J3QQW9;Q15022	Polycomb protein SUZ12	SUZ12
16.4245	14.2038	14.9792	8	8	31.9	0.215748	0.221345	0.297255	0.000374813	Q96C23;H7C320;B8ZZ75	Aldose 1-epimerase	GALM
16.0657	15.4512	14.4984	4	4	16.2	0.104705	0.18845	0.204859	5.24536e-08	Q9H2K0	Translation initiation factor IF-3, mitochondrial	MTIF3
15.3777	14.5445	14.3014	13	12	54.5	0.140064	0.158669	0.226556	2.40797e-05	Q9H2U2;Q9H2U2-2;Q9H2U2-3;Q9H2U2-6;D6R967;H0Y9D8	Inorganic pyrophosphatase 2, mitochondrial	PPA2
15.9483	16.3636	14.8268	3	3	39.4	0.139498	0.132604	0.298869	7.5651e-06	Q5U5X0	Complex III assembly factor LYRM7	LYRM7
15.7753	15.8966	14.3757	13	13	47.5	0.101873	0.117	0.133183	4.16358e-10	Q86WU2-2;Q86WU2	Probable D-lactate dehydrogenase, mitochondrial	LDHD
16.093	15.2338	14.4943	12	12	33.6	0.160933	0.187916	0.227971	5.89887e-05	P11182;Q5VVL7	Lipoamide acyltransferase component of branched-chain alpha-keto acid dehydrogenase complex, mitochondrial	DBT
20.4177	20.4479	19.1938	25	25	67.9	0.0831624	0.0986991	0.209181	2.80009e-11	P08559;P08559-4;P08559-3;P08559-2	Pyruvate dehydrogenase E1 component subunit alpha, somatic form, mitochondrial	PDHA1
15.6632	15.5181	14.147	2	0	68.7	0.200129	0.18197	0.278086	0.00099818	Q16891-4	MICOS complex subunit MIC60	IMMT
17.1942	16.9442	15.6086	10	9	55.3	0.0859368	0.127986	0.165879	8.2923e-12	Q9Y2Q3;Q9Y2Q3-3;Q9Y2Q3-2;Q9Y2Q3-4;E9PFN5	Glutathione S-transferase kappa 1	GSTK1
19.1725	19.2459	18.0481	14	13	86.8	0.145907	0.185116	0.328004	3.98055e-05	Q9P0J0;Q9P0J0-2;B4DEZ3;K7EJE1;E7ENQ6	NADH dehydrogenase [ubiquinone] 1 alpha subcomplex subunit 13	NDUFA13
18.4185	18.5932	17.3609	3	3	27.2	0.16067	0.485394	0.30898	0.00010658	Q96I23	Protein preY, mitochondrial	PYURF
19.9398	19.5092	18.5173	2	2	5	0.187149	0.122892	0.286645	0.000377679	P00156	Cytochrome b	MT-CYB
17.1059	16.928	15.8651	19	19	33.2	0.188156	0.188522	0.324332	0.00084991	A0A494C169;Q9NVE7;E9PHT6;H0YA26	Pantothenate kinase 4	PANK4
18.1053	17.9216	17.1855	41	41	45.8	0.132647	0.156336	0.360909	2.23692e-05	O60313-2;O60313-10;O60313-9;O60313;E5KLJ9;O60313-11;O60313-13;A0A2R8YDM2;C9JMB8;A0A2R8Y3X5;A0A2R8YE78;A0A2R8YFD1;A0A2R8YGE5	Dynamin-like 120 kDa protein, mitochondrial;Dynamin-like 120 kDa protein, form S1	OPA1
15.968	15.55	14.2711	15	14	42.8	0.132383	0.132424	0.224474	2.38138e-06	Q9P0J1;Q9P0J1-2	[Pyruvate dehydrogenase [acetyl-transferring]]-phosphatase 1, mitochondrial	PDP1
18.1063	17.7162	17.1998	19	19	77.6	0.0719875	0.0927936	0.269355	2.6501e-10	P35232;C9JW96;E9PCW0;C9JZ20;E7ESE2	Prohibitin	PHB
22.4794	22.1665	20.9962	32	31	54.9	0.0751825	0.0974917	0.154909	1.20935e-13	P48735;P48735-2	Isocitrate dehydrogenase [NADP], mitochondrial	IDH2
18.7438	18.1552	17.2559	9	9	72.6	0.103744	0.129234	0.165218	2.21783e-09	O95182	NADH dehydrogenase [ubiquinone] 1 alpha subcomplex subunit 7	NDUFA7
15.0836	14.5353	13.8391	14	9	30.9	0.130039	0.217568	0.241667	1.76009e-06	P52294;C9JYI4	Importin subunit alpha-5;Importin subunit alpha-5, N-terminally processed	KPNA1
19.1217	18.984	17.7536	21	21	49.2	0.105322	0.112097	0.204106	1.3461e-08	O75306;O75306-2	NADH dehydrogenase [ubiquinone] iron-sulfur protein 2, mitochondrial	NDUFS2
18.4734	17.6427	17.4093	4	4	38.6	0.143634	0.238385	0.307227	2.65755e-05	Q9NX14;Q9NX14-2	NADH dehydrogenase [ubiquinone] 1 beta subcomplex subunit 11, mitochondrial	NDUFB11
17.4749	17.7957	16.1795	16	2	45	0.119159	0.126699	0.277054	1.25227e-06	A0A087WZN1;O43837;A0A087X2E5	Isocitrate dehydrogenase [NAD] subunit, mitochondrial;Isocitrate dehydrogenase [NAD] subunit beta, mitochondrial	IDH3B
17.659	17.3364	16.3611	11	11	80.7	0.125157	0.130566	0.206749	6.96406e-07	Q9UI09	NADH dehydrogenase [ubiquinone] 1 alpha subcomplex subunit 12	NDUFA12
20.1156	19.994	18.7931	35	35	63.7	0.067945	0.0757216	0.165891	2.64337e-14	P31040;P31040-2;D6RFM5;A0A087X1I3;P31040-3	Succinate dehydrogenase [ubiquinone] flavoprotein subunit, mitochondrial	SDHA
18.0812	18.1071	16.7734	24	23	59.8	0.142081	0.192248	0.255046	1.51691e-05	P07099	Epoxide hydrolase 1	EPHX1
15.7873	15.9434	14.4971	15	13	69.7	0.144433	0.213686	0.371471	0.00013508	P16152;E9PQ63;A8MTM1;P16152-2	Carbonyl reductase [NADPH] 1	CBR1
15.4362	15.3103	13.491	16	16	43	0.146585	0.218231	0.331517	9.82472e-05	F5H5P2;P12694;P12694-2;F5GXU9	2-oxoisovalerate dehydrogenase subunit alpha, mitochondrial	BCKDHA
18.2841	18.3546	16.7912	5	5	46.6	0.16064	0.27391	0.242368	9.19189e-05	Q96IX5	Up-regulated during skeletal muscle growth protein 5	USMG5
16.6477	15.8997	15.1291	10	10	54.7	0.14304	0.110662	0.225451	1.84629e-05	Q9UL25	Ras-related protein Rab-21	RAB21
16.9499	16.5598	15.8245	5	5	47.2	0.107585	0.125467	0.29416	1.06359e-06	Q9BX68	Histidine triad nucleotide-binding protein 2, mitochondrial	HINT2
16.2241	16.2736	14.9854	7	7	27	0.165331	0.214748	0.352235	0.000281069	Q15327	Ankyrin repeat domain-containing protein 1	ANKRD1
15.0739	15.594	13.8395	2	2	9.8	0.173295	0.218665	0.175953	0.000315891	P48454-2;P48454;P48454-3;G3V111;H0YB04;H0YC26	Serine/threonine-protein phosphatase 2B catalytic subunit gamma isoform;Serine/threonine-protein phosphatase	PPP3CC
21.7446	21.4153	20.6252	25	25	62.3	0.0843215	0.0975546	0.223646	7.74024e-10	P22695;H3BRG4;H3BSJ9;H3BP04	Cytochrome b-c1 complex subunit 2, mitochondrial	UQCRC2
18.5741	18.5564	17.4147	12	12	45.1	0.115217	0.201657	0.343448	8.65443e-06	Q8IWW8-2;Q8IWW8;Q8IWW8-4;Q8IWW8-3	Hydroxyacid-oxoacid transhydrogenase, mitochondrial	ADHFE1
21.2201	20.8709	19.9589	33	32	69	0.073238	0.0954449	0.192342	5.58408e-12	P31930	Cytochrome b-c1 complex subunit 1, mitochondrial	UQCRC1
18.4408	17.8014	17.3695	10	10	69.8	0.130105	0.208232	0.251923	9.88563e-06	P51970	NADH dehydrogenase [ubiquinone] 1 alpha subcomplex subunit 8	NDUFA8
15.6612	15.3857	13.9558	28	28	44.6	0.164881	0.245587	0.27242	0.000206153	P02786;G3V0E5	Transferrin receptor protein 1;Transferrin receptor protein 1, serum form	TFRC
15.9479	15.9367	14.792	7	7	32.7	0.117279	0.124078	0.223622	1.67096e-06	Q9BSH4	Translational activator of cytochrome c oxidase 1	TACO1
17.4822	17.0161	16.6169	16	16	61	0.114825	0.144697	0.324846	6.28225e-06	F5GY37;J3KPX7;Q99623;F5GWA7;Q99623-2;F5H3X6	Prohibitin-2	PHB2
16.0567	15.4435	15.1323	5	4	12.5	0.13946	0.233607	0.234265	1.72942e-05	Q9H3K2	Growth hormone-inducible transmembrane protein	GHITM
15.5987	15.2892	14.6618	7	7	29.4	0.118371	0.138711	0.245047	5.74821e-06	Q15119-2;Q15119;D6RDN9;D6R983	[Pyruvate dehydrogenase (acetyl-transferring)] kinase isozyme 2, mitochondrial	PDK2
15.6639	14.9484	14.3111	22	21	38.7	0.132958	0.149167	0.176338	1.74726e-05	P05165-2;P05165;P05165-3;A0A1B0GU58;A0A1B0GWI4;A0A1B0GUX9;A0A1B0GWA1	Propionyl-CoA carboxylase alpha chain, mitochondrial	PCCA
15.1041	14.5983	13.682	7	7	36.4	0.103357	0.170495	0.190007	3.77129e-08	Q9HAV7	GrpE protein homolog 1, mitochondrial	GRPEL1
17.352	17.2885	15.6348	20	20	41	0.137415	0.20139	0.219183	4.43385e-05	P23141-3;P23141;P23141-2	Liver carboxylesterase 1	CES1
21.4096	21.0397	20.0489	11	11	66.2	0.0999075	0.117895	0.166017	7.19945e-09	P04179;P04179-4;F5H4R2;F5GYZ5;F5H3C5;P04179-3;P04179-2	Superoxide dismutase [Mn], mitochondrial	SOD2
15.5897	14.8458	13.6471	6	6	68.1	0.149204	0.166878	0.314206	0.000168089	C9JAX1;Q16595;H7C585;A0A2R8Y5A1;Q16595-2;Q16595-3	Frataxin, mitochondrial;Frataxin intermediate form;Frataxin(56-210);Frataxin(78-210);Frataxin mature form	FXN
14.916	15.3415	13.643	3	3	20.5	0.14615	0.186364	0.227994	4.53184e-05	Q8TCC3;Q8TCC3-2;B8ZZV5;Q8TCC3-3	39S ribosomal protein L30, mitochondrial	MRPL30
16.3643	16.0593	14.8708	9	8	41	0.153908	0.168121	0.262064	0.000303922	P51553;P51553-2;G5E9Q7;E7EQB8;E9PF84	Isocitrate dehydrogenase [NAD] subunit gamma, mitochondrial;Isocitrate dehydrogenase [NAD] subunit, mitochondrial	IDH3G
15.6006	14.9495	14.2204	14	14	23.8	0.123088	0.142614	0.318332	4.87449e-05	Q8IYB8	ATP-dependent RNA helicase SUPV3L1, mitochondrial	SUPV3L1
13.5248	14.2066	12.274	11	10	34.8	0.142012	0.219273	0.153063	0.00030307	G5E9W7;G5E9V5;P82650;H7C5F2;H7C5H3;P82650-2	28S ribosomal protein S22, mitochondrial	MRPS22
18.3058	18.08	17.2363	27	27	68.7	0.136163	0.122203	0.256228	3.24036e-05	Q16795;A0A3B3ISG8	NADH dehydrogenase [ubiquinone] 1 alpha subcomplex subunit 9, mitochondrial	NDUFA9
20.7318	20.6519	19.5749	32	31	74.7	0.0870111	0.0706794	0.244296	3.66122e-08	P00505;P00505-2	Aspartate aminotransferase, mitochondrial	GOT2
16.1842	15.8996	14.858	10	10	34.4	0.14076	0.105637	0.252129	7.02637e-05	Q96AN5;B4DMT0;Q96AN5-2	Transmembrane protein 143	TMEM143
13.227	12.4135	12.1276	4	4	13.6	0.138539	0.230017	0.188111	0.00018801	A0A499FJN1;A0A499FIS5;Q9BUB5-2;Q9BUB5;E9PIA0;A0A499FJS1;Q9BUB5-3;E9PMM8;Q7Z319	MAP kinase-interacting serine/threonine-protein kinase 1	MKNK1;DKFZp686E14208
15.2487	14.0603	13.666	11	10	29.2	0.144616	0.210285	0.362437	0.000604687	P51687	Sulfite oxidase, mitochondrial	SUOX
17.2189	16.7016	15.9572	7	7	44.6	0.0964975	0.146796	0.210249	7.2243e-08	O75251;F5H5N1;F5GXJ1;O75251-2;A0A087WXF6;A0A087WTI3	NADH dehydrogenase [ubiquinone] iron-sulfur protein 7, mitochondrial	NDUFS7
18.7661	19.0093	17.4381	9	9	48.6	0.173026	0.180832	0.176647	0.000375582	O00217;E9PPW7;E9PKH6;E9PN51;F8W9K7	NADH dehydrogenase [ubiquinone] iron-sulfur protein 8, mitochondrial	NDUFS8
19.5024	19.5742	18.8459	12	12	58.1	0.0990892	0.120539	0.294408	2.62867e-06	O96000;H3BPJ9;O96000-2;H3BV16	NADH dehydrogenase [ubiquinone] 1 beta subcomplex subunit 10	NDUFB10
17.2675	17.0614	16.1349	11	3	44.2	0.0956739	0.127234	0.14062	8.76661e-09	Q9Y6C9	Mitochondrial carrier homolog 2	MTCH2
19.2632	18.8901	18.0923	18	18	87	0.0894186	0.110441	0.132488	9.18093e-10	O75947;O75947-2	ATP synthase subunit d, mitochondrial	ATP5H
23.066	22.994	22.0956	44	25	85.4	0.0673408	0.0756712	0.228032	5.81723e-10	P06576;H0YH81	ATP synthase subunit beta, mitochondrial;ATP synthase subunit beta	ATP5B
12.9576	12.4375	12.0951	9	8	18.4	0.15233	0.15705	0.226861	0.000420794	Q13049	E3 ubiquitin-protein ligase TRIM32	TRIM32
18.6093	18.3139	17.503	20	20	43	0.0710386	0.105608	0.185388	9.21452e-11	P36957;P36957-2;Q86SW4	Dihydrolipoyllysine-residue succinyltransferase component of 2-oxoglutarate dehydrogenase complex, mitochondrial	DLST
18.9732	18.7714	17.6714	17	16	58.6	0.0935261	0.144956	0.214231	1.03643e-07	P30084	Enoyl-CoA hydratase, mitochondrial	ECHS1
20.3361	20.3407	19.0436	13	13	62.2	0.128474	0.162265	0.236925	2.44425e-05	P30048-2;P30048	Thioredoxin-dependent peroxide reductase, mitochondrial	PRDX3
17.2102	17.3345	16.2525	6	6	61.2	0.104532	0.166354	0.22787	2.72435e-06	P82909;D6R941	28S ribosomal protein S36, mitochondrial	MRPS36
14.8295	15.2949	13.7325	7	6	25.9	0.137364	0.213576	0.264047	0.000155526	Q9Y697-2;Q9Y697;Q9Y697-3;F2Z2E7	Cysteine desulfurase, mitochondrial	NFS1
20.3402	20.056	19.5335	36	34	72.6	0.0931113	0.0898667	0.25842	7.0057e-07	P55084-2;P55084;F5GZQ3;B5MD38	Trifunctional enzyme subunit beta, mitochondrial;3-ketoacyl-CoA thiolase	HADHB
19.9692	19.5435	18.97	8	8	45.7	0.102701	0.111815	0.187624	3.44463e-07	P18859-2;P18859;A8MUH2	ATP synthase-coupling factor 6, mitochondrial	ATP5J
16.4892	15.7298	15.2108	13	2	55.7	0.130034	0.168772	0.250076	4.33662e-05	Q13557-10;Q13557-6;D6R938;Q13557-8;Q13557-12;Q13557;Q13557-11;Q13557-9;Q13557-5;Q13557-3;Q13557-4	Calcium/calmodulin-dependent protein kinase type II subunit delta	CAMK2D
19.4341	19.223	18.3474	17	17	56.1	0.0890206	0.104061	0.162074	9.85655e-09	P21912;A0A087WWT1;A0A087WXX8	Succinate dehydrogenase [ubiquinone] iron-sulfur subunit, mitochondrial	SDHB
21.0519	20.6382	19.9087	7	7	56.4	0.0916978	0.10612	0.153118	1.37981e-08	C9JFR7;P99999	Cytochrome c	CYCS
22.5975	20.4971	21.4871	79	1	59.9	0.0632725	0.101302	0.135628	2.52157e-13	P16615;P16615-5;P16615-3;P16615-4;H7C5W9	Sarcoplasmic/endoplasmic reticulum calcium ATPase 2	ATP2A2
15.2055	14.9874	14.1216	7	7	22.3	0.158466	0.174328	0.194026	0.000102071	Q86WA6-2;Q86WA6	Valacyclovir hydrolase	BPHL
16.5075	15.9195	15.9006	24	24	28.6	0.122704	0.254011	0.369873	0.000253077	Q63HR2-6;Q63HR2;Q63HR2-4;Q63HR2-5;F8VV64;Q63HR2-2	Tensin-2	TNS2
14.5341	12.5458	13.2367	9	9	48.7	0.149747	0.175773	0.221499	0.000173736	P52597	Heterogeneous nuclear ribonucleoprotein F;Heterogeneous nuclear ribonucleoprotein F, N-terminally processed	HNRNPF
14.9475	14.2746	13.774	21	21	36.4	0.133502	0.167414	0.274084	0.000174646	P23246;P23246-2	Splicing factor, proline- and glutamine-rich	SFPQ
19.0506	19.151	18.0758	48	48	79.9	0.068571	0.0998599	0.14896	2.20598e-11	P10809	60 kDa heat shock protein, mitochondrial	HSPD1
14.3647	13.9876	12.8906	4	4	26.4	0.164446	0.156924	0.241635	0.000439323	P82912-2;P82912;H0YL99	28S ribosomal protein S11, mitochondrial	MRPS11
17.1962	17.1056	16.0996	17	16	44.8	0.112099	0.138013	0.260082	2.22515e-05	P56181-2	NADH dehydrogenase [ubiquinone] flavoprotein 3, mitochondrial	NDUFV3
16.1249	16.2483	15.1034	18	18	47.9	0.13869	0.182261	0.206939	0.000129566	Q9H9P8;C9JVN9;Q9H9P8-2	L-2-hydroxyglutarate dehydrogenase, mitochondrial	L2HGDH
16.9157	16.1603	15.7853	13	12	32	0.140974	0.177165	0.191437	0.000141559	Q6P5Q4	Leiomodin-2	LMOD2
20.7765	20.4583	20.0743	13	13	41.2	0.106766	0.118576	0.229371	5.6737e-06	P08574	Cytochrome c1, heme protein, mitochondrial	CYC1
16.62	16.6347	15.4404	9	8	46.4	0.139345	0.177092	0.183228	0.000122888	Q92506	Estradiol 17-beta-dehydrogenase 8	HSD17B8
17.1963	16.8572	15.963	6	2	68.1	0.143372	0.187431	0.240682	0.000257543	C9J0J7;G5E9Q6;P35080-2;C9JQ45	Profilin;Profilin-2	PFN2
16.5498	15.7075	15.3826	21	21	9.6	0.151842	0.169401	0.142217	0.000245287	A0A494C1L5;E9PEM5;P50851-2;P50851;A0A494BZW2;H0YAC6;A0A494C0R9	Lipopolysaccharide-responsive and beige-like anchor protein	LRBA
16.7893	16.5964	15.7741	15	15	43.7	0.095192	0.110405	0.260164	3.79248e-06	P22830;P22830-2;A0A499FJN5;K7ELX4	Ferrochelatase, mitochondrial	FECH
17.4523	17.1775	16.1421	21	18	32	0.137807	0.137246	0.202875	0.000241653	O95140	Mitofusin-2	MFN2
19.4343	19.3667	18.3393	11	11	37.6	0.081479	0.121093	0.199278	5.72829e-08	P53597;A0A494C0D1	Succinyl-CoA ligase [ADP/GDP-forming] subunit alpha, mitochondrial	SUCLG1
17.0939	16.0514	16.1443	11	11	24.5	0.1209	0.222272	0.336114	0.000348407	O00748;O00748-4;O00748-2;O00748-5	Cocaine esterase	CES2
16.0704	15.7216	14.6055	10	9	41.1	0.147345	0.200093	0.232288	0.00039058	H3BLU7;O43488	Aflatoxin B1 aldehyde reductase member 2	AKR7A2
17.0601	16.6601	16.039	13	13	78.2	0.107517	0.153977	0.187745	7.10402e-06	Q99714;Q99714-2;Q5H928	3-hydroxyacyl-CoA dehydrogenase type-2	HSD17B10
17.8201	17.4178	16.6455	30	29	36.6	0.104495	0.0963628	0.237	1.7079e-05	Q9NSE4	Isoleucine--tRNA ligase, mitochondrial	IARS2
17.1083	16.9925	16.5203	10	9	63.9	0.13078	0.126487	0.235332	0.00019564	O95169-3;O95169;E9PQ68;O95169-2;K9J7I2	NADH dehydrogenase [ubiquinone] 1 beta subcomplex subunit 8, mitochondrial	NDUFB8
15.0665	14.6983	13.9682	5	0	23.9	0.141595	0.158415	0.188059	0.000152506	Q9BRG1	Vacuolar protein-sorting-associated protein 25	VPS25
22.1636	21.7238	21.0659	26	15	66.8	0.0799382	0.0908993	0.152488	9.58859e-09	P12235;V9GYG0	ADP/ATP translocase 1	SLC25A4
15.2226	15.2541	14.2511	11	8	26.4	0.0882814	0.124929	0.143433	2.90162e-07	O75439;G3V0E4	Mitochondrial-processing peptidase subunit beta	PMPCB
18.6085	18.8451	17.6952	20	20	49.6	0.0763162	0.0791693	0.201759	6.43715e-08	O00330-3;O00330	Pyruvate dehydrogenase protein X component, mitochondrial	PDHX
15.729	15.8887	14.7937	10	10	30.1	0.126882	0.153344	0.196267	9.94383e-05	Q00059;Q00059-2;H7BYN3	Transcription factor A, mitochondrial	TFAM
19.2155	19.1767	18.2022	49	46	63.8	0.0509331	0.0866795	0.142599	1.29466e-13	P38646	Stress-70 protein, mitochondrial	HSPA9
16.2986	15.5113	15.1526	4	3	47.2	0.150539	0.222332	0.197037	0.000335133	Q9Y2R0;K7EPV0	Cytochrome c oxidase assembly factor 3 homolog, mitochondrial	COA3
20.663	20.0987	20.0094	28	28	94.7	0.0868035	0.125298	0.214761	1.43157e-06	P21796;C9JI87	Voltage-dependent anion-selective channel protein 1	VDAC1
19.2813	19.5471	18.6758	16	16	65.7	0.088288	0.10123	0.218494	2.09248e-06	O75208;H3BNT2;H3BSJ5;H3BRC0	Ubiquinone biosynthesis protein COQ9, mitochondrial	COQ9
20.9488	20.7855	20.3506	16	4	49.3	0.0786683	0.129813	0.255022	2.06371e-06	P47985	Cytochrome b-c1 complex subunit Rieske, mitochondrial;Cytochrome b-c1 complex subunit 11	UQCRFS1
18.3289	17.4494	17.1314	23	23	19.1	0.119036	0.206176	0.211206	0.000110344	Q8TER5;Q8TER5-4;Q8TER5-3;Q8TER5-2	Rho guanine nucleotide exchange factor 40	ARHGEF40
20.8426	20.7363	19.9433	54	53	73.3	0.057467	0.0796726	0.116117	8.62278e-13	Q99798;A2A274	Aconitate hydratase, mitochondrial	ACO2
19.6414	19.7616	18.6633	22	22	67.5	0.0878625	0.118514	0.205529	2.33329e-06	P07954-2;P07954	Fumarate hydratase, mitochondrial	FH
16.8665	16.4908	16.2277	11	11	58.8	0.118913	0.161563	0.232805	0.000211937	H3BP28;Q99807;Q99807-2;H3BTN8	5-demethoxyubiquinone hydroxylase, mitochondrial	COQ7
15.9892	15.7425	15.2342	9	9	27.8	0.101091	0.109514	0.21348	5.6446e-05	Q3ZCQ8;Q3ZCQ8-2;M0R0C3;M0R2F8;Q3ZCQ8-3	Mitochondrial import inner membrane translocase subunit TIM50	TIMM50
15.9625	15.7549	14.8783	24	24	42.3	0.0962523	0.188113	0.193829	1.25364e-05	Q13619;A0A0A0MR50;Q13619-2	Cullin-4A	CUL4A
16.8345	16.8894	15.9697	6	6	18	0.106083	0.113594	0.226515	0.000119851	Q9BV79;Q9BV79-2;H3BM30	Trans-2-enoyl-CoA reductase, mitochondrial	MECR
18.2554	18.0263	17.3705	24	24	50.1	0.102461	0.110226	0.207989	6.64098e-05	P30038;P30038-3;P30038-2	Delta-1-pyrroline-5-carboxylate dehydrogenase, mitochondrial	ALDH4A1
20.686	20.2553	19.6112	27	25	71.7	0.0997221	0.133985	0.211904	8.40341e-05	P09622;E9PEX6;P09622-2;P09622-3	Dihydrolipoyl dehydrogenase, mitochondrial;Dihydrolipoyl dehydrogenase	DLD
16.8512	16.2086	16.044	16	16	39.6	0.0873883	0.160203	0.171141	5.80598e-06	Q9UN86-2;Q9UN86	Ras GTPase-activating protein-binding protein 2	G3BP2
16.4762	16.2104	15.5303	8	8	36	0.0856961	0.127497	0.123778	1.84525e-06	Q9NR28-2;Q9NR28;Q9NR28-3	Diablo homolog, mitochondrial	DIABLO
17.1545	16.5623	16.2275	28	21	39.1	0.104888	0.190106	0.157827	6.8737e-05	O60237;O60237-6	Protein phosphatase 1 regulatory subunit 12B	PPP1R12B
22.6698	22.6939	22.1544	33	33	76	0.0548593	0.0945026	0.176292	5.54858e-06	P40926;G3XAL0;P40926-2	Malate dehydrogenase, mitochondrial;Malate dehydrogenase	MDH2
22.4186	23.1615	23.2456	95	74	83.7	0.065522	0.0614756	0.143487	3.88014e-06	P11217;P11217-2	Glycogen phosphorylase, muscle form	PYGM
18.9282	19.4066	19.5847	39	37	78.3	0.0697861	0.0815682	0.102472	2.15992e-06	P07237;H7BZ94;H0Y3Z3	Protein disulfide-isomerase	P4HB
23.5435	24.2561	24.2435	49	0	96.7	0.0730458	0.0828943	0.123207	1.21878e-06	P04075;P04075-2;H3BQN4	Fructose-bisphosphate aldolase A;Fructose-bisphosphate aldolase	ALDOA
22.7769	23.3768	23.61	51	26	77.9	0.089226	0.131516	0.167295	1.57455e-05	P13929;P13929-2;E5RGZ4;P13929-3;K7EKN2;K7EPM1	Beta-enolase;Enolase	ENO3
13.4707	13.669	14.4496	4	4	24.8	0.115781	0.185962	0.145467	0.000109874	Q5SRQ6;P67870;Q5SRQ3;N0E472;A0A0G2JM12;N0E644;A0A0G2JM58	Casein kinase II subunit beta	CSNK2B;CSNK2B-LY6G5B-1181;CSNK2B-LY6G5B--991;CSNK2B-LY6G5B-562
13.5557	14.6184	14.4817	17	17	28.7	0.112589	0.142813	0.204414	0.000143716	Q9BYT8;E9PCB6	Neurolysin, mitochondrial	NLN
17.4891	17.8526	18.7645	17	17	44.6	0.0897419	0.10212	0.222686	1.31745e-05	Q6NZI2;Q6NZI2-2	Polymerase I and transcript release factor	PTRF
13.3701	22.0987	22.5583	23	23	71.4	0.336645	0.148561	0.276969	1.24357e-24	A0A087WXS0;P48788-2;P48788	Troponin I, fast skeletal muscle	TNNI2
14.668	21.623	23.1347	99	97	76	0.192593	0.136066	0.139044	7.26723e-43	Q14324	Myosin-binding protein C, fast-type	MYBPC2
16.3582	23.5648	23.8614	22	21	99.4	0.245227	0.101778	0.102009	2.5725e-31	P02585;C9J7T9	Troponin C, skeletal muscle	TNNC2
19.0126	21.0029	26.2257	137	94	87.7	0.200141	0.196082	0.0938769	2.97731e-38	P12882	Myosin-1	MYH1
12.5731	20.9306	23.0253	66	65	83.7	0.418146	0.795475	0.932332	3.48987e-12	Q08043;A0A087WSZ2	Alpha-actinin-3	ACTN3
14.5854	22.1795	22.3383	5	5	62.1	0.306295	0.181696	0.300907	2.51468e-20	A0A286YFB1
18.4027	25.4742	25.1537	309	79	90	0.18649	0.0858755	0.0598653	4.24531e-36	Q9UKX2	Myosin-2	MYH2
18.5989	23.8524	24.2755	33	31	95.9	0.233722	0.08612	0.098611	5.68148e-24	Q96A32;H3BPK4;H3BN54;H3BML9	Myosin regulatory light chain 2, skeletal muscle isoform	MYLPF
11.7482	11.9254	18.4253	5	5	49.5	0.301508	0.444343	0.558906	3.19873e-13	B8ZZ19;P20472;H0Y3U0	Parvalbumin alpha	PVALB
18.5169	23.3771	23.8098	57	55	62.7	0.235896	0.0892888	0.144176	6.59648e-21	O14983-2;O14983;O14983-3	Sarcoplasmic/endoplasmic reticulum calcium ATPase 1	ATP2A1
18.8313	21.3176	23.9596	33	31	65.9	0.19113	0.175272	0.275878	9.93273e-23	Q9Y623	Myosin-4	MYH4
19.7041	23.9524	24.5434	37	0	70.1	0.156023	0.0759142	0.0827098	3.09425e-29	F8WA37;P45378-2;P45378-3;P45378	Troponin T, fast skeletal muscle	TNNT3
12.6186	13.7989	17.4777	4	4	12.6	0.0606806	0.891956	0.395706	2.97373e-05	Q96I59;H0YEL9;E9PRK2;Q96I59-2	Probable asparagine--tRNA ligase, mitochondrial	NARS2
13.5143	17.9007	17.9611	1	1	4.9	0.472887	0.434777	0.522532	1.65467e-05	Q7Z418	Potassium channel subfamily K member 18	KCNK18
20.7378	24.5589	25.1413	37	0	96.5	0.143244	0.125555	0.183084	2.65732e-27	A0A0S2Z4G6;P09493	Tropomyosin alpha-1 chain	TPM1
14.0436	19.244	18.6352	3	0	81.4	0.502288	0.418644	0.439971	3.47913e-07	Q00872-10;Q00872-3;Q00872-8;Q00872-9	Myosin-binding protein C, slow-type	MYBPC1
13.7436	17.4263	18.0795	1	1	6.6	0.332739	0.371077	0.480569	6.46597e-06	Q8NE22-2;Q8NE22	SET domain-containing protein 9	SETD9
11.443	11.4268	16.1217	1	1	86.3	0.379714	0.248095	0.532793	0.000147034	H7BZD5		NEB
14.1282	17.6983	17.9546	1	1	7.9	0.533511	0.488078	0.388389	0.000822025	A6NIN4	Putative uncharacterized protein FLJ38447
17.756	17.4951	20.6727	4	4	8.9	0.55913	0.224173	0.220266	3.9839e-06	Q7Z7L7	Protein zer-1 homolog	ZER1
15.4884	15.8626	19.2882	14	14	39.2	0.477599	0.361197	0.605679	0.00304203	C9J0I9;Q86WB0;Q86WB0-2;Q86WB0-3	Nuclear-interacting partner of ALK	ZC3HC1
15.2057	19.3669	19.2797	2	0	26.2	0.49254	0.286456	0.301454	1.01128e-06	P30480;P30460;A0A140T951;P30479;Q31610;P30486;A0A140TA21;A0A140T9D4	HLA class I histocompatibility antigen, B-42 alpha chain;HLA class I histocompatibility antigen, B-8 alpha chain;HLA class I histocompatibility antigen, B-41 alpha chain;HLA class I histocompatibility antigen, B-81 alpha chain;HLA class I histocompatibility antigen, B-48 alpha chain	HLA-B
15.3611	18.4923	19.7056	5	5	9.2	0.227091	0.265747	0.450972	2.76186e-08	A0A1X7SBY3;H0Y860;A0A1W2PRA1;Q9P246;Q9P246-2;H7C5C6;H7C5A5;Q9P246-3	Stromal interaction molecule 2	STIM2
17.9619	19.7679	22.329	11	11	31	0.214014	0.223094	0.44514	5.10059e-10	Q96HE7	ERO1-like protein alpha	ERO1L
14.5722	14.3551	17.8243	7	7	10.4	0.33658	0.380745	0.569786	2.68249e-05	P40692;H0Y818;P40692-2;P40692-3	DNA mismatch repair protein Mlh1	MLH1
15.6254	17.9885	19.2479	32	31	58.3	0.14064	0.172045	0.346112	7.74446e-17	P43304;P43304-2	Glycerol-3-phosphate dehydrogenase, mitochondrial	GPD2
17.0444	17.5708	21.2631	11	11	42	0.264638	0.411337	0.782747	4.32184e-06	Q9HCU5;B5MC98	Prolactin regulatory element-binding protein	PREB
18.2598	18.6982	22.7827	5	5	32	0.197381	0.628653	1.06629	0.000117904	P34096	Ribonuclease 4	RNASE4
11.0646	14.0882	14.1444	3	3	5.5	0.540241	0.501995	0.269738	0.000200391	Q96GX5-2;Q96GX5-3;Q96GX5	Serine/threonine-protein kinase greatwall	MASTL
13.0273	15.5185	16.435	7	7	27	0.217045	0.189097	0.242844	5.93476e-12	P28907	ADP-ribosyl cyclase/cyclic ADP-ribose hydrolase 1	CD38
16.3905	19.1808	19.6373	5	5	5.9	0.559995	0.509358	0.184149	9.78505e-05	Q96F46-2;Q96F46	Interleukin-17 receptor A	IL17RA
16.5298	17.1848	19.5796	6	6	9	0.224928	0.327654	0.335295	1.03084e-07	Q96KM6	Zinc finger protein 512B	ZNF512B
15.6274	17.0984	18.153	17	17	31.1	0.156584	0.201355	0.348268	1.08819e-12	O00186	Syntaxin-binding protein 3	STXBP3
13.4677	15.9238	16.539	21	21	31.8	0.218454	0.553922	0.506473	7.98912e-08	O43290	U4/U6.U5 tri-snRNP-associated protein 1	SART1
17.3797	18.0402	20.6131	27	25	43.6	0.130926	0.163324	0.268781	1.76196e-16	Q9NR30;Q9NR30-2	Nucleolar RNA helicase 2	DDX21
14.4255	15.5957	17.2671	6	6	25.9	0.193346	0.173241	0.240501	1.168e-12	Q9BSE5	Agmatinase, mitochondrial	AGMAT
15.1727	17.3142	18.22	35	34	39.5	0.137768	0.123941	0.217388	5.87202e-17	A6NMN0;P46020-2;P46020;A6NIT2;P46020-3	Phosphorylase b kinase regulatory subunit alpha, skeletal muscle isoform	PHKA1
14.3385	13.6387	18.2518	10	10	31.6	0.363462	0.63638	0.603445	0.000170323	P06132;A0A1B0GVZ4;A0A494C0Q8;A0A494C085;A0A494BZY8;A0A1B0GVN9;H0Y5R6;A0A494C0S8;Q5T446;A0A494C1D8	Uroporphyrinogen decarboxylase	UROD
12.4097	14.5455	15.0937	5	5	14.4	0.169447	0.164309	0.194645	3.90108e-14	H0Y7S3;A0A2U3TZI3;Q01814-7;Q01814-2;Q01814-8;Q01814;A0A2R8Y4R4;A0A2U3U055;Q01814-4;Q01814-3;Q01814-6;Q01814-5	Plasma membrane calcium-transporting ATPase 2	ATP2B2
14.0018	14.4124	16.6873	12	12	75.5	0.172656	0.231266	0.213503	1.54985e-12	P52907	F-actin-capping protein subunit alpha-1	CAPZA1
14.8957	20.6906	17.8012	60	50	75.7	0.316899	0.213959	0.393332	3.23558e-05	P13535	Myosin-8	MYH8
15.1857	14.8787	17.8006	5	4	9.3	0.223651	0.520162	0.0117216	0.00179441	O75157-2;O75157	TSC22 domain family protein 2	TSC22D2
18.2352	19.3913	20.8715	18	1	53.2	0.109882	0.169521	0.233462	3.89418e-18	Q9NR12-2	PDZ and LIM domain protein 7	PDLIM7
16.8958	16.2678	20.5889	6	6	5.6	0.173369	0.498135	0.605997	1.08561e-05	P30414;A0A087WYW3	NK-tumor recognition protein;Putative peptidyl-prolyl cis-trans isomerase	NKTR
16.6237	19.1018	19.5284	21	7	8.8	0.144889	0.253004	0.298278	1.01856e-09	O94915;F2Z2S2	Protein furry homolog-like	FRYL
20.1699	21.6419	22.5395	33	2	21.2	0.271296	0.289133	0.342918	2.93558e-05	Q14669-3;Q14669	E3 ubiquitin-protein ligase TRIP12	TRIP12
15.6841	15.822	18.5238	6	5	2	0.241652	0.228927	0.287806	1.21649e-07	Q5THJ4-2;Q5THJ4;H3BLS7	Vacuolar protein sorting-associated protein 13D	VPS13D
18.2422	20.9535	20.695	17	17	31.7	0.151956	0.237956	0.417172	5.16163e-09	Q15813-2;Q15813;A0A2R8Y5Q8;A0A2R8YHI9;A0A2U3TZJ6;A0A2R8Y7E7;A0A2R8YFL4;A0A2R8Y4V6;A0A2R8YER9;A0A2R8Y6Q1;A0A2R8Y809	Tubulin-specific chaperone E	TBCE
14.8727	17.0646	17.3469	3	3	21.2	0.175513	1.80896	0.703897	0.00148314	B7ZBJ4;Q5TAW7;Q9H9S4	Calcium-binding protein 39-like	CAB39L
17.1602	16.9701	20.393	4	4	4.9	0.340875	0.445146	0.358585	0.00013173	H7C179;B5MCW3;H7C127;Q9H0E9-4;Q9H0E9-2;Q9H0E9;H7C2P4;H7C128;Q9H0E9-3	Bromodomain-containing protein 8	BRD8
14.0189	16.0812	17.4319	2	2	13.2	0.294753	0.408735	0.507894	0.000167365	P56277	Cx9C motif-containing protein 4	CMC4
13.1075	13.0456	15.5711	6	6	25.8	0.197503	0.19573	0.282304	3.81044e-08	Q96C86;A0A3B3ITF0	m7GpppX diphosphatase	DCPS
13.3871	12.4173	15.7777	13	13	8.4	0.177002	0.208413	0.417218	4.08712e-07	A0A096LNH6;Q14185	Dedicator of cytokinesis protein 1	DOCK1
22.7771	24.4578	24.9183	41	14	95.9	0.121221	0.106907	0.119877	2.42795e-15	P05976	Myosin light chain 1/3, skeletal muscle isoform	MYL1
17.3289	18.5899	19.7862	18	11	15.6	0.233616	0.273882	0.391052	1.50458e-05	G3V599;Q96PC5-10;Q96PC5-9;Q96PC5-14;Q96PC5-7;Q96PC5;Q96PC5-11;Q96PC5-5;Q96PC5-8;Q96PC5-12;Q96PC5-6;Q96PC5-13	Melanoma inhibitory activity protein 2	MIA2
15.9708	15.699	17.8534	5	5	31.7	0.381071	0.28472	0.104452	1.21419e-05	B3KME9;A0A087WT20;Q9NV06;E5RHM4	DDB1- and CUL4-associated factor 13	DCAF13
13.1541	14.4379	15.6764	13	13	40	0.122882	0.149807	0.239319	5.86773e-12	Q8IWE2;Q8IWE2-2	Protein NOXP20	FAM114A1
14.441	15.7273	16.9613	1	1	59.9	0.308684	0.464196	0.419351	0.000212193	Q9NR12-6;D6RH06;Q9NR12-5;Q9NR12-4;D6RF83;H7BYK4;Q9NR12-3	PDZ and LIM domain protein 7	PDLIM7
20.739	22.3456	23.1387	34	32	88	0.136124	0.214919	0.241927	1.40694e-10	P00338;P00338-3;P00338-4;P00338-5;P00338-2	L-lactate dehydrogenase A chain	LDHA
14.537	16.0533	16.7696	25	25	20.5	0.188074	0.444025	0.474232	1.13098e-05	Q9NS87;Q9NS87-2;C9JKA9;Q9NS87-4	Kinesin-like protein KIF15	KIF15
14.9719	16.475	16.7377	2	2	27.2	0.180354	0.161441	0.193865	0.00169391	E7EUI1;A0A0A0MSL2;A0A0A0MT14;B4DWF2;Q9UKS7-3;Q9UKS7-6;Q9UKS7-4;Q9UKS7-7;Q9UKS7-2;Q9UKS7	Zinc finger protein Helios	IKZF2;ZNFN1A2
17.3866	20.5294	19.9064	9	9	42.2	0.174424	0.358477	0.49804	3.03341e-05	P19387	DNA-directed RNA polymerase II subunit RPB3	POLR2C
15.6836	17.6737	18.2979	33	33	37.1	0.152735	0.136415	0.301565	1.85395e-08	Q93100;Q93100-2;Q93100-3;Q93100-4	Phosphorylase b kinase regulatory subunit beta	PHKB
16.4215	17.8837	18.5051	14	14	43.3	0.124085	0.0905182	0.183469	2.30617e-12	F6VCX5;Q16816;Q16816-2	Phosphorylase b kinase gamma catalytic chain, skeletal muscle/heart isoform	PHKG1
13.2628	14.7419	15.266	4	4	30	0.259246	0.209176	0.186522	7.66695e-07	Q96S96	Phosphatidylethanolamine-binding protein 4	PEBP4
16.6805	17.4596	18.4015	11	10	68	0.152388	0.149469	0.116645	1.25454e-09	Q03135;E9PCT5;C9JKI3;Q03135-2	Caveolin-1;Caveolin	CAV1
19.1302	20.7475	21.7215	14	4	71.8	0.267212	0.373831	0.301464	0.000321465	P62979;A0A2R8Y422	Ubiquitin-40S ribosomal protein S27a;Ubiquitin;40S ribosomal protein S27a	RPS27A
15.2167	16.9777	17.3134	43	42	48.4	0.133888	0.15246	0.243717	6.59075e-10	Q8IWX7;Q8IWX7-3;Q8IWX7-2	Protein unc-45 homolog B	UNC45B
17.1022	17.3547	19.1883	5	5	22.9	0.189976	0.288823	0.304587	3.78574e-06	Q12797-4;Q12797-3	Aspartyl/asparaginyl beta-hydroxylase	ASPH
16.3212	17.6521	18.4896	8	8	4.8	0.389921	0.333193	0.370397	0.00180078	Q9Y2I7;E9PDH4	1-phosphatidylinositol 3-phosphate 5-kinase	PIKFYVE
14.2616	15.1325	15.1445	32	25	54.9	0.193203	0.326894	0.544796	0.000121016	P13797;A0A0A0MSQ0;P13797-2;P13797-3	Plastin-3	PLS3
15.4323	16.8002	17.0058	2	2	18.1	0.323587	0.220168	0.0500598	3.30898e-07	P09471-2;P09471	Guanine nucleotide-binding protein G(o) subunit alpha	GNAO1
14.9364	16.7441	17.058	10	10	26.8	0.136421	0.25581	0.23025	9.56187e-10	O43493;O43493-5;O43493-3;O43493-7;O43493-4;O43493-6	Trans-Golgi network integral membrane protein 2	TGOLN2
16.8586	17.1439	18.8217	3	3	15.8	0.242561	0.419978	0.320497	0.000184811	P24592;A0A3B3IUE0;F8VYK9	Insulin-like growth factor-binding protein 6	IGFBP6
17.8849	18.7499	19.8204	11	11	31.5	0.246965	0.231148	0.344876	8.09695e-05	Q96RS6-3;Q96RS6-2;Q96RS6	NudC domain-containing protein 1	NUDCD1
16.6021	16.0566	18.5172	3	3	2.9	0.403431	0.35285	0.216502	0.0003063	E9PMC9;Q7Z589-2;Q7Z589-6;Q7Z589;Q7Z589-5;Q7Z589-4;Q7Z589-7	Protein EMSY	C11orf30;EMSY
14.236	15.0215	16.6674	2	2	1.2	0.215434	0.29921	0.525464	0.000443017	A0A087WU78;A0A087WWC4;Q6T4R5-4;Q6T4R5-3;Q6T4R5-2;Q6T4R5	Nance-Horan syndrome protein	NHS
16.227	17.9403	18.2798	17	16	7.8	0.244851	0.234531	0.339964	0.000170424	Q13315	Serine-protein kinase ATM	ATM
15.4277	16.1967	16.9838	14	14	40.1	0.144271	0.154295	0.208399	1.18404e-08	P30533;A0A3B3IRQ7	Alpha-2-macroglobulin receptor-associated protein	LRPAP1
13.2825	12.8165	15.0591	4	4	21.9	0.142836	0.443549	0.0137348	0.000572753	Q6ZUT6-2;Q6ZUT6-4;Q6ZUT6	Uncharacterized protein C15orf52	C15orf52
15.9442	17.2669	18.1474	16	10	39.9	0.165505	0.14088	0.250026	6.88276e-07	P16298;P16298-4;P16298-3;Q5F2F8;P16298-2	Serine/threonine-protein phosphatase 2B catalytic subunit beta isoform;Serine/threonine-protein phosphatase	PPP3CB
16.4844	17.4438	18.2506	102	99	38	0.199617	0.251887	0.575114	0.000642092	A4UGR9-2;A4UGR9-3;A4UGR9;A4UGR9-8	Xin actin-binding repeat-containing protein 2	XIRP2
14.4422	14.6403	15.6607	10	9	20.6	0.234911	0.2576	0.259092	8.83555e-05	Q99797	Mitochondrial intermediate peptidase	MIPEP
15.0527	16.309	17.3903	12	12	39.3	0.139447	0.334841	0.47771	1.50387e-05	J3QL71;Q96FV2;Q96FV2-2;J3QRJ1;J3QR84	Secernin-2	SCRN2
13.9073	15.3119	15.9457	14	12	28.9	0.104782	0.270989	0.27199	5.41238e-09	H3BLV9;Q96SB4-4;Q96SB4;Q96SB4-3	SRSF protein kinase 1	SRPK1
14.8579	14.96	17.0357	12	12	19.6	0.153106	0.147314	0.175248	2.38036e-08	Q5VY60;Q7Z4H7-3;Q7Z4H7;Q5SYF9	HAUS augmin-like complex subunit 6	HAUS6
13.2095	14.5658	14.7398	4	4	59.6	0.261032	0.154078	0.302971	0.000521859	I3L267;Q86WC6	Protein phosphatase 1 regulatory subunit 27	PPP1R27
14.7517	16.0483	16.5913	16	16	53	0.150671	0.208934	0.309545	8.01003e-07	Q9BXI3	Cytosolic 5-nucleotidase 1A	NT5C1A
17.3338	18.3801	18.9164	15	15	52.6	0.137669	0.116703	0.161846	1.00043e-08	Q96MG2	Junctional sarcoplasmic reticulum protein 1	JSRP1
20.5093	21.6067	22.0353	24	23	85.1	0.198037	0.255922	0.332501	0.000101217	P00568;Q5T9B7	Adenylate kinase isoenzyme 1	AK1
14.7083	16.1548	16.3575	3	3	32.7	0.163001	0.155043	0.263596	2.48213e-06	Q99584	Protein S100-A13	S100A13
19.4495	20.401	22.0816	15	9	9.5	0.24155	0.215851	0.392396	0.000591191	Q9UIW2	Plexin-A1	PLXNA1
19.0069	20.9906	21.747	14	13	10.2	0.192176	0.243339	0.365462	8.56079e-05	O00443	Phosphatidylinositol 4-phosphate 3-kinase C2 domain-containing subunit alpha	PIK3C2A
17.2666	19.6546	19.6267	25	25	17.9	0.151737	0.216572	0.274324	6.716e-07	Q8IZH2-2;Q8IZH2;H7C5E4	5-3 exoribonuclease 1	XRN1
16.3759	17.0201	18.3348	13	12	5.5	0.147571	0.224064	0.439093	4.82554e-05	Q96L91-3;Q96L91-5;Q96L91-2;Q96L91;Q96L91-4	E1A-binding protein p400	EP400
20.857	21.8367	22.3971	40	33	84.9	0.206703	0.243402	0.322548	0.000210057	P00558;P00558-2	Phosphoglycerate kinase 1	PGK1
13.0189	14.7257	14.3295	3	3	38.2	0.246696	0.333486	0.171577	3.13562e-05	H0YNK8;Q5J8M3-2;Q5J8M3;S4R329;H0YK61;H0YNK0;H0YLP8;Q5J8M3-3	ER membrane protein complex subunit 4	EMC4
16.3995	16.7156	17.6813	15	9	38.9	0.243132	0.189958	0.227132	0.000348299	P12081-4;P12081;B3KWE1;P12081-3;P12081-2;B4DDD8;B4E1C5;E7ETE2	Histidine--tRNA ligase, cytoplasmic	HARS
16.8435	16.7876	18.0224	12	6	75.2	0.189836	0.196091	0.169685	3.69541e-05	P62937;F8WE65;C9J5S7	Peptidyl-prolyl cis-trans isomerase A;Peptidyl-prolyl cis-trans isomerase A, N-terminally processed;Peptidyl-prolyl cis-trans isomerase	PPIA
15.5567	16.9347	17.1677	34	33	26.4	0.19041	0.218546	0.223606	3.98084e-05	Q96L96	Alpha-protein kinase 3	ALPK3
12.1745	13.3926	13.9163	3	3	31.5	0.207212	0.188864	0.318238	0.000148964	H7BZW6;O00422;O00422-2;U3KPY7	Histone deacetylase complex subunit SAP18	SAP18
13.6819	14.2189	15.2063	4	4	9.5	0.147239	0.300335	0.159799	0.00112	Q9ULG6-2;Q9ULG6;Q9ULG6-5;Q9ULG6-4	Cell cycle progression protein 1	CCPG1
14.575	14.6991	16.2938	14	13	54.1	0.191427	0.199316	0.283271	2.78693e-05	Q13501;Q13501-2;E7EMC7	Sequestosome-1	SQSTM1
15.104	17.0447	17.0349	6	6	8.4	0.323891	0.336357	0.187509	0.000234627	E9PDU5;A0A087X295;Q9NNW5	WD repeat-containing protein 6	WDR6
14.6195	15.4131	16.1211	8	8	28.2	0.156628	0.144398	0.180946	3.39915e-07	A0A0J9YWK3;A0A3B3IU00;O75128-5;O75128-4;O75128-3;O75128;O75128-7;O75128-2;H7C1N2;J3KR05	Protein cordon-bleu	COBL
15.312	16.1944	16.9294	43	15	36.3	0.134524	0.183527	0.178832	5.93483e-08	G5EA03;Q9UPQ0-3;H0Y8P3;Q9UPQ0-8;Q9UPQ0-6;E7EPK0;E9PDJ9;Q9UPQ0-9;Q9UPQ0-5	LIM and calponin homology domains-containing protein 1	LIMCH1
16.5636	17.6072	18.1207	26	26	45.8	0.125194	0.121364	0.164484	1.59312e-08	Q9HDC5	Junctophilin-1	JPH1
19.3317	20.0898	20.8973	26	26	29.6	0.106044	0.127836	0.151225	2.04233e-10	Q13061	Triadin	TRDN
15.5622	15.928	16.815	17	17	10.7	0.224014	0.208509	0.188962	3.53938e-05	Q5JSZ5;A0A494C0D3;Q5JSZ5-5	Protein PRRC2B	PRRC2B
17.7659	17.9985	18.7266	7	7	78.7	0.216617	0.185491	0.184236	0.000397622	P62942;Q5W0X3;A0A087WZM5	Peptidyl-prolyl cis-trans isomerase FKBP1A;Peptidyl-prolyl cis-trans isomerase	FKBP1A
16.7998	18.5499	18.6187	23	23	31.3	0.174929	0.206643	0.284694	6.29083e-05	P55265-5;P55265;P55265-4;A0A3B3IRQ9;H0YCK3;P55265-3;P55265-2;A0A3B3ISX1	Double-stranded RNA-specific adenosine deaminase	ADAR
14.0399	14.9953	15.5522	12	11	53.6	0.166184	0.201719	0.247771	9.69354e-06	P36959	GMP reductase 1	GMPR
15.3596	16.1497	16.6202	22	17	40	0.161038	0.199611	0.238298	1.42749e-05	P51812;B1AXG1;B7ZB17;B4DG22	Ribosomal protein S6 kinase alpha-3	RPS6KA3
14.1473	15.5459	15.9889	14	2	24.2	0.155907	0.224345	0.307438	4.09052e-05	Q58WW2-3;Q58WW2-4;Q58WW2-2	DDB1- and CUL4-associated factor 6	DCAF6
15.373	16.1109	16.5802	5	5	25.9	0.210317	0.191076	0.173654	4.1038e-05	K7ELQ9;Q6UW68;K7EM09;K7EPR0	Transmembrane protein 205	TMEM205
13.9948	15.587	15.668	5	5	12.9	0.421378	0.115647	0.0798432	0.00048288	Q96QG7-2;Q96QG7	Myotubularin-related protein 9	MTMR9
16.2293	16.7309	17.5905	6	6	21.4	0.132163	0.175558	0.188948	3.34858e-07	O14657	Torsin-1B	TOR1B
13.4546	13.8066	15.0327	2	2	9	0.225337	0.291332	0.255325	0.000850582	A0A0D9SEI0;Q9P0P8	Uncharacterized protein C6orf203	C6orf203
20.232	21.3252	21.5871	42	40	61.7	0.144577	0.12011	0.173509	1.91403e-06	P08237;P08237-3;P08237-2;A0A2R8Y891;F8VZI0	ATP-dependent 6-phosphofructokinase, muscle type	PFKM
18.0218	19.0526	19.3476	18	17	57.8	0.160952	0.144204	0.214511	2.01169e-05	O00757	Fructose-1,6-bisphosphatase isozyme 2	FBP2
15.1143	15.281	16.5676	8	8	7.4	0.132799	0.273393	0.121856	2.15776e-07	A0A0A0MSU4;O94911;O94911-3;A0A075B774	ATP-binding cassette sub-family A member 8	ABCA8
14.7085	15.2757	15.5815	3	3	15.4	0.225834	0.165029	0.195899	0.000206883	P49207	60S ribosomal protein L34	RPL34
14.7516	15.5815	16.0755	12	12	31.4	0.222795	0.173748	0.229598	0.000337703	Q9BRK3-3;Q9BRK3;Q9BRK3-2;Q9BRK3-4	Matrix-remodeling-associated protein 8	MXRA8
14.6119	16.9946	15.8793	4	4	18.4	0.274256	0.288435	0.186342	0.000428907	O95758-7;O95758-1;O95758-6;O95758-2;O95758;O95758-5;O95758-4	Polypyrimidine tract-binding protein 3	PTBP3
15.4411	17.2257	16.6122	9	7	23	0.154549	0.143413	0.309205	0.000126535	B4DR61;P61619;P61619-3	Protein transport protein Sec61 subunit alpha isoform 1	SEC61A1
15.5016	15.8654	17.0426	14	14	58.4	0.161765	0.129795	0.256679	6.65594e-05	P23396;E9PPU1;P23396-2;E9PL09;H0YEU2;F2Z2S8;H0YF32;H0YCJ7	40S ribosomal protein S3	RPS3
17.1256	17.8063	18.1242	19	17	8.8	0.188642	0.238225	0.306563	0.000262283	Q68DQ2	Very large A-kinase anchor protein	CRYBG3
14.7722	15.0788	16.3618	11	10	28.6	0.200552	0.319826	0.199171	0.000129105	P32189-1;P32189-4;P32189-2;P32189;Q14409	Glycerol kinase;Putative glycerol kinase 3	GK;GK3P
15.1249	15.8324	16.5467	5	5	31.6	0.186383	0.21758	0.175744	0.00033513	Q9H8H3;H0YI09;F8VQX6	Methyltransferase-like protein 7A	METTL7A
14.0521	15.2412	15.6622	13	13	27.6	0.143474	0.168159	0.237555	4.92236e-06	Q86TU7;Q6NXR6;Q86TU7-3;Q86TU7-2	Histone-lysine N-methyltransferase setd3	SETD3
13.8175	14.1362	14.9756	5	5	37	0.170361	0.186584	0.128806	3.40722e-05	P01034	Cystatin-C	CST3
13.1774	14.0318	14.4629	6	6	25.8	0.211532	0.196326	0.2802	0.000601139	Q08209-2;Q08209;Q08209-3;E7ETC2;Q08209-5;Q08209-4;E9PPC8;E9PK68	Serine/threonine-protein phosphatase 2B catalytic subunit alpha isoform;Serine/threonine-protein phosphatase	PPP3CA
16.4116	17.8939	18.1445	20	20	25.1	0.111025	0.159597	0.26623	1.03921e-06	Q15042;Q15042-4;Q15042-3	Rab3 GTPase-activating protein catalytic subunit	RAB3GAP1
15.3603	15.7749	16.7628	9	3	25.9	0.186944	0.211627	0.229786	0.000665755	I3L0A0;Q13404;Q13404-7;Q13404-1;Q13404-2;Q13404-8;G3V2F7	Ubiquitin-conjugating enzyme E2 variant 1	TMEM189-UBE2V1;UBE2V1
14.6922	15.7182	16.676	11	6	52.6	0.165916	0.259497	0.383489	0.000489147	P62873;P62873-2;F6UT28;B3KVK2	Guanine nucleotide-binding protein G(I)/G(S)/G(T) subunit beta-1	GNB1
14.3207	14.9802	15.7838	27	26	35.6	0.138075	0.151962	0.245762	1.21071e-05	Q9BSJ8-2;Q9BSJ8	Extended synaptotagmin-1	ESYT1
13.5585	14.3666	15.0195	7	6	26.5	0.190723	0.161091	0.165841	6.60818e-05	Q53FA7;H7BZH6;Q53FA7-2	Quinone oxidoreductase PIG3	TP53I3
15.036	16.5967	16.5956	12	12	20.6	0.202302	0.206427	0.162802	0.000173729	Q9NUQ8;Q9NUQ8-2	ATP-binding cassette sub-family F member 3	ABCF3
14.7208	15.8685	15.8588	14	13	30	0.177103	0.165299	0.257624	0.00032559	Q8NHH9;Q8NHH9-5;Q8NHH9-3;Q8NHH9-2;Q8NHH9-4;B5MCN0;C9JQQ5	Atlastin-2	ATL2
14.8428	15.117	15.7264	6	6	43.7	0.204092	0.214958	0.231899	0.00053579	Q5VVC8;P62913-2;P62913	60S ribosomal protein L11	RPL11
14.7016	15.4328	16.0971	4	4	20.8	0.126043	0.176802	0.195251	1.21775e-06	D6RBW1;P06730;P06730-3;P06730-2;H0Y8J7	Eukaryotic translation initiation factor 4E	EIF4E
22.7621	23.6301	24.1494	28	28	58.8	0.0753583	0.0828459	0.159884	5.82284e-12	P31415	Calsequestrin-1	CASQ1
16.9028	17.6743	18.1831	12	11	22.7	0.21575	0.216215	0.173316	0.000271981	O43395	U4/U6 small nuclear ribonucleoprotein Prp3	PRPF3
17.2473	18.3977	18.8466	7	7	86.1	0.156438	0.205945	0.31945	0.000230292	P36871;A0A3B3ITK7;P36871-3	Phosphoglucomutase-1	PGM1
16.4057	16.8982	17.9291	19	19	35.8	0.132774	0.174938	0.257257	1.72978e-05	P55290;P55290-4;P55290-5	Cadherin-13	CDH13
15.0408	16.0847	16.3628	17	1	46.2	0.171868	0.180075	0.240694	0.000191984	K7ELL7;P14314	Glucosidase 2 subunit beta	PRKCSH
15.0019	16.1018	16.2924	11	11	37.2	0.14537	0.210412	0.235407	2.6447e-05	A0A1W2PPC1;A8MZF0	Proline-rich protein 33	PRR33
13.7069	13.5397	14.6798	8	7	28.3	0.185437	0.223109	0.217355	0.000278503	Q14558-2;Q14558	Phosphoribosyl pyrophosphate synthase-associated protein 1	PRPSAP1
22.0932	23.1829	23.2262	66	7	83.8	0.160319	0.178054	0.216421	0.000171712	P14618-2;H3BTN5;H3BR70	Pyruvate kinase PKM;Pyruvate kinase	PKM
16.4316	17.5378	17.8635	27	27	25.6	0.113141	0.16648	0.285796	7.63498e-06	Q86UU1-2;Q86UU1;Q86UU1-3	Pleckstrin homology-like domain family B member 1	PHLDB1
15.6509	15.7707	17.3078	18	18	8.5	0.161561	0.230917	0.220722	5.60177e-05	E7ETD6;E9PE19;A0A2R8Y7Q1;Q12830-4;Q12830;F5GXF5;Q12830-2;A0A0A0MR81	Nucleosome-remodeling factor subunit BPTF	BPTF
16.6692	17.4167	17.9209	18	4	44.6	0.0743058	0.0942883	0.123514	1.25755e-12	Q02641-2;Q02641-3	Voltage-dependent L-type calcium channel subunit beta-1	CACNB1
14.3245	15.1513	15.8167	20	19	27.9	0.15299	0.174393	0.204923	5.07024e-05	Q13683-9;Q13683-3;Q13683;J3KNV4;Q13683-7;Q13683-10;Q13683-13	Integrin alpha-7;Integrin alpha-7 heavy chain;Integrin alpha-7 light chain;Integrin alpha-7 70 kDa form	ITGA7
14.5498	15.4185	15.8972	17	16	48.6	0.150471	0.137824	0.218463	5.19083e-05	Q86YM7;Q86YM6;Q86YM7-2	Homer protein homolog 1	HOMER1
16.6416	17.4269	17.9149	15	5	60.7	0.0937451	0.152633	0.147275	3.29226e-09	B1ALA9;P60891;P60891-2;A0A2R8Y7H4;B7ZB02	Ribose-phosphate pyrophosphokinase 1	PRPS1
16.2903	17.3905	17.5629	14	14	13.7	0.186545	0.289959	0.191978	0.000452906	P78357	Contactin-associated protein 1	CNTNAP1
12.9509	13.6797	14.075	1	1	47.4	0.145213	0.208605	0.200861	2.51301e-05	Q13586;E9PNJ4;H0YDB2	Stromal interaction molecule 1	STIM1
16.5378	17.063	18.0447	11	10	52.4	0.196514	0.197943	0.255306	0.000398782	P78406;E9PQ57;E9PPG9	mRNA export factor	RAE1
15.3361	14.8238	16.7895	8	8	18.6	0.232938	0.288039	0.143626	0.000471941	Q9UQ13;Q9UQ13-2;X6RI37	Leucine-rich repeat protein SHOC-2	SHOC2
16.2789	17.2283	17.8499	31	31	18.8	0.161172	0.175529	0.298575	0.000444859	B1ALM3;Q13698	Voltage-dependent L-type calcium channel subunit alpha-1S	CACNA1S
13.9429	14.6867	15.5498	20	20	29	0.156583	0.204273	0.213438	0.000136229	P22059	Oxysterol-binding protein 1	OSBP
14.0861	15.4061	15.2979	11	1	9	0.161146	0.15543	0.0715987	3.10864e-06	Q5T200-2	Zinc finger CCCH domain-containing protein 13	ZC3H13
15.1982	15.9988	16.4387	17	16	32.2	0.170611	0.243636	0.171627	9.87691e-05	Q12797;Q12797-10	Aspartyl/asparaginyl beta-hydroxylase	ASPH
14.7692	15.1884	15.8056	5	5	45.9	0.111181	0.141915	0.147359	1.14308e-06	Q8N5K1;D6RCF4	CDGSH iron-sulfur domain-containing protein 2	CISD2
14.1071	14.5594	15.4745	25	24	42.8	0.178644	0.184296	0.228855	0.000337112	O95340;O95340-2	Bifunctional 3-phosphoadenosine 5-phosphosulfate synthase 2;Sulfate adenylyltransferase;Adenylyl-sulfate kinase	PAPSS2
14.7664	15.3088	16.1617	21	21	50.3	0.129882	0.160243	0.204979	7.52536e-06	Q86UE4;E5RJU9	Protein LYRIC	MTDH
16.0537	17.0773	17.2869	39	24	19.8	0.15853	0.179678	0.0988289	0.000110618	A0A075B749;Q5VU43-3;A0A087WX83;A0A087WVF8;A0A0A0MRM1;Q5VU43;Q5VU43-4;Q5VU43-6;Q5VU43-7	Myomegalin	PDE4DIP
19.737	20.4817	21.0627	29	27	68.7	0.0711012	0.0947103	0.133854	6.9462e-12	O00499-9;O00499-7;O00499-4;O00499-6;O00499-2;O00499-10;O00499-8;O00499-11;O00499-3;O00499-5;O00499	Myc box-dependent-interacting protein 1	BIN1
17.7448	17.636	19.4968	5	5	24	0.126403	0.191895	0.280872	8.36208e-05	Q9NPA0;H0YDT8;H0YDX2	ER membrane protein complex subunit 7	EMC7
14.9846	15.7803	16.3142	17	17	43.3	0.151842	0.15597	0.212679	0.000165787	Q13884;A0A3B3ITC2;Q13884-2	Beta-1-syntrophin	SNTB1
15.8372	15.9144	17.2018	20	20	42.8	0.114498	0.167185	0.214923	4.0364e-06	Q9Y3Z3;A0A2R8YCS7;Q9Y3Z3-3;Q9Y3Z3-4;A0A2R8YD90;A0A2R8YF51;A0A2R8Y5D2	Deoxynucleoside triphosphate triphosphohydrolase SAMHD1	SAMHD1
17.9582	18.461	19.0873	24	24	56.4	0.073904	0.0953447	0.115001	2.04361e-11	Q9UKS6;A0A0C4DGG1;E9PIY1	Protein kinase C and casein kinase substrate in neurons protein 3	PACSIN3
18.1564	18.4078	19.3683	181	180	54.3	0.136148	0.171977	0.255342	0.000172753	Q09666	Neuroblast differentiation-associated protein AHNAK	AHNAK
16.699	17.5901	17.9652	42	40	45.3	0.13113	0.114211	0.247685	0.00010947	P54289;P54289-4;P54289-5;P54289-3;P54289-2	Voltage-dependent calcium channel subunit alpha-2/delta-1;Voltage-dependent calcium channel subunit alpha-2-1;Voltage-dependent calcium channel subunit delta-1	CACNA2D1
15.5911	17.0057	17.1095	20	19	15.9	0.130366	0.170519	0.237514	4.99109e-05	Q7LBC6;Q7LBC6-2	Lysine-specific demethylase 3B	KDM3B
14.8441	15.7988	16.2587	10	10	38.8	0.136505	0.192811	0.242155	0.000261803	Q14257;Q14257-2;H0YL43;A8MXP8	Reticulocalbin-2	RCN2
18.8256	19.2279	19.9608	10	9	61.7	0.135841	0.216496	0.264454	0.00028022	P0DP25;P0DP24;P0DP23;H0Y7A7;E7ETZ0;E7EMB3;Q96HY3;G3V361;G3V226		CALM2;CALM1
15.4846	16.2241	16.6408	14	14	54.3	0.123861	0.173433	0.198665	3.63106e-05	Q9Y3F4;Q9Y3F4-2	Serine-threonine kinase receptor-associated protein	STRAP
14.7036	14.8873	15.8584	37	36	43.2	0.132257	0.182794	0.213912	0.000143654	P09874	Poly [ADP-ribose] polymerase 1	PARP1
17.6069	18.6549	18.6708	13	13	62.2	0.143484	0.155894	0.195696	0.000299668	Q8TDC0;Q8TDC0-2	Myozenin-3	MYOZ3
17.5724	18.164	18.7026	86	82	52	0.117446	0.182501	0.20365	4.29153e-05	O75923;O75923-14;O75923-4;O75923-10;O75923-2;O75923-8;O75923-3;O75923-9;O75923-6;O75923-12;O75923-5;O75923-11;O75923-7;O75923-13;O75923-15	Dysferlin	DYSF
15.9024	16.3893	16.7608	3	3	11.6	0.0962551	0.240268	0.252582	0.000219131	Q5VYS4	Mesenteric estrogen-dependent adipogenesis protein	MEDAG
17.026	17.3529	18.2489	30	30	44.9	0.0986748	0.137577	0.1664	2.22088e-06	Q96AQ6-2;Q96AQ6;Q96AQ6-3	Pre-B-cell leukemia transcription factor-interacting protein 1	PBXIP1
14.2559	15.0859	15.1957	31	29	29.6	0.0731383	0.171719	0.145723	7.67459e-08	Q15021;E7EN77	Condensin complex subunit 1	NCAPD2
14.2676	15.0598	15.5557	9	9	15.9	0.115475	0.170434	0.183721	3.70655e-05	O00534;B4DHS6;O00534-3;O00534-2;O00534-4	von Willebrand factor A domain-containing protein 5A	VWA5A
