# Supplementary material for: Signatures of muscle disuse in spaceflight and bed rest revealed by single muscle fiber proteomics
Source: PNAS Nexus. 2022 Jun 11;1(3):pgac086. doi: 10.1093/pnasnexus/pgac086 (PMC9896895; doi:10.1093/pnasnexus/pgac086)
Supplement: pgac086_Supplemental_Files [file pgac086_supplemental_files.zip › PNASNEXUS-PNASNEXUS-2022-00455-T-s07.xlsx]

## Sheet: 733 ANOVA posthoc significant
Table S7. Proteins with significantly different expression between at least two bed rest times (ANOVA and Tukey's post-hoc tests). LFQ intensity Log2.
BR0 median	BR5 median	BR10 median	Razor + unique peptides	Unique peptides	ANOVA p value	SEM BR0	SEM BR5	SEM BR10	Majority protein IDs	Protein names	Gene names	Significant pairs
18.5538	16.7805	16.311	102	99	1.08946e-12	0.232026	0.17686	0.231785	A4UGR9-2;A4UGR9-3;A4UGR9;A4UGR9-8	Xin actin-binding repeat-containing protein 2	XIRP2	BR0>BR10;BR0>BR5
22.3194	22.6195	22.9633	29	29	7.3505e-08	0.247021	0.0998678	0.117704	P60174-1;P60174;P60174-4;U3KPZ0	Triosephosphate isomerase	TPI1	BR5>BR0;BR10>BR0
18.0191	18.7642	18.7822	13	13	9.75233e-08	0.196167	0.126221	0.138804	Q96DG6	Carboxymethylenebutenolidase homolog	CMBL	BR10>BR0;BR5>BR0
19.6186	20.3728	20.366	12	12	1.92927e-07	0.174196	0.12442	0.126183	P09382	Galectin-1	LGALS1	BR10>BR0;BR5>BR0
17.714	18.3884	18.1445	15	1	3.66696e-07	0.137078	0.108621	0.0908331	Q32Q12;P22392-2;P22392;J3KPD9;E7ERL0	Nucleoside diphosphate kinase;Nucleoside diphosphate kinase B	NME1-NME2;NME2;NME1	BR10>BR0;BR5>BR0
17.2726	15.2743	13.868	16	16	4.73613e-07	0.349636	0.261734	0.349302	P01011;G3V595;G3V3A0	Alpha-1-antichymotrypsin;Alpha-1-antichymotrypsin His-Pro-less	SERPINA3	BR5>BR10;BR0>BR10;BR0>BR5
18.3235	18.9922	19.1904	11	11	6.38492e-07	0.185514	0.129089	0.108652	P02794;G3V192;G3V1D1	Ferritin heavy chain;Ferritin heavy chain, N-terminally processed;Ferritin	FTH1	BR5>BR0;BR10>BR0
15.7913	13.7206	13.4614	38	36	8.76429e-07	0.25885	0.264511	0.290542	P08603	Complement factor H	CFH	BR0>BR10;BR0>BR5
20.6691	21.3802	21.3513	22	17	1.18958e-06	0.129402	0.112679	0.089863	Q9Y281;Q9Y281-3	Cofilin-2	CFL2	BR10>BR0;BR5>BR0
18.477	19.1546	19.541	20	20	1.32772e-06	0.288299	0.19888	0.171504	P15121;E9PCX2	Aldose reductase	AKR1B1	BR5>BR0;BR10>BR0
23.5275	23.9563	24.1342	39	1	1.60062e-06	0.219099	0.106073	0.10302	P04406;E7EUT5	Glyceraldehyde-3-phosphate dehydrogenase	GAPDH	BR5>BR0;BR10>BR0
19.9701	20.5637	20.6221	38	25	2.06234e-06	0.29767	0.125253	0.125936	P06744;A0A2U3TZU2;A0A0A0MTS2;P06744-2;K7EQ48;A0A0J9YXP8;A0A2R8Y6C7;A0A0J9YYH3;A0A0J9YX90	Glucose-6-phosphate isomerase	GPI	BR5>BR0;BR10>BR0
17.8135	18.2162	18.4541	28	28	2.36607e-06	0.13306	0.0671526	0.0705991	P31948;P31948-2;P31948-3;F5H783	Stress-induced-phosphoprotein 1	STIP1	BR5>BR0;BR10>BR0
17.5087	16.6565	15.888	9	6	2.56205e-06	0.230494	0.234282	0.234631	A0A286YES1;A0A4W9A917;P01860	Ig gamma-3 chain C region	IGHG3	BR0>BR10;BR0>BR5
21.0597	21.3908	21.804	40	33	3.26219e-06	0.304588	0.13107	0.173606	P00558;P00558-2	Phosphoglycerate kinase 1	PGK1	BR5>BR0;BR10>BR0
21.7769	22.0738	22.1077	27	16	3.33631e-06	0.261774	0.11737	0.142985	P15259	Phosphoglycerate mutase 2	PGAM2	BR10>BR0;BR5>BR0
22.4785	23.0377	22.8191	23	23	3.41261e-06	0.320484	0.149911	0.151249	P07451	Carbonic anhydrase 3	CA3	BR10>BR0;BR5>BR0
22.8751	23.1494	23.3786	51	26	3.46705e-06	0.132795	0.0926657	0.0913153	P13929;P13929-2;E5RGZ4;P13929-3;K7EKN2;K7EPM1	Beta-enolase;Enolase	ENO3	BR5>BR0;BR10>BR0
25.3835	25.6406	25.6825	31	7	4.23563e-06	0.230008	0.0925048	0.104451	P02144;B0QYF8;F2Z2F1;Q8WVH6	Myoglobin	MB	BR10>BR0;BR5>BR0
20.5192	21.1521	21.2926	14	14	4.6006e-06	0.275004	0.138306	0.146776	P30086	Phosphatidylethanolamine-binding protein 1;Hippocampal cholinergic neurostimulating peptide	PEBP1	BR5>BR0;BR10>BR0
18.2039	19.0869	18.9483	10	10	4.86187e-06	0.163744	0.117752	0.133336	P10768;X6RA14;H7BZT7	S-formylglutathione hydrolase	ESD	BR10>BR0;BR5>BR0
19.4098	20.1293	19.9176	23	23	5.73471e-06	0.303087	0.154848	0.151531	P17174;P17174-2	Aspartate aminotransferase, cytoplasmic	GOT1	BR10>BR0;BR5>BR0
14.5256	16.0088	15.6885	10	9	5.81696e-06	0.184522	0.183586	0.122123	H3BLU7;O43488	Aflatoxin B1 aldehyde reductase member 2	AKR7A2	BR5>BR0;BR10>BR0
20.3197	20.7099	20.7528	46	8	6.16726e-06	0.186825	0.107481	0.111663	P36871-2	Phosphoglucomutase-1	PGM1	BR5>BR0;BR10>BR0
22.4103	22.8375	22.8906	66	7	7.99604e-06	0.233131	0.11563	0.113552	P14618-2;H3BTN5;H3BR70	Pyruvate kinase PKM;Pyruvate kinase	PKM	BR5>BR0;BR10>BR0
18.2944	18.595	19.0158	36	19	8.78936e-06	0.155735	0.107687	0.106465	P50395;P50395-2;Q5SX87	Rab GDP dissociation inhibitor beta	GDI2	BR5>BR0;BR10>BR0
20.7937	21.2523	21.4347	24	23	9.07569e-06	0.296118	0.141378	0.162498	P00568;Q5T9B7	Adenylate kinase isoenzyme 1	AK1	BR5>BR0;BR10>BR0
15.8627	13.8789	14.0527	70	63	1.1136e-05	0.292732	0.226307	0.277283	CON__ENSEMBL:ENSBTAP00000024146			BR0>BR5;BR0>BR10
14.6594	13.6883	14.6202	6	6	1.33585e-05	0.146992	0.163099	0.150101	A0A1B0GV45			BR10>BR5;BR0>BR5
19.5409	19.9285	19.7952	37	26	1.45901e-05	0.129191	0.096685	0.0885409	A0A0G2JIW1;P0DMV9;P0DMV8;P0DMV8-2;V9GZ37	Heat shock 70 kDa protein 1B;Heat shock 70 kDa protein 1A	HSPA1B;HSPA1A	BR10>BR0;BR5>BR0
18.7353	19.1799	19.3822	47	43	1.56262e-05	0.182045	0.109914	0.104079	E9PLK3;P55786;P55786-2	Puromycin-sensitive aminopeptidase	NPEPPS	BR5>BR0;BR10>BR0
14.7722	15.4221	15.3866	16	15	1.66087e-05	0.134002	0.109147	0.105247	P53041;H0YDU8;A8MU39	Serine/threonine-protein phosphatase 5;Serine/threonine-protein phosphatase	PPP5C	BR10>BR0;BR5>BR0
16.1933	16.952	17.1622	7	5	1.99284e-05	0.204215	0.131598	0.123053	U3KQE2;A0A075B7C0;A0A0C4DGQ5;P04632;K7EM73;K7EIV0;K7ELJ7	Calpain small subunit 1	CAPNS1	BR5>BR0;BR10>BR0
17.8771	18.2382	18.3704	39	39	2.41365e-05	0.220318	0.126922	0.13613	P48147;A0A499FJL1	Prolyl endopeptidase	PREP	BR10>BR0;BR5>BR0
21.8377	22.4563	22.3243	23	23	2.48552e-05	0.154666	0.100361	0.0936036	P02511;E9PR44;A0A024R3B9;E9PNH7;E9PJL7	Alpha-crystallin B chain	CRYAB	BR10>BR0;BR5>BR0
14.9145	13.639	13.4627	8	8	3.15085e-05	0.357979	0.198466	0.293167	A4D1E9;A4D1E9-2;C9J8R7;C9JNI1	GTP-binding protein 10	GTPBP10	BR0>BR10;BR0>BR5
16.1056	13.7833	12.9887	35	26	3.19852e-05	0.384575	0.294044	0.27906	P00450;E9PFZ2;H7C5R1	Ceruloplasmin	CP	BR0>BR10;BR0>BR5
20.1204	20.546	20.6823	24	23	3.20116e-05	0.307586	0.125681	0.186222	P21695;P21695-2	Glycerol-3-phosphate dehydrogenase [NAD(+)], cytoplasmic	GPD1	BR5>BR0;BR10>BR0
18.9231	17.0513	16.4104	23	22	3.50314e-05	0.338694	0.255524	0.238919	P02647;F8W696	Apolipoprotein A-I;Proapolipoprotein A-I;Truncated apolipoprotein A-I	APOA1	BR0>BR10;BR0>BR5
20.7268	21.3506	20.9913	20	13	3.52457e-05	0.259292	0.13789	0.125682	P40925;P40925-3;P40925-2;B9A041;C9JF79;B8ZZ51	Malate dehydrogenase, cytoplasmic;Malate dehydrogenase	MDH1	BR10>BR0;BR5>BR0
19.3057	19.5744	19.5438	45	18	4.61382e-05	0.228863	0.121206	0.109924	P08133;P08133-2;E7EMC6	Annexin A6;Annexin	ANXA6	BR10>BR0;BR5>BR0
20.9935	21.2468	21.2986	53	4	4.69911e-05	0.076753	0.0687336	0.0493291	P11142;E9PKE3;P11142-2;E9PNE6	Heat shock cognate 71 kDa protein	HSPA8	BR5>BR0;BR10>BR0
16.7246	17.1378	17.3859	3	3	4.96417e-05	0.172533	0.136067	0.130786	P14174	Macrophage migration inhibitory factor	MIF	BR5>BR0;BR10>BR0
19.5589	15.2566	14.954	137	136	5.17705e-05	0.403861	0.371697	0.327749	Q86VF2-5	Immunoglobulin-like and fibronectin type III domain-containing protein 1	IGFN1	BR0>BR10;BR0>BR5
16.5793	15.0401	13.8824	11	11	5.24919e-05	0.289804	0.277558	0.310796	A0A1B0GUU9;P01871;P01871-2	Ig mu chain C region	IGHM	BR0>BR10
19.0459	18.4633	17.5427	22	20	5.95304e-05	0.211515	0.198661	0.264557	P06727	Apolipoprotein A-IV	APOA4	BR5>BR10;BR0>BR10
21.1225	21.8433	21.5476	36	35	6.20972e-05	0.186119	0.14662	0.16563	Q13642-5;Q13642-4;Q13642-1;Q5JXI8;Q13642;A0A494C0D6;Q5JXI2;Q5JXI3;Q5JXH7;Q5JXH8;Q13642-3;A0A0D9SFZ9	Four and a half LIM domains protein 1	FHL1	BR10>BR0;BR5>BR0
16.6168	15.8386	15.2589	10	10	6.9949e-05	0.227076	0.232644	0.2182	P20340-2;P20340;P20340-4	Ras-related protein Rab-6A	RAB6A	BR0>BR10;BR0>BR5
17.3696	17.7821	17.9028	20	20	7.19426e-05	0.222944	0.146982	0.134035	X6RM59;Q9H0P0-3;Q9H0P0-2;Q9H0P0-1;Q9H0P0;B9A035	5-nucleotidase;Cytosolic 5-nucleotidase 3A	NT5C3A	BR5>BR0;BR10>BR0
12.7918	11.0198	11.4794	5	5	7.35761e-05	0.331454	0.150079	0.197496	Q9BSK4	Protein fem-1 homolog A	FEM1A	BR0>BR5;BR0>BR10
19.0497	18.086	17.4251	2	2	7.51639e-05	0.228443	0.175939	0.175216	Q66GS9	Centrosomal protein of 135 kDa	CEP135	BR0>BR10;BR0>BR5
14.7121	15.8374	16.2806	15	15	7.78814e-05	0.204531	0.208809	0.194416	O94760;B4DYP1;O94760-2	N(G),N(G)-dimethylarginine dimethylaminohydrolase 1	DDAH1	BR10>BR0
18.9227	19.2236	19.27	55	54	7.99495e-05	0.135871	0.0811941	0.0789212	P55072	Transitional endoplasmic reticulum ATPase	VCP	BR5>BR0;BR10>BR0
17.7533	19.2765	18.7686	9	7	8.37377e-05	0.313615	0.217178	0.203756	B8ZWD1;A0A0A0MTI5;P07108;P07108-3;P07108-2;P07108-4;P07108-5	Acyl-CoA-binding protein	DBI	BR10>BR0;BR5>BR0
17.7003	18.2941	18.2638	15	15	9.14043e-05	0.168563	0.141304	0.135028	P09211;A8MX94	Glutathione S-transferase P	GSTP1	BR10>BR0;BR5>BR0
16.6371	17.0844	17.118	8	6	9.15368e-05	0.176955	0.122179	0.132551	Q5T7C4;P09429;B2RPK0	High mobility group protein B1;Putative high mobility group protein B1-like 1	HMGB1;HMGB1P1	BR10>BR0;BR5>BR0
13.5001	12.2252	13.9614	19	19	9.21716e-05	0.466677	0.259311	0.479565	CON__P34955			BR0>BR5;BR10>BR5
15.8959	16.6903	16.7067	23	23	9.51811e-05	0.185256	0.13428	0.146457	J3KQ32;Q9NTK5;Q9NTK5-2;Q9NTK5-3	Obg-like ATPase 1	OLA1	BR10>BR0;BR5>BR0
14.4999	13.2232	12.7794	18	18	0.000102119	0.268081	0.262637	0.403614	B7ZKJ8;Q14624;Q14624-3;Q14624-2;Q14624-4;H7C0L5	Inter-alpha-trypsin inhibitor heavy chain H4;70 kDa inter-alpha-trypsin inhibitor heavy chain H4;35 kDa inter-alpha-trypsin inhibitor heavy chain H4	ITIH4	BR0>BR10;BR0>BR5
16.4983	14.9167	13.3942	79	70	0.000107831	0.393476	0.300526	0.304113	P01024	Complement C3;Complement C3 beta chain;C3-beta-c;Complement C3 alpha chain;C3a anaphylatoxin;Acylation stimulating protein;Complement C3b alpha chain;Complement C3c alpha chain fragment 1;Complement C3dg fragment;Complement C3g fragment;Complement C3d fragment;Complement C3f fragment;Complement C3c alpha chain fragment 2	C3	BR5>BR10;BR0>BR10
20.5211	20.8621	20.9849	9	9	0.000109655	0.267948	0.173326	0.160438	P05413;S4R371;S4R3A2	Fatty acid-binding protein, heart	FABP3	BR10>BR0;BR5>BR0
17.5838	18.5747	18.2982	20	12	0.000113127	0.21575	0.197473	0.149706	P28161;E9PHN6;F6XZQ7;P28161-2;E9PHN7;E9PLF1	Glutathione S-transferase Mu 2	GSTM2	BR5>BR0;BR10>BR0
14.6949	14.0104	12.992	12	12	0.000116176	0.322482	0.410208	0.218032	Q9H3P7	Golgi resident protein GCP60	ACBD3	BR0>BR10;BR0>BR5
18.7833	19.0675	19.1741	15	12	0.000117372	0.176658	0.105491	0.104499	Q06830;A0A0A0MSI0;A0A0A0MRQ5	Peroxiredoxin-1	PRDX1	BR10>BR0;BR5>BR0
19.054	18.0626	18.0452	99	1	0.000118104	0.199599	0.169884	0.162681	A0A0A0MRM2		NRAP	BR0>BR5;BR0>BR10
16.8931	15.6497	14.8291	8	8	0.000121107	0.278502	0.279538	0.298176	P19652	Alpha-1-acid glycoprotein 2	ORM2	BR0>BR10;BR0>BR5
17.1861	17.8099	17.4916	17	17	0.000122744	0.164899	0.128367	0.129782	P20073-2;P20073	Annexin A7	ANXA7	BR10>BR0;BR5>BR0
20.7755	19.9023	20.2034	49	49	0.000122917	0.103588	0.144297	0.157365	Q15772;Q15772-1	Striated muscle preferentially expressed protein kinase	SPEG	BR0>BR5;BR0>BR10
17.6119	18.9966	18.8561	16	16	0.000132052	0.25221	0.199473	0.156509	Q99497;K7ELW0;K7EN27	Protein deglycase DJ-1	PARK7	BR5>BR0;BR10>BR0
15.1785	15.6777	15.5305	13	13	0.000145477	0.163524	0.1081	0.119852	E7ETZ4;Q9Y6E2;B5MCH7;Q75MG1;B5MCE7	Basic leucine zipper and W2 domain-containing protein 2	BZW2	BR10>BR0;BR5>BR0
15.8181	15.0341	14.9155	4	4	0.000150136	0.132334	0.12007	0.146636	Q9UEE9	Craniofacial development protein 1	CFDP1	BR0>BR10;BR0>BR5
20.4268	20.8986	21.0657	42	40	0.000150987	0.196594	0.109747	0.11893	P08237;P08237-3;P08237-2;A0A2R8Y891;F8VZI0	ATP-dependent 6-phosphofructokinase, muscle type	PFKM	BR5>BR0;BR10>BR0
16.8575	17.2989	17.3146	29	27	0.000174727	0.239749	0.18015	0.157345	P00352	Retinal dehydrogenase 1	ALDH1A1	BR10>BR0;BR5>BR0
15.1824	13.8848	14.5807	5	5	0.000183989	0.164578	0.171422	0.163637	J3QR09;J3KTE4;P84098	Ribosomal protein L19;60S ribosomal protein L19	RPL19	BR0>BR5;BR0>BR10
18.2316	18.9502	19.0463	8	8	0.000191164	0.199409	0.17362	0.140391	P49773	Histidine triad nucleotide-binding protein 1	HINT1	BR5>BR0;BR10>BR0
20.6971	20.9418	21.1195	22	22	0.000195727	0.141942	0.104392	0.0819562	P04792	Heat shock protein beta-1	HSPB1	BR5>BR0;BR10>BR0
17.3316	16.5552	15.9734	4	4	0.000200813	0.240436	0.262033	0.242127	D6RFG8;P27707;D6RCP9	Deoxycytidine kinase	DCK	BR0>BR10
18.1826	16.9442	16.6042	9	9	0.000204257	0.272852	0.248516	0.255553	P01834	Ig kappa chain C region	IGKC	BR0>BR10;BR0>BR5
17.9306	16.9548	16.1145	4	4	0.000217286	0.260368	0.196433	0.203815	P02765;C9JV77	Alpha-2-HS-glycoprotein;Alpha-2-HS-glycoprotein chain A;Alpha-2-HS-glycoprotein chain B	AHSG	BR0>BR10;BR0>BR5
15.1039	15.5738	15.9618	10	10	0.000219127	0.186563	0.138934	0.147302	O75832;B1AJY7;B1AJY5;O75832-2	26S proteasome non-ATPase regulatory subunit 10	PSMD10	BR10>BR0;BR10>BR5
18.4581	18.6259	18.7407	27	4	0.000221346	0.224178	0.11103	0.135912	Q8N142	Adenylosuccinate synthetase isozyme 1	ADSSL1	BR5>BR0;BR10>BR0
17.7738	18.1453	18.154	12	1	0.000233465	0.21416	0.121264	0.133032	Q16775-2;H3BPK3;Q16775	Hydroxyacylglutathione hydrolase, mitochondrial	HAGH	BR5>BR0;BR10>BR0
14.9275	14.1809	12.9432	3	3	0.000249597	0.301416	0.352022	0.319291	K4DIB9;H3BRQ4;P50238	Cysteine-rich protein 1	CRIP1	BR5>BR10;BR0>BR10
15.8089	14.7837	15.2562	14	14	0.000261915	0.121123	0.147379	0.145182	O94822;O94822-3;H7BYG8	E3 ubiquitin-protein ligase listerin	LTN1	BR0>BR5;BR0>BR10
16.1437	16.8017	17.0815	24	22	0.000269123	0.221445	0.164603	0.177567	P09960;P09960-4;P09960-2;P09960-3	Leukotriene A-4 hydrolase	LTA4H	BR10>BR0;BR5>BR0
11.4823	10.9272	11.0226	28	1	0.000274883	0.167225	0.12102	0.131962	P13667	Protein disulfide-isomerase A4	PDIA4	BR0>BR10;BR0>BR5
15.4508	13.8658	11.6428	55	52	0.000304901	0.481183	0.415023	0.420117	P01023	Alpha-2-macroglobulin	A2M	BR0>BR10
16.3931	17.2174	17.1315	16	15	0.000331542	0.19403	0.152876	0.130609	O75874	Isocitrate dehydrogenase [NADP] cytoplasmic	IDH1	BR10>BR0;BR5>BR0
13.4197	11.9222	13.2179	44	44	0.000341126	0.420536	0.37465	0.423665	CON__P02769			BR10>BR5;BR0>BR5
17.4111	17.4966	18.0255	8	8	0.000359554	0.198442	0.164387	0.151624	P04080;A0A1W2PS52	Cystatin-B	CSTB	BR5>BR0;BR10>BR0
23.9916	24.3015	24.4341	62	58	0.000364957	0.102625	0.10389	0.0759738	P06732	Creatine kinase M-type;Creatine kinase M-type, N-terminally processed	CKM	BR10>BR0;BR5>BR0
15.5368	15.8821	16.3646	21	21	0.000365218	0.132419	0.121546	0.121076	P43490;A0A0C4DFS8	Nicotinamide phosphoribosyltransferase	NAMPT	BR5>BR0;BR10>BR0
17.0268	17.7658	18.1165	9	8	0.000406052	0.198425	0.170764	0.159801	Q9Y235	Probable C->U-editing enzyme APOBEC-2	APOBEC2	BR5>BR0;BR10>BR0
16.2196	16.6488	16.7362	14	14	0.00040997	0.120437	0.0940902	0.107083	Q9UNS2;Q9UNS2-2;H7C3P9	COP9 signalosome complex subunit 3	COPS3	BR5>BR0;BR10>BR0
15.8316	16.0783	16.235	6	6	0.000410026	0.154434	0.120078	0.129066	O14737;O14737-2;K7EQA1;K7ESJ4	Programmed cell death protein 5	PDCD5	BR5>BR0;BR10>BR0
16.378	17.2221	16.9578	17	15	0.000415503	0.178703	0.160437	0.151675	P24298	Alanine aminotransferase 1	GPT	BR10>BR0;BR5>BR0
18.3667	19.0473	18.8421	18	17	0.000425302	0.193409	0.123419	0.154897	O00757	Fructose-1,6-bisphosphatase isozyme 2	FBP2	BR10>BR0;BR5>BR0
18.6626	19.208	19.1039	27	21	0.000451132	0.166677	0.111437	0.111808	P30153;B3KQV6;C9J9C1	Serine/threonine-protein phosphatase 2A 65 kDa regulatory subunit A alpha isoform	PPP2R1A	BR10>BR0;BR5>BR0
18.557	18.9377	18.9653	26	26	0.000458155	0.134063	0.0866978	0.0671539	P40123;A0A087WZ15;E9PDI2;A0A087X0J3;P40123-2;B7Z385	Adenylyl cyclase-associated protein 2;Adenylyl cyclase-associated protein	CAP2	BR5>BR0;BR10>BR0
18.0396	17.7121	15.8915	8	8	0.000462984	0.26474	0.26906	0.247166	P02042;E9PFT6;E9PEW8	Hemoglobin subunit delta	HBD	BR5>BR10;BR0>BR10
17.1166	17.3665	17.5359	12	5	0.000500202	0.109613	0.102591	0.0848524	O14818;O14818-4	Proteasome subunit alpha type-7	PSMA7	BR5>BR0;BR10>BR0
15.3566	15.9193	15.864	12	11	0.000537397	0.171979	0.137808	0.0911023	P49720;A0A087WUL2;A0A087WXQ8;A0A087WY10	Proteasome subunit beta type-3	PSMB3	BR10>BR0;BR5>BR0
14.8897	15.5634	15.5086	5	5	0.000544499	0.149308	0.10924	0.0897834	O15212	Prefoldin subunit 6	PFDN6	BR5>BR0;BR10>BR0
15.9305	16.2247	16.2795	16	16	0.000552405	0.112573	0.0722843	0.0764913	A0A087X2I1;P62333;H0YJC0	26S protease regulatory subunit 10B	PSMC6	BR5>BR0;BR10>BR0
16.3977	16.676	16.9071	14	1	0.00056979	0.14119	0.1086	0.112948	C9JFE4;Q13098-5;Q13098;Q13098-7;Q13098-6	COP9 signalosome complex subunit 1	GPS1	BR5>BR0;BR10>BR0
17.4046	15.282	14.1127	18	8	0.000580012	0.429242	0.365618	0.37853	P00738;A0A0C4DGL8;J3QLC9;J3QR68;H0Y300;P00738-2;A0A087WU08;H3BS21	Haptoglobin;Haptoglobin alpha chain;Haptoglobin beta chain	HP	BR0>BR10
21.4828	22.1534	22.1537	9	8	0.000629986	0.248284	0.168748	0.15517	P63241;P63241-2;I3L397;I3L504;Q6IS14	Eukaryotic translation initiation factor 5A-1;Eukaryotic translation initiation factor 5A;Eukaryotic translation initiation factor 5A-1-like	EIF5A;EIF5AL1	BR5>BR0;BR10>BR0
18.2198	17.2807	15.4434	34	33	0.000645952	0.335382	0.265193	0.299087	P02671;P02671-2	Fibrinogen alpha chain;Fibrinopeptide A;Fibrinogen alpha chain	FGA	BR5>BR10;BR0>BR10
16.7134	15.9581	16.699	6	6	0.000685488	0.146715	0.162649	0.148423	K7ELC7;P61353	60S ribosomal protein L27	RPL27	BR10>BR5;BR0>BR5
18.5185	18.7971	18.8947	17	17	0.000691623	0.247542	0.135609	0.123644	P00918	Carbonic anhydrase 2	CA2	BR5>BR0;BR10>BR0
16.077	16.5991	16.2231	29	2	0.000702265	0.100343	0.144584	0.128267	E7EQT4;S4R3H4;Q9UKV3;G3V3B0;Q9UKV3-3;Q9UKV3-2	Apoptotic chromatin condensation inducer in the nucleus	ACIN1	BR5>BR0;BR5>BR10
15.7725	16.4153	16.6186	8	2	0.000711113	0.118671	0.114638	0.128161	A0A087X2I2;A0A087WT12;P36969-2;P36969;K7ERP4;K7EKX7;K7ENB4;R4GNE4	Glutathione peroxidase;Phospholipid hydroperoxide glutathione peroxidase, mitochondrial	GPX4	BR5>BR0;BR10>BR0
17.4887	16.1063	15.9905	43	43	0.000723108	0.236962	0.272206	0.236684	CON__P20930;P20930	Filaggrin	FLG	BR0>BR10;BR0>BR5
11.7641	13.734	12.8645	9	2	0.000740468	0.253699	0.309258	0.322355	P52895;B4DK69;S4R3P0;H0Y804	Aldo-keto reductase family 1 member C2	AKR1C2;AKR1C1	BR10>BR0;BR5>BR0
16.9691	16.3664	16.6352	14	13	0.000748792	0.140556	0.122853	0.155408	Q92901	60S ribosomal protein L3-like	RPL3L	BR0>BR5;BR0>BR10
15.5268	16.7674	15.6209	23	22	0.00076141	0.276915	0.264008	0.284309	P12277;H0YJG0	Creatine kinase B-type	CKB	BR5>BR0;BR5>BR10
17.7227	18.0637	18.3017	42	39	0.00081903	0.152227	0.119825	0.106335	O00410;O00410-3;H0Y8C6;O00410-2	Importin-5	IPO5	BR10>BR0
16.0383	16.7442	16.9044	1	1	0.000837521	0.197861	0.154433	0.13488	H0Y8X4;O43598-2;O43598	2-deoxynucleoside 5-phosphate N-hydrolase 1	DNPH1	BR5>BR0;BR10>BR0
14.9296	15.6722	15.6679	18	18	0.000839541	0.140277	0.177241	0.124088	Q9P2I0	Cleavage and polyadenylation specificity factor subunit 2	CPSF2	BR5>BR0;BR10>BR0
15.2849	15.7229	15.8379	35	33	0.000842	0.168919	0.138261	0.133041	P45974;P45974-2	Ubiquitin carboxyl-terminal hydrolase 5	USP5	BR5>BR0;BR10>BR0
16.5342	15.6633	15.7703	16	16	0.000905391	0.169136	0.17007	0.131885	Q9UGI8-2;Q9UGI8	Testin	TES	BR0>BR5;BR0>BR10
17.188	17.0549	16.1592	28	28	0.000905679	0.233455	0.204551	0.243321	P02679-2;P02679;C9JEU5;C9JC84	Fibrinogen gamma chain	FGG	BR5>BR10;BR0>BR10
15.219	14.4929	14.7639	16	16	0.000909905	0.158164	0.189607	0.195036	Q15233;Q15233-2;C9JYS8;H7C367	Non-POU domain-containing octamer-binding protein	NONO	BR0>BR5
19.7874	20.06	20.0034	20	19	0.000976903	0.16143	0.110351	0.118703	P32119;A6NIW5	Peroxiredoxin-2	PRDX2	BR10>BR0;BR5>BR0
18.8761	17.9993	16.7787	24	2	0.000979993	0.340217	0.317857	0.277991	P01009;P01009-2;P01009-3	Alpha-1-antitrypsin;Short peptide from AAT	SERPINA1	BR0>BR10;BR0>BR5
15.5522	15.1499	14.9248	6	6	0.00101217	0.113217	0.120797	0.104501	A0A1B0GWJ6			BR0>BR10;BR0>BR5
16.8651	16.1683	16.1249	13	12	0.00101243	0.161928	0.158099	0.172452	Q6P5Q4	Leiomodin-2	LMOD2	BR0>BR10;BR0>BR5
13.8658	14.7732	15.0757	15	15	0.00111187	0.203152	0.151895	0.160749	J3QQZ9;Q9NVS9-3;Q9NVS9;Q9NVS9-4;J3QQV6	Pyridoxine-5-phosphate oxidase	PNPO	BR5>BR0;BR10>BR0
16.632	16.0035	15.8815	24	1	0.00111534	0.1328	0.141785	0.143987	B4DXZ6;P51114;P51114-3	Fragile X mental retardation syndrome-related protein 1	FXR1	BR0>BR10;BR0>BR5
15.1019	15.1779	14.1427	24	15	0.00114837	0.229478	0.266086	0.254754	Q6UWP8	Suprabasin	SBSN	BR5>BR10;BR0>BR10
18.7993	18.1874	18.4551	8	8	0.00115396	0.138889	0.179163	0.152746	Q5VXT5;Q5VXT5-2	Synaptophysin-like protein 2	SYPL2	BR0>BR5
16.3795	16.2949	15.3449	9	9	0.00119011	0.236947	0.204453	0.198941	A0A0D9SGJ6;J3KQV8;O43426;J3KPK1;C9JFZ1;O43426-4;O43426-2	Synaptojanin-1	SYNJ1	BR5>BR10;BR0>BR10
16.832	17.469	17.4566	13	10	0.00120035	0.156391	0.142959	0.138729	Q15365	Poly(rC)-binding protein 1	PCBP1	BR10>BR0;BR5>BR0
15.3859	14.201	13.9858	20	1	0.00121769	0.200602	0.208165	0.165226	B1ALD9;Q15063-3;Q15063-4;Q15063-7	Periostin	POSTN	BR0>BR10;BR0>BR5
14.572	14.9023	13.3759	3	3	0.00127508	0.229689	0.0987873	0.111435	O43731;O43731-2	ER lumen protein-retaining receptor 3	KDELR3	BR0>BR10;BR5>BR10
NaN	13.9059	15.5618	3	3	0.00128688	NaN	0.119044	0.189038	Q9BY12-3;Q9BY12-2;Q9BY12;H3BT27;H3BPM0;H3BS25	S phase cyclin A-associated protein in the endoplasmic reticulum	SCAPER	BR5>BR0
21.4315	21.8642	21.8991	34	32	0.00129425	0.244959	0.138827	0.155608	P00338;P00338-3;P00338-4;P00338-5;P00338-2	L-lactate dehydrogenase A chain	LDHA	BR5>BR0;BR10>BR0
15.3116	16.2514	15.0737	7	1	0.00133102	0.188638	0.195347	0.201125	F8W038;Q8IXM2;Q8IXM2-3;H0YIS7	Chromatin complexes subunit BAP18	C17orf49;BAP18;RNASEK-C17orf49	BR5>BR10;BR5>BR0
15.482	15.0258	14.7751	20	20	0.00137112	0.168518	0.184356	0.186941	Q9NZT2-2;Q9NZT2;A0A0A0MRN5	Opioid growth factor receptor	OGFR	BR0>BR5;BR0>BR10
18.8902	18.024	17.7999	40	3	0.00137229	0.270289	0.257296	0.271203	P02538;CON__P02538	Keratin, type II cytoskeletal 6A	KRT6A	BR0>BR10
15.3646	13.3902	13.8386	4	4	0.00137499	0.261923	0.303705	0.318797	E7EPV7;P37840-2;P37840;H6UYS7;P37840-3	Alpha-synuclein	SNCA	BR0>BR5;BR0>BR10
15.1926	15.7633	16.1015	14	13	0.0013767	0.173132	0.1221	0.150968	P30740;P30740-2	Leukocyte elastase inhibitor	SERPINB1	BR5>BR0;BR10>BR0
16.495	15.7927	15.8267	10	9	0.00141472	0.205611	0.227783	0.182165	P48739;P48739-2;P48739-3;A0A0A0MSW4;B3KYB6;B3KYB7	Phosphatidylinositol transfer protein beta isoform	PITPNB	BR0>BR5;BR0>BR10
15.2345	15.8238	14.3195	5	5	0.00147278	0.242018	0.229431	0.20996	A3KN83-3;A3KN83-2;A3KN83;A3KN83-4	Protein strawberry notch homolog 1	SBNO1	BR0>BR10;BR5>BR10
15.9475	15.547	15.2797	7	7	0.00151448	0.121098	0.106381	0.209146	D6RJ90;Q9Y6G5;H0Y9N4;D6RC04	COMM domain-containing protein 10	COMMD10	BR0>BR10
13.9515	13.4501	14.6873	2	2	0.00156536	0.230737	0.250696	0.156599	CON__Q2TBQ1			BR10>BR5;BR10>BR0
15.139	14.6195	15.7064	20	19	0.00162571	0.143766	0.180123	0.159	Q13683-9;Q13683-3;Q13683;J3KNV4;Q13683-7;Q13683-10;Q13683-13	Integrin alpha-7;Integrin alpha-7 heavy chain;Integrin alpha-7 light chain;Integrin alpha-7 70 kDa form	ITGA7	BR10>BR5
15.6754	16.1918	16.1234	18	17	0.00164502	0.162759	0.134319	0.139771	Q15435;H7C003;C9JD73;Q15435-3;B5MBZ8;Q15435-2;C9J177;C9JRC4	Protein phosphatase 1 regulatory subunit 7	PPP1R7	BR5>BR0;BR10>BR0
16.0963	15.8741	14.0822	28	25	0.00166632	0.309789	0.313032	0.32843	P02675;D6REL8	Fibrinogen beta chain;Fibrinopeptide B;Fibrinogen beta chain	FGB	BR0>BR10
14.3635	14.4852	15.1441	9	9	0.00172865	0.167645	0.167077	0.127817	Q7Z6E9;A0A2R8Y880;Q7Z6E9-2	E3 ubiquitin-protein ligase RBBP6	RBBP6	BR10>BR5;BR10>BR0
14.9242	15.8283	15.6916	14	14	0.00173957	0.168995	0.150086	0.158278	O60784-4;O60784;O60784-2;O60784-3	Target of Myb protein 1	TOM1	BR5>BR0;BR10>BR0
17.2059	17.78	17.7334	19	19	0.00174444	0.147938	0.111481	0.109646	A0A0A0MRJ6;H7BY58;P22061;P22061-2;F6S8N6;A0A3F2YNX8	Protein-L-isoaspartate O-methyltransferase;Protein-L-isoaspartate(D-aspartate) O-methyltransferase	PCMT1	BR5>BR0;BR10>BR0
14.7306	15.459	15.1331	14	14	0.00175923	0.163832	0.143578	0.157453	Q9NQR4;H7C579	Omega-amidase NIT2	NIT2	BR5>BR0
15.2112	15.8308	16.1661	10	10	0.0018042	0.210707	0.197875	0.151956	P09417;P09417-2;B7Z415;D6RGG7	Dihydropteridine reductase	QDPR	BR5>BR0;BR10>BR0
13.8117	13.2521	13.5125	5	5	0.00182419	0.123553	0.121048	0.0673443	Q13641	Trophoblast glycoprotein	TPBG	BR0>BR5
14.3583	14.8807	14.8388	9	9	0.00184704	0.152804	0.106257	0.123244	Q9NX46	Poly(ADP-ribose) glycohydrolase ARH3	ADPRHL2	BR10>BR0;BR5>BR0
15.5526	15.1315	14.1885	6	6	0.00186287	0.226943	0.200752	0.255083	P12273	Prolactin-inducible protein	PIP	BR0>BR10
16.4436	16.0913	15.4802	8	8	0.00187843	0.163207	0.189321	0.189958	Q92520	Protein FAM3C	FAM3C	BR0>BR10
13.4637	15.0914	15.3473	1	1	0.00190413	0.262962	0.269717	0.318625	Q7Z6U0;Q7Z6U1;Q7Z6U2;P62380	TATA box-binding protein-like protein 1	TBPL1	BR5>BR0;BR10>BR0
20.2493	20.4899	20.5634	10	10	0.00192143	0.165378	0.143173	0.115864	P00441;H7BYH4	Superoxide dismutase [Cu-Zn]	SOD1	BR10>BR0;BR5>BR0
15.731	16.2527	16.2721	5	5	0.00200904	0.150681	0.141865	0.114246	P62070-3;P62070;P62070-4;P62070-2;E9PK85	Ras-related protein R-Ras2	RRAS2	BR5>BR0;BR10>BR0
15.9531	16.8062	16.7307	11	11	0.00202035	0.218601	0.183245	0.177714	P63104;E7EX29;B0AZS6;P63104-2;B7Z2E6;H0YB80	14-3-3 protein zeta/delta	YWHAZ	BR10>BR0;BR5>BR0
15.5696	16.7505	16.1119	8	7	0.00203157	0.169003	0.170279	0.163763	Q8N8N7;G3V3Y1;Q8N8N7-2	Prostaglandin reductase 2	PTGR2	BR5>BR0
23.6633	24.0517	23.9922	49	0	0.00203698	0.0892691	0.0912773	0.0786427	P04075;P04075-2;H3BQN4	Fructose-bisphosphate aldolase A;Fructose-bisphosphate aldolase	ALDOA	BR10>BR0;BR5>BR0
14.3121	12.8491	NaN	1	1	0.00209622	0.152203	0.152236	NaN	P0DP08;A0A087WW49;A0A075B6R2;P0DP07;P0DP06;A0A0C4DH41;A0A087WSY4;P01825;P06331;P01824	Ig heavy chain V-II region NEWM;Ig heavy chain V-II region ARH-77;Ig heavy chain V-II region WAH	IGHV4-4;IGHV4-61;IGHV4-31	BR0>BR5
14.2497	15.694	14.2441	8	8	0.00210537	0.284836	0.301511	0.287478	Q53GQ0;A0A1B0GVY6;A0A1B0GV93;E9PI21	Very-long-chain 3-oxoacyl-CoA reductase	HSD17B12	BR5>BR10;BR5>BR0
14.6068	14.9617	15.1902	10	10	0.00213942	0.201937	0.200724	0.206684	Q8WTS6;D6RJA0	Histone-lysine N-methyltransferase SETD7	SETD7	BR10>BR0;BR5>BR0
15.2409	15.7178	16.0313	14	14	0.00221976	0.182222	0.162242	0.17016	P21266;A0A0A0MTN3	Glutathione S-transferase Mu 3	GSTM3	BR5>BR0;BR10>BR0
16.9931	17.2294	17.4283	8	8	0.00228197	0.169809	0.120785	0.110251	P51452;P51452-2;K7ES89	Dual specificity protein phosphatase 3	DUSP3	BR10>BR0
17.2133	16.7016	16.8356	21	1	0.00232114	0.100447	0.0876038	0.0947271	Q8NC51;Q8NC51-2	Plasminogen activator inhibitor 1 RNA-binding protein	SERBP1	BR0>BR5;BR0>BR10
18.42	13.6987	16.5378	2	2	0.00240116	0.390303	0.746124	0.344771	A0A1B0GTU1;A0A494C0C4			BR10>BR5;BR0>BR5
19.8602	20.0802	20.2699	24	2	0.00240472	0.180536	0.109875	0.0764845	P68371	Tubulin beta-4B chain	TUBB4B	BR10>BR0
14.1329	13.5048	13.235	22	18	0.00240843	0.239098	0.2058	0.241958	B4E1Z4;P00751;E7ETN3;A0A0G2JH38	Complement factor B;Complement factor B Ba fragment;Complement factor B Bb fragment	CFB	BR0>BR10;BR0>BR5
15.1903	15.0716	14.2961	82	81	0.00240858	0.34599	0.296614	0.290124	P02549;P02549-2	Spectrin alpha chain, erythrocytic 1	SPTA1	BR0>BR10
15.4764	16.318	16.4726	7	7	0.00242811	0.181725	0.20276	0.193049	Q8NBL1	Protein O-glucosyltransferase 1	POGLUT1	BR5>BR0;BR10>BR0
16.8687	16.4115	15.7613	22	22	0.00243705	0.264109	0.262127	0.285146	Q02413	Desmoglein-1	DSG1	BR0>BR10
15.8095	18.3308	16.7452	5	5	0.00247146	0.210794	0.467229	0.350187	Q9Y639-1;Q9Y639;Q9UFM8;Q9Y639-3;Q9Y639-4;Q9Y639-5;H3BU51	Neuroplastin	NPTN;DKFZp566H1924	BR10>BR0;BR5>BR0
13.6227	14.2696	14.7688	18	18	0.00248297	0.213811	0.212024	0.237744	Q9NQW7-3;Q9NQW7;Q9NQW7-4;Q9NQW7-2;Q5T6H7	Xaa-Pro aminopeptidase 1	XPNPEP1	BR5>BR0;BR10>BR0
15.6581	15.881	16.064	13	4	0.0024851	0.135277	0.123301	0.095125	O00148;O00148-2;O00148-3	ATP-dependent RNA helicase DDX39A	DDX39A	BR10>BR0
15.796	15.5418	15.6679	14	14	0.00250976	0.118832	0.190493	0.134621	Q13283	Ras GTPase-activating protein-binding protein 1	G3BP1	BR10>BR5;BR0>BR5
17.9333	17.3949	17.3875	62	61	0.00254555	0.134684	0.136932	0.126944	Q92614;A0A0D9SFK2;Q92614-4;Q92614-3;Q92614-2;Q92614-5	Unconventional myosin-XVIIIa	MYO18A	BR0>BR5;BR0>BR10
16.4484	15.8406	17.0954	8	8	0.00260207	0.250894	0.31525	0.25371	Q86UV5;Q86UV5-2;Q86UV5-8;Q86UV5-7;Q86UV5-3;Q86UV5-4	Ubiquitin carboxyl-terminal hydrolase 48	USP48	BR10>BR5
17.9732	17.3441	17.3292	12	12	0.00262427	0.15964	0.176866	0.179554	Q5VST9-3	Obscurin	OBSCN	BR0>BR10;BR0>BR5
16.1818	15.1649	14.2816	4	4	0.00262755	0.435901	0.41752	0.375096	R4GN98;P06703	Protein S100;Protein S100-A6	S100A6	BR0>BR10
15.3989	14.6445	13.5393	14	14	0.00265025	0.252014	0.243365	0.360547	P10909-4;P10909-6;P10909;P10909-5;P10909-2;H0YC35;H0YLK8;P10909-3;E7ERK6	Clusterin;Clusterin beta chain;Clusterin alpha chain;Clusterin	CLU	BR0>BR10
13.2398	13.6491	11.9541	4	3	0.00265204	0.29666	0.311932	0.201887	Q96SZ5	2-aminoethanethiol dioxygenase	ADO	BR0>BR10;BR5>BR10
16.4316	15.6534	15.5945	11	9	0.0026681	0.257179	0.242451	0.221444	CON__P28800			BR0>BR10
15.4021	16.2371	15.8061	14	14	0.00270136	0.169404	0.19205	0.158592	O60884	DnaJ homolog subfamily A member 2	DNAJA2	BR5>BR0
15.8015	15.9779	16.3846	12	12	0.0027579	0.144864	0.127686	0.130941	Q12904-2;Q12904	Aminoacyl tRNA synthase complex-interacting multifunctional protein 1;Endothelial monocyte-activating polypeptide 2	AIMP1	BR10>BR0
15.5895	16.0445	16.0992	8	8	0.00277781	0.172761	0.115608	0.100877	Q9NWV4	UPF0587 protein C1orf123	C1orf123	BR5>BR0;BR10>BR0
17.8736	18.4767	17.7578	23	1	0.00277875	0.120971	0.186723	0.135538	Q9BXJ9	N-alpha-acetyltransferase 15, NatA auxiliary subunit	NAA15	BR5>BR10
17.0709	17.4665	17.142	17	17	0.00279298	0.181709	0.131648	0.132761	Q8N335;C9JM46;C9JFA7	Glycerol-3-phosphate dehydrogenase 1-like protein;Glycerol-3-phosphate dehydrogenase [NAD(+)]	GPD1L	BR5>BR0
15.5379	16.3195	13.7125	4	4	0.00281032	0.12638	0.32576	0.147735	Q15126	Phosphomevalonate kinase	PMVK	BR0>BR10;BR5>BR10
16.3063	16.6313	16.6182	13	13	0.00285036	0.134285	0.0980538	0.0919477	P25786;P25786-2;F5GX11;B4DEV8	Proteasome subunit alpha type-1;Proteasome subunit alpha type	PSMA1	BR5>BR0;BR10>BR0
17.005	16.4004	16.3454	16	3	0.00288739	0.231116	0.186493	0.16407	O95394;O95394-4;A0A494C0G1;H0Y987;O95394-3	Phosphoacetylglucosamine mutase	PGM3	BR0>BR10
16.3034	18.7497	15.8924	8	8	0.00292569	0.292673	0.42195	0.300777	O15111	Inhibitor of nuclear factor kappa-B kinase subunit alpha	CHUK	BR5>BR10;BR5>BR0
14.7616	13.8307	13.9893	9	9	0.00293722	0.194465	0.181765	0.201566	CON__P17697			BR0>BR5;BR0>BR10
12.7375	12.8657	10.6155	10	10	0.00297929	0.235386	NaN	0.335178	Q96MM6;Q5JX83	Heat shock 70 kDa protein 12B	HSPA12B	BR0>BR5
16.8018	17.1346	17.4203	19	19	0.00298076	0.199751	0.154136	0.113159	P08758;D6RBL5;D6RBE9;E9PHT9	Annexin A5;Annexin	ANXA5	BR10>BR0
17.5188	17.7006	17.9099	3	2	0.0029867	0.298502	0.200541	0.174073	P23297;Q5T7Y5;Q5T7Y4	Protein S100-A1	S100A1	BR5>BR0;BR10>BR0
14.111	12.6446	12.7622	43	1	0.00299134	0.340945	0.308296	0.302453	P0C0L5;F5GXS0;A0A140TA29;A0A0G2JL54;A0A3B3ISA6	Complement C4-B;Complement C4 beta chain;Complement C4-B alpha chain;C4a anaphylatoxin;C4b-B;C4d-B;Complement C4 gamma chain	C4B	BR0>BR10;BR0>BR5
14.2209	14.6187	14.8438	15	9	0.00301532	0.162327	0.143467	0.136351	A0A024R442;E7ETB3;Q9ULA0;E7EMB6	Aspartyl aminopeptidase	DNPEP	BR5>BR0;BR10>BR0
18.0622	18.3141	18.652	28	26	0.00301819	0.167939	0.164675	0.126044	P54652	Heat shock-related 70 kDa protein 2	HSPA2	BR10>BR0
16.3393	15.5925	15.311	24	22	0.00306626	0.267863	0.249785	0.26529	P14923	Junction plakoglobin	JUP	BR0>BR10
13.4295	14.985	16.4018	5	5	0.00308422	0.494776	0.634723	0.356219	P18077;C9K025;F8WBS5;F8WB72	60S ribosomal protein L35a	RPL35A	BR10>BR0
15.1491	15.8232	15.668	15	13	0.00315813	0.203085	0.15181	0.168759	P16152;E9PQ63;A8MTM1;P16152-2	Carbonyl reductase [NADPH] 1	CBR1	BR10>BR0;BR5>BR0
16.6	17.1315	16.5406	5	5	0.00316818	0.204581	0.141552	0.144887	H7C1U8;Q9BUR5;Q9BUR5-2	Apolipoprotein O	APOO	BR5>BR10
16.4711	15.1386	14.3812	10	10	0.00318475	0.254385	0.229127	0.281874	P00491;G3V5M2	Purine nucleoside phosphorylase	PNP	BR0>BR10
12.8792	13.3835	13.0464	3	3	0.00329296	0.101893	0.113454	0.0959978	A0A384DVK7;Q5VXI4;Q9HCE6-5;Q9HCE6-3;Q9HCE6-2;Q9HCE6;Q9HCE6-4	Rho guanine nucleotide exchange factor 10-like protein	ARHGEF10L	BR5>BR0
15.4829	16.1927	16.0897	19	18	0.00334902	0.211177	0.193423	0.159478	P48163;P48163-2	NADP-dependent malic enzyme	ME1	BR5>BR0;BR10>BR0
13.599	14.192	13.4803	4	4	0.00335448	0.162878	0.14828	0.157071	A0A087WUW9;Q9NXU5;A0A0B4J222	ADP-ribosylation factor-like protein 15	ARL15	BR5>BR0;BR5>BR10
18.5966	18.9469	19.0947	26	25	0.00338525	0.124051	0.116641	0.103021	Q9Y2J8;Q9Y2J8-2	Protein-arginine deiminase type-2	PADI2	BR5>BR0;BR10>BR0
14.9075	13.8691	14.8187	9	9	0.00347192	0.184185	0.210948	0.323595	G3XAM2;E7ETH0;P05156;A0A2R8Y3M9;A0A087X0I2	Complement factor I;Complement factor I heavy chain;Complement factor I light chain	CFI	BR0>BR5;BR10>BR5
20.5479	20.9576	20.9205	27	15	0.00351557	0.143029	0.0915172	0.098055	A0A2U3TZH3;Q05639	Elongation factor 1-alpha 2	EEF1A2	BR10>BR0;BR5>BR0
9.10687	9.58892	10.9491	12	12	0.00354998	0.145688	0.371013	0.436182	P39023;H7C422;H7C3M2;G5E9G0;B5MCW2	60S ribosomal protein L3	RPL3	BR10>BR0
14.033	13.3398	13.3103	11	11	0.00355696	0.169224	0.178582	0.137098	Q8NFQ8	Torsin-1A-interacting protein 2	TOR1AIP2	BR0>BR5;BR0>BR10
15.2876	15.9891	15.7472	14	1	0.00362805	0.140711	0.182923	0.146257	Q10567-3;Q10567-4	AP-1 complex subunit beta-1	AP1B1	BR5>BR0
13.9173	14.7385	14.5591	5	5	0.00362956	0.147761	0.196446	0.146272	Q9UFW8;C9JUJ0	CGG triplet repeat-binding protein 1	CGGBP1	BR10>BR0;BR5>BR0
13.4086	14.1967	14.4387	9	9	0.00370142	0.186858	0.228171	0.181146	Q9UHL4	Dipeptidyl peptidase 2	DPP7	BR10>BR0
13.6269	14.2748	14.6829	11	11	0.00372243	0.144287	0.23103	0.214814	F5GZZ9;C9JHR8;Q86VB7-3;Q86VB7-4;Q86VB7;Q86VB7-2	Scavenger receptor cysteine-rich type 1 protein M130;Soluble CD163	CD163	BR10>BR0
14.3132	13.3081	13.6113	12	12	0.00373603	0.139775	0.212438	0.135704	Q99653;H0YKE7;F5GX29;H0YNG9	Calcineurin B homologous protein 1	CHP1	BR0>BR10;BR0>BR5
15.0704	14.5867	14.4419	1	1	0.00380065	0.16528	0.132187	0.142176	K7EQG4;O00168	Phospholemman	FXYD1	BR0>BR10
11.8422	12.2581	12.3458	4	4	0.00382707	0.149176	0.173323	0.177318	P24593;C9JXX4	Insulin-like growth factor-binding protein 5	IGFBP5	BR10>BR0;BR5>BR0
16.7632	17.5042	18.6023	8	8	0.00402517	0.251997	0.199929	0.212394	Q96EI5;Q96EI5-2;D6RD44;A2RQR6;D6RCE9	Transcription elongation factor A protein-like 4	TCEAL4	BR10>BR0
15.5423	15.1628	14.8056	15	15	0.00407174	0.13142	0.137996	0.150948	P50552	Vasodilator-stimulated phosphoprotein	VASP	BR0>BR10
16.5155	15.3712	14.5243	22	22	0.00407451	0.285223	0.245146	0.252848	P02730;P02730-2;A0A0A0MS98	Band 3 anion transport protein	SLC4A1	BR0>BR10
16.1385	14.9216	15.068	48	41	0.00428177	0.235814	0.243925	0.246872	P08670;B0YJC4;B0YJC5	Vimentin	VIM	BR0>BR5
14.5985	13.4206	13.6236	11	11	0.00429966	0.200734	0.262985	0.204881	Q14165;F5H1S8;H0YG07	Malectin	MLEC	BR0>BR5;BR0>BR10
16.3077	15.5428	14.7471	15	15	0.00434277	0.350614	0.165967	0.368329	A0A0A0MTB8;Q8NI36	WD repeat-containing protein 36	WDR36	BR0>BR10;BR0>BR5
14.1435	12.7268	12.9233	6	6	0.00447884	0.266322	0.279434	0.317736	O75368	SH3 domain-binding glutamic acid-rich-like protein	SH3BGRL	BR0>BR5;BR0>BR10
14.3786	15.2753	14.9866	17	17	0.00450891	0.183111	0.169159	0.174961	P55010	Eukaryotic translation initiation factor 5	EIF5	BR5>BR0
18.3504	18.9323	18.9439	7	7	0.00457278	0.189038	0.176221	0.137456	Q9NRX4;Q9NRX4-2	14 kDa phosphohistidine phosphatase	PHPT1	BR5>BR0;BR10>BR0
16.9948	15.5852	15.2492	8	6	0.00458794	0.280796	0.353856	0.357532	CON__Q3SX09			BR0>BR10
16.0061	15.6364	15.2868	24	24	0.00461134	0.158163	0.133995	0.135865	O94906;O94906-2	Pre-mRNA-processing factor 6	PRPF6	BR0>BR10;BR0>BR5
14.718	13.5174	14.7776	8	8	0.00461386	0.223368	0.229844	0.204212	Q9Y2W2;F5H5G4	WW domain-binding protein 11	WBP11	BR0>BR5;BR10>BR5
16.2297	16.4166	16.6583	20	11	0.00465464	0.154069	0.12329	0.11356	O60664-4;O60664;O60664-3;K7ERZ3;K7EL96	Perilipin-3	PLIN3	BR10>BR0
18.1928	17.7893	17.8333	25	25	0.00468505	0.101622	0.107603	0.113855	Q9Y4W6	AFG3-like protein 2	AFG3L2	BR0>BR10
14.7264	15.8027	15.9995	19	19	0.00470527	0.240947	0.206189	0.215054	P13489	Ribonuclease inhibitor	RNH1	BR10>BR0;BR5>BR0
15.7757	17.3601	17.5834	5	5	0.00476513	0.339446	0.181441	0.199239	O43303;O43303-2	Centriolar coiled-coil protein of 110 kDa	CCP110	BR5>BR0;BR10>BR0
14.8817	13.8824	13.8561	7	7	0.0048617	0.241045	0.264888	0.209026	Q6P1M0;Q6P1M0-2	Long-chain fatty acid transport protein 4	SLC27A4	BR0>BR10
16.4033	16.9664	17.0164	9	9	0.0049703	0.128235	0.120779	0.14522	Q8TCA0;X6RK58;Q8TCA0-3;A0A0A0MS58	Leucine-rich repeat-containing protein 20	LRRC20	BR10>BR0;BR5>BR0
18.8807	19.3755	19.4151	10	9	0.00503003	0.174519	0.159867	0.149236	P0DP25;P0DP24;P0DP23;H0Y7A7;E7ETZ0;E7EMB3;Q96HY3;G3V361;G3V226		CALM2;CALM1	BR5>BR0;BR10>BR0
16.2225	15.9316	15.5845	27	4	0.00506526	0.137686	0.149532	0.137959	Q15154-5;Q15154;Q15154-2	Pericentriolar material 1 protein	PCM1	BR0>BR10
19.4468	20.3055	19.9504	9	9	0.00507032	0.200824	0.146324	0.149537	O14558;A0A1X7SC65;K7EP04	Heat shock protein beta-6	HSPB6	BR10>BR0;BR5>BR0
14.5356	13.8076	14.9013	6	6	0.00508215	0.186266	0.146551	0.284567	Q9NZ52-2;Q9NZ52;J3KSS7;Q9NZ52-3;Q9NZ52-4;J3KSG3	ADP-ribosylation factor-binding protein GGA3	GGA3	BR10>BR5;BR0>BR5
18.2044	17.6095	16.425	113	113	0.00510284	0.31106	0.326914	0.309703	P15924;P15924-3;P15924-2	Desmoplakin	DSP	BR0>BR10
14.4306	13.9695	15.1137	7	6	0.00516598	0.218049	0.242591	0.140807	O43414;A0A3B3ISV9;H0Y4B0;F6UGJ8;O43414-3;O43414-2	ERI1 exoribonuclease 3	ERI3	BR10>BR5
17.0274	17.4952	17.3364	20	19	0.00522417	0.169901	0.11978	0.141389	P23526;P23526-2	Adenosylhomocysteinase	AHCY	BR10>BR0;BR5>BR0
12.3623	13.7061	13.0307	10	8	0.00523579	0.228518	0.243293	0.265493	P48960-3;P48960;P48960-2	CD97 antigen;CD97 antigen subunit alpha;CD97 antigen subunit beta	CD97	BR5>BR0
19.1146	16.1519	15.7104	2	2	0.00525109	0.77535	0.348779	0.427664	B7ZL88;Q8N8Q8	Mitochondrial inner membrane protein COX18	COX18	BR0>BR10;BR0>BR5
15.3495	16.3433	15.9802	13	12	0.00536421	0.154596	0.170336	0.160033	Q9UI26;Q9UI26-2;F8WDV0	Importin-11	IPO11	BR5>BR0
16.9145	17.5391	17.294	15	15	0.00541111	0.159511	0.123763	0.131313	Q9UBQ7;U3KQ56	Glyoxylate reductase/hydroxypyruvate reductase	GRHPR	BR10>BR0;BR5>BR0
15.5284	16.3753	15.9905	8	8	0.0054465	0.230045	0.175643	0.185151	P18669	Phosphoglycerate mutase 1	PGAM1	BR10>BR0;BR5>BR0
16.9498	17.17	17.3696	8	4	0.00544747	0.164669	0.118595	0.113552	P68036-2;P68036;P68036-3	Ubiquitin-conjugating enzyme E2 L3	UBE2L3	BR5>BR0;BR10>BR0
13.9238	13.8136	14.7039	13	13	0.00549126	0.164931	0.161417	0.154241	Q8IWE2;Q8IWE2-2	Protein NOXP20	FAM114A1	BR10>BR5;BR10>BR0
14.7823	14.4546	14.0157	6	6	0.0055123	0.147945	0.226403	0.202921	A0A2R8Y6L5;Q13627-4;Q13627-3;Q13627-5;Q13627-2;Q13627;A0A2R8YDF3;A0A2R8Y6I6;A0A2R8Y443	Dual specificity tyrosine-phosphorylation-regulated kinase 1A	DYRK1A	BR0>BR10
15.8216	15.8138	15.4886	11	11	0.00559723	0.125976	0.128256	0.150987	P62241;Q5JR95	40S ribosomal protein S8	RPS8	BR5>BR10;BR0>BR10
14.4172	14.048	15.4364	3	3	0.00565249	0.15168	0.220176	0.200791	Q01581	Hydroxymethylglutaryl-CoA synthase, cytoplasmic	HMGCS1	BR10>BR5;BR10>BR0
13.6406	12.3622	13.407	1	1	0.00573328	0.113922	0.211857	0.208469	Q9Y6F1;Q9Y6F1-2	Poly [ADP-ribose] polymerase 3	PARP3	BR10>BR5;BR0>BR5
18.7264	19.6137	19.2085	28	28	0.00577274	0.178914	0.188192	0.130215	A0A0A0MRN9;Q9GZV1;Q5T457;Q9GZV1-2	Ankyrin repeat domain-containing protein 2	ANKRD2	BR10>BR0;BR5>BR0
12.9974	13.8151	13.1728	6	5	0.00577403	0.168083	0.110583	0.228754	P51151	Ras-related protein Rab-9A	RAB9A	BR5>BR0
18.3602	18.7184	18.7795	8	8	0.0058163	0.181157	0.14144	0.143536	P14621;U3KQL2;U3KPX8;U3KPX1;E9PF46;F8WA34	Acylphosphatase-2;Acylphosphatase	ACYP2	BR5>BR0;BR10>BR0
17.2428	17.0322	16.5888	25	25	0.00593943	0.187677	0.213346	0.19344	P04040	Catalase	CAT	BR0>BR10
13.5083	13.7341	14.412	8	8	0.00600854	0.193214	0.185383	0.210749	Q99598;C4P0D6;C4P0D8;Q5VVQ1;C4P0D4	Translin-associated protein X	TSNAX;DISC1	BR10>BR0;BR10>BR5
16.8085	16.8484	16.1582	23	22	0.00604458	0.153677	0.180766	0.188383	O00267;O00267-2	Transcription elongation factor SPT5	SUPT5H	BR5>BR10
15.1504	15.7103	14.8716	19	18	0.00604691	0.181475	0.159084	0.141584	Q9Y6Y8;Q9Y6Y8-2	SEC23-interacting protein	SEC23IP	BR5>BR10
13.8206	15.0058	14.6404	7	7	0.00609874	0.28476	0.270627	0.170109	Q9NQ50	39S ribosomal protein L40, mitochondrial	MRPL40	BR5>BR0
15.5902	15.4403	16.354	6	6	0.00625976	0.188432	0.19143	0.150406	P02792	Ferritin light chain	FTL	BR10>BR0
19.0735	18.833	18.4466	46	12	0.00630623	0.217924	0.203054	0.181906	CON__P02533;P02533	Keratin, type I cytoskeletal 14	KRT14	BR0>BR10
17.7464	16.3063	17.131	57	54	0.00652601	0.266797	0.282774	0.249757	P11055	Myosin-3	MYH3	BR10>BR5;BR0>BR5
14.6029	15.7405	15.7711	43	41	0.00655025	0.296994	0.297037	0.218841	P12109;A0A087X0S5	Collagen alpha-1(VI) chain	COL6A1	BR10>BR0;BR5>BR0
12.656	13.1829	14.764	6	6	0.00669411	0.104267	0.394371	0.368539	P32856-3;P32856-2;P32856	Syntaxin-2	STX2	BR10>BR0;BR10>BR5
16.3133	18.4067	16.8614	3	3	0.0067165	0.302585	0.339215	0.351336	F8W0J4;O95619	YEATS domain-containing protein 4	YEATS4	BR5>BR0
14.0266	13.2281	13.2593	2	2	0.0068003	0.158471	0.438684	0.164837	Q969M3;Q969M3-3;E5RGR9;E5RHH4;Q969M3-2	Protein YIPF5;Protein YIPF	YIPF5	BR0>BR10
13.0791	13.0283	13.8981	17	17	0.0068845	0.162342	0.117547	0.208872	A0A0A0MRJ0;Q5VT25-4;Q5VT25-5;Q5VT25;Q5VT25-2;Q5VT25-6;Q5VT25-3	Non-specific serine/threonine protein kinase;Serine/threonine-protein kinase MRCK alpha	CDC42BPA	BR10>BR5;BR10>BR0
13.7309	13.8169	14.5128	1	1	0.00689394	0.249189	0.288932	0.18547	A0A1B0GUL7			BR10>BR5
12.8365	13.3507	14.051	1	1	0.00700381	0.218111	0.10954	0.175723	A0A087WYP7		TBL3	BR10>BR0
13.3209	13.8937	13.3108	5	4	0.00726784	0.189846	0.0939739	0.213693	J3KMY5;G3V3E8;E7EMS2;G3V3D1;P61916;G3V2V8;H0YIZ1;P61916-2	Epididymal secretory protein E1	NPC2	BR5>BR0;BR5>BR10
17.9892	16.6069	16.2929	30	20	0.00727529	0.378891	0.306224	0.282408	CON__P08779;P08779	Keratin, type I cytoskeletal 16	KRT16	BR0>BR10
13.8769	14.1199	15.044	5	5	0.00731698	0.23833	0.19116	0.294716	Q9Y333	U6 snRNA-associated Sm-like protein LSm2	LSM2	BR10>BR0;BR10>BR5
14.6418	15.4371	15.2416	3	3	0.00736333	0.204844	0.186171	0.155586	P52758;H0YBX3;H0YB34	Ribonuclease UK114	HRSP12	BR10>BR0;BR5>BR0
15.121	15.799	15.5569	29	28	0.00739546	0.15665	0.114048	0.123228	P48643;E7ENZ3;B7ZAR1;E9PCA1;P48643-2	T-complex protein 1 subunit epsilon	CCT5	BR5>BR0
16.7356	16.1336	18.534	2	2	0.00747674	0.311625	0.463877	0.442033	Q9P0R6;G3V4I5;G3V368	GSK3-beta interaction protein	GSKIP	BR10>BR5;BR10>BR0
17.0962	17.2535	17.6218	38	37	0.00750148	0.181128	0.123367	0.132403	P22314;P22314-2	Ubiquitin-like modifier-activating enzyme 1	UBA1	BR5>BR0;BR10>BR0
19.0624	18.3751	18.3346	71	71	0.00755779	0.171538	0.109413	0.12709	Q702N8;Q702N8-2	Xin actin-binding repeat-containing protein 1	XIRP1	BR0>BR10;BR0>BR5
14.5416	14.3113	13.9688	40	39	0.00764723	0.161523	0.169769	0.140524	Q08211	ATP-dependent RNA helicase A	DHX9	BR0>BR10
15.7383	17.0464	16.7844	6	6	0.00776533	0.296775	0.257499	0.230612	Q9H2H8;B8ZZ77;H7BZ14;Q9H2H8-2;C9K058	Peptidyl-prolyl cis-trans isomerase-like 3;Peptidyl-prolyl cis-trans isomerase	PPIL3	BR5>BR0;BR10>BR0
13.9038	13.7262	14.3536	6	3	0.00781376	0.141667	0.185975	0.141919	Q9P0I2;Q9P0I2-2;S4R3U9	ER membrane protein complex subunit 3	EMC3	BR0>BR5;BR10>BR5
14.9196	13.7917	13.4003	3	3	0.00787728	0.282604	0.304038	0.381268	P06312	Ig kappa chain V-IV region	IGKV4-1	BR0>BR10;BR0>BR5
14.7544	14.8177	14.5652	17	2	0.007896	0.102529	0.0771583	0.157927	Q8IVL5	Prolyl 3-hydroxylase 2	LEPREL1	BR5>BR10;BR0>BR10
14.0899	14.7827	14.4148	13	13	0.00794292	0.143787	0.113866	0.119051	A0A494C1M0;A0A0U1RQE4;Q5HYK7-3;Q5HYK7-2;Q5HYK7	SH3 domain-containing protein 19	SH3D19	BR5>BR0
14.3817	13.6156	14.0069	5	4	0.00800341	0.17483	0.173561	0.160484	Q5T092;A0A0A0MR06;Q5T091;O15258;Q5T093	Protein RER1	RER1	BR0>BR5
12.7537	14.0278	13.9715	4	4	0.00805897	0.362849	0.300908	0.120996	Q9Y4K0	Lysyl oxidase homolog 2	LOXL2	BR5>BR0;BR10>BR0
17.6867	17.296	17.534	10	10	0.00806048	0.143709	0.195598	0.137154	P18124;A8MUD9	60S ribosomal protein L7	RPL7	BR0>BR5
15.6996	15.5209	16.3094	14	13	0.00810575	0.171287	0.22506	0.159946	P18754;P18754-2;C9JW69;C9JRH2;C9J3R0;C9JMJ4;C9JQZ4	Regulator of chromosome condensation	RCC1	BR10>BR5;BR10>BR0
14.855	14.5044	14.2054	12	12	0.00819918	0.135444	0.185491	0.153911	Q92667;Q92667-2	A-kinase anchor protein 1, mitochondrial	AKAP1	BR0>BR10
19.5156	19.7512	19.5197	35	3	0.00828104	0.24117	0.159043	0.137763	A0A087WYS1;E7EUC7;Q16851	UTP--glucose-1-phosphate uridylyltransferase	UGP2	BR10>BR0;BR5>BR0
13.7312	14.5534	14.6612	5	5	0.00833948	0.260134	0.169897	0.144066	Q7Z5R6	Amyloid beta A4 precursor protein-binding family B member 1-interacting protein	APBB1IP	BR5>BR0;BR10>BR0
15.0584	14.3863	14.0576	3	3	0.00844624	0.209863	0.186903	0.17818	E5RGY0;B4E1G1;Q9BUN8-2;Q9BUN8	Derlin-1	DERL1	BR0>BR10
12.2909	13.4995	12.611	4	4	0.00850696	0.269855	0.0568524	0.242838	Q13535-2;Q13535;Q13535-3	Serine/threonine-protein kinase ATR	ATR	BR5>BR0
16.3335	14.986	14.935	4	4	0.00854535	0.163394	0.200642	0.260095	O43663-2;O43663-3;O43663-4;O43663	Protein regulator of cytokinesis 1	PRC1	BR0>BR5;BR0>BR10
13.6226	13.7135	13.2055	8	8	0.00856215	0.159945	0.198065	0.199996	O95865;A0A140T971;Q5SSV3;Q5SRR8;H0Y7N1	N(G),N(G)-dimethylarginine dimethylaminohydrolase 2	DDAH2	BR5>BR10
13.8837	14.4932	13.8534	6	5	0.0085826	0.216789	0.280944	0.179529	O43464;A0A0C4DG44;O43464-2;O43464-3	Serine protease HTRA2, mitochondrial	HTRA2	BR5>BR0;BR5>BR10
14.6474	15.1376	15.5196	8	8	0.00858579	0.171563	0.141754	0.125606	Q9UBQ0;F8VXU5;Q9UBQ0-2	Vacuolar protein sorting-associated protein 29	VPS29	BR10>BR0
19.9037	20.4567	20.2997	25	6	0.00860123	0.0774527	0.0865176	0.06934	P62258	14-3-3 protein epsilon	YWHAE	BR10>BR0;BR5>BR0
18.1202	19.197	19.6186	3	3	0.00868537	0.427295	0.322968	0.193424	CON__ENSEMBL:ENSBTAP00000038253			BR10>BR0
16.5813	15.236	16.4534	4	4	0.00871217	0.273941	0.266046	0.356756	Q9BV19	Uncharacterized protein C1orf50	C1orf50	BR0>BR5;BR10>BR5
14.8425	14.5225	14.9036	7	7	0.00874225	0.151936	0.223042	0.196562	P09012;M0R268;M0R0G9;M0QXK2;M0R221;M0R2B8	U1 small nuclear ribonucleoprotein A	SNRPA	BR0>BR5;BR10>BR5
16.1604	16.8353	16.5982	3	3	0.00876025	0.24405	0.182316	0.0818894	Q6PID9;A0A087X1T7;H0YMF1;P16112-3;P16112-2;P16112	Aggrecan core protein;Aggrecan core protein 2	ACAN	BR10>BR0;BR5>BR0
16.6624	15.11	14.299	4	3	0.00893141	0.366568	0.209387	0.495837	Q9BYB4;Q9BYB4-2	Guanine nucleotide-binding protein subunit beta-like protein 1	GNB1L	BR0>BR10
15.9313	16.1864	16.8074	43	42	0.00903164	0.162518	0.162851	0.164269	Q8IWX7;Q8IWX7-3;Q8IWX7-2	Protein unc-45 homolog B	UNC45B	BR10>BR0
17.7919	17.2854	17.4143	43	41	0.00908813	0.115377	0.136227	0.10383	Q86TC9;A0A087WX60;Q86TC9-2	Myopalladin	MYPN	BR0>BR5
16.878	17.2271	17.2276	10	4	0.00915565	0.124425	0.0998596	0.102143	P25788-2;P25788	Proteasome subunit alpha type-3	PSMA3	BR5>BR0;BR10>BR0
15.2413	15.4455	14.6978	4	4	0.00917105	0.175934	0.184973	0.165447	K7EIG7;J3QRN6;O94832	Unconventional myosin-Id	MYO1D	BR0>BR10;BR5>BR10
18.0216	18.1935	18.4389	15	15	0.00926464	0.209993	0.154722	0.140599	Q00688	Peptidyl-prolyl cis-trans isomerase FKBP3	FKBP3	BR5>BR0;BR10>BR0
17.7369	16.7275	16.164	5	5	0.00928684	0.309643	0.251265	0.260646	A0A087WV45;P02766;A0A087WT59	Transthyretin	TTR	BR0>BR10
15.2842	13.6806	13.8752	4	2	0.00933258	0.268317	0.345921	0.354805	P80748	Ig lambda chain V-III region LOI		BR0>BR5
14.0202	14.6079	11.9919	1	1	0.00936212	0.316066	0.307949	0.514914	A0A2R8Y851;P62273;P62273-2	40S ribosomal protein S29	RPS29	BR0>BR10;BR5>BR10
16.4725	15.3288	15.476	19	19	0.00936544	0.29679	0.239837	0.239947	P02790	Hemopexin	HPX	BR0>BR5;BR0>BR10
12.6464	13.5049	12.6885	6	6	0.00939752	0.122252	0.369119	0.170191	A0A0A0MS70;H0Y4G9;Q99836-5;Q99836;Q99836-6;A0A494C0J8;A0A0A0MSI9;Q99836-2	Myeloid differentiation primary response protein MyD88	MYD88	BR5>BR10
16.0104	14.9445	15.4427	12	12	0.00944564	0.173176	0.18965	0.213668	F8VXG7;Q99590-2;Q99590;A0A0A0MTP7	Protein SCAF11	SCAF11	BR0>BR5
13.5444	12.8731	12.6109	7	6	0.00945885	0.21831	0.179009	0.242482	O95159;E9PQA5;E9PQ47;E9PNY1	Zinc finger protein-like 1	ZFPL1	BR0>BR10
14.6084	15.0108	15.2034	8	6	0.00946323	0.204542	0.176016	0.142308	Q15691	Microtubule-associated protein RP/EB family member 1	MAPRE1	BR10>BR0
15.9556	15.335	14.0528	5	0	0.00947331	0.384812	0.348017	0.348171	CON__P04259			BR0>BR10
14.8036	15.6985	15.6278	15	14	0.00957421	0.138735	0.163574	0.153347	Q9P0J1;Q9P0J1-2	[Pyruvate dehydrogenase [acetyl-transferring]]-phosphatase 1, mitochondrial	PDP1	BR10>BR0;BR5>BR0
13.987	14.8505	14.4218	12	12	0.0095934	0.171191	0.160727	0.127721	Q4G0J3;Q4G0J3-3;D6RFF0;H0YA82	La-related protein 7	LARP7	BR5>BR0
17.8543	17.4237	17.0161	25	25	0.00959642	0.151074	0.216569	0.156329	Q15477	Helicase SKI2W	SKIV2L	BR0>BR10
15.1112	15.1601	15.8676	17	17	0.0096256	0.185591	0.198463	0.147558	P62191;P62191-2	26S protease regulatory subunit 4	PSMC1	BR10>BR0;BR10>BR5
12.0642	12.7221	12.143	6	6	0.00964448	0.154074	0.226916	0.213065	O95297-2;O95297;O95297-4	Myelin protein zero-like protein 1	MPZL1	BR5>BR0
13.2838	12.8485	12.8103	13	13	0.0096605	0.179371	0.158864	0.177108	A0A0D9SG72;P61764;A0A1B0GWF2;A0A1B0GVQ5;A0A2R8Y5D4;A0A1B0GTP9;P61764-2;A0A1B0GW76	Syntaxin-binding protein 1	STXBP1	BR0>BR10;BR0>BR5
14.9555	15.4055	14.7289	14	14	0.00970314	0.180568	0.125119	0.158015	Q8IYB8	ATP-dependent RNA helicase SUPV3L1, mitochondrial	SUPV3L1	BR5>BR0;BR5>BR10
14.4904	15.4663	15.2489	14	13	0.00971386	0.20449	0.164272	0.16138	O00764;F2Z2Y4;O00764-3;O00764-2	Pyridoxal kinase	PDXK	BR5>BR0;BR10>BR0
10.7316	10.4932	11.3478	8	8	0.0101772	0.23157	0.188682	0.0933323	Q9H553;Q9H553-2	Alpha-1,3/1,6-mannosyltransferase ALG2	ALG2	BR10>BR5
14.6369	14.8273	14.3224	6	6	0.0102911	0.124256	0.245734	0.165511	Q9NQW6-2;Q9NQW6	Actin-binding protein anillin	ANLN	BR0>BR10
17.1134	17.128	17.9202	12	12	0.0104199	0.145612	0.221617	0.172574	Q7Z7B0-2;Q7Z7B0;A0A075B6G6;Q7Z7B0-3	Filamin-A-interacting protein 1	FILIP1	BR10>BR0
17.4921	16.5775	15.8923	1	1	0.0105664	0.453302	0.512133	0.380262	A0A024R6I7;A0A0G2JRN3		SERPINA1	BR0>BR10
14.0725	14.7932	14.1904	4	4	0.0106051	0.147739	0.178124	0.139554	Q9HB40;Q9HB40-2;I3L4Z3	Retinoid-inducible serine carboxypeptidase	SCPEP1	BR5>BR0
14.0455	13.6552	13.2569	2	2	0.010677	0.213762	0.0864331	0.276526	Q86YS6	Ras-related protein Rab-43	RAB43	BR0>BR10
14.7155	14.2502	14.0847	11	11	0.0107131	0.261868	0.178639	0.140117	P12821;A0A0A0MSN4;P12821-2;P12821-4;P12821-3	Angiotensin-converting enzyme;Angiotensin-converting enzyme, soluble form	ACE	BR0>BR10
16.6697	16.9966	17.1341	40	1	0.0107304	0.174869	0.111129	0.13119	V9GYY3;A0A384N5Y3;F5H2F4;V9GZ78;A0A494C1T2		MTHFD1	BR10>BR0;BR5>BR0
14.8509	18.0046	18.2633	2	2	0.0107305	0.291317	0.626226	0.645559	K4DIA7;E9PMR4;P48509;E9PRJ3	Tetraspanin;CD151 antigen	CD151	BR5>BR0;BR10>BR0
17.6706	18.501	18.091	5	4	0.0107318	0.19591	0.487162	0.172792	Q9H6F5	Coiled-coil domain-containing protein 86	CCDC86	BR5>BR0;BR5>BR10
18.0825	17.9795	18.4793	26	25	0.0109255	0.204415	0.16056	0.166611	Q9H1R3	Myosin light chain kinase 2, skeletal/cardiac muscle	MYLK2	BR10>BR0
14.8681	15.6199	15.9793	28	27	0.0110355	0.16882	0.161632	0.140428	P54577;A0A0C4DGZ5	Tyrosine--tRNA ligase, cytoplasmic;Tyrosine--tRNA ligase, cytoplasmic, N-terminally processed;Tyrosine--tRNA ligase	YARS	BR10>BR0
15.9159	16.4293	15.9037	47	32	0.0111188	0.139317	0.145543	0.146814	O75962-4;O75962;O75962-2;O75962-5;E7EPJ7;E7EWP2	Triple functional domain protein	TRIO	BR5>BR0
16.3712	15.7061	15.0873	5	5	0.0111824	0.197701	0.205395	0.272628	Q96EL2	28S ribosomal protein S24, mitochondrial	MRPS24	BR0>BR10
14.906	14.1428	13.8482	11	2	0.0111934	0.26266	0.318792	0.319037	P69892;E9PBW4	Hemoglobin subunit gamma-2	HBG2	BR0>BR10
16.6199	18.4129	17.4552	11	11	0.0112231	0.365456	0.47054	0.40382	Q9NX74;E7EUN9	tRNA-dihydrouridine(20) synthase [NAD(P)+]-like	DUS2	BR10>BR0;BR5>BR0
14.0763	14.6307	14.6537	17	17	0.0113051	0.163391	0.12343	0.194863	Q7Z5K2;Q7Z5K2-2;Q7Z5K2-3	Wings apart-like protein homolog	WAPAL	BR10>BR0
15.6188	15.0263	15.1793	57	56	0.0114792	0.133918	0.190696	0.150544	Q86UP2;Q86UP2-4;Q86UP2-2;Q86UP2-3	Kinectin	KTN1	BR0>BR5
16.8653	16.7149	16.4718	7	7	0.0114879	0.135383	0.121871	0.146789	B1AJQ6;Q86Y82	Syntaxin-12	STX12	BR0>BR10
13.756	15.5332	15.7058	3	3	0.0115201	0.407576	0.357398	0.355429	O00562-2;O00562	Membrane-associated phosphatidylinositol transfer protein 1	PITPNM1	BR5>BR0;BR10>BR0
14.8898	14.2004	14.2336	21	21	0.0116058	0.107058	0.137829	0.146301	O94808	Glutamine--fructose-6-phosphate aminotransferase [isomerizing] 2	GFPT2	BR0>BR5;BR0>BR10
14.3701	14.4546	13.7449	13	13	0.0117093	0.17555	0.193997	0.147916	A1L0T0;M0R026	Acetolactate synthase-like protein	ILVBL	BR5>BR10;BR0>BR10
19.7096	20.1823	20.3928	13	12	0.0117207	0.159907	0.155587	0.131481	Q9NR50;Q9NR50-3;Q9NR50-2;H0Y580	Translation initiation factor eIF-2B subunit gamma	EIF2B3	BR10>BR0
17.9252	16.2268	17.1861	3	3	0.0118052	0.35189	0.321891	0.235247	P09914-2;P09914	Interferon-induced protein with tetratricopeptide repeats 1	IFIT1	BR0>BR5
14.099	14.9887	13.5824	4	4	0.0119329	0.210835	0.25061	0.237042	Q8WUA4;H7C318;H0Y4Q6;A0A087WZD8;Q8WUA4-2	General transcription factor 3C polypeptide 2	GTF3C2	BR5>BR10;BR5>BR0
11.8766	11.791	11.3167	7	7	0.0119786	0.429397	0.0839245	0.164818	E7EWE1;E7EQ61;Q9GZZ9;Q9GZZ9-2;C9J5W5;C9JRV9	Ubiquitin-like modifier-activating enzyme 5	UBA5	BR0>BR10
13.3032	14.3256	13.5996	4	4	0.0121065	0.223897	0.337603	0.263091	Q09472	Histone acetyltransferase p300	EP300	BR5>BR0
14.1265	15.2628	15.5405	15	14	0.0122017	0.232917	0.199213	0.203959	Q6NZY4;Q6NZY4-2	Zinc finger CCHC domain-containing protein 8	ZCCHC8	BR10>BR0
16.7633	15.8552	15.9082	23	1	0.0123467	0.160606	0.17247	0.178947	Q0ZGT2-2;E7EUA0	Nexilin	NEXN	BR0>BR5
13.8107	14.3294	12.9641	9	9	0.0123735	0.176657	0.168525	0.254925	A0A3F2YNW7;Q8NFD5;Q8NFD5-2;Q8NFD5-3;H0Y7H8;A0A1B0GWJ2;A0A1B0GTJ8;A0A1B0GVK1;Q8NFD5-4;A0A1B0GV63	AT-rich interactive domain-containing protein 1B	ARID1B	BR5>BR10
17.122	15.5725	16.7852	9	7	0.0123861	0.237063	0.237227	0.283253	O43639	Cytoplasmic protein NCK2	NCK2	BR0>BR5
12.6542	12.1699	13.5378	7	7	0.0124214	0.161008	0.208078	0.266724	Q13405;H0YDP7	39S ribosomal protein L49, mitochondrial	MRPL49	BR10>BR5
15.7983	15.9915	16.5119	18	13	0.0124297	0.171877	0.12237	0.139899	O00505	Importin subunit alpha-4	KPNA3	BR10>BR0
15.6778	16.0373	16.355	28	28	0.0125883	0.149938	0.159708	0.11575	P54136;P54136-2	Arginine--tRNA ligase, cytoplasmic	RARS	BR10>BR0
16.3719	15.9611	15.9511	21	20	0.0128059	0.130735	0.128777	0.119656	O95573	Long-chain-fatty-acid--CoA ligase 3	ACSL3	BR0>BR5
15.4535	15.4102	16.5705	3	0	0.0132851	0.28157	0.21485	0.25683	A0A2R2Y2Q3;A0A494C0P6			BR10>BR0;BR10>BR5
14.8082	14.2211	13.9124	13	13	0.0133049	0.241177	0.232355	0.196625	Q9UNF0-2;Q9UNF0;A0A0U1RR22	Protein kinase C and casein kinase substrate in neurons protein 2	PACSIN2	BR0>BR10
16.1893	16.7102	17.2298	13	13	0.0133689	0.231248	0.19354	0.196488	P07602;C9JIZ6;P07602-2;P07602-3;Q5BJH1	Prosaposin;Saposin-A;Saposin-B-Val;Saposin-B;Saposin-C;Saposin-D	PSAP	BR10>BR0
14.4827	13.7905	13.8057	20	18	0.0134612	0.139067	0.161571	0.173414	P53992;G5EA31	Protein transport protein Sec24C	SEC24C	BR0>BR10;BR0>BR5
13.9228	15.66	15.1441	3	3	0.0134902	0.378377	0.309892	0.414586	A0A286YF28;A0A0C4DGE4;A0A0J9YW33;Q13277-2;Q13277-3;Q13277	Syntaxin-3	STX3	BR5>BR0
16.4624	16.7205	16.7734	7	7	0.0135751	0.111956	0.137245	0.115443	P28070	Proteasome subunit beta type-4	PSMB4	BR10>BR0
17.8668	17.4773	17.5911	25	25	0.0136959	0.099824	0.0898499	0.0882002	Q2TBA0;Q2TBA0-2	Kelch-like protein 40	KLHL40	BR0>BR5
14.3519	13.8696	14.0904	9	8	0.0137331	0.21511	0.183079	0.157072	Q9BVS4;Q9BVS4-2	Serine/threonine-protein kinase RIO2	RIOK2	BR0>BR10
14.9577	15.0444	14.5406	14	14	0.0138081	0.15107	0.165711	0.172111	Q96S66;Q96S66-2;Q96S66-4;Q96S66-3	Chloride channel CLIC-like protein 1	CLCC1	BR0>BR10;BR5>BR10
14.6276	14.0922	14.4172	15	15	0.0138879	0.121875	0.134788	0.139862	D6RIA3		LOC285556	BR0>BR5;BR0>BR10
18.1869	17.2386	18.3064	2	2	0.0138983	0.215506	0.19261	0.222941	P26678	Cardiac phospholamban	PLN	BR0>BR5
15.1567	14.1053	14.6107	3	3	0.0140106	0.302121	0.234149	0.175181	A0A3B3ITL0;A0A3B3IRJ9;Q9Y2H2;Q9Y2H2-4	Phosphatidylinositide phosphatase SAC2	INPP5F	BR0>BR5
11.441	12.3152	10.8928	4	3	0.0140887	0.178633	0.417017	0.313468	P51636;E9PCT3;P51636-2;P51636-3	Caveolin-2;Caveolin	CAV2	BR5>BR10;BR5>BR0
10.8378	10.377	10.0129	19	17	0.0141102	0.363028	0.268135	0.203789	P04279;P04279-2	Semenogelin-1;Alpha-inhibin-92;Alpha-inhibin-31;Seminal basic protein	SEMG1	BR0>BR10
13.4502	13.3621	12.8092	13	13	0.0141399	0.139755	0.195123	0.125826	Q9Y217;Q9Y217-2	Myotubularin-related protein 6	MTMR6	BR0>BR10
19.4843	18.8276	17.8243	41	40	0.0142618	0.315428	0.187826	0.19813	P02787	Serotransferrin	TF	BR0>BR10
14.9354	14.5563	15.3167	10	10	0.0142894	0.173864	0.152232	0.176328	Q96DB5;Q96DB5-2;E5RH53;Q96DB5-3;H0YB83;H0YB03;H0YC67	Regulator of microtubule dynamics protein 1	RMDN1	BR10>BR5
18.1917	17.8397	17.8953	136	135	0.0143949	0.118001	0.161237	0.124899	Q8N3K9	Cardiomyopathy-associated protein 5	CMYA5	BR0>BR5
18.7519	17.6703	17.43	32	32	0.0143988	0.242631	0.24542	0.205783	CON__Q86YZ3;Q86YZ3	Hornerin	HRNR	BR0>BR10
13.5493	11.9259	13.3297	3	3	0.014458	0.31752	0.229391	0.305793	Q5W0B1	RING finger protein 219	RNF219	BR0>BR5
16.186	16.2957	16.2647	10	10	0.0144608	0.22877	0.151202	0.162485	B5MDF5;P62826;J3KQE5;F5H018;H0YFC6	GTP-binding nuclear protein Ran	RAN	BR5>BR0;BR10>BR0
15.2255	15.7469	16.0213	17	16	0.0144738	0.207648	0.250754	0.265678	Q9UIC8;Q9UIC8-2;Q9UIC8-3;I3L4A2	Leucine carboxyl methyltransferase 1	LCMT1	BR10>BR0
15.4896	16.8134	17.7225	3	3	0.0145545	0.41939	0.499378	0.362984	Q99811	Paired mesoderm homeobox protein 2	PRRX2	BR10>BR0
14.898	15.3509	15.4349	11	9	0.0145828	0.141776	0.136018	0.196563	A0A1W2PRL9;A0A1W2PPZ5;P23193-2;P23193	Transcription elongation factor A protein 1	TCEA1	BR10>BR0
15.7581	16.5427	16.5627	20	19	0.0146112	0.235143	0.202643	0.149658	Q96KP4;Q96KP4-2	Cytosolic non-specific dipeptidase	CNDP2	BR5>BR0
15.8982	16.5815	16.4688	17	17	0.0146805	0.170283	0.167224	0.148551	Q16706	Alpha-mannosidase 2	MAN2A1	BR5>BR0
16.3269	14.6929	15.432	18	17	0.0147299	0.278212	0.227635	0.20301	P48634;P48634-2;P48634-3;P48634-4	Protein PRRC2A	PRRC2A	BR0>BR5
15.9458	14.9869	15.705	6	6	0.0150047	0.155154	0.209232	0.196766	G3V203;H0YHA7;J3QQ67;Q07020-2;Q07020;F8VUA6;F8VYV2;A0A075B7A0	60S ribosomal protein L18	RPL18	BR0>BR5
14.85	14.7155	13.4433	6	2	0.0150942	0.268001	0.184487	0.283582	Q9Y6M4-3;Q9Y6M4-4;Q9Y6M4;Q9Y6M4-2;Q9Y6M4-5;Q9Y6M4-6	Casein kinase I isoform gamma-3	CSNK1G3	BR5>BR10
17.0204	16.6866	17.0314	24	23	0.0152492	0.146505	0.164518	0.0836583	Q8N3L3	Beta-taxilin	TXLNB	BR10>BR5
14.517	14.1601	14.3308	19	19	0.0152677	0.145838	0.202754	0.169076	Q711Q0	Uncharacterized protein C10orf71	C10orf71	BR0>BR5
13.5497	14.0321	13.5419	24	24	0.0153392	0.141072	0.160662	0.197857	P56192;P56192-2	Methionine--tRNA ligase, cytoplasmic	MARS	BR5>BR0
13.3326	12.5086	13.5203	6	6	0.0154194	0.150889	0.234068	0.128471	Q969E4;Q6IPX3;Q5H9L2	Transcription elongation factor A protein-like 3;Transcription elongation factor A protein-like 6;Transcription elongation factor A protein-like 5	TCEAL3;TCEAL6;TCEAL5	BR10>BR5
15.0927	14.4083	14.4105	12	12	0.0154282	0.21048	0.246726	0.175955	H0Y5C0;B1ALU1;B1ALU3;O95490-2;O95490-5;O95490;O95490-7;O95490-6;O95490-3;O95490-4	Latrophilin-2	ADGRL2;LPHN2	BR0>BR10
17.0934	17.7859	17.5571	35	31	0.0154391	0.16485	0.133958	0.14626	O75891;O75891-3;O75891-2	Cytosolic 10-formyltetrahydrofolate dehydrogenase	ALDH1L1	BR5>BR0
13.1782	13.5528	12.2891	4	4	0.0154894	0.00665379	NaN	0.111762	F8VW41;Q86VP3-4;Q86VP3;Q86VP3-3;Q86VP3-2	Phosphofurin acidic cluster sorting protein 2	PACS2	BR0>BR5
15.5775	15.7987	16.2783	8	8	0.0159635	0.234041	0.212703	0.19889	Q5TD07;P16083;Q5TD05	Ribosyldihydronicotinamide dehydrogenase [quinone]	NQO2	BR10>BR0
19.4163	19.7025	19.7116	43	38	0.0160634	0.141774	0.105199	0.0923496	P23109;P23109-2	AMP deaminase 1	AMPD1	BR10>BR0
15.2885	14.6217	14.6613	6	6	0.016194	0.240316	0.301807	0.153789	E9PG19;O94868;O94868-2;E7ENZ2;O94868-3	F-BAR and double SH3 domains protein 2	FCHSD2	BR0>BR5
16.6974	15.5152	15.4972	10	10	0.0161971	0.233672	0.237423	0.260436	Q9HCM4-4;Q9HCM4-3;Q9HCM4;Q9HCM4-2	Band 4.1-like protein 5	EPB41L5	BR0>BR10
13.7389	16.1722	15.7863	3	3	0.0162714	0.310995	0.520156	0.350572	P10586-2;P10586;H0Y4H1;H0Y7Z9;H0Y6Z7	Receptor-type tyrosine-protein phosphatase F	PTPRF	BR5>BR0
16.4344	15.3605	16.4351	21	21	0.0163542	0.226242	0.165547	0.224059	O43264;O43264-2	Centromere/kinetochore protein zw10 homolog	ZW10	BR0>BR5;BR10>BR5
14.36	14.087	13.4513	11	11	0.0164682	0.204526	0.239917	0.259221	Q96RF0-2;Q96RF0-3;Q96RF0	Sorting nexin-18	SNX18	BR0>BR10
12.9255	13.5267	13.76	5	5	0.0165211	0.259738	0.215215	0.185376	Q9BRT2;V5IRT4;Q5TAQ0	Ubiquinol-cytochrome-c reductase complex assembly factor 2	UQCC2	BR10>BR0;BR5>BR0
13.476	13.0258	12.4874	7	7	0.0165726	0.249908	0.212	0.207804	Q13637	Ras-related protein Rab-32	RAB32	BR0>BR10
16.6155	15.4817	15.3179	16	13	0.016641	0.268233	0.222464	0.224605	P01008	Antithrombin-III	SERPINC1	BR0>BR10
14.6778	13.6286	13.0996	2	2	0.0166962	0.198666	0.18706	0.263808	Q99683-2;Q99683	Mitogen-activated protein kinase kinase kinase 5	MAP3K5	BR0>BR10
15.2563	13.9014	14.6338	5	5	0.0167703	0.336602	0.226962	0.259758	O95825;A6NMA8;C9JQD0;C9K0F7;C9JAL0;H7C3I5;A6NND8;A6NHJ8;O95825-2	Quinone oxidoreductase-like protein 1	CRYZL1	BR0>BR5
13.808	13.1351	12.6799	6	6	0.0167965	0.278206	0.25395	0.217775	P02743	Serum amyloid P-component;Serum amyloid P-component(1-203)	APCS	BR0>BR10
16.3396	15.95	15.4671	9	9	0.0168147	0.212761	0.225927	0.191778	Q01469;I6L8B7	Fatty acid-binding protein, epidermal	FABP5	BR0>BR10
14.4606	15.2976	14.7828	6	5	0.0169768	0.139279	0.188898	0.158873	Q9Y232-4;Q9Y232-2;Q9Y232;Q9Y232-3;C9JQG7	Chromodomain Y-like protein	CDYL	BR5>BR0
12.7032	12.0709	12.4047	3	3	0.0169949	0.220819	0.188696	0.188015	Q17R31-5;Q17R31-4;Q17R31-2;Q17R31;Q17R31-3;E9PPF0;E9PQP8;H0YCC7;E9PP81	Putative deoxyribonuclease TATDN3	TATDN3	BR0>BR5
17.866	16.4738	16.7916	18	18	0.0175427	0.347564	0.276506	0.324473	Q08AD1-3;Q08AD1;Q08AD1-2	Calmodulin-regulated spectrin-associated protein 2	CAMSAP2	BR0>BR5
12.7547	13.1138	13.7814	6	5	0.0175776	0.158114	NaN	0.142771	O15075-2;O15075;Q5VZY9;O15075-3;O15075-4	Serine/threonine-protein kinase DCLK1	DCLK1	BR5>BR0
15.8301	14.7112	16.194	6	6	0.0176006	0.31756	0.322176	0.273033	Q96JY6-5;Q96JY6;A0A087WVI1;Q96JY6-3;B3KPU0;E5RGS7;Q96JY6-4;C9JS55	PDZ and LIM domain protein 2	PDLIM2	BR10>BR5
14.748	15.3803	15.0006	8	8	0.0176837	0.167732	0.153656	0.140841	P45381	Aspartoacylase	ASPA	BR5>BR0
15.2115	13.5711	12.5344	21	18	0.0178515	0.391841	0.278106	0.335957	D6RF35;P02774;P02774-3;D6RBJ7;P02774-2	Vitamin D-binding protein	GC	BR0>BR10
15.2329	15.9073	15.9671	5	5	0.0178844	0.213715	0.203482	0.193702	Q8WUP2;Q8WUP2-2;Q8WUP2-3;E7EWE8	Filamin-binding LIM protein 1	FBLIM1	BR10>BR0
20.9837	21.2199	21.1206	49	29	0.0179863	0.100734	0.0809391	0.0637624	P08238	Heat shock protein HSP 90-beta	HSP90AB1	BR10>BR0
14.5546	14.0023	14.3068	11	11	0.0180993	0.164288	0.207316	0.140649	A0A087WY71;E9PFW3;Q96CW1-2;Q96CW1;C9JJ47	AP-2 complex subunit mu	AP2M1	BR0>BR5
13.7905	13.096	13.2548	12	12	0.0181633	0.170476	0.189115	0.120208	O00170;E9PMH2	AH receptor-interacting protein	AIP	BR0>BR5
23.1668	23.0525	22.1567	25	17	0.0183905	0.287512	0.176657	0.179739	P68871;A0A2R8Y7R2;F8W6P5	Hemoglobin subunit beta;LVV-hemorphin-7;Spinorphin	HBB	BR5>BR10
15.4662	15.6257	16.1363	36	36	0.0184421	0.205024	0.166625	0.168918	P31939;P31939-2	Bifunctional purine biosynthesis protein PURH;Phosphoribosylaminoimidazolecarboxamide formyltransferase;IMP cyclohydrolase	ATIC	BR10>BR0
15.3788	15.8469	16.0091	8	8	0.0185131	0.177525	0.158894	0.173215	Q9Y3A5;A0A087X020	Ribosome maturation protein SBDS	SBDS	BR10>BR0
13.6106	14.4417	14.4242	8	8	0.018562	0.25421	0.254619	0.224644	P46734-2;P46734;P46734-3	Dual specificity mitogen-activated protein kinase kinase 3	MAP2K3	BR10>BR0
11.9085	13.3824	11.9594	2	2	0.0188054	0.225739	0.28561	0.489944	H0Y820;O96017-13;O96017-4;O96017;O96017-9;H0Y4V6;B7ZBF6;O96017-3;O96017-11;O96017-12	Serine/threonine-protein kinase Chk2	CHEK2	BR5>BR0
15.8986	17.0257	16.117	4	4	0.0188327	0.241783	0.234432	0.279771	Q07283	Trichohyalin	TCHH	BR5>BR10;BR5>BR0
15.6233	17.0586	16.112	5	5	0.0188655	0.229341	0.236872	0.243385	Q5TCQ9;Q5TCQ9-1;Q5TCQ9-3;Q5TCQ9-2	Membrane-associated guanylate kinase, WW and PDZ domain-containing protein 3	MAGI3	BR5>BR0
15.354	15.3917	15.0617	6	6	0.0190145	0.164241	0.185091	0.191904	Q9H0V9;Q9H0V9-2;Q9H0V9-3	VIP36-like protein	LMAN2L	BR5>BR10
13.324	12.9139	12.6237	6	6	0.019155	0.195662	0.186776	0.250676	Q08495-3;Q08495-4;Q08495-2;Q08495;E5RJC0;E5RGQ0;E5RFK4;E5RGQ7	Dematin	DMTN	BR0>BR5
13.8761	14.1418	14.4857	14	14	0.0191995	0.16671	0.173156	0.1601	P36915;A0A140T8Y2;P36915-2	Guanine nucleotide-binding protein-like 1	GNL1	BR10>BR0
14.2539	14.6686	14.622	22	0	0.0192284	0.147495	0.157301	0.137015	Q16555	Dihydropyrimidinase-related protein 2	DPYSL2	BR5>BR0
19.0377	19.8751	19.9399	2	2	0.0192397	0.241073	0.278409	0.198243	P17066;P48741	Heat shock 70 kDa protein 6;Putative heat shock 70 kDa protein 7	HSPA6;HSPA7	BR10>BR0
17.9479	18.0751	18.177	25	25	0.0192685	0.134422	0.0952267	0.088854	P43686;P43686-2	26S protease regulatory subunit 6B	PSMC4	BR10>BR0
13.904	14.545	14.4543	9	9	0.019292	0.172084	0.173169	0.157436	K7EIU8;Q13485;K7ES96	Mothers against decapentaplegic homolog;Mothers against decapentaplegic homolog 4	SMAD4	BR10>BR0
15.7126	14.8818	15.0056	19	19	0.0193177	0.160213	0.18677	0.144153	Q8IUG5;Q8IUG5-3;Q8IUG5-2	Unconventional myosin-XVIIIb	MYO18B	BR0>BR10
16.6869	16.6793	16.1297	5	5	0.0193354	0.142631	0.161767	0.156611	Q9BX68	Histidine triad nucleotide-binding protein 2, mitochondrial	HINT2	BR0>BR10
13.6606	12.933	12.2672	2	2	0.0194001	0.257304	0.183796	0.219433	E9PJ42;Q5BJD5-3;Q5BJD5-2;Q5BJD5	Transmembrane protein 41B	TMEM41B	BR0>BR10
14.44	14.8253	14.2138	3	3	0.0194389	0.250523	0.204054	0.230174	Q96ND0;K7EK00	Protein FAM210A	FAM210A	BR5>BR10
17.5077	17.3074	17.3718	11	11	0.0194707	0.0988239	0.1169	0.0911196	A0A087WXM6;J3QQT2;J3KRX5;A0A0A6YYL6;P18621;P18621-3;J3QLC8;A0A0A0MRF8;P18621-2;J3KRB3;A0A087WWH0;J3QS96	60S ribosomal protein L17	RPL17;RPL17-C18orf32	BR0>BR5
18.5716	18.4663	18.7529	17	16	0.0194723	0.0834058	0.138492	0.0901334	P28289;P28289-2	Tropomodulin-1	TMOD1	BR10>BR5
16.9702	16.0794	15.9549	8	6	0.0194929	0.216525	0.289632	0.17455	Q5R372-4;Q5R372;Q5R372-3;A0A0C4DG54;Q5R372-2	Rab GTPase-activating protein 1-like	RABGAP1L	BR0>BR10
14.4024	12.9367	12.6735	3	3	0.0195151	0.582347	0.302819	0.265118	V9GYM3;P02652;V9GYE3;V9GYG9	Apolipoprotein A-II;Proapolipoprotein A-II;Truncated apolipoprotein A-II	APOA2	BR0>BR10
15.1907	14.6343	14.9337	4	4	0.0195303	0.168728	0.185462	0.170441	P50148;B1AM21	Guanine nucleotide-binding protein G(q) subunit alpha	GNAQ	BR0>BR5
20.466	20.0135	20.2482	9	9	0.0196102	0.131752	0.175603	0.180758	Q9H6F2	Trimeric intracellular cation channel type A	TMEM38A	BR0>BR5;BR0>BR10
16.832	16.1721	15.11	4	3	0.0197731	0.375534	0.377579	0.341977	O75348	V-type proton ATPase subunit G 1	ATP6V1G1	BR0>BR10
16.412	15.7227	16.2353	32	2	0.0198308	0.144167	0.14735	0.14223	Q9BX66-11;Q9BX66;Q9BX66-2;Q9BX66-3	Sorbin and SH3 domain-containing protein 1	SORBS1	BR0>BR5
17.2576	17.3071	17.7984	24	23	0.0199594	0.34463	0.224539	0.206464	P30041	Peroxiredoxin-6	PRDX6	BR10>BR0
18.3629	17.8927	18.6025	15	15	0.0199866	0.152684	0.151971	0.143672	Q96MG2	Junctional sarcoplasmic reticulum protein 1	JSRP1	BR10>BR5
15.7109	15.6277	15.2429	32	22	0.0202062	0.18225	0.184342	0.160742	Q9NZB2;Q9NZB2-6;Q9NZB2-4;A0A0C4DG79	Constitutive coactivator of PPAR-gamma-like protein 1	FAM120A	BR0>BR10
14.172	13.3372	13.6473	3	3	0.0202334	0.271471	0.147248	0.187173	Q9HC78;Q9HC78-2	Zinc finger and BTB domain-containing protein 20	ZBTB20	BR0>BR5;BR0>BR10
17.3232	17.0409	17.0041	104	84	0.0202719	0.214819	0.245035	0.214366	P35579;P35579-2	Myosin-9	MYH9	BR0>BR10
16.8501	16.2084	15.74	4	4	0.0203853	0.304164	0.353604	0.250096	O95758-7;O95758-1;O95758-6;O95758-2;O95758;O95758-5;O95758-4	Polypyrimidine tract-binding protein 3	PTBP3	BR5>BR10;BR0>BR10
16.365	15.6086	15.9594	76	67	0.020406	0.234043	0.209577	0.216339	P02751;P02751-15;P02751-3;P02751-8;P02751-7;P02751-17;P02751-14;P02751-11;P02751-9;P02751-5;P02751-6;P02751-10;P02751-13;P02751-12;P02751-4	Fibronectin;Anastellin;Ugl-Y1;Ugl-Y2;Ugl-Y3	FN1	BR0>BR5
14.5077	13.8456	13.918	5	5	0.0204884	0.141009	0.151678	0.162065	C9J4Z3;P61513;M0R0A1;Q6P4E4;E9PEL3;M0R2L6;G5E9R3	60S ribosomal protein L37a	RPL37A	BR0>BR5
17.0135	17.3071	17.5711	10	9	0.0207511	0.135328	0.104818	0.121106	Q99436;Q5TBG5;Q99436-2	Proteasome subunit beta type-7;Proteasome subunit beta type	PSMB7	BR10>BR0
17.2896	17.5473	18.1822	5	5	0.0207708	0.263049	0.223281	0.197253	Q12797-4;Q12797-3	Aspartyl/asparaginyl beta-hydroxylase	ASPH	BR10>BR0
13.3674	13.718	14.0251	7	4	0.0208427	0.141307	0.154495	0.166649	Q6DKJ4;Q6DKJ4-3	Nucleoredoxin	NXN	BR10>BR0;BR5>BR0
14.8433	15.3989	15.4719	17	17	0.0208665	0.190279	0.201112	0.193742	Q15386	Ubiquitin-protein ligase E3C	UBE3C	BR10>BR0
14.1533	12.5051	14.0004	7	7	0.0209233	0.368725	0.449701	0.398297	CON__P41361			BR0>BR5
24.2905	24.157	23.9046	13	13	0.0209419	0.143387	0.128067	0.125469	CON__P15636			BR0>BR10
17.3983	16.9048	17.1833	19	3	0.0209669	0.101444	0.13656	0.138924	Q9UHG3	Prenylcysteine oxidase 1	PCYOX1	BR0>BR5
16.2675	16.0931	16.4264	13	13	0.0210161	0.148361	0.149852	0.0980608	Q5SSJ5;X6RGJ2;Q5SSJ5-2;B0QZK4;Q5SSJ5-3;Q5SWC8	Heterochromatin protein 1-binding protein 3	HP1BP3	BR10>BR5
14.1016	13.3855	13.4909	14	14	0.0211077	0.332397	0.204708	0.219225	P43652	Afamin	AFM	BR0>BR5
14.1473	12.6687	13.8528	1	1	0.0212711	0.696839	0.143205	0.254879	F8WF27;F8WBG6;P30408	Transmembrane 4 L6 family member 1	TM4SF1	BR0>BR5
15.7846	16.5603	16.1587	12	12	0.0213883	0.196274	0.143019	0.197404	O60341;R4GMQ1;O60341-2	Lysine-specific histone demethylase 1A	KDM1A	BR5>BR0
15.1763	16.3535	15.6128	16	16	0.0213932	0.337683	0.230895	0.264784	Q5QJE6;J3KP30	Deoxynucleotidyltransferase terminal-interacting protein 2	DNTTIP2	BR5>BR0;BR5>BR10
14.1056	13.6988	13.7329	4	4	0.0214584	0.128986	0.1653	0.156426	P82664	28S ribosomal protein S10, mitochondrial	MRPS10	BR0>BR10
17.7902	17.9237	18.0381	52	51	0.0215626	0.190124	0.135387	0.112185	P13639	Elongation factor 2	EEF2	BR10>BR0
12.1478	13.1733	12.5975	13	13	0.0216816	0.154989	0.21309	0.139188	Q9UMS4;F5GY56	Pre-mRNA-processing factor 19	PRPF19	BR5>BR0
14.6858	14.0219	14.6252	2	2	0.0217175	0.15957	0.240718	0.132007	H3BNF5;H3BSB6;H3BPV6;H3BUR2;H3BUA4;E7EPZ8;Q92536	Y+L amino acid transporter 2	SLC7A6	BR10>BR5
16.3575	16.3053	15.9327	4	4	0.021773	0.240921	0.251235	0.248415	Q8N490-2;Q8N490	Probable hydrolase PNKD	PNKD	BR5>BR10
15.8214	15.3252	15.6469	9	9	0.0217787	0.113637	0.171057	0.129013	Q13162;H7C3T4	Peroxiredoxin-4	PRDX4	BR0>BR5
14.6419	14.7663	15.4557	8	0	0.0218928	0.187508	0.214474	0.175004	Q15366;Q15366-2	Poly(rC)-binding protein 2	PCBP2	BR10>BR0
14.5891	15.0391	15.1219	15	15	0.0220253	0.167316	0.122229	0.14825	Q13564-3;Q13564-2;Q13564;Q13564-4	NEDD8-activating enzyme E1 regulatory subunit	NAE1	BR5>BR0
16.0269	16.2276	15.56	14	13	0.0221677	0.169156	0.145392	0.14151	Q96T51;Q96T51-2;Q96T51-3	RUN and FYVE domain-containing protein 1	RUFY1	BR5>BR10
18.3561	18.1313	18.0705	13	13	0.0222034	0.131956	0.168692	0.156236	Q8TDC0;Q8TDC0-2	Myozenin-3	MYOZ3	BR0>BR5
15.3908	15.3182	14.0396	4	4	0.0222793	0.619537	0.214136	0.187175	O95081;A0A0C4DG34;O95081-2	Arf-GAP domain and FG repeat-containing protein 2	AGFG2	BR5>BR10
17.8382	16.8838	16.6792	3	3	0.0223673	0.231527	0.24159	0.265886	P61970;H3BRV9	Nuclear transport factor 2	NUTF2	BR0>BR10
10.483	13.8079	14.1627	2	2	0.0224745	0.886855	0.522644	0.403399	Q9ULX7;U3KPU6	Carbonic anhydrase 14	CA14	BR10>BR0;BR5>BR0
15.4464	15	15.8751	13	12	0.0225784	0.305155	0.293361	0.313412	A0A087X0T3;A7E2Y1	Myosin-7B	MYH7B	BR10>BR5
14.978	14.5323	13.7174	11	11	0.0226168	0.163664	0.234141	0.241378	P49593;A8MX49;P49593-2;B5MCT7	Protein phosphatase 1F	PPM1F	BR0>BR10
15.883	15.6745	15.4141	21	21	0.0226529	0.255811	0.20242	0.179204	A0A286YF22;O43175;A0A2C9F2M7;A0A286YFL2;A0A286YFA2	D-3-phosphoglycerate dehydrogenase	PHGDH	BR0>BR10
15.9114	15.1185	15.5025	6	6	0.0227107	0.164653	0.268808	0.178094	CON__P00978			BR0>BR5
18.4812	19.6652	20.0632	9	9	0.0228331	0.259817	0.29401	0.261222	O14745;O14745-2;J3QRP6	Na(+)/H(+) exchange regulatory cofactor NHE-RF1	SLC9A3R1	BR10>BR0
13.7192	13.9834	14.2707	5	4	0.022889	0.177848	0.158092	0.113272	P60520;H3BSM5	Gamma-aminobutyric acid receptor-associated protein-like 2	GABARAPL2	BR10>BR5
15.7852	16.3302	16.3069	24	24	0.0229489	0.149729	0.11814	0.143522	P16435;H0Y4R2;E7EMD0	NADPH--cytochrome P450 reductase	POR	BR10>BR0
12.2311	11.7536	11.8539	7	7	0.0229535	0.167911	0.189847	0.141075	A0A087WXB0;O15126;O15126-2;A0A087WZA6	Secretory carrier-associated membrane protein 1	SCAMP1	BR0>BR5
14.3356	14.8507	15.1084	3	3	0.0230119	0.242359	0.22232	0.151643	O15119-3;O15119-2;O15119	T-box transcription factor TBX3	TBX3	BR10>BR0
13.8066	14.204	13.6653	22	22	0.0230277	0.184039	0.238849	0.196867	Q9H4A3-7;Q9H4A3;F5GWT4;Q9H4A3-2;Q9H4A3-6;Q9H4A3-5;Q9H4A3-4	Serine/threonine-protein kinase WNK1	WNK1	BR5>BR10
15.3185	15.5406	15.1285	23	1	0.0230423	0.137367	0.150874	0.125962	P35611-6;P35611-2;P35611-4	Alpha-adducin	ADD1	BR5>BR10
14.4417	14.2367	13.7892	10	10	0.0232109	0.191132	0.242594	0.125809	Q8N8A6	ATP-dependent RNA helicase DDX51	DDX51	BR0>BR10
14.63	15.6459	15.659	9	9	0.0232975	0.245322	0.159143	0.102544	Q8NFH3	Nucleoporin Nup43	NUP43	BR5>BR0;BR10>BR0
16.0477	15.6204	15.6166	3	3	0.0233373	0.189878	0.166799	0.165656	Q5T123;Q9H299	SH3 domain-binding glutamic acid-rich-like protein 3	SH3BGRL3	BR0>BR10
14.9222	14.1107	14.5821	5	5	0.0234751	0.269587	0.235483	0.260308	Q9HCN4-4;Q9HCN4;Q9HCN4-5;Q9HCN4-3;Q9HCN4-2	GPN-loop GTPase 1	GPN1	BR0>BR5
22.0737	17.1887	17.1219	3	3	0.0237013	1.26533	0.636183	0.254355	Q8NHQ9;F5H5U2	ATP-dependent RNA helicase DDX55	DDX55	BR0>BR10
16.9126	17.0275	17.1232	22	21	0.023733	0.208932	0.157241	0.150912	P50995-2;P50995	Annexin A11	ANXA11	BR5>BR0
12.6147	12.7942	12.1836	2	2	0.0238767	0.196756	NaN	0.120258	A6ND22;Q9Y3D3-2;Q9Y3D3	28S ribosomal protein S16, mitochondrial	MRPS16	BR0>BR5
15.4715	15.182	15.207	33	33	0.0239085	0.130677	0.141964	0.167173	Q14697-2;Q14697;F5H6X6;E9PKU7	Neutral alpha-glucosidase AB	GANAB	BR0>BR10
13.1665	13.6658	13.5395	8	6	0.0239235	0.133578	0.154504	0.266024	Q6PJG6	BRCA1-associated ATM activator 1	BRAT1	BR5>BR0
14.9677	15.1251	13.4367	2	2	0.0240629	0.363529	0.321874	0.10157	Q9NZV1	Cysteine-rich motor neuron 1 protein;Processed cysteine-rich motor neuron 1 protein	CRIM1	BR0>BR10;BR5>BR10
14.1653	15.0674	14.0414	5	0	0.024307	0.185707	0.231161	0.197377	H0YC42			BR5>BR0
14.185	13.2207	12.5589	14	14	0.0243632	0.282154	0.278145	0.349171	P04196	Histidine-rich glycoprotein	HRG	BR0>BR10
18.2677	17.9978	17.9703	36	36	0.0243939	0.129589	0.160074	0.132676	P27824;P27824-2;P27824-3	Calnexin	CANX	BR0>BR5
15.2421	15.6085	15.797	10	10	0.024716	0.164153	0.183674	0.224031	P09936;D6R956;D6RE83;D6R974	Ubiquitin carboxyl-terminal hydrolase isozyme L1;Ubiquitin carboxyl-terminal hydrolase	UCHL1	BR10>BR0
12.1273	11.9406	12.5148	36	33	0.0248758	0.324233	0.203518	0.352156	CON__Q29443;CON__Q0IIK2			BR10>BR5
13.5905	13.8711	12.9188	12	12	0.0248978	0.174454	0.176802	0.190233	Q9UQ90;A0A2U3TZH1;A0A2R8YFW4;A0A2R8YDQ1;A0A2R8Y4Y7;A0A2R8Y7B8;A0A2R8Y726;A0A2R8Y3M4;A0A2R8Y6K2;A0A2R8Y7N2;A0A2R8YFF4;A0A2R8YFJ7;A0A2R8Y632;A0A2R8Y6E8;A0A2R8Y729;A0A2R8YG79;A0A2R8Y7E2;A0A2R8Y4M0;Q9UQ90-2;A0A2R8Y6Z7	Paraplegin	SPG7	BR5>BR10
13.8616	14.6392	13.7213	3	3	0.0249837	NaN	0.18567	0.231892	Q96QV1	Hedgehog-interacting protein	HHIP	BR0>BR5
13.7883	15.167	14.1784	1	1	0.0250523	0.294687	0.259308	0.212441	I3NI21;I3L288;I3NI23;Q96B96;Q96B96-2	Promethin	TMEM159	BR5>BR0
14.5183	15.1229	15.024	6	6	0.0250641	0.198582	0.162165	0.188472	Q96LZ7;C9JGB2;A0A0A0MSD2;A0A0C4DFM4;Q96LZ7-3;Q96LZ7-4;Q96LZ7-2	Regulator of microtubule dynamics protein 2	RMDN2	BR5>BR0
15.2247	14.4795	14.8149	21	16	0.0250699	0.255092	0.237905	0.309313	P00734;E9PIT3	Prothrombin;Activation peptide fragment 1;Activation peptide fragment 2;Thrombin light chain;Thrombin heavy chain	F2	BR0>BR5
15.6067	15.1468	14.6527	20	20	0.0253718	0.203273	0.199894	0.184955	O15031	Plexin-B2	PLXNB2	BR0>BR10
11.8287	12.7009	11.9304	6	6	0.0254242	0.206259	0.172922	0.161481	A0A494C1N0;P26885	Peptidyl-prolyl cis-trans isomerase FKBP2	FKBP2	BR5>BR0
13.8132	13.7407	13.6055	5	5	0.0254937	0.144674	0.621881	0.460419	Q92522	Histone H1x	H1FX	BR5>BR0
14.7836	14.5095	13.6789	20	7	0.0255132	0.291558	0.287326	0.217965	P00325;V9HW50;P00325-2;D6RHZ6	Alcohol dehydrogenase 1B	ADH1B;HEL-S-117	BR0>BR10
13.1555	12.4133	13.0294	4	4	0.0255324	0.216117	0.27525	0.278654	Q01432-6;Q01432;Q01432-5;Q01432-4;E9PKC5;Q01432-3	AMP deaminase 3	AMPD3	BR0>BR5;BR10>BR5
16.0672	16.1331	16.519	5	5	0.0255416	0.151851	0.128432	0.12	H3BQQ9;B0QYN7;P63279;H3BPC4	SUMO-conjugating enzyme UBC9	UBE2I	BR10>BR0
16.2844	15.6279	15.948	13	10	0.0256221	0.12308	0.163332	0.134756	E5RHW4;O94905	Erlin-2	ERLIN2	BR0>BR5
14.0294	13.1466	15.9457	4	4	0.0256651	0.598383	0.440054	0.600247	CON__P01966			BR10>BR5
14.3223	14.0741	14.7002	13	13	0.0257536	0.149042	0.200814	0.196817	Q9H694;Q9H694-2;A6NGY7	Protein bicaudal C homolog 1	BICC1	BR10>BR5
10.9058	11.8227	12.7762	5	5	0.0257723	0.441682	0.261979	0.201155	F6SKB8;Q9NVZ3-3;Q9NVZ3;Q9NVZ3-2;Q9NVZ3-4	Adaptin ear-binding coat-associated protein 2	NECAP2	BR10>BR0
13.0914	13.7759	13.3302	12	1	0.0258456	0.175367	0.14737	0.128231	M0QXB4;O14579-2;M0R061	Coatomer subunit epsilon	COPE	BR5>BR0
13.5546	12.6242	13.7773	12	12	0.0259196	0.143441	0.211073	0.225626	Q06203	Amidophosphoribosyltransferase	PPAT	BR0>BR5
15.593	15.3711	16.4046	5	5	0.0259804	0.267447	0.250607	0.20284	A0A0A0MQR7;P19388;A0A087WWX0;A0A087WVZ9	DNA-directed RNA polymerases I, II, and III subunit RPABC1	POLR2E	BR10>BR5
15.0532	15.1747	16.2155	2	2	0.0262148	0.309225	0.374923	0.316649	P82932	28S ribosomal protein S6, mitochondrial	MRPS6	BR10>BR0
15.2141	15.5696	14.1142	2	2	0.0263618	0.311968	0.250394	0.407438	F8W925;Q8NFI3-2;Q8NFI3-3;Q8NFI3;J3QLG5;J9JID0	Cytosolic endo-beta-N-acetylglucosaminidase	ENGASE	BR5>BR10
13.6158	14.6016	14.4013	3	3	0.0265398	0.315207	0.222881	0.286945	E9PMQ6;Q00613-2;Q00613;A0A087X1F9;E9PI02	Heat shock factor protein 1	HSF1	BR10>BR0;BR5>BR0
15.7315	14.4991	14.6414	4	3	0.0265738	0.369343	0.21964	0.143632	Q9Y6K8-3;Q9Y6K8	Adenylate kinase isoenzyme 5	AK5	BR0>BR5
13.6251	15.0514	14.6093	4	4	0.0265978	0.302072	0.111839	NaN	F8VP71;F8VVQ3;F8VZA2;Q6P1Q0-4;Q6P1Q0-2;Q6P1Q0;Q6P1Q0-7;H0YIV5	LETM1 domain-containing protein 1	LETMD1	BR5>BR0
14.8993	15.2771	15.4867	14	10	0.0266432	0.154426	0.139653	0.15024	P28482;P28482-2	Mitogen-activated protein kinase 1	MAPK1	BR10>BR0
13.7201	13.9945	13.7427	6	5	0.0269247	0.200351	0.176983	0.124131	Q9NRF8	CTP synthase 2	CTPS2	BR5>BR0
15.0751	13.9871	14.2055	6	6	0.027131	0.304939	0.266463	0.179894	A0A0D9SEU5;R4GMX8;Q6VN20-3;Q6VN20;Q6VN20-2	Ran-binding protein 10	RANBP10	BR0>BR5
16.3836	16.3349	16.4986	17	17	0.0273263	0.0896929	0.142343	0.125783	P09651;F8W6I7;P09651-2;P09651-3;F8VZ49;A0A2R8Y4L2;Q32P51;F8VTQ5	Heterogeneous nuclear ribonucleoprotein A1;Heterogeneous nuclear ribonucleoprotein A1, N-terminally processed;Heterogeneous nuclear ribonucleoprotein A1-like 2	HNRNPA1;HNRNPA1L2	BR0>BR5
17.5197	16.6232	15.8427	21	21	0.0273515	0.203506	0.157196	0.191366	P00747	Plasminogen;Plasmin heavy chain A;Activation peptide;Angiostatin;Plasmin heavy chain A, short form;Plasmin light chain B	PLG	BR0>BR10
14.806	15.3344	14.8735	17	17	0.0273939	0.119218	0.151188	0.135121	O60504;O60504-2	Vinexin	SORBS3	BR5>BR10
14.2297	14.3633	13.4969	3	3	0.0274175	0.0988405	0.232043	0.16973	Q9NRX1;F8WBJ6	RNA-binding protein PNO1	PNO1	BR0>BR10
16.7801	16.5854	16.1608	11	10	0.027785	0.300086	0.239148	0.214952	Q7L7X3;Q7L7X3-3	Serine/threonine-protein kinase TAO1	TAOK1	BR0>BR10
17.6165	18.3361	17.5569	4	4	0.0277884	0.203966	0.178736	0.204476	Q9NX14;Q9NX14-2	NADH dehydrogenase [ubiquinone] 1 beta subcomplex subunit 11, mitochondrial	NDUFB11	BR5>BR0
15.5025	14.9017	16.1551	8	7	0.0278026	0.244585	0.28155	0.154782	Q96RE7	Nucleus accumbens-associated protein 1	NACC1	BR10>BR5
18.6158	19.0848	18.9988	25	25	0.0281164	0.210148	0.171167	0.197966	Q13228;Q13228-4;Q13228-2;Q13228-3;A6PVX1	Selenium-binding protein 1	SELENBP1	BR5>BR0
13.6616	14.8298	13.8093	6	6	0.0281351	0.291657	0.246239	0.328924	A0A3B3ISQ4;Q9H6S3;Q9H6S3-3	Epidermal growth factor receptor kinase substrate 8-like protein 2	EPS8L2	BR5>BR0
15.6734	16.146	15.6906	20	20	0.0281867	0.156399	0.133438	0.14777	Q9UGP8	Translocation protein SEC63 homolog	SEC63	BR5>BR0
15.2151	14.6494	14.717	5	5	0.0282007	0.12934	0.151113	0.182133	P00167-2;P00167;P00167-3	Cytochrome b5	CYB5A	BR0>BR5
15.6753	14.8848	15.9639	4	4	0.0282567	0.203555	0.0996858	NaN	Q9BT67	NEDD4 family-interacting protein 1	NDFIP1	BR0>BR5
17.4773	17.2233	17.392	16	15	0.0282639	0.0901918	0.111997	0.0944409	A0A2R8Y6J3;P46777	60S ribosomal protein L5	RPL5	BR10>BR5
15.9278	18.2527	17.1601	3	3	0.0283186	0.38135	0.546369	0.951183	Q9H8W4	Pleckstrin homology domain-containing family F member 2	PLEKHF2	BR5>BR0
12.3354	12.648	13.0181	5	5	0.0283934	0.197018	0.120131	0.210369	Q9BZF3-2;Q9BZF3-4;Q9BZF3;Q9BZF3-3;Q9BZF3-5;Q9BZF3-6	Oxysterol-binding protein-related protein 6	OSBPL6	BR10>BR0
14.2251	14.7017	15.2495	3	3	0.0284036	0.195272	0.158738	0.541385	Q9UMY1;H7C2B1;Q9UMY1-2	Nucleolar protein 7	NOL7	BR10>BR0
14.5827	14.8716	15.1587	17	15	0.0284791	0.139098	0.133431	0.135329	Q9UN37;I3L4J1	Vacuolar protein sorting-associated protein 4A	VPS4A	BR10>BR0
17.4007	16.5418	16.7374	31	31	0.0288324	0.150679	0.147486	0.204794	B1ALM3;Q13698	Voltage-dependent L-type calcium channel subunit alpha-1S	CACNA1S	BR0>BR10
16.3636	16.5454	16.6922	27	27	0.0288715	0.154019	0.113078	0.106985	P17987;E7EQR6;F5H282;E7ERF2	T-complex protein 1 subunit alpha	TCP1	BR10>BR0
13.3311	14.8514	15.0747	2	2	0.0289862	0.411242	0.558101	0.370924	Q9H1E3;Q9H1E3-2	Nuclear ubiquitous casein and cyclin-dependent kinase substrate 1	NUCKS1	BR10>BR0
24.1411	24.3309	24.3395	74	0	0.0289999	0.133502	0.118859	0.0837922	P07951	Tropomyosin beta chain	TPM2	BR10>BR0
15.1751	14.6751	15.3293	4	4	0.0290247	0.1835	0.246422	0.207095	O43752;O43752-2	Syntaxin-6	STX6	BR0>BR5
16.3291	16.4107	15.9495	10	10	0.0291921	0.154001	0.137136	0.146666	Q7Z4W1;J3KS22;J3QS36;J3QL34;J3KRZ4;J3KSZ5	L-xylulose reductase	DCXR	BR5>BR10
11.9098	13.8868	13.5228	2	2	0.0292575	0.214014	0.217242	0.515305	B4E1Q4;O14730-2;O14730;J3QQL5	Serine/threonine-protein kinase RIO3	RIOK3	BR10>BR0;BR5>BR0
15.5277	15.0033	14.8445	16	11	0.0292787	0.161758	0.145248	0.1813	P63244;J3KPE3;H0Y8W2;D6RAC2;H0YAF8;D6REE5;H0YAM7;D6RHH4;D6R9L0;D6R9Z1;D6RFX4	Guanine nucleotide-binding protein subunit beta-2-like 1;Guanine nucleotide-binding protein subunit beta-2-like 1, N-terminally processed	GNB2L1	BR0>BR10
17.4435	17.3875	17.2727	30	29	0.0293279	0.106415	0.118863	0.13074	Q9NSE4	Isoleucine--tRNA ligase, mitochondrial	IARS2	BR0>BR10
14.4842	15.1337	15.4484	4	4	0.0295759	0.188544	0.155687	0.140832	E7EVH9;Q08623-3;Q08623;Q08623-4;Q08623-2	Pseudouridine-5-phosphatase	HDHD1	BR10>BR0
16.079	16.6211	16.3573	15	15	0.029612	0.173628	0.18507	0.156163	A0A1B0GTC3;A0A1B0GVH5;Q9C0B1;A0A1B0GV98;A0A1B0GTC5;A0A1B0GU26;A0A1B0GTY1;A0A1B0GUC3	Alpha-ketoglutarate-dependent dioxygenase FTO	FTO	BR5>BR0
15.1838	15.2585	15.7268	12	12	0.0296177	0.143955	0.108372	0.142789	Q9UBW8;F5GYF7;F5H248;F5H7C6	COP9 signalosome complex subunit 7a	COPS7A	BR10>BR0
14.2773	13.1374	14.1416	5	5	0.02967	0.213941	0.325282	0.340501	Q8NEJ9-2;Q8NEJ9;H0YJ17;G3V4G1	Neuroguidin	NGDN	BR0>BR5
14.5916	14.3355	13.8474	2	2	0.0298356	NaN	0.077774	0.0372891	F5GYJ5;Q9NX18;F8W679;M0QYN2;F5GXW4;M0R060;F5H5T6	Succinate dehydrogenase assembly factor 2, mitochondrial	SDHAF2	BR0>BR5
14.5049	14.2199	12.9894	1	1	0.0298459	0.237739	0.373611	0.556833	C9J7V5;E9PAQ1;P27918	Properdin	CFP	BR0>BR10
13.9112	13.0442	13.5164	8	8	0.0301154	0.161654	0.208457	0.201665	Q9NP72;A0A087X163;Q9NP72-2;Q5W0J0;H0Y6T8;Q9NP72-3	Ras-related protein Rab-18	RAB18	BR0>BR5
15.2464	14.8911	14.8195	8	8	0.0301378	0.22333	0.214707	0.239225	Q96D46;C9JA08	60S ribosomal export protein NMD3	NMD3	BR0>BR10
17.4205	17.0068	17.0895	26	26	0.0302371	0.100461	0.162114	0.114259	Q9HDC5	Junctophilin-1	JPH1	BR0>BR5
15.9435	15.9511	15.8272	8	7	0.030283	0.289534	0.133311	0.13118	Q13563-3;Q13563;Q13563-5;Q13563-2;Q13563-4	Polycystin-2	PKD2	BR0>BR10
15.361	15.2707	14.667	2	2	0.0303757	0.326854	0.367617	0.272411	A0A096LPE2;P35542	Serum amyloid A-4 protein	SAA2-SAA4;SAA4	BR5>BR10
15.0519	13.497	13.5895	16	16	0.0304938	0.282625	0.270964	0.270716	P04083;Q5T3N1;Q5T3N0	Annexin A1;Annexin	ANXA1	BR0>BR5
12.093	11.642	13.3551	3	3	0.0305146	0.394408	0.490294	0.327046	S4R3M9;O75764	Transcription elongation factor A protein 3	TCEA3	BR10>BR5
13.2685	12.5947	12.8847	1	1	0.0306312	0.472993	0.144033	0.230484	Q5VWP3-2	Muscular LMNA-interacting protein	MLIP	BR0>BR5
14.5248	13.9047	14.2248	4	4	0.0307143	0.146996	0.183001	0.153256	Q9NQZ2	Something about silencing protein 10	UTP3	BR0>BR5
18.0276	16.686	18.2505	8	8	0.030817	0.320718	0.250437	0.223971	Q7Z3E2	Coiled-coil domain-containing protein 186	CCDC186	BR10>BR5
19.6777	19.8093	19.8835	30	30	0.0308512	0.0767033	0.0684403	0.0678222	Q6ZMU5;Q6ZMU5-2	Tripartite motif-containing protein 72	TRIM72	BR10>BR0
13.7062	14.1991	14.3784	8	8	0.0308727	0.133565	0.204348	0.184919	P18615;P18615-3;P18615-4;A0A0A0MT02;A0A0A0MSN9;A0A0G2JI50;E9PD43	Negative elongation factor E	NELFE	BR10>BR0
15.3603	15.3357	14.4764	3	3	0.0309136	0.177555	0.317222	0.209246	Q9UK97-2;V9GZ74;H7C4H6;Q9UK97-3;Q9UK97	F-box only protein 9	FBXO9	BR5>BR10
13.209	12.5963	12.4899	8	8	0.0309856	0.411854	0.113185	0.193489	Q7L2J0	7SK snRNA methylphosphate capping enzyme	MEPCE	BR0>BR10
19.8186	19.6329	19.6442	14	13	0.0310899	0.0766252	0.150016	0.0913264	Q9NZQ9-2;Q9NZQ9	Tropomodulin-4	TMOD4	BR0>BR5
13.2019	14.2462	NaN	2	2	0.0312718	0.272882	0.160577	NaN	Q13416;C9JK08;B8ZZ80	Origin recognition complex subunit 2	ORC2	BR5>BR0
14.4267	14.6943	15.1521	6	6	0.0313064	0.182459	0.292071	0.264979	O95639-3;O95639-2;O95639;C9JEV9;B7Z7B0	Cleavage and polyadenylation specificity factor subunit 4	CPSF4	BR10>BR0
19.577	18.7021	19.2347	88	86	0.0314385	0.161783	0.142721	0.139093	O95425-4;O95425;O95425-3;O95425-2	Supervillin	SVIL	BR0>BR5
15.0356	14.3374	14.3106	9	9	0.0315376	0.206027	0.349434	0.267149	Q6UW63	KDEL motif-containing protein 1	KDELC1	BR0>BR10
14.621	14.7887	13.9671	4	4	0.0317034	0.19099	0.165242	0.271021	Q5BJH7-3;Q5BJH7;Q5BJH7-4;Q5BJH7-5;Q5BJH7-6;K7ERQ0;K7ERY2;Q5BJH7-2	Protein YIF1B	YIF1B	BR5>BR10
12.561	12.1195	13.6011	1	1	0.031706	0.255965	0.386936	0.346505	J3QLR0		MYH2	BR10>BR0
14.9147	15.73	15.3456	2	1	0.0317333	0.218712	0.222355	0.107308	P49356	Protein farnesyltransferase subunit beta	FNTB	BR5>BR0
16.7443	17.9209	17.1282	98	96	0.0317943	0.212233	0.205057	0.182544	O75369-2;O75369-9;O75369;O75369-8;O75369-6;O75369-3;E7EN95;O75369-7;O75369-5;O75369-4	Filamin-B	FLNB	BR5>BR0
16.9796	14.7115	15.9617	2	2	0.0318825	0.476036	0.211021	0.420507	Q6ZYL4	General transcription factor IIH subunit 5	GTF2H5	BR0>BR5
17.4514	16.4456	16.1591	11	8	0.0320934	0.333337	0.266004	0.23295	P02763	Alpha-1-acid glycoprotein 1	ORM1	BR0>BR10
15.4659	13.835	14.4306	6	6	0.032108	0.377334	0.324166	0.355655	Q96PE2;A0A2R8Y4D7	Rho guanine nucleotide exchange factor 17	ARHGEF17	BR0>BR5
14.7786	14.728	14.1942	9	9	0.0322776	0.172795	0.216196	0.167007	Q96CN4;Q96CN4-2	EVI5-like protein	EVI5L	BR0>BR10
13.9316	15.3153	13.9078	4	4	0.0322835	0.248636	0.282576	0.218625	Q96GZ6;Q96GZ6-2;Q96GZ6-9;Q96GZ6-5;D6RDB0;D6RHE3;Q96GZ6-6;D6R9S7;D6RF72;D6R925;D6R9X6;D6RJC0;D6RC02;D6R9M9;Q96GZ6-4;Q96GZ6-3	Solute carrier family 41 member 3	SLC41A3	BR5>BR0
15.4807	15.5792	16.1425	3	3	0.0322987	0.208349	0.173609	0.162613	Q99584	Protein S100-A13	S100A13	BR10>BR0
13.3497	13.3596	12.6574	4	4	0.0325604	0.12752	0.210469	0.286955	G3V1P3;Q969J3;Q969J3-2	Loss of heterozygosity 12 chromosomal region 1 protein	LOH12CR1	BR0>BR10
15.5872	15.8198	15.9774	35	5	0.0328338	0.159948	0.133184	0.158061	P20810-6;P20810-7;P20810-10;P20810-9;A0A0C4DGB5;P20810-5;P20810;P20810-2;E7ES10	Calpastatin	CAST	BR10>BR0
14.4654	14.3159	13.9183	12	12	0.0328834	0.213361	0.216577	0.189229	Q96JJ7;Q96JJ7-2;B4DIE3	Protein disulfide-isomerase TMX3	TMX3	BR0>BR10
17.464	17.0195	16.7931	21	18	0.0329143	0.140194	0.124364	0.126458	O95140	Mitofusin-2	MFN2	BR0>BR10
13.7226	13.956	13.3991	9	9	0.032946	0.130749	0.176111	0.121722	Q14232	Translation initiation factor eIF-2B subunit alpha	EIF2B1	BR5>BR10
14.8303	15.7157	13.637	1	1	0.0331109	0.0710607	0.149188	NaN	A0A182DWF5;A0A140T966;A0A140T9A5;A0A182DWG2;Q5EP54;A0A140T9Q1;A0A140T928;A0A140T9P7;A0A182DWE9;H0Y5P2;A0A140T9Y2;A0A140T9Y0;A0A140T976;A0A140T9I3;A0A140T915;H0Y7G7;A0A140T8Z7;A0A140T9P1;P04440	HLA class II histocompatibility antigen, DP beta 1 chain	HLA-DPB1	BR5>BR0
15.413	14.2228	13.7876	8	7	0.0331659	0.292051	0.259295	0.306202	P15090	Fatty acid-binding protein, adipocyte	FABP4	BR0>BR10
14.3413	13.6263	14.0163	7	6	0.0332632	0.151169	0.196771	0.160087	O95881	Thioredoxin domain-containing protein 12	TXNDC12	BR0>BR5
15.6824	15.0464	15.2741	1	1	0.0333927	0.15488	0.17755	0.127044	M0QZY3		RYR1	BR0>BR5
15.1805	15.5939	15.7494	26	26	0.0334364	0.143566	0.139608	0.14525	Q9H4A4;A6NKB8	Aminopeptidase B	RNPEP	BR10>BR0
14.7972	15.4029	15.8341	1	1	0.0335501	0.357357	0.980454	0.198761	C9JCA5		TNNT3	BR10>BR0
15.1949	14.3202	14.4744	8	8	0.0336974	0.255218	0.210681	0.198158	P27348;E9PG15	14-3-3 protein theta	YWHAQ	BR0>BR10
17.2872	16.5415	15.9371	44	44	0.0339529	0.215739	0.256005	0.212327	CON__Q5D862;Q5D862	Filaggrin-2	FLG2	BR0>BR10
13.0196	13.3555	12.6278	9	8	0.0340575	0.187134	0.179959	0.11457	A0A0C4DFN3;Q99685;A0A3B3ITT3;Q99685-2;E7EWX8	Monoglyceride lipase	MGLL	BR5>BR10
13.5467	14.1281	12.9329	6	6	0.0341441	0.187701	0.274621	0.233691	B2WTI3;B2WTI4;K7EJU9;Q6NYC1-2;Q6NYC1;Q6NYC1-3	Bifunctional arginine demethylase and lysyl-hydroxylase JMJD6	JMJD6	BR5>BR10
15.9324	15.341	17.3072	2	2	0.0342746	0.413868	0.1537	0.475633	Q92636;Q92636-2	Protein FAN	NSMAF	BR10>BR5
16.271	16.8329	16.6996	12	12	0.0343386	0.144254	0.156279	0.155065	F6TLX2;Q9HC38-2;I3L3Q4;Q9HC38;Q9HC38-3	Glyoxalase domain-containing protein 4	GLOD4	BR5>BR0
16.2022	15.7647	16.1972	17	16	0.0345283	0.111498	0.165256	0.145713	O75367-2;O75367-3;O75367;B4DJC3	Core histone macro-H2A.1;Histone H2A	H2AFY	BR0>BR5
13.5113	14.849	14.5326	7	7	0.0348313	0.322595	0.305197	0.293834	O75223;M0QZK8;H7BZK5;B8ZZK2	Gamma-glutamylcyclotransferase	GGCT	BR5>BR0
14.1468	14.4882	13.8319	7	6	0.0348532	0.192796	0.155107	0.204945	H0YGR4;Q9Y3B8;H0YG54;F5GYG5;Q9Y3B8-2;Q9Y3B8-3	Oligoribonuclease, mitochondrial	REXO2	BR5>BR10
14.1533	14.8389	15.023	11	10	0.0348623	0.262714	0.183108	0.187899	Q96BP3;F5H7P7;Q96BP3-2	Peptidylprolyl isomerase domain and WD repeat-containing protein 1	PPWD1	BR10>BR0
14.3984	14.0694	13.6342	14	11	0.0350536	0.228065	0.215434	0.278748	P04004	Vitronectin;Vitronectin V65 subunit;Vitronectin V10 subunit;Somatomedin-B	VTN	BR0>BR10
13.9064	13.6755	12.7025	2	0	0.0352587	0.293101	0.309104	0.379056	H9KV75		ACTN1	BR0>BR10
16.0533	15.498	15.9401	14	14	0.035364	0.136295	0.168846	0.162893	Q9NVH1-3;Q9NVH1;Q9NVH1-2	DnaJ homolog subfamily C member 11	DNAJC11	BR0>BR5
13.8066	14.0958	14.5791	9	9	0.0354427	0.230558	0.206221	0.19205	A0A096LP25;A0A096LNZ0;Q6ZSR9	Uncharacterized protein FLJ45252	AAK1	BR10>BR0
17.2651	17.1424	16.9275	10	10	0.0355482	0.120995	0.131873	0.121215	P05026;P05026-2;V9GYR2	Sodium/potassium-transporting ATPase subunit beta-1	ATP1B1	BR0>BR10
14.0828	13.7445	14.5059	9	9	0.0356761	0.205248	0.258002	0.176981	F5GY80;F5H7G1;P07358	Complement component C8 beta chain	C8B	BR0>BR5
15.3191	14.7905	15.3988	6	6	0.0357573	0.134287	0.206924	0.219314	Q5VVC8;P62913-2;P62913	60S ribosomal protein L11	RPL11	BR10>BR5
18.1085	17.9214	17.9917	40	38	0.0357808	0.114034	0.174872	0.122075	P20807;F8W8F5;P20807-3;P20807-2	Calpain-3	CAPN3	BR0>BR5
19.1239	18.5349	19.0627	8	8	0.0358365	0.152025	0.170821	0.143674	A0A0B4J2B4;K7EM56;S4R417;K7ELC2;P62841	40S ribosomal protein S15	RPS15	BR10>BR5
12.9029	13.3428	13.6974	2	2	0.035872	0.191389	0.226061	0.162617	Q96DX7	Tripartite motif-containing protein 44	TRIM44	BR10>BR0
15.0582	13.7077	14.5183	13	13	0.0359309	0.227795	0.25085	0.280528	P52292	Importin subunit alpha-1	KPNA2	BR0>BR5
16.2158	16.377	16.5062	15	14	0.0359944	0.166711	0.140171	0.147173	P54920;M0R0Y2;M0R2M1	Alpha-soluble NSF attachment protein	NAPA	BR10>BR0
15.5927	15.6443	16.9572	4	4	0.036168	0.223033	0.257199	0.327581	Q6ICJ4;A0A087WY67;P0CG30;P0CG29	Glutathione S-transferase theta-2B;Glutathione S-transferase theta-2	Em:AP000351.3;GSTT2;GSTT2B	BR10>BR0
14.0446	14.5635	14.7109	13	13	0.0361936	0.184931	0.158684	0.144219	Q9Y5B0;A0A0A0MR03;A0A0J9YWJ4;K7EJD2;A0A0J9YWB6;Q9Y5B0-4	RNA polymerase II subunit A C-terminal domain phosphatase	CTDP1	BR10>BR0
15.2327	15.9803	15.1525	4	4	0.0366007	0.18572	0.208331	0.16115	O94842-3;O94842-2;O94842	TOX high mobility group box family member 4	TOX4	BR5>BR0
14.2937	13.1741	14.1355	8	8	0.0367061	0.211715	0.195376	0.240998	Q9H511	Kelch-like protein 31	KLHL31	BR0>BR5
18.8471	19.342	19.2467	37	37	0.0367946	0.114939	0.108156	0.0898573	Q13200;Q13200-3;Q13200-2	26S proteasome non-ATPase regulatory subunit 2	PSMD2	BR10>BR0
15.8485	15.3148	15.4703	5	5	0.0368346	0.173713	0.190706	0.147443	P62857	40S ribosomal protein S28	RPS28	BR0>BR5
11.4411	12.8662	11.339	5	5	0.0371778	0.217318	1.20716	0.0699482	O15145;C9JZD1	Actin-related protein 2/3 complex subunit 3	ARPC3	BR5>BR10;BR5>BR0
17.2575	16.8667	14.1001	3	3	0.0373471	0.287701	0.386791	2.53905	F8VVS7;P55211;H0Y3S8;Q5JRU8;Q5JRU2;P55211-3;P55211-2;P55211-4	Caspase;Caspase-9;Caspase-9 subunit p35;Caspase-9 subunit p10	CASP9	BR0>BR10
17.3941	16.9683	17.334	10	10	0.0374614	0.128338	0.160797	0.119969	P62917;E9PKZ0;E9PKU4;G3V1A1	60S ribosomal protein L8	RPL8	BR0>BR5
14.5643	14.5814	13.5457	3	3	0.0375274	0.219201	0.185371	0.231393	Q9HAV0	Guanine nucleotide-binding protein subunit beta-4	GNB4	BR5>BR10
14.9668	15.3841	14.7325	9	8	0.0375279	0.168507	0.152271	0.156143	E9PN58;E9PK80;Q9NTG7-2;Q9NTG7;E9PM75	NAD-dependent protein deacetylase sirtuin-3, mitochondrial	SIRT3	BR5>BR10
12.2564	13.3058	12.1552	5	5	0.0375499	0.231508	0.283274	0.312807	B4DEE8;P16455	Methylated-DNA--protein-cysteine methyltransferase	MGMT	BR5>BR0
14.283	14.966	14.7903	2	2	0.037559	0.172503	0.219763	NaN	Q9HBW9	EGF, latrophilin and seven transmembrane domain-containing protein 1	ELTD1	BR5>BR0
14.8085	14.44	14.0541	2	2	0.0376328	0.265136	0.221451	0.3114	E9PCX7		NNT	BR0>BR10
12.7276	11.9623	11.8721	21	20	0.0377316	0.221981	0.2951	0.219411	P29401;P29401-2;A0A0B4J1R6;E9PFF2	Transketolase	TKT	BR0>BR10
15.3272	15.0677	14.7706	19	16	0.0378103	0.130475	0.115755	0.133642	Q9H0X9;Q9H0X9-2;Q9H0X9-3	Oxysterol-binding protein-related protein 5	OSBPL5	BR0>BR10
15.901	16.7213	16.4241	6	4	0.0379566	0.22556	0.199029	0.209173	E7EPU2;A0A0U1RQW6;Q9Y2E4	Disco-interacting protein 2 homolog C	DIP2C	BR5>BR0
14.8696	14.216	14.6803	7	7	0.0381183	0.14969	0.190487	0.192893	O60256;O60256-4;O60256-2;E7EPA1;O60256-3;I3L0S1	Phosphoribosyl pyrophosphate synthase-associated protein 2	PRPSAP2	BR0>BR5
19.7328	20.2866	19.4086	7	7	0.0381664	0.295088	0.233251	0.477141	B9EGQ5;M0QXA7;A0A2R8YFV2;O95785-4;O95785-3;O95785;O95785-2	Protein Wiz	WIZ	BR5>BR10
17.5686	17.3067	17.6336	25	24	0.0384212	0.0997788	0.122738	0.138219	P22626;P22626-2;A0A087WUI2	Heterogeneous nuclear ribonucleoproteins A2/B1	HNRNPA2B1	BR0>BR5
14.1875	15.3954	14.7995	4	4	0.0384247	0.298797	0.228809	0.209206	E5RGS4;O60925	Prefoldin subunit 1	PFDN1	BR5>BR10
15.1431	14.2692	15.1952	6	6	0.0384655	0.254646	0.196104	0.081609	H0Y9P1;Q9NSY1;Q9NSY1-2;Q9NSY1-3	BMP-2-inducible protein kinase	BMP2K	BR0>BR5
14.8326	13.7696	15.1506	6	6	0.0386978	0.170442	0.445672	NaN	Q86Y07-3;Q86Y07;Q86Y07-4;Q86Y07-5;Q86Y07-2	Serine/threonine-protein kinase VRK2	VRK2	BR0>BR5
16.1997	16.3561	17.0679	4	4	0.0387834	0.204949	0.187063	0.163175	P35754	Glutaredoxin-1	GLRX	BR10>BR0
14.6994	13.9337	13.5131	2	2	0.0389805	0.305102	0.237286	0.169281	Q96RD7-2;Q96RD7	Pannexin-1	PANX1	BR0>BR10
13.1332	14.317	15.3694	1	1	0.0391394	0.827204	0.557221	1.2593	O00526	Uroplakin-2	UPK2	BR10>BR0
15.7636	16.234	15.6588	7	7	0.0394083	0.236189	0.163136	0.247323	Q15327	Ankyrin repeat domain-containing protein 1	ANKRD1	BR5>BR0
14.1935	14.618	14.3995	34	34	0.0396299	0.13607	0.184039	0.10815	O15027;O15027-5;F1T0I1;O15027-2;O15027-4;O15027-3;A0A3F2YNX0;A0A3F2YNZ0;X6RGP5	Protein transport protein Sec16A	SEC16A	BR5>BR0
16.0939	17.864	16.7923	6	6	0.0396342	0.255463	0.374895	0.329172	Q6ULP2-8;Q6ULP2-6;Q6ULP2;Q6ULP2-9;B8ZZI9;Q6ULP2-7	Aftiphilin	AFTPH	BR10>BR0
13.2005	13.8401	13.3548	4	4	0.0397025	0.215081	0.129978	0.23406	Q96GS4	Uncharacterized protein C17orf59	C17orf59	BR5>BR0
13.9974	14.3185	13.604	15	12	0.0399053	0.19637	0.161746	0.163843	Q9UP95-2;Q9UP95;Q9UP95-3;Q9UP95-5;Q9UP95-6;I3L4N6;Q9UP95-7;Q9UP95-4	Solute carrier family 12 member 4	SLC12A4	BR5>BR10
16.501	16.6372	17.0071	8	8	0.0401273	0.143553	0.122636	0.134193	J3KPF9;A0A087X011;E9PES4;Q9Y496	Kinesin-like protein;Kinesin-like protein KIF3A	KIF3A	BR10>BR0
14.533	14.0586	13.4917	4	4	0.0401311	0.164652	0.257805	0.228808	Q8N1Q1	Carbonic anhydrase 13	CA13	BR0>BR10
13.4066	13.8473	13.735	11	2	0.0405928	0.216708	0.345408	0.276287	O75821;K7EL20;K7ER90	Eukaryotic translation initiation factor 3 subunit G	EIF3G	BR5>BR0
13.8758	14.5953	14.2018	9	7	0.0408966	0.123282	0.169241	0.308475	P17252;J3KRN5	Protein kinase C alpha type	PRKCA	BR5>BR0
14.3101	12.4198	13.4873	1	1	0.0410127	0.334173	0.360841	0.486386	P03923	NADH-ubiquinone oxidoreductase chain 6	MT-ND6	BR0>BR5
19.4792	19.088	19.2107	39	37	0.0410783	0.0981306	0.109507	0.0687887	P07237;H7BZ94;H0Y3Z3	Protein disulfide-isomerase	P4HB	BR0>BR5
16.6176	18.0144	17.6099	57	55	0.0411015	0.331501	0.325808	0.331973	P02452	Collagen alpha-1(I) chain	COL1A1	BR5>BR0
14.095	14.4665	14.6941	1	1	0.0412461	0.168135	0.187829	0.0825963	Q9Y2Z0-2	Suppressor of G2 allele of SKP1 homolog	SUGT1	BR10>BR0
14.5395	14.9155	16.0372	2	2	0.0412627	0.21651	0.35865	NaN	Q7Z4R8	UPF0669 protein C6orf120	C6orf120	BR5>BR0
17.0041	17.6055	17.5397	38	36	0.0412835	0.106696	0.126399	0.163904	Q13464;A0A0U1RQV4	Rho-associated protein kinase 1	ROCK1	BR10>BR0
15.6761	16.4554	15.3506	6	6	0.0413045	0.236554	0.185811	0.214945	CON__P50448			BR5>BR10
13.9062	12.5727	13.8433	4	4	0.041624	0.376899	0.0914321	0.20873	Q8N1F8	Serine/threonine-protein kinase 11-interacting protein	STK11IP	BR0>BR5
15.3197	13.8053	15.0912	2	2	0.0416521	0.244042	0.284543	0.264466	O60268-3;O60268;H3BNA7;H3BMU3;O60268-2	Uncharacterized protein KIAA0513	KIAA0513	BR0>BR5
13.3633	13.3872	12.8767	2	2	0.0417402	0.12291	NaN	0.148172	A0A494C0H3;E9PSD7;Q96BW1;A0A0A0MRR5;Q96BW1-3	Uracil phosphoribosyltransferase homolog	UPRT	BR0>BR5
17.5478	17.1316	17.2478	11	11	0.041865	0.093067	0.11007	0.108346	P05388;F8VWS0;P05388-2;F8VW21;F8VU65;Q8NHW5;F8VPE8;G3V210;F8VZS0;F8VQY6;F8VRK7	60S acidic ribosomal protein P0;60S acidic ribosomal protein P0-like	RPLP0;RPLP0P6	BR0>BR5
18.0799	17.7163	18.2352	3	2	0.0419781	0.148432	0.168693	0.180836	A0A087WZE9;Q15651	High mobility group nucleosome-binding domain-containing protein 3	HMGN3	BR10>BR5
13.9578	14.5229	13.6356	7	7	0.0419829	0.138759	0.27648	0.172644	Q99614	Tetratricopeptide repeat protein 1	TTC1	BR5>BR10
16.5451	15.3352	16.0272	3	3	0.0420893	0.256338	0.313101	0.173795	P39880-3;A0A2R8Y852;P39880-2;P39880;A0A2R8YDI1;P39880-4;P39880-5;P39880-6	Homeobox protein cut-like 1	CUX1	BR0>BR5
15.1085	15.3963	14.7585	31	25	0.0421749	0.193872	0.180918	0.197174	O60716;C9JZR2;O60716-3;O60716-2;O60716-5;O60716-8;O60716-6;O60716-4;O60716-7;O60716-11;O60716-10;O60716-9;O60716-13;O60716-17;O60716-16;O60716-15;O60716-19;O60716-21;O60716-14;O60716-12;O60716-18;O60716-23;O60716-24;O60716-22;O60716-20;O60716-26;O60716-29;O60716-27;O60716-25;O60716-32;O60716-31;O60716-30;O60716-28	Catenin delta-1	CTNND1	BR5>BR10
18.2784	17.5714	17.8178	17	17	0.042266	0.174986	0.189344	0.188161	P00387-2;P00387;P00387-3;B1AHF3	NADH-cytochrome b5 reductase 3;NADH-cytochrome b5 reductase 3 membrane-bound form;NADH-cytochrome b5 reductase 3 soluble form	CYB5R3	BR0>BR5
10.5235	12.8783	11.8886	3	3	0.0422789	0.438341	0.881164	NaN	J3QRJ3;E9PIM6;E9PNQ8;P04216	Thy-1 membrane glycoprotein	THY1	BR5>BR0
14.028	14.6037	13.2922	3	3	0.0424647	0.638257	0.0727463	0.207618	Q9UM13;D6R9Q5;A0A3B3ISY7;A0A286YEY6;D6RD74;D6RA92	Anaphase-promoting complex subunit 10	ANAPC10	BR5>BR10
13.9011	14.5424	13.3351	1	1	0.0427271	0.133018	0.308383	0.227013	Q9BYC8	39S ribosomal protein L32, mitochondrial	MRPL32	BR5>BR10
14.5015	14.54	14.0594	14	14	0.0428951	0.143946	0.145847	0.152123	Q92805	Golgin subfamily A member 1	GOLGA1	BR5>BR10
17.2755	16.9823	17.0448	42	40	0.0430151	0.108439	0.188707	0.120109	P54289;P54289-4;P54289-5;P54289-3;P54289-2	Voltage-dependent calcium channel subunit alpha-2/delta-1;Voltage-dependent calcium channel subunit alpha-2-1;Voltage-dependent calcium channel subunit delta-1	CACNA2D1	BR0>BR5
14.142	14.8663	14.8764	9	8	0.0431514	0.212052	0.184401	0.20281	J3KQR7;Q9Y4F5-2;Q9Y4F5;Q9Y4F5-3	Centrosomal protein of 170 kDa protein B	CEP170B	BR10>BR0
15.6345	15.8981	15.5149	28	16	0.0435295	0.185989	0.16776	0.16471	A0A024R571;Q9H4M9;C9JC03;C9J2Z4	EH domain-containing protein 1	EHD1	BR5>BR10
14.5871	15.5835	15.0342	22	5	0.0437305	0.185883	0.266221	0.224184	B7Z493;E9PJX4;F8VWL3;Q96M96	FYVE, RhoGEF and PH domain-containing protein 4	FGD4	BR5>BR0
15.8903	14.8758	15.6089	4	4	0.0437547	0.157734	0.169839	0.1591	J3KPY9;P58335-2;P58335-4;P58335;A0A0C4DG84;P58335-3	Anthrax toxin receptor 2	ANTXR2	BR0>BR5
12.6913	10.9719	12.6113	8	8	0.0437626	0.286326	0.385783	0.356707	K7ERG9;P00746	Complement factor D	CFD	BR0>BR5
20.0854	19.9727	19.8808	5	5	0.0440867	0.42813	0.479448	0.257887	Q6PH85;H7C216;Q6PH85-2	DCN1-like protein 2;DCN1-like protein	DCUN1D2	BR0>BR5
14.8115	14.8395	15.3563	11	10	0.0441004	0.197972	0.216102	0.157379	Q01968-2;Q01968	Inositol polyphosphate 5-phosphatase OCRL-1	OCRL	BR10>BR0
16.9097	16.7809	17.04	7	6	0.0443036	0.166392	0.163992	0.149122	O75396	Vesicle-trafficking protein SEC22b	SEC22B	BR0>BR5
16.0065	15.5574	15.9916	41	41	0.0443682	0.133959	0.150746	0.140886	Q709C8-3;Q709C8;Q709C8-4;Q709C8-2	Vacuolar protein sorting-associated protein 13C	VPS13C	BR10>BR5
15.5337	15.8311	14.9163	6	6	0.0450265	0.187349	0.179684	0.161961	Q96EL3	39S ribosomal protein L53, mitochondrial	MRPL53	BR5>BR10
14.2682	14.8795	14.743	5	0	0.045205	0.195551	0.130986	0.12086	Q9BRG1	Vacuolar protein-sorting-associated protein 25	VPS25	BR5>BR0
22.0227	21.461	20.8429	83	76	0.0453302	0.236621	0.168334	0.17204	CON__P02768-1;P02768;A0A0C4DGB6;H0YA55;B7WNR0;D6RHD5;C9JKR2;P02768-2;A0A087WWT3;P02768-3	Serum albumin	ALB	BR0>BR10
12.6835	13.3477	13.0274	3	3	0.0454116	0.194496	0.104758	0.158215	Q9Y5S1	Transient receptor potential cation channel subfamily V member 2	TRPV2	BR5>BR0
16.6154	16.6614	15.63	4	4	0.0455944	0.200519	0.298358	0.218175	Q8IXQ6-3;Q8IXQ6-2;Q8IXQ6;G5E9U8	Poly [ADP-ribose] polymerase 9	PARP9	BR5>BR10
14.9029	15.701	15.8082	6	6	0.045707	0.189507	0.206624	0.25914	Q16647	Prostacyclin synthase	PTGIS	BR5>BR0
15.0493	14.256	14.3866	7	7	0.0460815	0.208465	0.204708	0.203626	Q9NPI1-2;Q9NPI1	Bromodomain-containing protein 7	BRD7	BR0>BR10
16.3897	16.149	16.241	13	13	0.0462095	0.0999198	0.115553	0.112638	P51149;C9J592;C9J8S3	Ras-related protein Rab-7a	RAB7A	BR0>BR10
NaN	12.4551	13.4265	3	3	0.0462318	NaN	0.120729	0.206404	Q8N4V1;Q8N4V1-2	Membrane magnesium transporter 1	MMGT1	BR5>BR0
15.7737	14.9652	15.469	7	7	0.0463765	0.144977	0.171337	0.334303	Q08999;Q08999-2	Retinoblastoma-like protein 2	RBL2	BR0>BR5
20.1193	19.897	19.9235	47	2	0.0464718	0.145319	0.172526	0.132632	Q9UMS6;Q9UMS6-3;Q9UMS6-5	Synaptopodin-2	SYNPO2	BR0>BR5
14.1238	14.7363	14.672	9	9	0.0465229	0.172223	0.231503	0.172815	Q96CT7	Coiled-coil domain-containing protein 124	CCDC124	BR10>BR0
10.9562	NaN	15.2259	2	2	0.0465327	0.969385	NaN	0.180182	A0A0A0MS51;A0A0A0MT01;P06396-4;P06396-3	Gelsolin	GSN	BR5>BR0
13.3804	13.6411	13.8566	14	14	0.0468079	0.194295	0.163433	0.142808	P36551	Oxygen-dependent coproporphyrinogen-III oxidase, mitochondrial	CPOX	BR10>BR0
14.7249	14.8709	15.5397	3	3	0.0471134	0.164756	0.201834	0.225221	Q9BZW5;Q9BZW5-2	Transmembrane 6 superfamily member 1	TM6SF1	BR10>BR0
16.4261	16.6795	17.2877	8	8	0.0473874	0.177049	0.198582	0.201014	P14324-2;P14324;A0A087WVN4;A0A087X1D8	Farnesyl pyrophosphate synthase	FDPS	BR10>BR0
17.2154	18.5091	18.7775	3	3	0.047582	0.321905	0.307103	0.317795	S4R337;Q5T2T1;U5GXS2;Q5T2T1-2	MAGUK p55 subfamily member 7	MPP7	BR10>BR0
15.9722	17.2149	16.7317	6	6	0.0477289	0.29082	0.243099	0.298759	B8ZZD4;Q86VP1-3;Q86VP1-4;Q86VP1-2;Q86VP1	Tax1-binding protein 1	TAX1BP1	BR5>BR0
14.4227	14.8802	15.0327	9	9	0.0478465	0.166083	0.155648	0.135019	Q9Y371;A0A087WW40;Q9Y371-2;Q9Y371-3	Endophilin-B1	SH3GLB1	BR10>BR0
15.665	15.6486	15.4566	5	5	0.0480586	0.158538	0.0812666	0.198308	Q96QG7-2;Q96QG7	Myotubularin-related protein 9	MTMR9	BR0>BR10
16.6908	16.8079	16.4547	19	19	0.0483553	0.104385	0.119989	0.140203	Q9BVJ6;Q9BVJ6-3;Q9BVJ6-2	U3 small nucleolar RNA-associated protein 14 homolog A	UTP14A	BR5>BR10
15.2684	15.705	14.4413	6	6	0.0484596	0.236866	0.237922	0.272133	Q8TD30;Q8TD30-2	Alanine aminotransferase 2	GPT2	BR5>BR10
14.0434	14.4052	14.3718	9	9	0.0486476	0.191627	0.181584	0.178382	Q7Z4H3;Q7Z4H3-2	HD domain-containing protein 2	HDDC2	BR10>BR0
16.3171	16.0282	15.9585	27	3	0.0487278	0.131957	0.161018	0.161074	A0A494C0R8;I3L2B0;K7EIG1		CLUH	BR0>BR10
14.0763	14.1974	13.3334	11	10	0.0488053	0.19682	0.207339	0.199181	O00154-6;O00154-4;O00154-7;O00154;O00154-5;K7EKP8;O00154-2;O00154-3	Cytosolic acyl coenzyme A thioester hydrolase	ACOT7	BR5>BR10
13.9715	13.8306	14.239	5	4	0.0488491	0.182241	0.158473	0.231598	Q9UL26	Ras-related protein Rab-22A	RAB22A	BR10>BR0
14.3092	14.373	13.918	5	5	0.0489833	0.135179	0.118625	0.180091	O60518	Ran-binding protein 6	RANBP6	BR5>BR10
14.1719	14.9157	14.5582	26	25	0.0490913	0.133531	0.14327	0.151379	Q29RF7	Sister chromatid cohesion protein PDS5 homolog A	PDS5A	BR5>BR0
16.1499	15.9511	15.7082	10	10	0.0491445	0.17424	0.199507	0.165033	Q13326	Gamma-sarcoglycan	SGCG	BR0>BR10
16.9882	17.3361	17.6526	14	14	0.0491816	0.171651	0.146851	0.13532	F6VCX5;Q16816;Q16816-2	Phosphorylase b kinase gamma catalytic chain, skeletal muscle/heart isoform	PHKG1	BR10>BR0
14.3355	14.4831	14.9773	9	9	0.0492043	0.189781	0.239097	0.210556	X6R5C5;X6R8A1;P10619-2;P10619	Carboxypeptidase;Lysosomal protective protein;Lysosomal protective protein 32 kDa chain;Lysosomal protective protein 20 kDa chain	CTSA	BR10>BR0
14.4822	13.4019	14.2119	5	1	0.0493657	0.220865	0.384713	0.221009	Q15596	Nuclear receptor coactivator 2	NCOA2	BR0>BR5
14.8109	14.2397	14.2933	7	6	0.0494193	0.182571	0.172504	0.148268	Q9Y697-2;Q9Y697;Q9Y697-3;F2Z2E7	Cysteine desulfurase, mitochondrial	NFS1	BR0>BR10
13.7825	14.4253	14.0429	7	7	0.0498248	0.209968	0.118405	0.165253	P14210-3;P14210	Hepatocyte growth factor;Hepatocyte growth factor alpha chain;Hepatocyte growth factor beta chain	HGF	BR5>BR0
