# Supplementary material for: Signatures of muscle disuse in spaceflight and bed rest revealed by single muscle fiber proteomics
Source: PNAS Nexus. 2022 Jun 11;1(3):pgac086. doi: 10.1093/pnasnexus/pgac086 (PMC9896895; doi:10.1093/pnasnexus/pgac086)
Supplement: pgac086_Supplemental_Files [file pgac086_supplemental_files.zip › PNASNEXUS-PNASNEXUS-2022-00455-T-s08.xlsx]

## Sheet: type 1 ANOVA median sem
Table S8. Set of proteins significantly downregulated during bed rest in each fiber type. Related to Figure 3. Median expression is LFQ intensity Log2. Ordered by p value. Common proteins in yellow.
Slow-1								Fast-2A								Fast-2X
BR0 median	BR5 median	BR10 median	ANOVA p value	Majority protein IDs	Protein names	Gene names		BR0 median	BR5 median	BR10 median	ANOVA p value	Majority protein IDs	Protein names	Gene names		BR0 median	BR5 median	BR10 median	ANOVA p value	Majority protein IDs	Protein names	Gene names
18.6103	18.307	17.3455	6.65782e-07	Q66GS9	Centrosomal protein of 135 kDa	CEP135		19.1526	17.0816	16.4453	5.72174e-08	A4UGR9-2;A4UGR9-3;A4UGR9;A4UGR9-8	Xin actin-binding repeat-containing protein 2	XIRP2		15.517	12.4264	12.2137	0.000132871	Q16778;P06899;P33778;P23527;Q8N257;Q6DRA6;Q6DN03	Histone H2B type 2-E;Histone H2B type 1-J;Histone H2B type 1-B;Histone H2B type 1-O;Histone H2B type 3-B	HIST2H2BE
19.1526	17.0816	16.4453	9.49208e-06	A4UGR9-2;A4UGR9-3;A4UGR9;A4UGR9-8	Xin actin-binding repeat-containing protein 2	XIRP2		11.7609	11.7416	11.3309	2.9647e-06	E7EWE1;E7EQ61;Q9GZZ9;Q9GZZ9-2;C9J5W5;C9JRV9	Ubiquitin-like modifier-activating enzyme 5	UBA5		15.3436	13.7719	13.9979	0.000167502	A0A087WUK2;O14979;O14979-3;O14979-2	Heterogeneous nuclear ribonucleoprotein D-like	HNRNPDL
16.6173	15.5312	13.4332	9.44807e-05	P01024	Complement C3;Complement C3 beta chain;C3-beta-c;Complement C3 alpha chain;C3a anaphylatoxin;Acylation stimulating protein;Complement C3b alpha chain;Complement C3c alpha chain fragment 1;Complement C3dg fragment;Complement C3g fragment;Complement C3d fragment;Complement C3f fragment;Complement C3c alpha chain fragment 2	C3		15.223	14.3576	15.4538	2.34823e-05	Q15233;Q15233-2;C9JYS8;H7C367	Non-POU domain-containing octamer-binding protein	NONO		16.1414	15.0684	15.6951	0.000672539	H0YLP6;H0YMF4;H0YKD8;P46779-4;P46779-5;P46779;P46779-2;P46779-3	60S ribosomal protein L28	RPL28
15.7899	13.5725	13.4614	9.50773e-05	P08603	Complement factor H	CFH		14.7379	15.0293	13.9415	7.23588e-05	Q8IVL5	Prolyl 3-hydroxylase 2	LEPREL1		18.8699	17.3306	17.5623	0.00123791	Q2TBA0;Q2TBA0-2	Kelch-like protein 40	KLHL40
11.4134	10.6463	11.2355	0.000141851	P13667	Protein disulfide-isomerase A4	PDIA4		16.3684	15.6877	16.0592	0.000342208	Q8IWT6	Volume-regulated anion channel subunit LRRC8A	LRRC8A		19.627	18.1608	17.6826	0.00141399	A0A0A0MRM2		NRAP
14.8851	14.133	12.4957	0.000202949	P01023	Alpha-2-macroglobulin	A2M		14.6772	12.8617	12.7744	0.000678561	Q9H3P7	Golgi resident protein GCP60	ACBD3		14.169	15.2964	12.4797	0.0014575	Q14694;Q14694-3;Q14694-2;J3KT19;H3BQP1;H3BQC6;H3BNS8;H3BNA1	Ubiquitin carboxyl-terminal hydrolase 10	USP10
17.2893	16.8546	15.7591	0.000308749	A0A286YES1;A0A4W9A917;P01860	Ig gamma-3 chain C region	IGHG3		15.1261	16.073	14.1427	0.000753225	Q6UWP8	Suprabasin	SBSN		14.5054	12.6625	13.5035	0.00202707	D6RBS5;Q8IZ81;D6RHX2;V9GY58	ELMO domain-containing protein 2	ELMOD2
17.6468	16.9548	15.9493	0.000334202	P02765;C9JV77	Alpha-2-HS-glycoprotein;Alpha-2-HS-glycoprotein chain A;Alpha-2-HS-glycoprotein chain B	AHSG		19.9493	20.6144	20.0752	0.000869427	P51648;P51648-2;J3QRD1	Fatty aldehyde dehydrogenase	ALDH3A2		14.1507	13.9933	12.3575	0.00210632	Q96CN7;D6RGE2	Isochorismatase domain-containing protein 1	ISOC1
17.9099	17.0467	17.0658	0.000532415	P01834	Ig kappa chain C region	IGKC		14.8071	13.7676	13.8623	0.00107251	A4D1E9;A4D1E9-2;C9J8R7;C9JNI1	GTP-binding protein 10	GTPBP10		16.5737	14.4452	13.0827	0.00225771	Q04941	Proteolipid protein 2	PLP2
20.8209	20.053	20.1807	0.000538579	Q15772;Q15772-1	Striated muscle preferentially expressed protein kinase	SPEG		15.9461	15.7392	15.6847	0.00116885	Q9UJX2;Q9UJX2-3	Cell division cycle protein 23 homolog	CDC23		15.5712	13.8028	14.413	0.00300432	J3QR09;J3KTE4;P84098	Ribosomal protein L19;60S ribosomal protein L19	RPL19
13.3763	13.7423	13.2815	0.000591155	O95865;A0A140T971;Q5SSV3;Q5SRR8;H0Y7N1	N(G),N(G)-dimethylarginine dimethylaminohydrolase 2	DDAH2		19.1782	18.1608	17.6826	0.001422	A0A0A0MRM2		NRAP		15.1936	13.7877	13.7322	0.00323495	P61106;X6RFL8	Ras-related protein Rab-14	RAB14
17.9868	17.3791	17.5732	0.00061904	Q92614;A0A0D9SFK2;Q92614-4;Q92614-3;Q92614-2;Q92614-5	Unconventional myosin-XVIIIa	MYO18A		15.3601	15.3944	14.7902	0.00277362	Q9UK97-2;V9GZ74;H7C4H6;Q9UK97-3;Q9UK97	F-box only protein 9	FBXO9		16.364	16.3393	15.3183	0.0034404	F8VXG7;Q99590-2;Q99590;A0A0A0MTP7	Protein SCAF11	SCAF11
18.7654	18.5376	17.6086	0.000913661	G3V599;Q96PC5-10;Q96PC5-9;Q96PC5-14;Q96PC5-7;Q96PC5;Q96PC5-11;Q96PC5-5;Q96PC5-8;Q96PC5-12;Q96PC5-6;Q96PC5-13	Melanoma inhibitory activity protein 2	MIA2		18.1601	17.8903	17.557	0.00282663	P11277-2;P11277;P11277-3	Spectrin beta chain, erythrocytic	SPTB		17.0733	15.4614	15.8602	0.0035642	Q13563-3;Q13563;Q13563-5;Q13563-2;Q13563-4;B4DFN3	Polycystin-2	PKD2
15.3985	14.1618	14.155	0.00116434	E7EMD6;O43572	A-kinase anchor protein 10, mitochondrial	AKAP10		12.9435	13.1903	12.7881	0.00310275	Q9NRD1;J3KQ72	F-box only protein 6	FBXO6		15.8674	12.3552	12.8814	0.0035971	A0A087WTA8;P08123	Collagen alpha-2(I) chain	COL1A2
14.5644	13.408	12.7508	0.00169111	B7ZKJ8;Q14624;Q14624-3;Q14624-2;Q14624-4;H7C0L5	Inter-alpha-trypsin inhibitor heavy chain H4;70 kDa inter-alpha-trypsin inhibitor heavy chain H4;35 kDa inter-alpha-trypsin inhibitor heavy chain H4	ITIH4		15.4166	15.0238	14.4898	0.00314385	O60716;C9JZR2;O60716-3;O60716-2;O60716-5;O60716-8;O60716-6;O60716-4;O60716-7;O60716-11;O60716-10;O60716-9;O60716-13;O60716-17;O60716-16;O60716-15;O60716-19;O60716-21;O60716-14;O60716-12;O60716-18;O60716-23;O60716-24;O60716-22;O60716-20;O60716-26;O60716-29;O60716-27;O60716-25;O60716-32;O60716-31;O60716-30;O60716-28	Catenin delta-1	CTNND1		14.407	14.2147	13.0929	0.00368434	Q9BTX1-6;Q9BTX1-5;Q9BTX1-2;Q9BTX1;Q9BTX1-4;Q9BTX1-3	Nucleoporin NDC1	NDC1
15.849	15.0573	15.4094	0.00175594	P49257	Protein ERGIC-53	LMAN1		14.1681	13.7466	13.9392	0.00392797	Q9UM47	Neurogenic locus notch homolog protein 3;Notch 3 extracellular truncation;Notch 3 intracellular domain	NOTCH3		16.0355	14.7881	14.8587	0.00383056	F8VNT9;F8VV56;F8W022;F8VWK8;P08962-3;P08962-2;P08962	Tetraspanin;CD63 antigen	CD63
14.7488	12.8202	12.6041	0.00176796	P0C0L5;F5GXS0;A0A140TA29;A0A0G2JL54;A0A3B3ISA6	Complement C4-B;Complement C4 beta chain;Complement C4-B alpha chain;C4a anaphylatoxin;C4b-B;C4d-B;Complement C4 gamma chain	C4B		14.9324	14.7599	14.1575	0.00411707	Q9Y296;E9PQE8;E9PN70;Q9Y296-2;E9PKS9;J3KP27;G3V1A0;G5EA23	Trafficking protein particle complex subunit 4	TRAPPC4		14.7205	13.4689	13.3103	0.00407378	Q8NFQ8	Torsin-1A-interacting protein 2	TOR1AIP2
14.8071	13.7676	13.8623	0.00275194	A4D1E9;A4D1E9-2;C9J8R7;C9JNI1	GTP-binding protein 10	GTPBP10		17.584	17.035	17.2686	0.00536254	H3BUX2;A0A499FJ32;O43169;D6RFH4	Cytochrome b5 type B	CYB5B		14.8107	13.1944	13.6691	0.00527235	C4AMC7;Q6VEQ5;A8K0Z3;A8MWX3	Putative WAS protein family homolog 3;WAS protein family homolog 2;WAS protein family homolog 1	WASH3P;WASH2P;WASH1
18.8507	19.109	17.1849	0.00287305	P06727	Apolipoprotein A-IV	APOA4		14.3835	14.1793	12.5589	0.00553985	P04196	Histidine-rich glycoprotein	HRG		16.6143	15.4291	15.4657	0.00591049	Q96ST3;H3BP90;H3BNZ3;H3BT34;H3BQ76;H3BQ88;H3BNA0;H3BQL7;H3BMA2	Paired amphipathic helix protein Sin3a	SIN3A
17.4514	16.5526	15.9548	0.00320941	P02763	Alpha-1-acid glycoprotein 1	ORM1		15.4329	15.6818	14.9933	0.00603572	Q9GZT8-2;Q9GZT8;E7EXA3;Q6X734;Q9GZT8-3;B8ZZI0	NIF3-like protein 1	NIF3L1		20.2153	17.5534	16.8446	0.00611166	Q9Y2L1;G3V1J5;Q9Y2L1-2;F2Z2C0	Exosome complex exonuclease RRP44	DIS3
17.9252	16.4965	17.2467	0.00352181	P09914-2;P09914	Interferon-induced protein with tetratricopeptide repeats 1	IFIT1		15.0806	13.8297	13.5797	0.00616856	P04083;Q5T3N1;Q5T3N0	Annexin A1;Annexin	ANXA1		16.3748	15.5503	13.1057	0.00627435	P12273	Prolactin-inducible protein	PIP
14.1755	14.8473	14.5875	0.00363626	Q53FA7;H7BZH6;Q53FA7-2	Quinone oxidoreductase PIG3	TP53I3		16.1901	15.5785	15.3031	0.00634468	Q5VT82;B7ZM79;Q9HC56-2;Q9HC56	Protocadherin-9	PCDH9		16.3172	15.5904	15.6618	0.00636345	J3KTL2;Q07955;Q07955-3;Q07955-2;J3KSR8;J3QQV5;J3KSW7	Serine/arginine-rich splicing factor 1	SRSF1
18.5622	16.921	16.2446	0.00368023	P02647;F8W696	Apolipoprotein A-I;Proapolipoprotein A-I;Truncated apolipoprotein A-I	APOA1		15.6134	15.9405	15.2086	0.00674127	Q6R327;Q6R327-3	Rapamycin-insensitive companion of mTOR	RICTOR		14.9272	13.9739	12.18	0.0071032	Q9H0U4;E9PLD0;Q92928;H0YMN7	Ras-related protein Rab-1B	RAB1B
15.4228	15.3189	15.5703	0.00383476	P02790	Hemopexin	HPX		15.5704	15.7705	15.3858	0.00684108	Q92629-2;Q92629-3	Delta-sarcoglycan	SGCD		20.1088	17.0816	16.7056	0.00714246	A4UGR9-2;A4UGR9-3;A4UGR9;A4UGR9-8;A0A0A0MQZ3;A4UGR9-7;A4UGR9-5;A4UGR9-4;A4UGR9-6	Xin actin-binding repeat-containing protein 2	XIRP2
14.6557	14.1065	13.5298	0.00457626	A0A2R8Y6L5;Q13627-4;Q13627-3;Q13627-5;Q13627-2;Q13627;A0A2R8YDF3;A0A2R8Y6I6;A0A2R8Y443	Dual specificity tyrosine-phosphorylation-regulated kinase 1A	DYRK1A		18.8507	19.109	17.1849	0.00685132	P06727	Apolipoprotein A-IV	APOA4		15.8585	14.9962	14.8911	0.0074625	B7WPE2;Q32P44;H0Y3M3;Q32P44-2;G3V195;G3V1D0;H7C355;C9J6V3;E9PJV5;E9PSB4;Q32P44-3	Echinoderm microtubule-associated protein-like 3	EML3
14.7996	13.3185	13.6889	0.00522165	Q9HC78;Q9HC78-2	Zinc finger and BTB domain-containing protein 20	ZBTB20		14.3779	15.0893	13.8263	0.007749	P27348;E9PG15	14-3-3 protein theta	YWHAQ		15.1619	14.2152	14.0793	0.00849486	E5RGY0;B4E1G1;Q9BUN8-2;Q9BUN8	Derlin-1	DERL1
16.0329	15.8741	13.8941	0.00542411	P02675;D6REL8	Fibrinogen beta chain;Fibrinopeptide B;Fibrinogen beta chain	FGB		17.6035	17.7115	16.6675	0.00785911	P78357	Contactin-associated protein 1	CNTNAP1		17.1461	15.9177	15.8944	0.0100056	P48739;P48739-2;P48739-3;A0A0A0MSW4;B3KYB6;B3KYB7	Phosphatidylinositol transfer protein beta isoform	PITPNB
18.484	17.6007	16.6155	0.00550182	P00915;E5RHP7;E5RH81;E5RFE7;E5RIF9;E5RG43;H0YBE2	Carbonic anhydrase 1	CA1		13.8425	14.7719	13.6922	0.00787314	P17252;J3KRN5	Protein kinase C alpha type	PRKCA		15.7957	14.1301	14.1184	0.0101434	Q8N8A6	ATP-dependent RNA helicase DDX51	DDX51
12.2844	11.6779	11.5357	0.00601127	A0A087WXB0;O15126;O15126-2;A0A087WZA6	Secretory carrier-associated membrane protein 1	SCAMP1		15.2346	15.7843	15.0266	0.00809652	G5E9A6;P51784	Ubiquitin carboxyl-terminal hydrolase;Ubiquitin carboxyl-terminal hydrolase 11	USP11		16.4501	15.8928	12.7144	0.0102091	A0A1B0GUU9;P01871;P01871-2	Ig mu chain C region	IGHM
18.5587	18.0014	16.9862	0.00627078	P01009;P01009-2;P01009-3	Alpha-1-antitrypsin;Short peptide from AAT	SERPINA1		17.9648	17.4515	17.5035	0.00811207	Q5VST9-3	Obscurin	OBSCN		19.9974	19.394	19.218	0.0103996	P07237;H7BZ94;H0Y3Z3;I3L398;I3L312;I3L4M2;I3NI03;I3L3U6;I3L0S0;I3L3P5;I3L514;I3L1Y5	Protein disulfide-isomerase	P4HB
15.9752	15.3467	15.3129	0.00663721	P0DOY2;P0DOY3;P0CF74	Ig lambda-6 chain C region	IGLC6		15.3099	15.2443	15.1625	0.00813679	Q13103;C9J6K0	Secreted phosphoprotein 24	SPP2		20.0007	16.6624	16.5096	0.0125092	Q6BCY4;E9PIV9;E9PMI2;Q6BCY4-2;E9PQW2;E9PRM4	NADH-cytochrome b5 reductase 2	CYB5R2
19.7187	19.6598	19.5796	0.00693729	P24752	Acetyl-CoA acetyltransferase, mitochondrial	ACAT1		19.207	18.5092	18.4727	0.0084019	Q702N8;Q702N8-2	Xin actin-binding repeat-containing protein 1	XIRP1		15.8736	15.4891	15.1764	0.0143568	P27658;A0A087WZI0	Collagen alpha-1(VIII) chain;Vastatin	COL8A1
16.7494	16.4813	15.9846	0.00779805	Q9NY93-2;Q9NY93;H7C3E9;G3V0G3	Probable ATP-dependent RNA helicase DDX56	DDX56		19.4197	19.6087	19.7514	0.00844642	Q9BR76;A0A087WW53;F5H390	Coronin-1B;Coronin	CORO1B		16.4703	15.992	15.8575	0.0144802	P42677;C9J1C5	40S ribosomal protein S27	RPS27
15.1581	15.3322	14.1657	0.00791736	P02549;P02549-2	Spectrin alpha chain, erythrocytic 1	SPTA1		16.8077	16.4362	15.9173	0.00994785	Q9BX68	Histidine triad nucleotide-binding protein 2, mitochondrial	HINT2		14.8964	14.6789	13.9934	0.0146071	Q96AB3-2;K7EKW4;Q96AB3;K7ENV7;Q96AB3-3	Isochorismatase domain-containing protein 2, mitochondrial	ISOC2
16.137	16.2079	15.5007	0.00858404	Q9NVG8;Q9NVG8-2	TBC1 domain family member 13	TBC1D13		15.4312	13.7269	13.6047	0.0101043	P80748	Ig lambda chain V-III region LOI			14.9978	14.5136	13.6569	0.0148491	F5H8H2;Q03426;A0A1B0GWC2;A0A0B4J236;F5H163;F5H368;A0A1W2PS16;F5GXC0;F5H092	Mevalonate kinase	MVK
18.2646	18.023	18.09	0.00868477	B1AKY9;P50993;H0Y7C1	Sodium/potassium-transporting ATPase subunit alpha-2	ATP1A2		16.4756	14.7688	12.758	0.0103399	P00450;E9PFZ2;H7C5R1	Ceruloplasmin	CP		16.0986	13.9672	14.5476	0.0151793	Q9UJ14;A2A2G5;Q9UJ14-4;Q9UJ14-5	Gamma-glutamyltransferase 7;Gamma-glutamyltransferase 7 heavy chain;Gamma-glutamyltransferase 7 light chain	GGT7
15.864	15.694	15.2634	0.00994215	D6RJ90;Q9Y6G5;H0Y9N4;D6RC04	COMM domain-containing protein 10	COMMD10		12.7526	10.9135	11.2992	0.0105859	P51888	Prolargin	PRELP		16.9858	16.4428	15.3047	0.0154374	Q9NPB8;H0Y565;A0A0J9YVP8	Glycerophosphocholine phosphodiesterase GPCPD1	GPCPD1
14.9783	14.6778	14.2664	0.0111686	R4GN98;P06703	Protein S100;Protein S100-A6	S100A6		18.4803	18.1793	18.414	0.0107342	Q9Y512	Sorting and assembly machinery component 50 homolog	SAMM50		15.6303	15.3944	14.7902	0.0156598	Q9UK97-2;V9GZ74;H7C4H6;Q9UK97-3;Q9UK97	F-box only protein 9	FBXO9
14.906	15.0363	15.212	0.0112694	Q9H583;Q5T3Q7	HEAT repeat-containing protein 1;HEAT repeat-containing protein 1, N-terminally processed	HEATR1		20.0425	19.8316	20.0109	0.0108443	Q562R1	Beta-actin-like protein 2	ACTBL2		14.8505	14.691	14.1955	0.0169607	Q5JY65;Q9BZJ0-2;Q9BZJ0-3;Q9BZJ0	Crooked neck-like protein 1	CRNKL1
17.5229	16.874	17.0964	0.0112878	Q8WZ42-6	Titin	TTN		14.3209	14.0789	13.918	0.0115904	C9J4Z3;P61513;M0R0A1;Q6P4E4;E9PEL3;M0R2L6;G5E9R3	60S ribosomal protein L37a	RPL37A		16.3331	14.9281	14.8029	0.0188081	E5RHW4;O94905;E5RJ09;O94905-2;O94905-3	Erlin-2	ERLIN2
16.6983	14.9628	15.1807	0.0123199	P20340-2;P20340;P20340-4	Ras-related protein Rab-6A	RAB6A		14.2024	15.1871	14.3802	0.0119005	P09486;F5GY03;E5RK62	SPARC	SPARC		17.8501	16.9185	15.8923	0.0194895	A0A024R6I7;A0A0G2JRN3;G3V2B9;G3V544;G3V5R8;G3V387;A0A0B4J278		SERPINA1
15.1039	15.7294	15.335	0.0128338	O75152;E9PQ61;E9PBY7	Zinc finger CCCH domain-containing protein 11A	ZC3H11A		13.9824	14.3612	13.7929	0.0126487	A0A0G2JJD3;O95870;O95870-2;A0A0G2JI89	Abhydrolase domain-containing protein 16A	ABHD16A		15.3506	15.4255	13.4079	0.0208577	Q9UIA9;E7ESC6;E5RIW1;H0YBE1	Exportin-7	XPO7
16.871	16.0428	14.8017	0.0130536	P19652	Alpha-1-acid glycoprotein 2	ORM2		17.5021	15.1361	13.868	0.0126547	P01011;G3V595;G3V3A0	Alpha-1-antichymotrypsin;Alpha-1-antichymotrypsin His-Pro-less	SERPINA3		16.5907	15.0977	14.856	0.0213095	Q8IUG5;Q8IUG5-3;Q8IUG5-2;F5H6I8;H0YGQ4;A0A2Q2TCQ6	Unconventional myosin-XVIIIb	MYO18B
14.2345	13.4338	13.2367	0.0135837	D6RF35;P02774;P02774-3;D6RBJ7;P02774-2	Vitamin D-binding protein	GC		16.1947	16.7951	15.7179	0.0128402	E7EVC7;Q676U5-2;Q676U5;Q676U5-5;Q676U5-3;Q676U5-4	Autophagy-related protein 16-1	ATG16L1		14.3315	13.2479	13.6756	0.023577	Q711Q0;Q711Q0-3	Uncharacterized protein C10orf71	C10orf71
15.9004	16.3658	15.9841	0.0154691	P47974	Zinc finger protein 36, C3H1 type-like 2	ZFP36L2		17.4789	17.0842	16.6696	0.0129667	P03905	NADH-ubiquinone oxidoreductase chain 4	MT-ND4		19.7331	19.0491	17.4661	0.0240445	H7C0G7;C9JWV4;G5E9Q8;Q9H9Q4;Q9H9Q4-2	Non-homologous end-joining factor 1	NHEJ1
16.4756	14.7688	12.758	0.0154902	P00450;E9PFZ2;H7C5R1	Ceruloplasmin	CP		15.9727	15.2455	15.9796	0.0133018	Q9BQS8;Q9BQS8-4	FYVE and coiled-coil domain-containing protein 1	FYCO1		17.5356	16.0565	15.8714	0.0248103	P01042	Kininogen-1;Kininogen-1 heavy chain;T-kinin;Bradykinin;Lysyl-bradykinin;Kininogen-1 light chain;Low molecular weight growth-promoting factor	KNG1
14.9903	15.2168	14.2348	0.0155476	Q9Y657	Spindlin-1	SPIN1		15.6875	14.7739	15.5887	0.0142118	Q6DKK2	Tetratricopeptide repeat protein 19, mitochondrial	TTC19		16.1236	14.3181	13.9389	0.0266056	J3KNQ4;Q9NVD7;E9PS97;Q9NVD7-2	Alpha-parvin	PARVA
15.5191	15.6432	15.003	0.0157236	P24928	DNA-directed RNA polymerase II subunit RPB1	POLR2A		12.1462	11.6062	12.2163	0.0143408	K7EPA3;Q9NX61-2;Q9NX61;K7EQE7;K7EQ34;U3KQT6	Transmembrane protein 161A	TMEM161A		14.5182	14.2148	13.1527	0.0298487	O14777;V9GYM9;I3L4G3	Kinetochore protein NDC80 homolog	NDC80
19.3142	18.8654	18.2173	0.0159119	P02787	Serotransferrin	TF		15.7707	14.438	12.9183	0.0151656	P10909-4;P10909-6;P10909;P10909-5;P10909-2;H0YC35;H0YLK8;P10909-3;E7ERK6	Clusterin;Clusterin beta chain;Clusterin alpha chain;Clusterin	CLU		16.4241	15.2204	15.7175	0.0324032	P46783;F6U211;A0A2R8Y7H1;A0A2R8YFH6;A0A2R8Y6L3;Q9NQ39	40S ribosomal protein S10	RPS10
17.188	16.963	16.2278	0.0168169	P02679-2;P02679;C9JEU5;C9JC84	Fibrinogen gamma chain	FGG		18.0652	17.0846	17.8375	0.0157725	Q96CS2;Q96CS2-2	HAUS augmin-like complex subunit 1	HAUS1		19.8643	17.0405	15.3051	0.0345666	Q8WW12;Q8WW12-2;Q8WW12-3	PEST proteolytic signal-containing nuclear protein	PCNP
17.0994	16.4226	16.1255	0.0169816	A0A286YEY4;P01859	Ig gamma-2 chain C region	IGHG2		17.3316	16.2994	15.9369	0.016162	D6RFG8;P27707;D6RCP9	Deoxycytidine kinase	DCK		16.2642	15.7507	15.1075	0.0358486	Q9UNE7;Q9UNE7-2;H3BTA3;H3BS86	E3 ubiquitin-protein ligase CHIP	STUB1
17.6402	17.8782	15.5641	0.0171055	P02042;E9PFT6;E9PEW8	Hemoglobin subunit delta	HBD		14.4094	13.8402	14.0243	0.0161624	P42566;B1AUU8;P42566-2	Epidermal growth factor receptor substrate 15	EPS15		16.0117	15.1293	14.5105	0.0361142	B1ALD9;Q15063-3;Q15063-4;Q15063-7	Periostin	POSTN
16.1458	14.8825	14.6318	0.0175223	P00491;G3V5M2	Purine nucleoside phosphorylase	PNP		15.8869	15.4019	15.0866	0.0165328	Q86UP2;Q86UP2-4;Q86UP2-2;Q86UP2-3	Kinectin	KTN1		16.6406	15.1495	14.9187	0.0380134	J3QRS3;P19105;O14950;J3KTJ1	Myosin regulatory light chain 12A;Myosin regulatory light chain 12B	MYL12A;MYL12B
16.8221	17.0223	16.5437	0.0175856	P55001-3;P55001-2;P55001	Microfibrillar-associated protein 2	MFAP2		15.2101	14.8533	14.5059	0.0165332	Q32P41	tRNA (guanine(37)-N1)-methyltransferase	TRMT5		18.1622	16.4587	16.3651	0.0385153	Q13951-2;J3KTD8	Core-binding factor subunit beta	CBFB
16.5615	15.9489	16.1128	0.0185844	Q6P5Q4	Leiomodin-2	LMOD2		15.8387	16.353	15.5003	0.0170522	Q9UEG4	Zinc finger protein 629	ZNF629		14.3586	13.9453	12.3295	0.0427573	P04004;F5GX75;H0YJW9	Vitronectin;Vitronectin V65 subunit;Vitronectin V10 subunit;Somatomedin-B	VTN
17.3895	16.3779	15.8923	0.0186251	A0A024R6I7;A0A0G2JRN3		SERPINA1		17.6681	17.4542	17.602	0.0171995	P19367-4;P19367-2;P19367;P19367-3	Hexokinase-1	HK1		16.3636	16.2517	15.6698	0.0441371	P17676;P17676-2;P17676-3	CCAAT/enhancer-binding protein beta	CEBPB
16.5374	16.2817	16.1527	0.0190078	B4DXZ6;P51114;P51114-3	Fragile X mental retardation syndrome-related protein 1	FXR1		17.3467	15.6145	16.5483	0.0175502	Q86UE8-3;Q86UE8-2;Q86UE8;J3KRK0;J3QLK5	Serine/threonine-protein kinase tousled-like 2	TLK2		15.2774	14.6802	13.6612	0.0450441	Q02045;D6RJ91;D6RA88	Myosin light chain 5	MYL5
15.2353	14.936	14.8818	0.0195173	A6NEM2;P51610-4	Host cell factor 1;HCF N-terminal chain 1;HCF N-terminal chain 2;HCF N-terminal chain 3;HCF N-terminal chain 4;HCF N-terminal chain 5;HCF N-terminal chain 6;HCF C-terminal chain 1;HCF C-terminal chain 2;HCF C-terminal chain 3;HCF C-terminal chain 4;HCF C-terminal chain 5;HCF C-terminal chain 6	HCFC1		17.9868	17.3791	17.5732	0.0176684	Q92614;A0A0D9SFK2;Q92614-4;Q92614-3;Q92614-2;Q92614-5	Unconventional myosin-XVIIIa	MYO18A
15.6098	14.9978	14.906	0.0209661	Q14697-2;Q14697;F5H6X6;E9PKU7	Neutral alpha-glucosidase AB	GANAB		14.0895	14.5282	13.822	0.0177095	Q9BWF3;E9PB51	RNA-binding protein 4	RBM4
15.1129	14.9447	13.318	0.0210084	P27169	Serum paraoxonase/arylesterase 1	PON1		15.6612	14.319	13.8641	0.018507	P02786;G3V0E5	Transferrin receptor protein 1;Transferrin receptor protein 1, serum form	TFRC
19.922	19.865	19.7899	0.0214713	Q03001-3	Dystonin	DST		15.9987	15.8444	14.7204	0.0192031	A0A0D9SGJ6;J3KQV8;O43426;J3KPK1;C9JFZ1;O43426-4;O43426-2	Synaptojanin-1	SYNJ1
15.2855	15.6102	14.7179	0.0222696	Q6S8J3	POTE ankyrin domain family member E	POTEE		15.9147	15.7146	15.5891	0.0195754	Q96CN9	GRIP and coiled-coil domain-containing protein 1	GCC1
15.1276	15.0889	14.7608	0.0230819	Q9P2D3;Q9P2D3-3;Q9P2D3-2	HEAT repeat-containing protein 5B	HEATR5B		14.5751	14.0375	14.3946	0.0198157	Q6Y7W6;Q6Y7W6-5;Q6Y7W6-4;I1E4Y6;Q6Y7W6-3;E7ESB6;C9JHW1	PERQ amino acid-rich with GYF domain-containing protein 2	GIGYF2
18.7621	17.2426	15.3163	0.0233735	P02671;P02671-2	Fibrinogen alpha chain;Fibrinopeptide A;Fibrinogen alpha chain	FGA		12.9629	12.1795	11.5101	0.0202512	Q08357	Sodium-dependent phosphate transporter 2	SLC20A2
17.5021	15.1361	13.868	0.023826	P01011;G3V595;G3V3A0	Alpha-1-antichymotrypsin;Alpha-1-antichymotrypsin His-Pro-less	SERPINA3		14.8736	15.116	14.5882	0.0209691	Q8N0Z2	Actin-binding Rho-activating protein	ABRA
14.5834	14.3876	14.8694	0.0245831	E9PNK6;E9PPQ1;J3KNE7;Q16890-4;Q16890-3;Q16890-2;Q16890-5;Q16890;E9PNQ9	Tumor protein D53	TPD52L1		14.2576	14.5252	14.6892	0.0224618	Q6GPG7;Q92633;Q92633-2	Lysophosphatidic acid receptor 1	LPAR1
15.8037	15.8097	15.3522	0.0248499	Q99615;Q99615-2;K7ESP1;K7EPP7;K7EIH8	DnaJ homolog subfamily C member 7	DNAJC7		15.0032	14.3029	14.3644	0.0233349	O60256;O60256-4;O60256-2;E7EPA1;O60256-3;I3L0S1	Phosphoribosyl pyrophosphate synthase-associated protein 2	PRPSAP2
12.3684	11.3209	12.0157	0.0251254	P29401;P29401-2;A0A0B4J1R6;E9PFF2	Transketolase	TKT		15.1261	14.3858	14.234	0.0238372	Q9NRZ7-3;Q9NRZ7-2;Q9NRZ7	1-acyl-sn-glycerol-3-phosphate acyltransferase gamma	AGPAT3
15.7707	14.438	12.9183	0.0274396	P10909-4;P10909-6;P10909;P10909-5;P10909-2;H0YC35;H0YLK8;P10909-3;E7ERK6	Clusterin;Clusterin beta chain;Clusterin alpha chain;Clusterin	CLU		19.1431	18.2655	18.0585	0.0272958	Q8TDC0;Q8TDC0-2	Myozenin-3	MYOZ3
17.3245	15.886	14.1816	0.0292809	P00738;A0A0C4DGL8;J3QLC9;J3QR68;H0Y300;P00738-2;A0A087WU08;H3BS21	Haptoglobin;Haptoglobin alpha chain;Haptoglobin beta chain	HP		14.6958	14.2539	13.4959	0.0276593	Q99961;Q99961-3;M0R0I3;Q99961-2;M0QYE0	Endophilin-A2	SH3GL1
16.5227	15.5725	15.5089	0.030004	P01008	Antithrombin-III	SERPINC1		17.1422	16.7848	16.4113	0.0288479	Q92523;Q92523-4;Q92523-3;Q92523-2	Carnitine O-palmitoyltransferase 1, muscle isoform	CPT1B
16.4358	15.8434	15.487	0.0302166	Q9NZW5;B8ZZG1;C9J4Q3	MAGUK p55 subfamily member 6	MPP6		14.8533	15.0447	14.6883	0.0291223	F8W726;Q14157-4;Q14157-1;Q14157-3;Q5VU77	Ubiquitin-associated protein 2-like	UBAP2L
14.4663	13.7787	14.1308	0.0323416	I3L267;Q86WC6	Protein phosphatase 1 regulatory subunit 27	PPP1R27		17.0847	16.9909	16.9427	0.0335991	Q9Y6C9	Mitochondrial carrier homolog 2	MTCH2
13.51	12.8774	13.333	0.0323964	Q3SXM5-2;Q3SXM5	Inactive hydroxysteroid dehydrogenase-like protein 1	HSDL1		15.4344	14.993	14.7435	0.0339552	H3BRQ0;Q96CD2-2;Q96CD2;H3BU63;H3BSE3;H3BQB0	Phosphopantothenoylcysteine decarboxylase	PPCDC
19.1782	18.1608	17.6826	0.0362298	A0A0A0MRM2		NRAP		16.1164	15.5398	15.6555	0.0350753	A0A286YF22;O43175;A0A2C9F2M7;A0A286YFL2;A0A286YFA2	D-3-phosphoglycerate dehydrogenase	PHGDH
13.9857	13.8627	12.2	0.0367757	H9KV75		ACTN1		14.7394	15.2037	15.2876	0.0352453	Q99643;Q99643-5;Q99643-3	Succinate dehydrogenase cytochrome b560 subunit, mitochondrial	SDHC
13.4677	14.0974	13.7015	0.0369022	Q8N1Q1	Carbonic anhydrase 13	CA13		16.3564	16.0023	16.3217	0.037678	Q9BX66-11;Q9BX66;Q9BX66-2;Q9BX66-3	Sorbin and SH3 domain-containing protein 1	SORBS1
13.6934	13.664	12.8236	0.0372434	Q9BW83;Q9BW83-2;F5GZ09	Intraflagellar transport protein 27 homolog	IFT27		14.6692	14.1849	12.9894	0.037865	C9J7V5;E9PAQ1;P27918	Properdin	CFP
16.5512	15.2661	15.4802	0.0375678	Q92520	Protein FAM3C	FAM3C		18.0054	17.4904	17.6446	0.0385992	Q16821	Protein phosphatase 1 regulatory subunit 3A	PPP1R3A
14.335	13.5981	13.8878	0.0382322	E5RJZ1;H0YBD2;O14548	Cytochrome c oxidase subunit 7A-related protein, mitochondrial	COX7A2L		19.3271	16.0492	15.909	0.0388181	B7ZL88;Q8N8Q8	Mitochondrial inner membrane protein COX18	COX18
12.3692	11.7015	11.8548	0.0385297	Q9NRV9;A0A3B3IRV5;F5GWX2	Heme-binding protein 1	HEBP1		18.2452	18.0737	17.8333	0.0406653	Q9Y4W6	AFG3-like protein 2	AFG3L2
18.5932	18.3068	17.3611	0.0392814	Q96I23	Protein preY, mitochondrial	PYURF		15.54	14.1478	13.0528	0.0480994	P15090	Fatty acid-binding protein, adipocyte	FABP4
14.49	14.5709	14.3815	0.0398636	K7ERC8;Q06136;Q06136-2	3-ketodihydrosphingosine reductase	KDSR
16.3077	15.5496	14.503	0.0408154	A0A0A0MTB8;Q8NI36	WD repeat-containing protein 36	WDR36
20.5225	19.9522	20.3807	0.0410049	Q9H6F2	Trimeric intracellular cation channel type A	TMEM38A
13.1428	12.5154	12.64	0.0414483	Q6UWP7-3;Q6UWP7	Lysocardiolipin acyltransferase 1	LCLAT1
18.5281	17.9137	17.6819	0.0425234	P01857;A0A0A0MS08;A0A0A0MS07	Ig gamma-1 chain C region	IGHG1
12.8079	11.6132	11.5767	0.0451558	Q99808;Q99808-2	Equilibrative nucleoside transporter 1	SLC29A1
13.3752	13.637	12.6364	0.0463621	Q9H0U6	39S ribosomal protein L18, mitochondrial	MRPL18
15.5508	15.2425	14.8357	0.048191	A0A1B0GWJ6
