# Supplementary material for: Signatures of muscle disuse in spaceflight and bed rest revealed by single muscle fiber proteomics
Source: PNAS Nexus. 2022 Jun 11;1(3):pgac086. doi: 10.1093/pnasnexus/pgac086 (PMC9896895; doi:10.1093/pnasnexus/pgac086)
Supplement: pgac086_Supplemental_Files [file pgac086_supplemental_files.zip › PNASNEXUS-PNASNEXUS-2022-00455-T-s09.xlsx]

## Sheet: Table S11 signif both astronaut
Table S9. Proteins with significantly different expression between at least two timepoints of space mission (ANOVA and Tukey's post-hoc tests). LFQ intensity Log2.
Astronaut 02_BDC_02_D1_1_4388	Astronaut 02_BDC_03_D1_1_4394	Astronaut 02_BDC_04_F1_1_4401	Astronaut 02_BDC_05_F1_1_4407	Astronaut 02_BDC_D1_1_4382	Astronaut 02_Rp0_02_D2_1_4389	Astronaut 02_Rp0_03_D2_1_4395	Astronaut 02_Rp0_04_F2_1_4402	Astronaut 02_Rp0_05_F2_1_4408	Astronaut 02_Rp0_D2_1_4383	Astronaut 02_Rp14_02_D3_1_4390	Astronaut 02_Rp14_03_D7_1_4400	Astronaut 02_Rp14_04_F3_1_4403	Astronaut 02_Rp14_05_F3_1_4409	Astronaut 02_Rp14_D3_1_4384	Astronaut 01_BDC_02_D4_1_4391	Astronaut 01_BDC_03_D4_1_4397	Astronaut 01_BDC_04_F4_1_4404	Astronaut 01_BDC_05_F4_1_4410	Astronaut 01_BDC_D4_1_4385	Astronaut 01_Rp0_02_D5_1_4392	Astronaut 01_Rp0_03_D5_1_4398	Astronaut 01_Rp0_04_F5_1_4405	Astronaut 01_Rp0_05_F5_1_4411	Astronaut 01_Rp0_D5_1_4386	Astronaut 01_Rp14_02_D6_1_4393	Astronaut 01_Rp14_03_D6_1_4399	Astronaut 01_Rp14_04_F6_1_4406	Astronaut 01_Rp14_05_F6_1_4412	Astronaut 01_Rp14_D6_1_4387	p value Astronaut 01	p value astronaut 02	Majority protein IDs	Protein names	Gene names	Significant in Astro 01	Significant in Astro 02	Significant pairs AK	Significant pairs 02
17.5922	16.7105	16.6799	17.3968	16.8771	14.8256	16.5884	16.1483	16.8316	16.0006	16.6206	17.397	17.5816	17.9026	17.3704	19.0392	18.5727	18.7487	18.6995	18.7829	14.1228	16.4048	16.8838	16.1648	15.9977	16.1974	17.5644	17.1437	17.0345	16.7811	8.9e-05	0.01	A0A024QZX5;A0A087X1N8;P35237;A0A2R8YD12;A0A2R8Y6A7	Serpin B6	SERPINB6	+	+	BDC_R+0;BDC_R+14	R+14_R+0
12.3453	NaN	13.2477	13.2258	NaN	12.9699	13.3294	NaN	13.1469	12.4005	13.5663	14.1444	14.695	13.6156	NaN	12.2622	13.3882	13.2617	13.3904	NaN	15.5252	16.8018	15.0903	15.9875	14.0846	15.7874	14.2211	14.8413	15.3333	14.6227	0.0018	0.025	A0A024R4M0;P46781;B5MCT8;C9JM19	40S ribosomal protein S9	RPS9	+	+	R+14_BDC;R+0_BDC	R+14_BDC;R+14_R+0
14.9638	16.3123	16.1942	16.5532	14.6047	16.555	16.0945	16.142	16.5364	16.4631	17.1001	17.0326	16.5902	17.1132	16.9158	16.1748	15.3388	15.2681	15.6088	15.9388	13.9493	14.6622	13.9131	14.3271	14.4003	17.0369	16.6306	17.1619	17.2021	17.0161	4.5e-08	0.012	H0YN88;A0A075B716;H3BNC9;P08708	40S ribosomal protein S17	RPS17	+	+	BDC_R+0;R+14_R+0;R+14_BDC	R+14_BDC
16.8173	17.2806	16.8197	17.4098	17.1595	16.3891	16.3913	16.8396	16.4024	16.741	17.1989	17.3831	17.1119	17.3593	16.607	16.6399	16.6505	16.8485	16.6799	16.885	15.5219	15.0679	15.7556	14.7317	15.6651	17.1613	15.5906	16.3523	15.3213	17.4915	0.0091	0.0088	A0A087X2I2;A0A087WT12;P36969-2;P36969;K7ERP4;K7EKX7;K7ENB4;K7EJ20;R4GNE4	Glutathione peroxidase;Phospholipid hydroperoxide glutathione peroxidase, mitochondrial	GPX4	+	+	R+14_R+0;BDC_R+0	BDC_R+0;R+14_R+0
23.9928	23.7782	23.9682	23.8988	23.982	23.9161	23.9757	24.0383	24.1524	24.0201	23.3617	23.1773	23.1769	23.0587	23.6822	22.5805	21.9394	22.6884	22.6638	22.9319	23.9624	22.8023	23.8987	23.8231	23.8584	23.7196	22.9995	23.5686	23.5175	23.8013	0.0016	1.7e-05	A0A087WT47;P19237;G3V489;G3V4F8;G3V3L5	Troponin I, slow skeletal muscle	TNNI1	+	+	R+14_BDC;R+0_BDC	BDC_R+14;R+0_R+14
17.1717	17.7537	17.9255	17.0029	17.1749	20.108	20.2115	19.9282	20.0439	19.7342	19.0763	19.0423	19.1666	19.0245	19.0063	16.0989	15.662	15.3647	15.2939	15.7226	23.3287	23.8865	23.5997	23.5698	23.3576	20.0167	19.4279	19.7316	19.8015	19.8452	1.7e-14	8e-09	A0A087WTA8;P08123	Collagen alpha-2(I) chain	COL1A2	+	+	R+14_BDC;R+0_BDC;R+0_R+14	R+14_BDC;R+0_BDC;R+0_R+14
14.4839	14.3525	13.5501	13.9477	14.6626	14.6415	14.7009	13.6774	13.7755	14.9103	16.0029	15.0653	15.149	14.6638	16.2103	15.9778	15.6919	16.0959	15.8251	16.4821	16.0041	16.4164	15.9603	16.1804	15.9909	14.9404	15.195	15.1985	14.1759	15.5321	0.00065	0.01	E7ETK0;A0A2R8Y849;A0A087WUS0;A0A2R8YD14;P62847-2;P62847-3;P62847;P62847-4;A0A2R8Y8A0	40S ribosomal protein S24	RPS24	+	+	BDC_R+14;R+0_R+14	R+14_BDC;R+14_R+0
15.1221	15.2251	15.6035	15.9616	15.2403	15.3765	15.818	15.7615	14.8566	16.6811	14.3991	14.2981	14.4917	14.4534	14.4291	14.6621	13.6264	13.0819	NaN	14.7972	15.8475	15.8345	15.6954	15.8134	15.7314	15.3431	15.5898	15.4029	NaN	15.2714	0.00062	0.0014	A0A087WVM4;B7ZM99;Q6UB35	Monofunctional C1-tetrahydrofolate synthase, mitochondrial	MTHFD1L	+	+	R+14_BDC;R+0_BDC	BDC_R+14;R+0_R+14
16.6206	15.9495	16.096	16.3426	17.076	16.489	16.4498	16.1897	16.1878	15.4635	17.7296	17.096	17.0818	17.0252	17.6237	15.1144	14.3964	15.7458	15.2659	15.1686	17.7588	17.4595	17.9349	18.038	17.7538	16.3579	16.2944	15.8747	15.8827	15.6076	2.1e-07	0.0017	A0A087WVQ6;Q00610-2;Q00610	Clathrin heavy chain;Clathrin heavy chain 1	CLTC	+	+	R+14_BDC;R+0_BDC;R+0_R+14	R+14_R+0;R+14_BDC
14.6524	16.0063	15.9671	15.6723	14.6197	15.1626	15.7439	15.1498	16.0741	15.2847	16.4957	16.463	16.3821	16.82	16.165	16.7715	16.1776	16.5701	16.9907	17.3046	12.9087	16.4314	13.6004	14.3002	NaN	15.4043	16.4219	15.8019	15.4033	15.4789	0.0054	0.0074	A0A087WW66;Q99460;Q99460-2	26S proteasome non-ATPase regulatory subunit 1	PSMD1	+	+	BDC_R+0	R+14_BDC;R+14_R+0
17.8389	17.1911	17.4301	17.5143	17.7291	17.5516	17.5964	17.4387	17.208	17.237	17.2152	16.8861	16.6982	16.8582	16.9915	15.7688	13.9735	14.9443	14.2863	15.2394	20.5685	20.5196	20.664	20.7586	20.5607	17.9782	17.7899	17.848	17.6651	17.8128	2.7e-10	0.0016	A0A087WYF1;A0A087WX80;P24043	Laminin subunit alpha-2	LAMA2	+	+	R+14_BDC;R+0_BDC;R+0_R+14	R+0_R+14;BDC_R+14
19.8427	19.7403	19.711	19.735	19.7774	18.581	18.5528	18.464	18.9283	18.495	19.1815	19.0208	18.7593	19.164	18.8737	19.1569	18.3738	18.8725	19.375	19.2418	18.2922	18.3311	18.2909	18.4882	18.6718	18.6459	18.6631	18.766	18.6087	18.741	0.01	1.9e-07	A0A087WXC5;E7ESZ7;O95299;O95299-2	NADH dehydrogenase [ubiquinone] 1 alpha subcomplex subunit 10, mitochondrial	NDUFA10	+	+	BDC_R+0	R+14_R+0;BDC_R+0;BDC_R+14
20.184	20.0421	20.8328	20.024	19.9419	21.1147	20.8384	21.1082	21.2977	21.5083	20.7543	20.9113	21.3652	21.0654	20.667	19.4277	20.2076	19.6175	19.4194	19.6466	19.0677	19.2365	18.3751	17.8713	18.1265	19.5485	18.995	19.671	19.9131	19.3384	0.0032	0.00065	A0A087WXS0;P48788-2;P48788	Troponin I, fast skeletal muscle	TNNI2	+	+	R+14_R+0;BDC_R+0	R+14_BDC;R+0_BDC
17.2553	17.3209	17.2919	16.3192	17.4251	15.907	13.2994	14.7453	15.2681	16.709	16.3539	17.1243	16.5618	16.8668	16.5998	18.6245	17.434	17.9098	17.9236	17.9211	16.0128	12.8614	15.7299	17.2009	15.5733	17.3644	17.2359	16.5689	17.0588	16.9224	0.0052	0.0062	Q6UXV4;A0A087WYF7;A0A087WUX8	MICOS complex subunit MIC27	APOOL	+	+	BDC_R+0	R+14_R+0;BDC_R+0
14.3929	14.1817	14.7015	14.6201	13.6856	14.9868	15.6488	14.8155	15.4164	15.3985	14.9671	16.6105	16.7304	16.5786	16.0026	17.1792	16.613	16.8418	16.9604	17.1131	NaN	NaN	NaN	NaN	13.0305	15.1966	NaN	15.486	15.374	16.2026	0.00049	0.00043	A0A087WYF8;A0A2U3TZH4		PDLIM3	+	+	BDC_R+0	R+0_BDC;R+14_BDC;R+14_R+0
19.6608	19.3581	19.4516	19.5793	19.708	19.5262	19.2504	19.0772	19.3602	18.9114	20.0037	19.8813	19.8913	19.7479	20.0763	18.9236	19.4306	18.7181	18.4424	18.8698	18.4293	18.164	18.4927	18.7468	18.3137	18.5083	17.9776	18.4372	18.4127	18.465	0.023	0.00018	A0A087WYS1;E7EUC7;Q16851	UTP--glucose-1-phosphate uridylyltransferase	UGP2	+	+	BDC_R+14	BDC_R+0;R+14_R+0;R+14_BDC
16.9067	16.7189	15.7687	16.8305	17.0639	17.1216	NaN	17.9068	18.2216	NaN	16.581	16.8195	16.8414	16.9028	16.6427	16.5909	NaN	17.0828	17.0101	16.5571	17.5157	17.4271	19.6407	17.8739	17.5022	17.4656	18.0299	17.5579	17.6173	17.1825	0.044	0.012	A0A087WZ62;Q9H6U8;Q9H6U8-3;H0YCW6;Q9H6U8-2;Q9H6U8-4	Alpha-1,2-mannosyltransferase ALG9	ALG9	+	+	R+0_BDC	R+0_BDC;R+0_R+14
15.1772	13.8545	13.0819	14.0547	14.1081	15.4836	15.0892	NaN	14.8886	15.6799	15.3276	14.9486	13.9096	14.3896	15.6318	15.6921	NaN	15.971	NaN	NaN	13.6541	13.943	13.9193	13.5072	NaN	15.5723	14.6699	NaN	14.5143	15.5153	0.001	0.043	A0A087WZE9;Q15651	High mobility group nucleosome-binding domain-containing protein 3	HMGN3	+	+	R+14_R+0;BDC_R+0	R+0_BDC
18.0364	17.9246	17.4265	17.6805	18.2435	17.3339	17.3336	17.1342	16.9341	16.9443	17.7458	17.4186	17.4355	17.6617	17.4969	16.7013	16.0231	16.2556	16.5823	16.4845	15.646	15.6603	15.3527	16.4206	15.9599	16.6738	16.4582	16.8184	16.9787	16.7289	0.0013	0.0012	A0A087WZN1;O43837;A0A087X2E5	Isocitrate dehydrogenase [NAD] subunit, mitochondrial;Isocitrate dehydrogenase [NAD] subunit beta, mitochondrial	IDH3B	+	+	BDC_R+0;R+14_R+0	R+14_R+0;BDC_R+0
17.1785	17.6577	17.5148	17.4316	17.0815	19.6866	19.2959	19.4546	19.0344	19.8955	18.7405	18.5449	18.5509	18.3481	19.0555	14.1547	14.9278	14.7894	14.6724	12.6938	16.7379	16.3457	16.467	16.6498	16.4281	20.6509	20.4391	20.5861	20.8924	20.746	1.2e-09	2.4e-07	A0A087X023;Q13203	Myosin-binding protein H	MYBPH	+	+	R+0_BDC;R+14_BDC;R+14_R+0	R+14_BDC;R+0_BDC;R+0_R+14
16.734	15.6563	16.0108	16.0016	16.552	15.5389	15.8302	15.8162	15.9385	15.2155	17.0118	16.5979	16.5832	16.8891	16.3827	16.2986	15.4387	15.6062	16.1598	16.0843	19.5219	19.2515	19.3604	19.2954	19.4554	16.9534	17.1855	17.0762	17.2584	16.9187	1.1e-10	0.0017	A0A087X0K0;P39059	Collagen alpha-1(XV) chain;Restin;Restin-2;Restin-3;Restin-4	COL15A1	+	+	R+14_BDC;R+0_BDC;R+0_R+14	R+14_R+0
19.8281	19.6991	19.7329	18.5722	19.7396	20.2167	20.1682	20.1011	20.1528	19.3463	19.0973	19.0487	18.0224	18.893	19.2551	15.3732	15.1414	15.6435	NaN	17.2759	18.7067	19.3325	19.2806	18.7419	18.8654	19.5485	17.919	19.0593	18.1785	18.8508	4.3e-05	0.0079	A0A087X0T3;A7E2Y1	Myosin-7B	MYH7B	+	+	R+14_BDC;R+0_BDC	R+0_R+14
14.7154	14.318	14.4888	14.578	14.1327	14.4037	14.8697	14.0658	14.2877	14.2317	15.6375	14.8512	14.4257	15.9142	15.6094	13.2097	12.4979	11.2988	11.5593	12.0004	14.5871	14.6164	13.8555	14.5386	14.2578	14.9049	15.1187	15.6767	15.2149	14.7702	2.4e-06	0.0085	A0A087X0X3;P52272-2;P52272	Heterogeneous nuclear ribonucleoprotein M	HNRNPM	+	+	R+0_BDC;R+14_BDC	R+14_R+0;R+14_BDC
NaN	14.5262	14.3178	14.4431	14.6544	NaN	12.5996	NaN	NaN	11.8774	NaN	13.5428	13.3437	13.489	NaN	16.9366	14.8089	16.4765	14.8916	14.8901	NaN	17.8732	NaN	NaN	NaN	13.5909	13.4562	12.5431	13.0701	13.3311	0.0012	0.00011	A0A087X1J7;P22352	Glutathione peroxidase;Glutathione peroxidase 3	GPX3	+	+	BDC_R+0	R+14_R+0;BDC_R+0;BDC_R+14
22.5469	22.5748	22.6019	22.5751	22.5729	22.7126	22.7666	22.7056	22.757	22.7755	21.6584	21.6681	21.6557	21.6658	21.6393	20.1228	20.3751	20.324	20.237	20.1679	22.6092	22.5858	22.5483	22.6712	22.5615	22.3065	22.5709	22.4404	22.3725	22.4046	2.3e-14	3.4e-17	A0A087X1N7		NEB	+	+	R+14_BDC;R+0_BDC;R+0_R+14	BDC_R+14;R+0_R+14;R+0_BDC
17.0259	16.8168	16.8697	17.1777	17.0397	16.3891	16.3559	16.3287	16.4413	16.6075	17.6122	16.9418	16.899	16.7675	16.9005	16.9876	16.409	15.4866	14.449	15.8304	13.4808	13.8425	14.7594	14.7008	14.6473	17.11	16.9508	17.0543	17.2507	16.8414	9.4e-05	0.0016	A0A087X1Z3;Q9UL46;H0YM70	Proteasome activator complex subunit 2	PSME2	+	+	BDC_R+0;R+14_R+0;R+14_BDC	BDC_R+0;R+14_R+0
17.3838	15.9044	16.7389	16.2906	17.2734	10.2398	10.4528	NaN	10.6083	10.4364	10.904	NaN	NaN	10.6719	10.1962	11.952	11.8311	10.2309	11.6865	11.7363	17.7827	19.7449	17.3971	17.6214	18.0273	17.0668	19.0841	16.3169	16.042	17.1057	2.8e-07	1e-08	A8MXZ9;A0A0A0MQU5;Q14896-2;Q14896	Myosin-binding protein C, cardiac-type	MYBPC3	+	+	R+14_BDC;R+0_BDC	BDC_R+0;BDC_R+14
19.1734	19.5564	19.0767	19.0523	19.0553	19.0836	18.7275	19.0568	18.8889	19.2452	19.4193	19.3895	19.5736	19.3019	19.4181	20.2222	20.3245	20.6873	20.7233	20.8223	18.2464	18.2779	18.1785	18.2867	18.2285	18.6078	18.4399	18.6434	18.7294	19.0114	7.2e-10	0.0096	A0A0A0MR02;P45880;P45880-2;P45880-1;Q5JSD2	Voltage-dependent anion-selective channel protein 2	VDAC2	+	+	R+14_R+0;BDC_R+0;BDC_R+14	R+14_R+0
14.8543	14.9885	15.1648	14.5696	15.343	15.7813	15.6299	15.9215	15.7594	15.8316	15.4212	15.9546	15.8516	15.672	15.8182	14.6833	13.3099	13.4318	13.6713	14.1002	16.7012	15.0098	16.3682	16.3163	16.7273	16.2107	14.6689	15.0812	15.2051	15.6181	0.00019	0.00011	Q5T092;A0A0A0MR06;Q5T091;O15258;Q5T093	Protein RER1	RER1	+	+	R+14_BDC;R+0_BDC	R+14_BDC;R+0_BDC
18.3074	18.0398	18.1635	18.2371	18.1614	18.1711	18.1807	18.2318	18.1295	18.2851	18.7156	18.4122	18.307	18.3897	18.6073	18.9453	18.8173	18.9816	18.9334	19.0456	17.9652	18.1449	17.8786	17.8687	18.0251	18.4588	18.332	18.2301	18.3516	18.3797	6.4e-09	0.0024	A0A0A0MR74;O75907	Diacylglycerol O-acyltransferase 1	DGAT1	+	+	R+14_R+0;BDC_R+0;BDC_R+14	R+14_BDC;R+14_R+0
14.7829	NaN	13.0667	14.1991	12.3729	15.2278	13.8416	13.7776	14.6126	14.9295	15.5644	16.3138	15.7139	15.6628	14.7493	13.9004	14.2072	14.3505	14.4137	NaN	13.6435	NaN	14.8905	NaN	NaN	14.4435	15.7945	16.0524	16.1127	NaN	0.035	0.0082	A0A0A0MRI2;Q9UNH7;Q9UNH7-2;G3V5X9	Sorting nexin-6;Sorting nexin-6, N-terminally processed	SNX6	+	+	R+14_BDC	R+14_BDC
14.8224	14.4927	14.5581	14.1066	14.7409	14.4285	13.8592	14.0285	13.792	14.3988	13.4837	14.2561	14.015	13.5913	13.9318	13.1761	NaN	NaN	NaN	NaN	NaN	13.0959	NaN	NaN	13.3079	15.1339	14.8094	15.2942	14.9274	15.0988	6.5e-05	0.01	A0A0A0MRJ0;Q5VT25-4;Q5VT25-5;Q5VT25;Q5VT25-2;Q5VT25-6;Q5VT25-3	Non-specific serine/threonine protein kinase;Serine/threonine-protein kinase MRCK alpha	CDC42BPA	+	+	R+0_BDC	BDC_R+14
18.3966	18.3842	18.269	18.3649	18.4207	17.9557	18.0995	17.976	18.1367	17.7196	17.8606	17.8373	17.6676	17.7509	17.7819	16.9569	16.3312	16.9246	16.681	17.0039	18.5638	18.2414	18.2729	18.2588	18.4471	17.6579	17.7376	17.7595	17.9145	17.7244	6.6e-08	7.2e-06	A0A0A0MRM2;Q86VF7;Q86VF7-2;Q86VF7-4;Q86VF7-3	Nebulin-related-anchoring protein	NRAP	+	+	R+14_BDC;R+0_BDC;R+0_R+14	R+0_R+14;BDC_R+14;BDC_R+0
18.1991	17.9679	18.6272	18.6331	18.1919	18.4209	18.2518	17.5238	16.142	17.9602	18.622	19.0317	19.1475	19.1619	18.7536	16.716	17.3602	16.1557	16.9354	17.2019	19.1973	18.4437	16.651	NaN	16.8248	18.3643	18.7193	18.7543	18.7067	18.1754	0.013	0.013	A0A0A0MRM8;Q9UM54-6;A0A0D9SGC1;E7EW20;Q9UM54-5;Q9UM54-2;Q9UM54-4;Q9UM54-1;Q9UM54	Unconventional myosin-VI	MYO6	+	+	R+14_BDC	R+14_R+0
22.2611	21.9853	22.1171	21.999	22.2954	20.555	20.739	20.6039	20.6752	20.648	21.9847	22.0953	22.0155	21.936	21.9326	21.291	20.8473	20.7457	20.7569	21.0054	20.48	20.2241	20.2923	20.4231	20.3426	21.7699	21.426	21.6665	21.5937	21.6546	1.4e-07	2.9e-11	A0A0A0MRN9;Q9GZV1;Q5T457;Q9GZV1-2	Ankyrin repeat domain-containing protein 2	ANKRD2	+	+	BDC_R+0;R+14_R+0;R+14_BDC	R+14_R+0;BDC_R+0
19.012	19.8139	19.2757	19.0798	19.072	21.2889	21.1016	21.5813	21.6007	21.2541	21.7865	21.5207	21.5532	21.7512	21.914	18.9059	19.289	19.3507	19.5113	19.3829	21.0558	20.9656	21.0914	21.1803	21.0572	20.5474	19.8531	20.6395	20.6887	20.6406	2.8e-07	4e-09	P01857;A0A0A0MS08;A0A0A0MS07	Ig gamma-1 chain C region	IGHG1	+	+	R+14_BDC;R+0_BDC;R+0_R+14	R+0_BDC;R+14_BDC
18.8768	18.5538	18.6038	19.0696	18.5615	17.9698	17.6948	17.8846	17.8839	17.8331	18.4307	18.3902	18.7304	18.4561	17.7285	16.5903	16.2859	16.5569	16.4716	16.9129	17.6566	16.1925	17.2774	18.0274	17.2529	17.8444	16.8433	17.8261	17.6224	17.2796	0.027	0.00062	A0A0A0MSS8;P42330;S4R3Z2;P42330-2	Aldo-keto reductase family 1 member C3	AKR1C3	+	+	R+14_BDC	R+14_R+0;BDC_R+0
14.5283	NaN	13.4578	14.3232	14.3545	13.6602	13.5432	13.6477	13.945	NaN	14.4835	15.1357	14.7173	15.0082	14.1663	14.2356	13.6499	13.7384	13.7879	13.8858	14.6975	15.9543	14.7826	14.5079	15.0236	15.035	14.8125	15.8278	14.5819	14.5246	0.0033	0.0082	A0A0A0MT60;Q5T1M5	Peptidyl-prolyl cis-trans isomerase;FK506-binding protein 15	FKBP15	+	+	R+14_BDC;R+0_BDC	R+14_R+0
17.4492	17.217	16.8567	17.2328	17.4335	15.7648	15.75	16.0031	16.2556	15.6629	16.712	16.2657	16.7592	17.0422	16.7796	16.7124	16.628	16.7945	16.9804	15.3941	15.6176	15.1136	15.7469	15.9	16.0563	16.5001	16.1182	16.4744	16.7555	15.9836	0.034	8.8e-06	A0A0A0MT83;P26440;A0A0S2Z4K7;P26440-2;H7C4G6	Isovaleryl-CoA dehydrogenase, mitochondrial	IVD	+	+	BDC_R+0	R+14_R+0;BDC_R+0;BDC_R+14
22.4631	22.4838	22.5589	22.5933	22.4349	22.7372	22.7069	22.8078	22.7962	22.8159	21.6637	21.675	21.6766	21.6462	21.6776	19.8747	19.6425	19.8391	19.8657	19.7928	22.6858	22.6222	22.6127	22.6878	22.5614	21.9339	22.0801	22.0644	21.9716	21.9844	5.5e-16	3.2e-13	A0A0A0MTS7;Q8WZ42-12;Q8WZ42-13;Q8WZ42-5	Titin	TTN	+	+	R+14_BDC;R+0_BDC;R+0_R+14	BDC_R+14;R+0_R+14;R+0_BDC
16.0465	15.861	15.8134	16.3429	15.6103	NaN	14.6634	13.6062	NaN	14.6456	15.0438	14.0739	16.0461	15.5776	15.3757	14.9225	NaN	NaN	13.6356	14.4856	15.9834	14.0402	NaN	14.9442	14.627	15.9991	16.2667	15.9626	16.3089	15.7457	0.0069	0.0091	A0A0A6YYJ8;Q96HJ9-2;Q9Y383-3;Q9Y383-2	UPF0562 protein C7orf55;Putative RNA-binding protein Luc7-like 2	LUC7L2;C7orf55	+	+	R+14_BDC;R+14_R+0	BDC_R+0
12.6788	12.4845	12.6001	12.5672	13.5482	12.2884	NaN	12.7052	12.8794	11.2569	15.0396	14.5177	14.8322	14.9188	14.9356	15.0794	14.2075	13.526	13.514	14.9947	15.6296	15.792	15.738	15.9751	14.3805	14.255	15.6405	14.2272	14.1454	13.7395	0.033	1.1e-05	A0A0B4J1Z1;C9JAB2;Q16629-3;Q16629-2;Q16629-4;Q16629	Serine/arginine-rich splicing factor 7	SRSF7	+	+	R+0_BDC	R+14_R+0;R+14_BDC
19.1977	19.8394	19.6379	19.1723	19.6266	17.823	17.6598	17.9764	17.6903	18.0018	18.4548	19.3275	19.544	19.7285	19.2452	20.27	19.8208	19.1827	19.0612	20.1014	17.0973	18.1106	17.9829	17.8061	17.8552	19.2306	19.72	19.3289	19.2682	19.0943	1.9e-05	1e-05	A0A0B4J2A4;P42765;K7EME0	3-ketoacyl-CoA thiolase, mitochondrial	ACAA2	+	+	R+14_R+0;BDC_R+0	R+14_R+0;BDC_R+0
20.9163	21.3709	20.9466	21.3579	21.0607	20.4738	20.4321	20.1331	19.8933	20.1609	20.3457	19.6689	20.4647	19.4902	20.7309	21.4774	20.8768	21.2726	21.2902	20.8368	18.8018	19.2381	19.2089	19.2137	18.2176	20.7584	19.8745	20.2327	20.5916	20.4959	1.8e-06	0.0015	P0DPI2;A0A0B4J2D5;P0DPI2-2;A0A0B4J2H4;A0A0B4J2D5-2			+	+	R+14_R+0;BDC_R+0;BDC_R+14	BDC_R+14;BDC_R+0
21.3983	21.265	21.0164	20.9159	21.1359	20.9904	20.9137	20.6593	20.6846	20.651	20.725	20.5135	20.5487	20.5385	20.5552	20.2714	19.7299	19.9438	19.8307	20.0203	20.5134	20.9321	21.2587	21.2025	20.7822	20.8133	21.0126	20.906	20.8608	20.8829	1.5e-05	0.00025	A0A0C4DFM5;Q9UBF9;Q9UBF9-2	Myotilin	MYOT	+	+	R+14_BDC;R+0_BDC	BDC_R+14;BDC_R+0
18.2087	18.2303	18.1809	17.9051	18.1604	17.6384	17.2458	17.474	17.558	16.9675	17.8461	17.3852	17.7126	17.587	17.8006	17.7515	17.7406	17.5901	17.4961	17.2124	15.9286	15.3531	15.6203	16.0729	15.506	17.5769	17.46	17.7332	17.6191	17.7263	1.2e-08	0.00027	A0A0C4DGA2;O75521-2;O75521	Enoyl-CoA delta isomerase 2, mitochondrial	ECI2	+	+	BDC_R+0;R+14_R+0	BDC_R+0;BDC_R+14
14.3903	NaN	14.6239	NaN	NaN	14.0399	14.6408	NaN	14.2124	NaN	14.6043	14.8421	15.0326	14.6577	14.9546	NaN	NaN	NaN	NaN	NaN	NaN	16.434	16.2926	16.3578	16.3723	14.0822	13.3644	14.0781	14.1503	13.7327	1.7e-06	0.041	A0A0C4DGA6;Q14527;Q14527-2	Helicase-like transcription factor	HLTF	+	+	BDC_R+0	R+14_R+0
18.5787	18.5087	18.3149	18.0376	18.6756	17.7358	17.9227	17.7577	17.996	17.2798	18.2869	18.1024	18.1868	18.1508	18.1224	18.2534	16.9202	17.2166	17.2006	17.9111	17.827	18.5571	17.7564	17.8386	17.7816	18.2991	17.7031	18.5449	18.7314	18.429	0.033	0.0013	A0A0C4DGS0;A0A2Y9D025;P56556;R4GN43	NADH dehydrogenase [ubiquinone] 1 alpha subcomplex subunit 6	NDUFA6	+	+	R+14_BDC	R+14_R+0;BDC_R+0
16.2142	16.2301	15.9417	15.9075	16.0182	15.9442	16.0323	15.6618	16.1248	15.3713	15.5975	15.303	15.3181	15.1901	15.3089	NaN	13.5319	11.7112	14.1693	NaN	16.3148	15.6411	16.1227	16.2341	16.1942	15.8428	15.3585	15.5366	15.945	15.4194	0.00017	0.00066	A0A0D9SFK2;Q92614-3;Q92614-4;Q92614;Q92614-2;Q92614-5	Unconventional myosin-XVIIIa	MYO18A	+	+	R+14_BDC;R+0_BDC	R+0_R+14;BDC_R+14
18.9033	18.6517	18.2834	18.4469	18.8155	18.3252	18.2379	18.1974	18.1281	17.8011	19.5122	19.2041	19.0352	19.1802	19.4157	17.6455	17.2231	16.9645	17.2464	18.1444	19.6288	19.1014	19.1512	19.4671	19.0477	19.4418	18.8807	19.2137	19.3	19.4074	1.4e-06	1.2e-05	A0A0D9SGF6;Q13813;Q13813-2	Spectrin alpha chain, non-erythrocytic 1	SPTAN1	+	+	R+14_BDC;R+0_BDC	BDC_R+0;R+14_R+0;R+14_BDC
17.634	15.8076	17.2231	16.9004	17.2692	18.3375	19.383	16.8354	17.7597	17.1083	19.3197	18.9226	17.5645	19.1336	18.7788	16.22	16.2699	16.8553	16.3724	17.0601	18.6386	19.3717	19.5104	18.8027	19.1845	16.8353	16.7371	17.07	16.9506	17.7062	4e-07	0.016	A0A140T8Z0;A0A0G2JH68;O60610-2;O60610-3;O60610;H9KV28;A0A2R8Y5N1	Protein diaphanous homolog 1	DIAPH1	+	+	R+0_BDC;R+0_R+14	R+14_BDC
NaN	NaN	NaN	12.3811	11.353	12.2535	12.1029	11.1423	NaN	11.616	13.5264	12.7225	NaN	14.2536	13.8272	NaN	11.8828	12.4593	12.3937	12.1926	12.7945	14.0369	13.9203	14.5655	14.1302	12.7281	11.2206	13.3252	12.3135	12.6992	0.0038	0.008	A0A0G2JHC2;Q6NYC8;Q6NYC8-2	Phostensin	PPP1R18	+	+	R+0_BDC;R+0_R+14	R+14_R+0;R+14_BDC
20.4903	20.4946	20.5744	20.1853	20.5211	20.7049	20.7136	20.7832	20.6768	20.5764	20.3701	20.4959	20.1749	20.4999	20.3853	19.9458	20.186	19.7723	20.2346	20.196	19.3795	19.8581	19.7197	19.4993	19.5214	19.4072	20.1678	19.8332	19.9973	19.394	0.038	0.0055	A0A0G2JIW1;P0DMV9;P0DMV8;P0DMV8-2;V9GZ37	Heat shock 70 kDa protein 1B;Heat shock 70 kDa protein 1A	HSPA1B;HSPA1A	+	+	BDC_R+0	R+0_R+14;R+0_BDC
14.8403	14.6021	14.307	14.7363	15.0476	17.7278	17.4363	17.6012	17.7454	17.3238	16.6243	16.8078	16.4277	16.7551	16.641	15.3663	14.6622	16.0702	16.0525	15.8991	17.9964	17.4568	17.6574	17.5434	18.1578	15.6511	15.767	16.1019	16.2014	15.9511	4.9e-06	2e-10	A0A140TA29;A0A0G2JL54;F5GXS0		C4B	+	+	R+0_BDC;R+0_R+14	R+14_BDC;R+0_BDC;R+0_R+14
13.9566	13.5264	13.3725	13.6266	NaN	NaN	NaN	14.172	14.87	NaN	13.3701	13.7119	13.6662	13.491	13.8097	13.6884	13.587	11.9903	12.7995	13.4207	15.1104	13.7356	14.4146	14.3708	14.9637	14.4273	14.0761	12.6452	13.1414	14.4482	0.024	0.0072	Q5SRQ3;Q5SRQ6;N0E472;A0A0G2JM12;P67870;N0E644;A0A0G2JM58	Casein kinase II subunit beta	CSNK2B-LY6G5B-1181;CSNK2B;CSNK2B-LY6G5B--991;CSNK2B-LY6G5B-562	+	+	R+0_BDC	R+0_R+14;R+0_BDC
19.0527	20.0608	19.298	19.7749	18.4493	19.9696	20.4242	19.9686	19.9406	20.305	20.2196	20.5491	20.6145	20.7662	20.4928	21.7656	21.9793	22.1175	22.3518	21.8183	17.713	18.4675	17.4206	16.9102	18.2738	19.1906	20.1032	18.694	18.7194	19.2576	6.2e-08	0.0016	A0A0S2Z4G6;P09493	Tropomyosin alpha-1 chain	TPM1	+	+	R+14_R+0;BDC_R+0;BDC_R+14	R+0_BDC;R+14_BDC
15.2344	15.5513	14.5718	14.1981	15.6938	14.9038	14.9293	13.2591	13.4325	12.9469	15.6804	15.1625	14.5982	14.7786	14.8911	15.8208	15.8428	15.1949	15.798	14.7793	NaN	12.2804	NaN	12.8477	12.7379	14.9073	15.9165	15.7437	15.3298	15.2016	5.1e-06	0.038	A0A182DWF2;D3YTF8;A0A182DWF3;Q9NNW7-2;Q9NNW7;A0A096LPK7;Q9NNW7-3;A0A096LPD9;E7EWK1	Thioredoxin reductase 2, mitochondrial	TXNRD2	+	+	R+14_R+0;BDC_R+0
16.6013	16.9365	16.9298	16.912	16.5465	16.8103	17.3249	16.8163	16.9389	16.1399	17.3462	17.4177	17.5408	17.2019	17.5274	17.4859	17.1276	16.9665	17.1029	16.7788	15.5895	15.9289	14.9159	15.9458	15.692	16.0697	16.8203	16.8735	16.4689	15.7488	0.0003	0.0068	P30566;A0A1B0GTJ7;A0A1B0GWJ0;A0A0A6YY92;P30566-2;A0A1B0GWF8;A0A1B0GTG9;A0A096LNY6	Adenylosuccinate lyase	ADSL	+	+	R+14_R+0;BDC_R+0;BDC_R+14	R+14_BDC;R+14_R+0
15.9264	16.0949	15.6899	15.8635	15.8264	NaN	NaN	NaN	NaN	NaN	NaN	15.1858	15.0134	15.1636	NaN	NaN	15.4366	15.5394	NaN	NaN	16.0007	15.8684	16.0119	15.9105	16.0204	16.7245	16.2879	16.3406	16.2775	16.7261	0.00013	0.00023	A0A494C051;A0A1B0GTK8;Q5GJ75	Tumor necrosis factor alpha-induced protein 8-like protein 3	TNFAIP8L3	+	+	R+0_BDC;R+14_BDC;R+14_R+0	BDC_R+0
17.5412	16.6214	17.3316	17.1765	16.8361	20.701	20.552	20.4892	20.5112	20.5244	19.0688	19.2058	19.2938	19.2136	19.1894	17.4117	16.5734	16.8445	16.8699	17.4004	17.9981	18.6443	18.1166	18.268	18.2973	17.8656	17.9096	17.4172	17.5067	17.6907	6.6e-05	5.8e-11	A0A1B0GUU9;P01871;P01871-2	Ig mu chain C region	IGHM	+	+	R+14_BDC;R+0_BDC;R+0_R+14	R+14_BDC;R+0_BDC;R+0_R+14
15.1307	14.9671	15.2565	15.489	15.2139	14.5935	14.707	15.0438	14.9847	14.0615	17.1803	16.3504	16.4889	16.3756	16.5571	13.0225	NaN	12.343	12.1776	11.546	15.41	14.2978	15.2956	15.5839	15.0639	15.8969	15.3375	15.9964	15.9228	15.8135	5.8e-07	1.9e-06	A0A1W2PNV4			+	+	R+0_BDC;R+14_BDC	R+14_R+0;R+14_BDC
16.0797	16.07	16.3789	16.3151	15.9159	15.6699	15.7991	15.1985	14.8835	15.899	16.3395	16.4679	16.3488	16.6859	16.1848	16.9165	17.1009	17.2861	17.0986	17.6906	14.6405	15.1021	15.6634	15.3445	15.4139	17.6711	18.4466	17.5148	17.5705	17.8381	2.1e-07	0.001	A0A1W2PQT3;A0A1W2PPH1;A0A1W2PQY8;P23368;A0A1W2PQF8;A0A1W2PR68;A0A1W2PQH3;P23368-2;A0A1W2PQ37	NAD-dependent malic enzyme, mitochondrial	ME2	+	+	BDC_R+0;R+14_R+0	BDC_R+0;R+14_R+0
14.5358	11.2352	14.1434	13.1483	13.7778	15.534	15.3737	14.1058	14.9535	14.2829	16.0744	16.1234	16.5521	16.0295	16.296	15.2991	14.3933	13.8049	14.6187	13.8976	NaN	12.9624	12.8231	12.4468	12.7575	15.6909	14.9221	15.6206	15.349	15.2955	6.3e-06	0.00068	A0A1W2PS43;A0A1W2PRS1;Q14108;A0A1W2PPX5;A0A1W2PPU6;A0A1W2PQR6;A0A1W2PQB7;A0A1W2PRF6;Q14108-2	Lysosome membrane protein 2	SCARB2	+	+	BDC_R+0;R+14_R+0;R+14_BDC	R+0_BDC;R+14_BDC
17.9191	17.0093	16.9916	17.1662	17.8036	19.4973	19.0484	19.261	19.1485	18.8837	20.2784	19.8837	19.7045	19.7779	20.295	18.249	17.5338	17.6455	17.9204	18.3284	19.7135	19.7253	19.7791	19.3917	19.7728	19.6261	18.2075	19.6563	19.725	19.5699	8.3e-05	1.1e-07	A0A286YES1;A0A4W9A917;P01860	Ig gamma-3 chain C region	IGHG3	+	+	R+14_BDC;R+0_BDC	R+0_BDC;R+14_BDC;R+14_R+0
14.1857	14.4353	13.9305	13.1981	13.502	16.8966	16.9239	17.3422	17.2708	17.1759	15.5343	16.6825	15.8347	16.7456	16.6694	18.8885	18.5116	19.2299	19.0965	18.7129	17.3393	17.5917	17.1279	16.9938	17.2809	16.3652	16.2038	16.8345	16.6957	16.2029	2.5e-08	2.3e-07	A0A286YEY1;P01876	Ig alpha-1 chain C region	IGHA1	+	+	R+0_R+14;BDC_R+14;BDC_R+0	R+14_BDC;R+0_BDC;R+0_R+14
15.3623	15.7218	15.2177	15.5078	15.3168	14.7656	15.6295	15.2383	15.0287	15.3512	16.1506	15.8131	15.2734	16.0198	15.684	15.7044	16.6867	16.3835	16.3476	13.4246	NaN	13.718	NaN	NaN	12.9703	16.5179	16.6132	16.1289	15.5248	17.2216	0.016	0.026	A0A2R8Y5M6;P51572;P51572-2;C9JMD7;C9JSP1;C9JQ75;C9J0M4	B-cell receptor-associated protein 31	BCAP31	+	+	BDC_R+0;R+14_R+0	R+14_R+0
17.4174	17.4624	17.6542	17.5069	17.4769	17.7608	17.8341	17.8085	17.6477	17.6069	17.5582	18.2627	18.2608	17.8662	17.6817	17.0914	16.2036	16.2267	16.4846	16.7906	17.1239	17.2334	17.2414	17.2265	17.1144	18.635	18.1908	18.5539	18.5324	18.5607	1e-07	0.021	A0A2R8Y6J3;P46777	60S ribosomal protein L5	RPL5	+	+	R+0_BDC;R+14_BDC;R+14_R+0	R+14_BDC
14.7496	14.9448	14.2351	14.9332	14.0097	17.9159	17.8519	18.0406	17.8845	17.8736	14.8577	12.5966	13.5098	13.5539	15.2758	19.0615	17.2129	18.4253	17.6616	18.9324	17.5806	18.2055	17.3237	16.6523	17.6542	17.0675	16.5373	16.1946	16.4664	17.2479	0.0066	1.6e-06	P69891;A0A2R8Y7X9	Hemoglobin subunit gamma-1	HBG1	+	+	BDC_R+14	R+0_R+14;R+0_BDC
19.3351	19.1205	19.5899	19.5558	19.487	18.8251	18.5676	18.9904	18.9041	18.9249	19.2135	19.3284	19.3635	19.1862	19.2776	20.1084	20.6415	20.5771	20.8942	20.443	18.8427	18.5421	18.6224	18.8658	18.9678	18.8507	19.0881	19.1045	19.1616	19.0337	2.6e-08	0.00018	A0A2R8YDQ9;A0A2R8Y6Y7;Q9P2R7-2;Q9P2R7;Q5T9Q5	Succinyl-CoA ligase [ADP-forming] subunit beta, mitochondrial	SUCLA2	+	+	BDC_R+0;BDC_R+14	R+14_R+0;BDC_R+0
21.412	21.314	21.2294	21.3669	21.1096	21.0303	20.7729	20.8799	21.1771	20.8916	21.3547	21.143	21.1188	21.2495	21.3012	21.5126	20.9583	21.222	21.382	21.2074	20.5288	20.1504	20.6016	20.656	20.4819	21.1534	20.8826	20.8633	21.0615	20.9788	6.8e-05	0.0028	A0A2U3TZH3;Q05639	Elongation factor 1-alpha 2	EEF1A2	+	+	R+14_R+0;BDC_R+0	R+14_R+0;BDC_R+0
16.6563	16.9573	16.5865	17.5331	17.2351	15.419	15.3049	15.7847	16.0295	14.9047	15.2424	17.0962	16.2711	15.9085	15.0993	17.9458	17.1111	17.7106	17.3871	17.5018	14.9642	15.7516	15.0748	15.4365	14.3179	16.0383	14.7301	15.5034	14.3536	16.1131	3.9e-05	0.0042	V9GYY3;A0A384N5Y3;F5H2F4;V9GZ78;A0A494C1T2		MTHFD1	+	+	BDC_R+0;BDC_R+14	BDC_R+0;BDC_R+14
NaN	NaN	11.7977	9.36923	13.8742	17.582	16.0041	17.5214	17.1578	17.0335	NaN	NaN	NaN	12.5232	14.2758	NaN	NaN	NaN	NaN	NaN	22.2916	20.291	21.6307	21.6457	21.787	12.3571	NaN	11.5613	12.4866	12.5604	1.1e-07	0.0027	A0A3B3IRN5;Q06828	Fibromodulin	FMOD	+	+	BDC_R+0	R+0_BDC;R+0_R+14
16.014	17.2457	16.4717	16.5722	17.0797	15.8861	15.215	15.9824	15.8756	14.8051	16.1881	13.9403	14.0676	13.7132	15.9534	NaN	15.0878	15.7623	13.5785	NaN	20.3089	19.0876	20.3537	20.2909	20.7158	16.4532	15.0301	16.0279	16.0566	16.3901	2.1e-06	0.0093	A0A3B3ISV3;P02462	Collagen alpha-1(IV) chain;Arresten	COL4A1	+	+	R+0_BDC;R+0_R+14	BDC_R+14
12.7188	12.6186	15.6002	15.9878	13.96	15.9734	16.1799	17.2659	17.017	17.0272	15.0548	15.3095	15.7198	15.33	14.9061	13.9431	12.7581	13.4479	12.7612	14.1102	22.4279	21.0824	21.3217	21.2137	22.2984	17.6498	16.9747	17.4118	17.8482	17.5406	9e-11	0.0056	A0A3B3ISX9;P22105-1;P22105;A0A140TA52;P22105-4;A0A140T8Y3;A0A140T8Z8	Tenascin-X	TNXB	+	+	R+14_BDC;R+0_BDC;R+0_R+14	R+0_BDC
16.2617	15.2752	16.3523	16.4431	15.6739	16.4226	16.9298	16.5792	15.9435	16.1924	17.3963	17.2006	17.6572	17.1213	16.9343	19.0334	18.2928	18.7323	19.0198	18.9118	16.1163	16.7542	15.4807	16.0555	14.9731	16.0696	17.9088	17.4452	17.0395	15.7508	6.4e-05	0.00096	H3BUX2;A0A499FJ32;O43169;D6RFH4	Cytochrome b5 type B	CYB5B	+	+	BDC_R+0;BDC_R+14	R+14_BDC;R+14_R+0
16.6176	16.6016	17.0916	16.9029	16.9158	15.3251	15.3618	15.519	15.9168	15.4191	16.755	17.042	16.7843	16.8147	17.0269	12.9221	12.2312	14.1264	16.8052	14.6953	13.5402	15.63	15.3629	NaN	15.9555	16.5003	16.177	17.021	17.4732	16.959	0.018	1.7e-07	A0AVT1;A0AVT1-2	Ubiquitin-like modifier-activating enzyme 6	UBA6	+	+	R+14_BDC	BDC_R+0;R+14_R+0
16.3042	17.2482	16.4576	16.4358	15.7929	14.7142	14.7943	14.9348	15.5823	13.5905	15.2937	15.4271	15.7122	15.4937	15.6117	15.5048	NaN	14.8688	14.4983	15.9409	17.764	15.2855	16.9501	16.8259	18.0372	16.733	16.9814	15.827	16.6462	14.6628	0.048	0.0008	A2RRP1;A2RRP1-2;H0Y5G7	Neuroblastoma-amplified sequence	NBAS	+	+	R+0_BDC	BDC_R+0;BDC_R+14
18.7292	18.6232	18.5259	18.1438	18.7781	19.0289	19.1887	18.7935	19.266	18.5072	18.489	18.1097	18.2363	17.9666	18.1952	15.5325	16.4908	17.013	16.9512	16.6602	19.7191	20.2676	19.8577	19.8219	19.7639	17.2593	17.442	17.6237	17.2348	17.0452	2.9e-08	0.002	A4UGR9-2;A4UGR9-3;A4UGR9;A4UGR9-8	Xin actin-binding repeat-containing protein 2	XIRP2	+	+	R+14_BDC;R+0_BDC;R+0_R+14	R+0_R+14
16.8368	NaN	16.7428	16.6533	16.7429	16.9667	17.0865	16.9589	16.9466	16.8802	16.6809	16.722	16.873	16.777	16.7295	15.7941	NaN	NaN	15.2819	NaN	17.4949	17.3768	17.5225	17.5107	17.4801	16.593	NaN	16.5577	16.5987	16.4975	4.5e-07	0.001	A6NC48;Q10588-2;Q10588;H0Y9Q9;H0Y8G4;H0Y984	ADP-ribosyl cyclase/cyclic ADP-ribose hydrolase 2	BST1	+	+	R+14_BDC;R+0_BDC;R+0_R+14	R+0_BDC;R+0_R+14
16.7106	NaN	NaN	NaN	16.6114	16.0566	NaN	NaN	15.4449	15.7989	15.8382	NaN	NaN	NaN	15.846	15.9062	15.9494	15.9893	16.0913	16.1772	NaN	16.4485	NaN	NaN	16.5086	14.5334	13.4058	NaN	15.2372	NaN	0.0039	0.023	A6NED2;G3V2I3	RCC1 domain-containing protein 1	RCCD1	+	+	BDC_R+14;R+0_R+14	BDC_R+0;BDC_R+14
19.7688	19.7532	19.6423	19.7971	19.8285	20.057	20.0258	20.0773	20.155	20.0205	19.4254	19.0997	19.0552	19.113	19.3689	16.8188	15.3768	15.566	15.8233	15.1281	19.8509	19.6046	19.6408	19.4882	19.6857	19.0141	19.0094	18.9282	18.9942	18.9394	3.6e-09	1.6e-07	A6NGQ3;Q5VST9-6;Q5VST9;Q5VST9-2	Obscurin	OBSCN	+	+	R+14_BDC;R+0_BDC;R+0_R+14	BDC_R+14;R+0_R+14;R+0_BDC
18.6164	18.2954	19.0991	18.3048	18.4184	19.4872	19.6274	19.1869	19.1971	18.6459	18.8952	19.4027	19.5552	18.8855	18.8226	19.1599	18.2845	18.0018	18.3328	18.5368	17.2698	17.5473	17.1871	17.1752	17.1827	19.0959	19.5344	19.2079	19.0939	19.2196	5.9e-07	0.021	A6NJA2;P54578-2;P54578-3;P54578	Ubiquitin carboxyl-terminal hydrolase;Ubiquitin carboxyl-terminal hydrolase 14	USP14	+	+	BDC_R+0;R+14_R+0;R+14_BDC	R+0_BDC
NaN	15.1903	NaN	15.1	NaN	NaN	16.1295	15.577	NaN	16.1765	NaN	15.0769	15.1504	NaN	15.5413	16.1199	NaN	15.0217	NaN	15.4773	16.3471	NaN	17.6259	16.5819	16.6206	16.3589	NaN	16.5313	16.5039	16.6465	0.017	0.03	A6NJH9;P47813;O14602;X6RAC9	Eukaryotic translation initiation factor 1A, X-chromosomal;Eukaryotic translation initiation factor 1A, Y-chromosomal	EIF1AY;EIF1AX	+	+	R+0_BDC	R+0_BDC;R+0_R+14
15.6556	15.2306	15.3493	16.7634	15.7553	15.5247	15.5005	15.6541	15.5542	15.8758	16.8183	16.1573	16.2789	16.2538	17.008	17.0657	16.1487	16.2434	16.5042	16.7906	14.1229	13.2349	14.2149	14.547	13.6805	15.6671	15.8698	15.8768	15.8369	15.7959	3.7e-07	0.013	A6NMQ3;Q5T5H1;O43768-2;O43768;O43768-9;O43768-3;O43768-4;A0A1W2PRU0;O43768-6;O43768-5;O43768-7;O43768-8	Alpha-endosulfine	ENSA	+	+	R+14_R+0;BDC_R+0;BDC_R+14	R+14_R+0;R+14_BDC
17.904	17.6896	17.9753	18.0902	18.1265	18.0959	18.3516	18.3554	18.2344	18.0738	18.6434	18.7687	18.5173	18.7082	18.4644	18.4022	17.3269	17.8408	18.209	18.5408	17.8105	16.9768	17.6949	17.4485	17.7016	18.5673	17.852	18.105	18.3857	18.2353	0.03	4.5e-05	Q16082;A8KAH6	Heat shock protein beta-2	HSPB2	+	+	R+14_R+0	R+0_BDC;R+14_BDC;R+14_R+0
18.5545	19.0789	18.2971	18.22	18.6967	19.2203	19.2945	19.2757	19.094	19.7788	19.0832	19.3181	19.3051	19.1958	19.5751	19.3182	19.1541	19.1369	19.2835	19.153	16.8646	16.4402	16.394	16.5356	15.8679	18.8916	18.8664	18.9931	19.2425	18.7808	4.3e-10	0.0011	A8MU46;A0A499FJS4	Smoothelin-like protein 1	SMTNL1	+	+	R+14_R+0;BDC_R+0	R+14_BDC;R+0_BDC
18.6043	18.5897	18.8282	18.6495	18.7041	15.7888	18.0546	17.7305	17.8268	17.5198	18.5121	18.3578	18.3442	18.2402	18.7666	19.4013	19.908	20.3817	20.5472	20.2633	18.246	17.4291	16.921	17.4211	17.1961	18.3397	18.9366	18.3313	17.9319	17.3232	9.7e-06	0.0061	A8MUH2;P18859;P18859-2	ATP synthase-coupling factor 6, mitochondrial	ATP5J	+	+	BDC_R+0;BDC_R+14	R+14_R+0;BDC_R+0
18.3857	18.5313	18.46	18.7358	18.1354	18.2719	18.2772	18.4251	18.3856	18.4771	18.719	18.7055	18.49	18.7185	18.6453	18.7554	18.4357	18.6523	18.688	18.3656	17.3814	17.3427	17.2522	17.3517	17.1785	18.7355	18.8164	19.0338	18.9574	18.625	2.2e-09	0.026	B1AKY9;P50993;H0Y7C1	Sodium/potassium-transporting ATPase subunit alpha-2	ATP1A2	+	+	BDC_R+0;R+14_R+0;R+14_BDC	R+14_R+0
17.3038	17.219	17.4728	17.3902	17.7564	18.3603	17.6898	17.9955	17.5853	17.8331	17.2909	17.3903	17.5856	17.0413	17.5509	17.9023	17.6315	18.5294	17.54	17.8224	17.0917	17.017	17.1163	17.0866	17.4835	17.3788	17.9969	17.694	17.467	16.9989	0.015	0.011	Q13698;B1ALM3	Voltage-dependent L-type calcium channel subunit alpha-1S	CACNA1S	+	+	BDC_R+0	R+0_R+14;R+0_BDC
15.7763	15.9884	15.6142	15.835	15.7895	15.2898	15.0789	15.4941	15.4444	14.7301	15.5897	15.5931	15.6688	15.2477	15.702	15.5163	15.1388	14.8825	15.167	14.572	15.2183	14.739	15.2224	14.9142	14.5499	15.8342	15.3473	15.9758	15.7919	15.965	0.0016	0.0041	B1ANR0;Q13310-2;Q13310;Q13310-3;H0Y5F5	Polyadenylate-binding protein;Polyadenylate-binding protein 4	PABPC4	+	+	R+14_R+0;R+14_BDC	BDC_R+0
14.4149	11.8723	13.5307	13.5365	11.7925	14.8915	14.7574	14.7888	14.4466	14.4132	15.954	15.7722	15.7874	15.9638	15.7505	14.6255	13.8368	14.1007	14.1161	14.2332	12.7645	12.1702	13.4743	13.6145	13.2497	15.3759	15.1877	15.644	15.2713	15.3926	3e-06	0.0001	B3KS98;O15372;A0A087WZK9	Eukaryotic translation initiation factor 3 subunit H	EIF3H	+	+	BDC_R+0;R+14_R+0;R+14_BDC	R+0_BDC;R+14_BDC;R+14_R+0
17.2426	17.646	16.5858	16.8456	17.3916	17.016	16.8518	16.9296	16.6944	17.2576	18.027	17.7022	17.5821	17.6968	17.7593	17.409	16.3891	17.0141	16.5004	17.027	16.2041	16.6748	15.6988	16.0525	16.5523	17.4745	17.4947	17.209	17.23	17.7822	0.00071	0.0023	B4DIH5;P61201;P61201-2	COP9 signalosome complex subunit 2	COPS2	+	+	BDC_R+0;R+14_R+0	R+14_R+0;R+14_BDC
19.6742	19.8325	20.0053	20.0063	19.549	18.8422	18.5692	19.1351	19.3026	19.4628	19.5514	19.9988	20.1871	20.0653	19.9451	20.4777	21.9643	20.6324	20.8761	20.6038	19.1518	19.7227	19.2207	19.2842	18.2599	19.3084	19.9985	19.6186	19.5832	19.5969	0.00026	0.00053	O75390;B4DJV2;A0A0C4DGI3	Citrate synthase, mitochondrial;Citrate synthase	CS	+	+	BDC_R+0;BDC_R+14	BDC_R+0;R+14_R+0
16.4677	16.988	16.5931	16.6017	16.6263	16.7834	16.8842	17.0705	16.3409	16.9216	17.3759	17.8742	17.4816	17.85	16.5817	NaN	15.366	NaN	14.9409	NaN	17.8381	16.7181	17.768	17.9016	17.6266	17.6362	17.7869	17.5152	17.5048	17.2323	5.2e-05	0.012	B4DR80;Q9Y6E0-2;Q9Y6E0;H0Y630;Q5JV98	Serine/threonine-protein kinase 24;Serine/threonine-protein kinase 24 36 kDa subunit;Serine/threonine-protein kinase 24 12 kDa subunit	STK24	+	+	R+14_BDC;R+0_BDC	R+14_BDC;R+14_R+0
14.1441	14.6762	14.5962	14.704	14.7691	13.4826	14.9319	14.9917	14.9564	15.1683	15.6203	16.1301	15.9937	16.3058	15.6802	14.3118	NaN	NaN	NaN	13.4049	15.5707	15.6962	16.5242	16.3678	15.8458	15.8892	14.9977	15.4215	15.5486	15.8841	0.00073	0.0008	B4DY09;Q12905	Interleukin enhancer-binding factor 2	ILF2	+	+	R+14_BDC;R+0_BDC	R+14_BDC;R+14_R+0
14.6183	15.6202	12.8234	NaN	14.7041	16.348	16.1007	16.5689	16.5681	16.3607	15.19	15.4879	15.7257	16.261	14.8688	15.3026	14.4638	16.0934	14.6996	16.4848	16.2734	16.2075	16.2144	16.6668	16.4159	16.3264	15.9718	16.7199	16.7913	16.5684	0.019	0.0056	B4E1Z4;E7ETN3;P00751	Complement factor B;Complement factor B Ba fragment;Complement factor B Bb fragment	CFB	+	+	R+0_BDC;R+14_BDC	R+0_BDC
NaN	NaN	NaN	NaN	NaN	NaN	12.9162	13.6374	NaN	NaN	14.1294	14.1459	14.1335	NaN	NaN	12.8956	NaN	13.3167	NaN	NaN	NaN	NaN	NaN	NaN	11.557	NaN	14.0558	NaN	NaN	14.1962	0.044	0.049	B7Z6J7;O75175;H7C148;H7C3F5;A0A2H2FJL5	CCR4-NOT transcription complex subunit 3	CNOT3	+	+	R+0_BDC	R+0_BDC
15.1956	15.4597	15.0498	14.9748	15.525	14.8287	14.7802	14.5912	14.8361	14.2994	15.5103	15.836	15.888	15.7693	15.923	15.1191	15.286	15.403	15.3901	15.3456	13.6029	12.3314	13.6191	13.8609	13.1976	15.4563	15.7803	15.6853	15.5739	15.5993	5.9e-07	1.2e-05	B7ZKW8;Q6JBY9	CapZ-interacting protein	RCSD1	+	+	BDC_R+0;R+14_R+0	BDC_R+0;R+14_R+0;R+14_BDC
17.1589	16.0658	15.5716	16.2688	17.0955	16.6933	16.8175	15.7642	15.8248	15.8769	17.6449	17.435	17.2654	17.2878	17.7452	15.974	14.7199	15.0199	14.8383	15.4584	17.0295	15.6843	17.1533	17.1718	17.125	17.6298	17.318	17.5775	17.6299	17.5372	1.8e-05	0.0042	B8ZZQ6;P06454-2;P06454;B8ZZA1;B8ZZW7;H7C2N1	Prothymosin alpha;Prothymosin alpha, N-terminally processed;Thymosin alpha-1	PTMA	+	+	R+0_BDC;R+14_BDC	R+14_R+0;R+14_BDC
16.42	15.3608	15.7442	16.1094	16.3898	17.9199	17.6586	17.0806	16.9529	16.9633	17.1152	16.4427	16.9069	16.8274	16.7662	19.1631	18.4799	18.5442	18.514	18.6533	15.9882	15.7779	14.941	15.6551	15.5122	16.564	18.7054	17.6725	17.1702	16.8094	6.4e-06	0.00069	C9J0J7;G5E9Q6;P35080-2;C9JQ45	Profilin;Profilin-2	PFN2	+	+	R+14_R+0;BDC_R+0;BDC_R+14	R+14_BDC;R+0_BDC
18.6746	18.6668	19.0955	18.9	18.1394	17.8579	18.1125	17.279	17.9749	18.5468	18.3868	18.4264	18.3247	18.1346	18.5231	18.5621	18.4007	18.6893	18.6692	18.4254	17.8648	18.2795	18.0386	17.9686	17.8426	18.0341	18.4232	18.1882	18.0749	17.9078	0.00065	0.018	C9J406		IMMT	+	+	BDC_R+0;BDC_R+14	BDC_R+0
15.5454	15.3623	15.943	16.4952	15.5998	16.3077	16.72	16.5542	16.4408	16.2075	16.2628	16.835	16.8673	16.5601	16.3933	16.2402	15.4014	15.6756	15.8779	16.2707	15.5424	16.1751	15.2389	15.1985	15.3517	16.3318	16.5357	16.0853	15.9637	16.1666	0.02	0.0047	C9JFE4;Q13098-5;Q13098;Q13098-7;Q13098-6	COP9 signalosome complex subunit 1	GPS1	+	+	R+14_R+0	R+0_BDC;R+14_BDC
19.5909	19.2755	19.4281	19.1186	19.4011	19.2206	18.6855	18.8299	18.6788	19.0837	19.8641	20.0498	20.52	20.1347	20.4114	20.3331	19.3771	20.3258	18.7927	20.0247	17.7163	19.6897	17.4539	17.6491	16.6633	18.4935	19.6144	20.014	19.282	18.8221	0.0086	5e-06	C9JIF9;P13798;H7C393;H7C1U0	Acylamino-acid-releasing enzyme	APEH	+	+	R+14_R+0;BDC_R+0	BDC_R+0;R+14_R+0;R+14_BDC
13.6514	14.5621	13.2848	12.967	13.8707	NaN	12.8895	11.4087	13.0353	12.1417	13.6167	13.2712	13.6372	13.4855	14.2476	15.7206	13.3299	15.3017	15.364	15.5917	NaN	NaN	11.4428	NaN	NaN	13.0026	13.6083	14.5559	14.4549	12.9278	0.042	0.011	C9JQ41;H7C525;Q4VC31	Coiled-coil domain-containing protein 58	CCDC58	+	+	BDC_R+0	R+14_R+0;BDC_R+0
17.7774	18.4925	18.4406	18.3516	18.1889	16.6915	17.2347	17.7356	17.2529	17.8989	17.706	17.9484	17.4294	17.9837	17.894	18.3383	19.6162	19.753	19.9224	19.6734	17.6934	17.4188	17.415	17.6797	17.471	17.6473	17.3829	17.5412	17.3778	17.8408	5.3e-06	0.0058	C9JRZ6;Q9NX63;F8WAR4	MICOS complex subunit MIC19	CHCHD3	+	+	BDC_R+0;BDC_R+14	BDC_R+0
13.6446	12.3176	14.2059	13.9804	13.8711	16.0654	15.3079	16.9828	16.9118	15.5277	16.2774	14.823	14.6235	15.0575	16.0273	12.591	11.1433	13.7573	12.4098	12.518	14.563	13.5793	14.6554	15.5654	15.4266	13.5547	14.8769	15.3309	14.1971	14.6586	0.0014	0.00054	O60716;C9JZR2;O60716-3;O60716-2;O60716-5;O60716-8;O60716-6;O60716-4;O60716-7;O60716-11;O60716-10;O60716-9;O60716-13;O60716-17;O60716-16;O60716-15;O60716-19;O60716-21;O60716-14;O60716-12;O60716-18;O60716-23;O60716-24;O60716-22;O60716-20;O60716-26;O60716-29;O60716-27;O60716-25;O60716-32;O60716-31;O60716-30;O60716-28	Catenin delta-1	CTNND1	+	+	R+14_BDC;R+0_BDC	R+14_BDC;R+0_BDC
17.5812	17.7187	17.7483	17.6248	17.4805	17.5809	17.6948	17.6327	17.5031	17.7115	17.2414	17.2782	16.6485	17.2168	17.3799	NaN	17.0867	NaN	NaN	17.287	17.8694	17.7033	17.8711	17.5321	17.8264	17.4526	17.4593	17.0948	17.2361	17.2554	0.001	0.0019	C9K0J5;Q70E73	Ras-associated and pleckstrin homology domains-containing protein 1	RAPH1	+	+	R+0_BDC;R+0_R+14	R+0_R+14;BDC_R+14
18.3418	19.1009	18.6428	18.4152	18.8482	18.083	17.4229	17.7515	17.188	16.9499	18.5909	17.3219	16.8515	17.1833	18.4245	17.2523	16.6379	16.3984	16.8582	17.1866	15.5644	15.1213	14.8294	15.333	15.7568	14.8105	18.0488	14.7829	15.0126	16.3223	0.042	0.011	D6R956;P09936;D6RE83;D6R974	Ubiquitin carboxyl-terminal hydrolase;Ubiquitin carboxyl-terminal hydrolase isozyme L1	UCHL1	+	+	BDC_R+0	BDC_R+0;BDC_R+14
15.9388	16.1132	16.0152	16.2417	15.9447	15.855	15.5319	15.971	15.69	15.0083	16.711	16.0561	16.1207	16.1003	16.0933	15.2877	13.6161	13.86	14.1488	14.7563	14.1751	11.2927	14.3226	14.3507	14.4144	15.7827	15.1358	15.7981	15.6269	15.5429	0.018	0.014	D6RBW1;P06730;P06730-3;P06730-2;H0Y8J7	Eukaryotic translation initiation factor 4E	EIF4E	+	+	R+14_R+0	R+14_R+0
13.5584	14.2341	14.0805	14.6264	13.9649	17.7385	17.7054	17.6965	17.6822	17.4944	15.9772	16.4196	16.4476	16.3362	16.2664	17.4214	NaN	16.9504	17.0254	17.0356	NaN	16.2121	14.3747	15.1078	15.469	16.2999	15.1776	15.0749	15.2759	16.3129	0.0029	1.8e-10	D6RHJ6;D6RD17;P01591;C9JA05	Immunoglobulin J chain	JCHAIN;IGJ	+	+	BDC_R+0;BDC_R+14	R+14_BDC;R+0_BDC;R+0_R+14
15.6855	NaN	15.3027	15.7689	14.5072	17.7291	17.5927	16.782	17.7517	17.9144	17.0124	17.2006	16.4836	17	16.7524	16.0769	16.0532	14.8104	15.9277	15.3252	17.4574	17.1151	16.1485	16.9279	17.1163	17.8613	16.0769	17.8991	18.0272	17.4882	0.0018	3.5e-05	D6RF35;P02774;P02774-3;D6RBJ7;P02774-2	Vitamin D-binding protein	GC	+	+	R+0_BDC;R+14_BDC	R+14_BDC;R+0_BDC
15.6489	15.8362	16.0491	15.5542	15.7066	17.3614	17.1764	16.2863	16.7208	16.3413	13.3969	15.952	15.3835	16.3658	16.1482	16.6213	17.4052	16.8496	18.067	16.4305	13.6138	15.4058	15.5015	NaN	12.792	16.5236	16.7452	13.5132	16.2456	16.4815	0.014	0.041	E5RG17;Q6P1N9;G5EA19;U3KQS5;H0YBX2;Q6P1N9-2;A0A0D9SGD3;E5RGF2;E5RK70	Putative deoxyribonuclease TATDN1	TATDN1	+	+	BDC_R+0	R+0_R+14
17.0484	17.9891	17.7118	17.4949	17.7119	15.5599	16.4872	16.2824	16.5582	16.9784	17.7406	17.8892	17.872	18.0453	18.057	17.3683	16.9185	17.3549	17.472	17.8505	16.7229	16.3529	16.7279	16.9268	16.3667	17.8035	17.6683	17.2086	17.6043	16.2284	0.033	6.1e-05	E5RHG8;Q15369;Q15369-2;R4GMY8	Transcription elongation factor B polypeptide 1	TCEB1	+	+	BDC_R+0	BDC_R+0;R+14_R+0
18.006	17.6826	17.9122	18.0396	18.0501	18.262	18.3924	18.4366	18.2861	18.1479	18.6835	18.5964	18.7701	18.371	18.423	16.5399	16.6426	NaN	NaN	16.1462	18.2191	18.3003	18.3773	18.555	18.4508	17.8521	17.8764	18.2465	18.3906	17.8956	5.9e-07	7.6e-05	J3QLD9;E7EMK3;Q14254	Flotillin-2	FLOT2	+	+	R+14_BDC;R+0_BDC	R+0_BDC;R+14_BDC;R+14_R+0
16.1096	17.6216	17.8346	17.2679	16.8157	16.9759	17.0435	17.289	17.5116	17.2464	16.4416	16.6789	16.1896	15.3264	16.7703	18.985	19.6889	19.5238	19.857	19.3226	17.0212	16.3282	16.3011	17.2357	16.3576	16.4038	16.8562	16.684	16.6216	16.2539	1.7e-08	0.032	E7EPT4;P19404	NADH dehydrogenase [ubiquinone] flavoprotein 2, mitochondrial	NDUFV2	+	+	BDC_R+14;BDC_R+0	R+0_R+14
NaN	NaN	11.8074	12.6835	NaN	NaN	16.8566	16.1318	16.094	16.1554	NaN	12.7401	NaN	NaN	NaN	15.7741	15.5878	15.9024	15.0372	15.832	12.2781	13.5972	13.1921	NaN	NaN	14.2758	14.4468	13.4699	13.1442	13.4526	7.9e-05	0.00045	E7EPV7;P37840-2;P37840;H6UYS7;P37840-3	Alpha-synuclein	SNCA	+	+	BDC_R+0;BDC_R+14	R+0_BDC
NaN	17.0639	17.8198	16.4358	NaN	14.4954	13.7393	13.5761	14.6395	17.456	18.8985	19.6166	19.6889	19.2529	18.1537	19.4358	18.8441	18.8191	18.7643	19.6347	13.654	16.5377	16.602	15.859	18.5676	15.0915	16.8277	15.9434	16.3567	15.6076	0.0013	0.00038	E7EQB2;E7ER44;P02788-2;P02788	Lactotransferrin;Lactoferricin-H;Kaliocin-1;Lactoferroxin-A;Lactoferroxin-B;Lactoferroxin-C	LTF	+	+	BDC_R+14;BDC_R+0	BDC_R+0;R+14_R+0
15.0377	15.3669	15.709	NaN	15.2521	15.5119	15.6923	NaN	15.7945	16.1028	14.714	14.0733	NaN	NaN	13.8664	16.9164	NaN	16.5619	16.7272	NaN	NaN	NaN	NaN	NaN	16.2785	NaN	15.9296	15.9161	16.0576	16.0039	0.00048	0.00063	E7EQY1;Q96C01;C9J2Y4;C9JF51	Protein FAM136A	FAM136A	+	+	BDC_R+0	BDC_R+14;R+0_R+14
18.82	19.0657	19.394	18.5422	18.5318	19.4466	19.4468	20.4437	19.3201	19.3421	18.801	18.9396	19.6327	18.7653	18.7656	17.8237	16.6454	NaN	NaN	17.6655	18.5188	19.0841	18.1902	18.125	18.3043	18.5468	19.087	18.9563	19.0091	21.0266	0.013	0.032	E7ER77;Q7Z2K6	Endoplasmic reticulum metallopeptidase 1	ERMP1	+	+	R+14_BDC	R+0_BDC
18.2021	18.1817	18.2674	18.3188	18.1677	18.183	18.468	18.3897	18.1674	18.3263	18.5437	18.6757	18.6218	18.7063	18.2246	17.215	17.1457	17.4764	17.7566	16.9131	17.3362	17.8163	17.2473	17.2593	17.3989	18.4795	18.3821	18.4882	18.5077	18.3493	8.6e-06	0.008	E7EVA0	Microtubule-associated protein	MAP4	+	+	R+14_BDC;R+14_R+0	R+14_BDC;R+14_R+0
18.2602	18.2505	18.5788	18.2474	18.2143	17.0306	16.8011	17.0821	17.1742	17.1391	17.1161	18.5978	18.4076	18.3678	16.4263	18.8509	19.6579	19.5675	19.5	19.5078	16.099	16.4722	17.2564	17.9732	16.0901	18.0462	18.0762	17.7011	18.4746	18.0271	1.9e-05	0.014	E7EWP0;H0Y886;O43674-2;O43674	NADH dehydrogenase [ubiquinone] 1 beta subcomplex subunit 5, mitochondrial	NDUFB5	+	+	R+14_R+0;BDC_R+0;BDC_R+14	BDC_R+0
18.2738	18.5833	18.2197	18.188	18.3395	17.417	17.4698	17.7604	17.4439	17.6721	16.8203	17.3924	16.8914	16.9216	17.0764	15.7052	NaN	15.3225	15.4095	15.2551	16.9113	16.877	16.8031	NaN	16.9615	17.2089	17.1101	16.6623	17.0342	16.4719	3.5e-06	4e-07	E7EX44;Q05682-3;Q05682-5;E9PGZ1;Q05682-6;Q05682-2;Q05682-4;C9J813	Caldesmon	CALD1	+	+	R+0_BDC;R+14_BDC	R+0_R+14;BDC_R+14;BDC_R+0
16.4532	17.5992	16.7598	16.6108	17.2742	16.7024	15.9537	16.7465	16.4989	15.886	17.7021	17.7106	17.6424	17.4163	17.5573	16.3785	14.5344	16.489	15.4381	15.8838	17.6349	18.6665	18.3375	18.1944	17.5994	17.284	17.2756	17.2555	17.2749	17.2331	5.3e-05	0.00071	E7EX90;Q14203-3;Q14203-4;Q14203-6;Q14203;Q14203-5;Q14203-2;Q6AWB1	Dynactin subunit 1	DCTN1;DKFZp686E0752	+	+	R+14_BDC;R+0_BDC	R+14_R+0;R+14_BDC
16.6817	15.5021	15.8446	16.0918	16.2226	15.5176	15.5738	15.9994	15.8561	15.2642	16.9689	16.135	NaN	16.3034	16.5589	15.1402	NaN	12.5415	14.4957	14.7361	15.4904	15.5215	14.8927	14.8711	15.461	16.3515	15.5614	16.2033	16.2077	16.2429	0.0049	0.018	E9PB61;Q86V81	THO complex subunit 4	ALYREF	+	+	R+14_BDC	R+14_R+0
19.3667	19.3946	19.5624	19.3701	19.4783	18.9347	18.6722	18.6675	18.7588	18.9389	19.3533	19.4209	19.3446	19.5096	19.3226	19.8495	20.0162	19.5013	19.5256	19.83	18.5423	18.5085	18.4049	18.403	18.5541	19.3351	19.1983	19.189	19.1919	19.2934	3.1e-08	4.9e-07	E9PCR7;E9PDF2;Q02218-2;E9PFG7	2-oxoglutarate dehydrogenase, mitochondrial	OGDH	+	+	R+14_R+0;BDC_R+0;BDC_R+14	R+14_R+0;BDC_R+0
13.9223	14.5793	14.366	13.9802	NaN	16.5547	17.0919	17.4048	17.5635	17.0787	16.1816	16.2892	16.3557	16.4924	16.1051	15.4206	16.5435	16.4722	14.8427	15.6927	16.8328	17.2697	17.2973	17.6534	17.1343	16.6828	17.0343	16.228	16.6568	16.8188	0.0017	5.4e-08	E9PGN7;P05155-2;P05155;P05155-3;H9KV48	Plasma protease C1 inhibitor	SERPING1	+	+	R+14_BDC;R+0_BDC	R+14_BDC;R+0_BDC;R+0_R+14
20.936	20.9243	20.7345	20.905	21.0132	19.9133	19.1664	19.8888	19.7188	19.7292	19.8688	20.1489	19.839	19.4886	20.5007	21.7323	21.4616	20.8858	21.6427	21.0199	18.8771	19.283	19.434	19.7589	19.6545	19.6901	19.6344	19.9266	19.5224	18.6041	9.8e-06	5.4e-05	E9PH64;Q9Y6M9;A0A3B3IT57;E7EWZ0;E9PF49	NADH dehydrogenase [ubiquinone] 1 beta subcomplex subunit 9	NDUFB9	+	+	BDC_R+0;BDC_R+14	BDC_R+0;BDC_R+14
NaN	14.4697	14.3916	14.6564	15.0623	13.8652	13.8161	13.8309	13.8803	13.3351	13.9434	16.0003	14.6622	15.9372	15.7409	12.1295	11.6413	NaN	NaN	12.7642	13.5909	NaN	13.6143	13.9009	13.2953	13.5813	12.6981	12.8753	13.5274	13.1552	0.0036	0.0063	H7BXH2;E9PKF6;Q5H9R7-6;Q5H9R7-2;Q5H9R7;Q5H9R7-5;Q5H9R7-3;Q5H9R7-4;E9PQP7;H0YEN2	Serine/threonine-protein phosphatase 6 regulatory subunit 3	PPP6R3	+	+	R+14_BDC;R+0_BDC	R+14_R+0
15.4485	NaN	15.0404	15.4098	15.5464	14.403	13.8946	14.2066	14.502	13.0566	14.9995	15.2123	14.9247	15.4181	15.1296	12.6093	12.525	12.6174	NaN	11.5525	14.5513	NaN	14.4969	14.3256	12.9976	15.425	14.3602	15.0136	15.4219	15.1002	0.0001	0.0005	E9PNK6;E9PPQ1;J3KNE7;Q16890-4;Q16890-3;Q16890-2;Q16890-5;Q16890;E9PNQ9	Tumor protein D53	TPD52L1	+	+	R+0_BDC;R+14_BDC	R+14_R+0;BDC_R+0
22.8214	22.6134	22.8424	22.7059	22.9908	22.1345	22.1515	22.1731	22.1666	22.1119	22.6484	22.6444	22.7106	22.5545	22.6731	21.2951	19.2176	21.6041	21.4497	21.5981	21.6553	21.4719	21.6947	21.7566	21.5936	22.3507	21.4179	22.359	22.3706	22.4416	0.046	2.3e-07	E9PR44;P02511;E9PJL7;E9PNH7;A0A024R3B9;E9PRA8	Alpha-crystallin B chain	CRYAB	+	+	R+14_BDC	R+14_R+0;BDC_R+0
13.3981	12.7815	13.7192	12.7538	NaN	NaN	13.4071	NaN	13.0546	NaN	13.6704	14.4054	14.6286	14.9332	14.5855	12.7957	NaN	NaN	12.1808	13.2639	14.7198	14.7504	15.0618	14.6311	15.2264	13.9525	13.8725	14.5581	14.563	NaN	9.9e-05	0.0056	E9PS44;Q01628;H7BYV1;P13164	Interferon-induced transmembrane protein 3;Interferon-induced transmembrane protein 1	IFITM3;IFITM2;IFITM1	+	+	R+14_BDC;R+0_BDC	R+14_BDC;R+14_R+0
17.3229	14.5384	17.1556	16.2756	16.8602	17.0201	17.9885	16.1543	17.5838	17.5363	18.5455	18.3286	18.2474	17.8112	17.9935	15.1747	15.0518	15.2255	15.2447	15.0616	16.1646	15.2871	15.7065	16.9989	16.5426	16.5689	15.7907	16.9442	17.0742	16.9859	0.0014	0.014	Q9H4A3-7;Q9H4A3-2;F5GWT4;Q9H4A3-6;Q9H4A3-5;Q9H4A3;Q9H4A3-4	Serine/threonine-protein kinase WNK1	WNK1	+	+	R+0_BDC;R+14_BDC	R+14_BDC
18.7243	19.2015	18.5528	19.356	18.9364	18.7494	18.7472	17.7546	17.4656	18.0922	18.8119	18.5093	19.1755	19.0344	18.8524	17.7845	18.4496	17.8271	17.6089	18.2647	19.6004	19.0856	19.2591	18.916	19.45	18.0213	17.4138	17.8829	17.5139	18.5941	0.00012	0.019	F5GY37;J3KPX7;Q99623;Q99623-2;F5GWA7;F5H3X6	Prohibitin-2	PHB2	+	+	R+0_R+14;R+0_BDC	R+14_R+0;BDC_R+0
18.2545	18.0926	18.3392	17.8287	18.9225	18.5321	17.9185	18.9356	18.0398	18.5426	18.8662	18.9237	19.0226	18.7028	19.4624	18.849	20.5274	19.2098	19.2388	19.7141	18.7637	18.4378	18.5402	19.1171	18.6811	18.8106	18.6513	19.2291	18.6886	19.1976	0.033	0.023	F5H5D3;Q9BQE3;A0A1W2PQM2	Tubulin alpha-1C chain	TUBA1C	+	+	BDC_R+0	R+14_BDC
16.2229	16.2559	16.361	17.1976	16.2031	11.9677	13.6629	13.7222	12.9608	12.8681	14.0832	14.2136	13.1182	14.1795	13.8815	16.3539	16.2993	13.6321	15.3637	15.1777	NaN	NaN	13.2768	13.2454	NaN	13.4685	13.7621	13.9801	13.2223	11.9925	0.011	1.1e-06	F5H5P2;P12694;P12694-2;F5GXU9	2-oxoisovalerate dehydrogenase subunit alpha, mitochondrial	BCKDHA	+	+	BDC_R+14	BDC_R+0;BDC_R+14
15.9947	15.2247	15.2791	15.3242	15.6117	14.6248	14.815	14.2969	14.3585	14.1324	15.0007	14.5181	14.6694	14.8335	14.633	13.1631	12.2427	13.1995	13.2535	12.6739	18.5134	18.4453	18.7131	18.8525	18.5456	15.6389	15.8927	15.8018	15.939	15.6355	2.4e-12	0.00014	F5H6E2;O00159-2;O00159-3;O00159	Unconventional myosin-Ic	MYO1C	+	+	R+14_BDC;R+0_BDC;R+0_R+14	BDC_R+0;BDC_R+14
14.9395	13.6083	13.0607	13.6282	NaN	13.8676	14.9518	13.0975	13.8629	14.2605	15.2639	15.6285	15.1427	14.9633	14.8717	15.8307	16.1342	16.5312	16.7644	15.8983	12.703	13.0887	13.4322	NaN	12.1655	14.6223	15.3452	14.2638	14.2242	14.7093	1.3e-06	0.011	F8W118;F8VV59;F8VRJ2;B7Z9C2;P55209-3	Nucleosome assembly protein 1-like 1	NAP1L1	+	+	R+14_R+0;BDC_R+0;BDC_R+14	R+14_BDC;R+14_R+0
NaN	13.7717	12.057	12.8426	14.6444	12.8721	NaN	NaN	13.108	13.8531	15.4203	14.6951	14.2911	14.6363	15.0103	13.855	15.5314	15.2699	14.3697	13.8248	13.1358	12.5785	13.0373	NaN	12.9372	11.871	12.7185	NaN	11.796	14.6151	0.02	0.023	F8VYN9;P40616-2;P40616;B4DZG7	ADP-ribosylation factor-like protein 1	ARL1	+	+	BDC_R+14;BDC_R+0	R+14_R+0;R+14_BDC
14.1605	14.9139	14.5373	15.2547	14.7961	14.4414	14.0374	15.1459	15.1355	14.1395	15.39	16.5486	16.2985	15.6333	15.6756	14.9665	14.6622	13.5338	13.3312	16.8473	12.5374	NaN	NaN	NaN	13.4168	17.1756	15.9303	16.2715	16.9346	15.5635	0.0099	0.0017	F8W726;Q14157-4;Q14157-1;Q14157-3;Q5VU77	Ubiquitin-associated protein 2-like	UBAP2L	+	+	R+14_R+0	R+14_R+0;R+14_BDC
13.6116	NaN	NaN	13.101	13.596	NaN	NaN	NaN	NaN	NaN	11.0668	NaN	10.7761	10.8401	10.9405	NaN	NaN	NaN	NaN	NaN	13.692	13.8328	12.8063	14.1862	13.9824	10.8029	11.0116	10.946	10.9307	10.9923	3e-06	1.8e-05	F8W7C6;A0A087WV22;H7C123;H7C2C5		RPL10	+	+	BDC_R+0	BDC_R+0
NaN	NaN	NaN	NaN	12.1685	13.2186	NaN	13.0444	12.9412	NaN	14.1289	NaN	NaN	13.7237	14.8705	13.7594	13.3343	13.5996	NaN	13.261	15.5924	NaN	14.843	15.5099	15.1432	14.9788	13.1058	NaN	NaN	NaN	0.0087	0.027	F8WJN3;Q16630-3;Q16630;Q16630-2	Cleavage and polyadenylation specificity factor subunit 6	CPSF6	+	+	R+0_BDC	R+0_BDC
15.811	15.3444	15.1129	15.3494	15.723	15.1791	14.8289	14.7724	14.2987	14.8881	15.9131	15.5086	15.0829	15.2701	15.8127	15.0991	14.5767	14.2978	14.6195	14.765	15.2247	15.2557	14.9733	15.3009	14.3087	16.0486	14.7138	15.2017	15.6679	15.8707	0.031	0.0063	G0XQ39;Q13586-2	Stromal interaction molecule 1	STIM1	+	+	R+14_BDC	BDC_R+0;R+14_R+0
17.7576	17.6713	17.1521	17.1859	17.7497	17.9336	18.083	17.5817	17.9088	17.8569	17.8698	18.1187	18.1123	17.851	17.9032	17.0693	16.2848	16.5383	16.6422	17.3019	18.5654	17.7716	18.1151	18.1192	17.8746	17.7706	17.9155	17.2639	17.097	17.5437	0.00029	0.014	G3V203;H0YHA7;J3QQ67;Q07020-2;Q07020;F8VUA6;F8VYV2	60S ribosomal protein L18	RPL18	+	+	R+14_BDC;R+0_BDC	R+14_BDC
16.6143	15.7289	16.6513	16.1183	15.4297	17.0758	17.257	16.8037	16.9475	16.618	17.4422	17.314	17.3469	17.3445	16.772	17.0583	16.5635	16.4283	16.3676	16.1667	17.3815	17.1408	17.3185	17.3844	17.2129	16.4827	16.911	16.9506	17.3435	16.3755	0.0057	0.0012	G3V4C1;P07910-4;P07910-2;G3V4W0;B4DY08;B2R5W2;G3V5X6;G3V3K6;G3V251	Heterogeneous nuclear ribonucleoproteins C1/C2	HNRNPC	+	+	R+0_BDC	R+0_BDC;R+14_BDC
NaN	17.9888	17.8653	NaN	NaN	NaN	NaN	NaN	NaN	17.6819	14.9365	15.4801	NaN	NaN	14.9111	16.699	NaN	16.8004	17.0693	15.8991	NaN	NaN	NaN	NaN	NaN	17.6873	17.2528	17.5615	17.4157	17.5967	0.0073	0.0014	G3V4K3;Q9H9C1;Q9H9C1-2	Spermatogenesis-defective protein 39 homolog	VIPAS39	+	+	R+0_BDC	BDC_R+0
15.0599	16.1364	16.6323	16.726	16.4725	13.7051	15.553	14.3871	14.775	15.8522	NaN	16.711	16.0623	16.0664	16.555	NaN	14.5212	15.0691	NaN	14.726	15.6983	15.6655	13.8751	14.9272	14.6713	15.2497	16.5378	16.3713	16.6598	15.6875	0.021	0.012	G3V529;Q9GZR7;Q9GZR7-2;A0A1W2PRR2;F5GYL3;A0A087WXU8	ATP-dependent RNA helicase DDX24	DDX24	+	+	R+14_BDC;R+14_R+0	BDC_R+0;R+14_R+0
14.9019	14.8891	15.0672	14.7535	14.8591	15.0483	15.0554	15.0602	15.3568	14.2098	15.642	15.4636	15.3989	15.6062	15.3362	13.5261	11.7073	12.3466	13.009	12.8161	NaN	NaN	NaN	12.3355	11.6889	15.3542	14.863	15.1781	15.2386	15.1267	2.5e-05	0.0076	G5EA30;Q92879-2;Q92879-3;Q92879-6;Q92879;Q92879-4;Q92879-5;E9PSH0;E9PQK4;E9PKU1	CUGBP Elav-like family member 1	CELF1	+	+	R+14_R+0;R+14_BDC	R+14_BDC;R+14_R+0
16.0595	17.1319	16.9654	16.7415	16.198	16.6867	16.3363	16.8011	16.722	16.3098	17.3762	17.6498	17.5471	17.1242	17.1794	16.6528	16.6758	17.0588	16.6206	16.8317	17.1583	17.6558	17.1736	17.3329	17.1738	17.4027	17.604	17.4767	17.1664	17.5143	0.00027	0.0036	P31943;G8JLB6;E9PCY7;D6RBM0;D6RIU0;H0YB39;D6RIT2	Heterogeneous nuclear ribonucleoprotein H;Heterogeneous nuclear ribonucleoprotein H, N-terminally processed	HNRNPH1	+	+	R+0_BDC;R+14_BDC	R+14_R+0;R+14_BDC
19.1362	19.5866	18.927	19.2041	18.8418	18.7164	19.036	18.4236	18.0029	18.4365	19.1795	19.022	18.29	18.6725	18.9516	19.032	19.3854	18.8184	18.8474	19.1506	19.0153	19.1625	18.8001	18.9037	18.9179	19.585	19.0459	19.4284	19.3985	19.6312	0.0095	0.046	H0UI06;P14406;D6R9C3;D6RIE3;D6RGV5	Cytochrome c oxidase subunit 7A2, mitochondrial	COX7A2	+	+	R+14_R+0;R+14_BDC	BDC_R+0
20.1296	20.4839	20.5027	20.5919	20.0921	19.1839	19.4333	19.3031	19.6977	19.4174	19.8891	20.115	19.9069	20.0144	19.918	20.4455	20.5229	20.6509	20.8908	20.2755	19.3813	19.6705	19.2826	19.5029	19.3465	19.9386	20.0718	19.9974	20.055	20.0327	6.1e-07	1e-05	H0YFD6;P40939;A0A2R8Y4F5;A0A2R8YG21	Trifunctional enzyme subunit alpha, mitochondrial;Long-chain enoyl-CoA hydratase;Long chain 3-hydroxyacyl-CoA dehydrogenase	HADHA	+	+	R+14_R+0;BDC_R+0;BDC_R+14	R+14_R+0;BDC_R+0;BDC_R+14
16.0401	15.8574	15.3032	16.3478	15.6073	14.4021	14.2905	NaN	15.001	12.8023	16.2172	16.6247	14.8712	16.3546	15.3817	17.4674	17.4884	18.7969	17.5519	17.1575	15.6159	15.6423	13.7357	NaN	13.614	15.1827	13.8114	14.7419	14.4973	14.2885	6.1e-05	0.0053	Q9H8H3;H0YI09;F8VQX6	Methyltransferase-like protein 7A	METTL7A	+	+	BDC_R+14;BDC_R+0	BDC_R+0;R+14_R+0
14.4492	14.721	14.6814	14.6322	14.3533	15.3344	14.4598	14.3287	14.2192	14.4672	15.0196	14.9055	15.1125	15.2753	15.005	NaN	NaN	NaN	NaN	14.8612	15.2674	16.0699	15.6326	15.7537	14.9899	14.6672	15.386	14.4204	14.5368	14.0091	0.013	0.024	H0YMV8;Q71UM5;C9JLI6	40S ribosomal protein S27;40S ribosomal protein S27-like	RPS27L	+	+	BDC_R+0	R+14_R+0;R+14_BDC
16.8917	17.7749	17.1311	17.0937	17.2165	16.5405	16.8642	15.9378	16.7396	17.2365	16.5536	16.8715	16.518	16.6582	16.5243	18.1091	17.2118	17.49	17.2765	17.7928	15.6264	15.9411	15.4408	15.9858	14.9543	16.9105	17.4423	16.6712	16.5326	17.2407	1.2e-05	0.032	H3BP28;Q99807;Q99807-2;H3BTN8	5-demethoxyubiquinone hydroxylase, mitochondrial	COQ7	+	+	R+14_R+0;BDC_R+0	BDC_R+14
18.9966	18.9979	18.7482	18.7121	19.0208	18.7827	18.4941	18.436	18.3626	18.465	18.8705	18.427	18.4139	18.4694	18.8945	18.1497	18.0372	17.7507	17.858	18.137	17.5848	17.3756	17.2012	17.3567	17.8473	18.4821	17.7018	18.3062	18.4612	18.2963	0.0014	0.02	H3BPK3;Q16775-2;Q16775;H3BPQ4;H3BQW8	Hydroxyacylglutathione hydrolase, mitochondrial	HAGH	+	+	BDC_R+0;R+14_R+0	BDC_R+0
12.7286	NaN	13.5897	NaN	12.3652	13.3608	NaN	NaN	NaN	13.559	14.0666	13.9905	14.1484	13.881	14.7445	13.7408	12.9132	13.2185	13.5132	13.1221	NaN	NaN	12.3233	11.9004	13.4511	14.2149	14.2672	14.7577	14.0277	14.4407	0.00079	0.013	H3BTB7;Q5JPH6;Q5JPH6-2	Probable glutamate--tRNA ligase, mitochondrial	EARS2	+	+	R+14_R+0;R+14_BDC	R+14_BDC
15.3362	14.5342	15.085	15.6177	14.7906	12.2692	NaN	9.88339	NaN	13.5884	14.7506	15.3415	15.5547	15.0447	14.9544	18.4494	18.5828	18.2365	18.4134	18.7871	14.7814	16.3853	13.2687	13.7769	14.5362	15.4744	17.0909	16.1152	14.716	16.0119	3.5e-05	0.0012	H3BUP2;H3BUN4;O60936;O60936-3;H3BM67;O60936-1;H3BQJ5	Nucleolar protein 3	NOL3	+	+	BDC_R+0;BDC_R+14	BDC_R+0;R+14_R+0
12.3512	10.3737	11.0006	10.7828	11.3418	11.1158	11.7527	11.8794	NaN	NaN	14.2033	12.2749	12.8858	12.6445	14.2043	18.1433	17.8558	18.2162	18.4466	18.9481	NaN	NaN	11.8825	NaN	NaN	NaN	12.1355	12.1679	12.2963	NaN	2.8e-07	0.0042	I3L0A0;Q13404;Q13404-7;Q13404-2;Q13404-1;G3V2F7;Q13404-8	Ubiquitin-conjugating enzyme E2 variant 1	TMEM189-UBE2V1;UBE2V1	+	+	BDC_R+0	R+14_BDC;R+14_R+0
19.7522	NaN	NaN	NaN	19.656	NaN	NaN	NaN	19.4885	NaN	19.3021	18.9677	NaN	18.8783	19.263	NaN	NaN	NaN	NaN	NaN	19.6488	18.5525	19.4585	19.2282	19.4817	18.7038	17.4083	15.8004	NaN	NaN	0.025	0.02	I3L2N2;O14641;I3L2W9	Segment polarity protein dishevelled homolog DVL-2	DVL2	+	+	BDC_R+0	BDC_R+0
14.5062	12.7466	14.0509	14.1297	12.8123	14.0289	13.9653	13.0541	13.5461	14.4038	14.7611	14.6007	14.2955	14.7525	15.2709	11.8049	11.8138	13.1796	10.3919	11.2943	16.1324	15.1454	15.4409	15.8187	15.6677	14.3985	14.0992	14.0727	13.1671	14.2668	3.7e-06	0.027	P62277;J3KMX5	40S ribosomal protein S13	RPS13	+	+	R+14_BDC;R+0_BDC;R+0_R+14	R+14_BDC
17.5608	15.6289	16.8957	17.1913	16.1779	16.9606	16.9311	17.7225	17.0066	16.9996	17.9766	17.3738	17.6439	17.785	18.0255	17.3825	15.8876	16.5318	15.8705	16.664	16.9595	15.6284	16.5064	15.4261	17.17	17.7101	17.2832	17.6475	17.6661	17.4254	0.013	0.02	J3KN16;Q5VYK3	Proteasome-associated protein ECM29 homolog	KIAA0368;ECM29	+	+	R+14_R+0;R+14_BDC	R+14_BDC
16.5684	NaN	16.3554	NaN	16.7801	16.9484	17.1323	NaN	NaN	16.9188	16.7682	16.5782	16.699	16.6545	16.8573	16.6398	NaN	NaN	NaN	14.7719	NaN	16.7623	15.6256	15.6204	15.5983	16.9625	17.1487	17.0441	17.0425	16.7273	0.036	0.016	J3KNF5;O15078;O15078-2	Centrosomal protein of 290 kDa	CEP290	+	+		R+0_BDC
13.2089	NaN	NaN	13.3358	NaN	NaN	NaN	11.8735	NaN	11.495	NaN	12.9899	NaN	NaN	NaN	NaN	NaN	NaN	NaN	NaN	12.5846	NaN	12.5859	12.6443	NaN	10.9307	NaN	11.7361	NaN	10.9374	0.0064	0.015	J3KNN7;Q7Z569;Q7Z569-2	BRCA1-associated protein	BRAP	+	+	BDC_R+0	BDC_R+0
14.1968	15.31	14.396	NaN	14.3754	16.288	16.4579	16.2738	16.402	15.8542	16.2393	16.205	16.2298	16.1451	16.1256	15.5268	16.1513	16.2063	16.1589	15.9082	NaN	NaN	NaN	NaN	14.6716	14.3107	15.3453	15.7192	14.6978	14.4457	0.0066	6e-06	J3KNP2;Q12788	Transducin beta-like protein 3	TBL3	+	+	BDC_R+0	R+14_BDC;R+0_BDC
13.413	14.2864	13.49	NaN	13.8547	14.0837	13.248	12.9062	NaN	13.6744	14.0345	14.4712	14.3851	14.3105	14.1692	14.1262	13.3836	13.7305	14.0265	13.4387	12.7998	13.8041	12.6892	12.7923	11.2833	13.2624	14.048	13.704	13.4987	13.4917	0.026	0.027	J3KTA4;P17844;P17844-2	Probable ATP-dependent RNA helicase DDX5	DDX5	+	+	BDC_R+0	R+14_R+0
16.1391	NaN	16.1013	15.8474	16.1675	15.7975	15.5803	15.2739	15.3378	15.3816	16.3727	16.5793	16.5072	16.4443	16.4868	15.2903	14.8333	14.7958	14.9928	11.9432	11.8376	12.7176	11.9646	12.5577	11.8648	16.506	NaN	15.9501	15.8633	16.4929	0.00011	2.6e-06	J3KTL2;Q07955;Q07955-3;Q07955-2	Serine/arginine-rich splicing factor 1	SRSF1	+	+	BDC_R+0;R+14_R+0;R+14_BDC	BDC_R+0;R+14_R+0;R+14_BDC
16.3232	16.4555	16.2539	16.5266	16.472	15.1161	15.5566	15.5909	15.5897	15.9257	16.4749	16.1396	16.4129	16.5719	16.1101	15.2664	15.7992	16.4411	16.2539	15.3495	14.4547	14.309	16.0181	13.9812	14.727	15.7786	15.6394	15.1166	15.7964	15.7487	0.02	6.1e-05	J3QQZ9;Q9NVS9-3;Q9NVS9;J3QQV6;Q9NVS9-4	Pyridoxine-5-phosphate oxidase	PNPO	+	+	BDC_R+0	R+14_R+0;BDC_R+0
14.3196	14.2576	14.7206	13.8059	13.977	13.706	13.3545	14.8343	14.1887	12.9138	12.6672	11.9284	NaN	12.1779	12.118	NaN	NaN	NaN	NaN	NaN	16.3377	16.302	15.4493	15.4612	16.4753	NaN	10.9203	12.261	NaN	NaN	0.00037	0.00039	K7EK07;P84243	Histone H3;Histone H3.3	H3F3B;H3F3A	+	+	BDC_R+0	R+0_R+14;BDC_R+14
16.2058	15.3744	15.9131	16.3765	15.9521	15.2938	15.9691	14.9406	15.5978	16.321	16.9308	16.2619	16.2998	16.1457	16.4095	17.7992	17.6124	18.0618	17.9806	17.8799	16.1821	16.4318	15.5476	14.9578	15.8541	15.9971	16.873	16.555	16.6934	15.9133	1.7e-05	0.038	K7EM18;P41567;O60739	Eukaryotic translation initiation factor 1;Eukaryotic translation initiation factor 1b	EIF1;EIF1B	+	+	BDC_R+0;BDC_R+14	R+14_R+0
18.6721	18.612	17.6012	17.7398	18.3511	17.5412	17.5304	16.992	17.0965	17.5372	18.3671	18.4149	18.3271	18.3077	18.4179	18.7136	17.1332	17.2052	17.0955	18.4226	18.2975	17.9397	17.5116	17.665	18.1941	18.9497	18.4938	18.3638	18.392	19.0838	0.038	0.00071	K7EMR7;O75298-3;O75298-2;O75298;Q7RTN0	Reticulon;Reticulon-2	RTN2	+	+	R+14_BDC	BDC_R+0;R+14_R+0
20.5546	20.595	20.5296	20.8952	20.7439	20.9069	21.0601	20.6356	20.757	20.0502	19.8102	20.182	20.1081	20.1222	19.9264	20.4782	16.8187	17.521	17.569	19.8094	19.2961	20.1219	19.6876	19.404	19.9209	20.5147	20.2625	20.255	20.2855	20.2877	0.025	0.0024	K7EN02;P19429	Troponin I, cardiac muscle	TNNI3	+	+	R+14_BDC	BDC_R+14;R+0_R+14
NaN	15.331	15.7152	15.7168	15.3478	15.177	15.1795	15.2545	15.3589	15.5513	15.5061	15.5622	15.5254	15.5744	15.9136	14.6802	NaN	14.4131	NaN	NaN	14.8207	14.6152	14.8693	14.8571	15.2503	15.5923	15.7768	NaN	15.7193	15.6019	0.00016	0.05	K7ENG2;P26368-2;P26368	Splicing factor U2AF 65 kDa subunit	U2AF2	+	+	R+14_BDC;R+14_R+0	R+14_R+0
15.146	14.7549	15.0175	15.5778	15.4637	16.7336	16.1969	15.9426	15.9718	15.765	16.5325	16.0021	16.1793	15.8696	16.9149	18.2606	17.5244	17.5838	17.7719	17.8672	12.1085	NaN	12.6874	NaN	NaN	16.635	17.3279	17.13	17.1119	16.5025	4.1e-08	0.0012	K7EQG4;O00168	Phospholemman	FXYD1	+	+	R+14_R+0;BDC_R+0;BDC_R+14	R+0_BDC;R+14_BDC
13.1547	NaN	13.6819	NaN	13.9497	15.311	15.5357	NaN	NaN	NaN	14.7814	15.5688	13.5834	15.4823	14.7444	NaN	NaN	NaN	NaN	NaN	17.6863	17.6993	17.7234	17.8842	18.3842	15.4461	13.7368	NaN	14.4979	NaN	0.00017	0.035	K7ERG9;P00746	Complement factor D	CFD	+	+	BDC_R+0	R+0_BDC
14.164	13.8024	NaN	14.8269	13.8427	NaN	15.7456	15.6655	14.3332	14.9164	15.68	15.9071	16.1828	15.4038	15.7213	NaN	NaN	NaN	NaN	14.1401	21.2239	20.9454	21.3313	21.3829	21.4185	16.3346	16.4608	17.6002	17.3296	16.6993	1.7e-07	0.0019	K7ES70;P55083;P55083-2	Microfibril-associated glycoprotein 4	MFAP4	+	+	BDC_R+0	R+0_BDC;R+14_BDC
NaN	11.3839	11.2391	12.1491	11.0021	NaN	11.5343	NaN	NaN	NaN	12.81	14.2978	14.1367	12.4041	12.5477	11.283	NaN	10.922	NaN	10.9937	11.1407	10.3733	NaN	11.2406	NaN	11.8814	11.8217	11.6026	12.2581	11.4707	0.011	0.0096	M0QXB4;O14579-2;M0R061	Coatomer subunit epsilon	COPE	+	+	R+14_R+0;R+14_BDC	R+0_BDC
18.3861	17.8858	17.645	17.65	17.4648	16.6594	16.5104	16.7488	16.6771	16.1772	18.6006	18.1244	18.1295	17.7126	18.222	17.3053	17.5857	17.6999	17.8725	16.874	15.9413	14.8116	15.3669	15.6847	15.372	17.394	16.7341	17.1843	16.8498	17.13	3.3e-06	6.3e-06	M0QZ43;P23327	Sarcoplasmic reticulum histidine-rich calcium-binding protein	HRC	+	+	R+14_R+0;BDC_R+0	BDC_R+0;R+14_R+0
16.0347	16.4763	16.5674	16.1138	15.8044	16.7673	16.7656	16.7562	16.5525	16.3664	16.646	16.797	16.674	16.7678	16.7095	15.4949	14.4657	14.7429	14.6616	15.1004	13.5982	NaN	NaN	NaN	NaN	16.437	16.6857	16.7245	16.6835	16.1936	4.7e-05	0.0048	M0QZY3		RYR1	+	+	R+0_BDC	R+0_BDC;R+14_BDC
NaN	12.5934	12.6096	NaN	NaN	NaN	NaN	13.1652	NaN	13.1852	NaN	NaN	13.4732	NaN	NaN	12.3069	NaN	12.0352	NaN	11.5788	NaN	NaN	12.879	14.0267	NaN	12.9639	NaN	13.2366	12.8671	13.1094	0.014	0.0005	M0R2B7;P28340;M0QZR8;A0A2R8Y7K6	DNA polymerase;DNA polymerase delta catalytic subunit	POLD1	+	+	R+14_BDC;R+0_BDC	R+0_BDC
18.1095	18.3461	17.6971	17.2559	17.7612	16.7336	16.5183	17.4706	17.3003	17.3885	18.2869	17.9527	18.2994	18.2031	18.2601	18.3488	18.8368	18.7809	18.278	18.4833	17.3205	17.7521	17.0616	17.3472	16.852	17.5524	18.569	17.8891	18.0494	18.1631	0.00016	0.001	O00151	PDZ and LIM domain protein 1	PDLIM1	+	+	R+14_R+0;BDC_R+0	BDC_R+0;R+14_R+0
20.4617	19.8754	20.3261	20.2827	20.1657	19.0233	18.5318	18.4937	19.0502	18.2204	20.0782	19.8857	20.1238	19.9816	19.8335	19.3705	18.8439	20.2796	18.9762	19.2152	17.1035	18.1812	16.7333	17.2102	17.0293	19.072	19.3975	19.145	19.3033	18.948	1.9e-05	9.7e-07	O00217;E9PPW7;E9PN51;F8W9K7;E9PKH6	NADH dehydrogenase [ubiquinone] iron-sulfur protein 8, mitochondrial	NDUFS8	+	+	R+14_R+0;BDC_R+0	R+14_R+0;BDC_R+0
16.4771	15.724	15.5817	16.0214	16.3664	15.7268	16.0893	15.9194	16.0888	15.9854	16.768	16.694	16.3354	16.3279	16.9963	16.2895	16.5037	16.6519	16.4286	16.5311	15.3383	15.735	15.1355	15.7688	15.4148	16.0193	16.309	16.1993	15.8918	16.1851	1.4e-05	0.0071	O00410;O00410-3;H0Y8C6;O00410-2	Importin-5	IPO5	+	+	R+14_R+0;BDC_R+0;BDC_R+14	R+14_R+0;R+14_BDC
16.9876	16.9857	16.3002	16.5691	16.3048	16.1116	15.3078	15.8029	15.7983	15.358	16.9641	16.4307	15.7264	16.3454	16.5901	16.8059	15.8401	16.9328	17.0822	15.4023	14.8449	15.9264	15.6207	14.9528	15.6877	15.9616	15.2234	16.2604	15.3921	15.5913	0.041	0.0048	O00429;O00429-3;O00429-6;O00429-5;O00429-7	Dynamin-1-like protein	DNM1L	+	+	BDC_R+0	R+14_R+0;BDC_R+0
19.4554	20.09	19.5405	19.3515	19.6313	18.3054	18.2351	18.8485	18.8513	19.0915	18.7364	18.8932	19.0784	18.8025	19.3223	20.3834	22.5622	20.8697	20.9906	22.211	17.0994	19.0827	17.9589	18.8407	17.3084	18.3507	18.2287	18.2989	18.4011	18.0734	1.7e-05	0.0011	O00483	Cytochrome c oxidase subunit NDUFA4	NDUFA4	+	+	BDC_R+0;BDC_R+14	BDC_R+0;BDC_R+14
19.5874	19.2602	19.1617	19.2125	19.4578	19.4692	19.475	19.2715	19.4241	19.2466	20.0651	19.4432	19.6679	19.5937	19.7122	20.6096	20.8242	19.8255	20.0297	20.3148	18.8711	18.1778	19.1702	19.0736	18.802	19.3204	19.479	19.2136	19.3277	19.3305	3.8e-05	0.016	O00499-2;O00499-6;O00499;O00499-5;O00499-3;O00499-9;O00499-4;O00499-7;O00499-11;O00499-10;O00499-8	Myc box-dependent-interacting protein 1	BIN1	+	+	BDC_R+0;BDC_R+14	R+14_BDC;R+14_R+0
16.865	15.8118	16.381	16.7027	16.5978	16.2648	16.2863	16.5002	16.6167	16.2331	16.9289	16.9419	16.9695	17.1571	17.3659	16.4769	16.5225	16.8926	16.971	16.3168	15.8684	14.5281	15.2711	14.684	15.6648	16.146	16.1803	16.3944	16.6729	16.2436	0.00024	0.0038	O00505	Importin subunit alpha-4	KPNA3	+	+	R+14_R+0;BDC_R+0	R+14_R+0;R+14_BDC
16.5992	16.1569	15.8718	15.739	16.5239	14.4278	14.7278	NaN	14.2333	13.6146	16.1259	14.9166	15.2298	15.3962	16.0705	13.148	15.0349	14.7759	15.2388	16.3583	13.757	12.9841	12.9907	13.6387	12.741	15.8308	15.5313	15.8087	16.6257	16.551	0.00029	0.00024	O00748;O00748-4;O00748-2;O00748-5;J3QSC0	Cocaine esterase	CES2	+	+	BDC_R+0;R+14_R+0	R+14_R+0;BDC_R+0
20.6478	20.477	20.3472	20.3099	20.4286	21.2146	20.9845	21.0139	21.095	20.7029	21.8435	21.1594	21.1819	21.637	21.5012	20.7667	19.7935	19.9587	20.5839	20.1366	18.555	18.9109	19.4954	19.0635	19.0429	19.937	19.2661	19.8731	20.3948	19.7468	0.00093	3e-05	O00757	Fructose-1,6-bisphosphatase isozyme 2	FBP2	+	+	R+14_R+0;BDC_R+0	R+0_BDC;R+14_BDC;R+14_R+0
22.5605	22.3893	22.5197	22.7305	22.3716	21.9749	22.111	21.9184	22.0695	21.4463	22.2656	22.0244	22.1335	21.8874	22.2802	22.2465	22.4437	22.255	22.1112	22.5362	21.8369	21.5448	21.7385	21.6687	21.9948	22.2703	22.029	22.1908	22.0961	22.0424	0.00025	0.0014	O14558;A0A1X7SC65;K7EP04	Heat shock protein beta-6	HSPB6	+	+	R+14_R+0;BDC_R+0	BDC_R+0;BDC_R+14
19.4692	19.2779	19.8763	19.7757	19.0768	18.9264	19.0367	18.9765	18.9126	19.0092	19.1547	19.0117	19.0469	18.9342	18.8274	19.2116	20.0182	20.495	20.4388	19.6655	18.1192	17.4738	17.9728	18.1242	17.8953	18.636	17.9975	18.6914	18.6981	18.6351	7.8e-06	0.0027	O14561;H3BNK3	Acyl carrier protein, mitochondrial;Acyl carrier protein	NDUFAB1	+	+	BDC_R+0;BDC_R+14	BDC_R+0;BDC_R+14
NaN	NaN	NaN	13.747	NaN	13.2701	NaN	13.0715	13.2109	13.2216	14.0566	NaN	NaN	13.8764	13.9047	13.4995	NaN	12.5684	NaN	13.3916	NaN	14.3697	13.8673	NaN	13.5793	NaN	NaN	NaN	14.5269	14.5164	0.035	0.00011	O14874;O14874-2;O14874-3;H3BTL2;H3BS02	[3-methyl-2-oxobutanoate dehydrogenase [lipoamide]] kinase, mitochondrial	BCKDK	+	+	R+14_BDC	R+0_BDC
16.5965	NaN	NaN	17.1043	17.0788	17.7251	NaN	18.432	18.1165	NaN	17.3736	17.419	NaN	17.904	17.56	NaN	NaN	NaN	NaN	14.9428	NaN	15.8804	16.0443	15.7442	15.6487	17.5095	NaN	17.4729	17.569	NaN	1.6e-05	0.0053	O14920;A0A499FJS7;O14920-4;O14920-2;G3V105;E5RGW5	Inhibitor of nuclear factor kappa-B kinase subunit beta	IKBKB	+	+	R+0_BDC	R+0_BDC
19.4392	19.5598	19.3864	19.4858	19.4551	19.1877	19.1805	19.7916	19.4523	19.2384	18.3882	18.4721	18.4424	18.5364	18.4724	19.8604	19.6251	19.6733	19.9496	19.5881	18.4768	18.2384	18.6203	18.8694	18.7203	18.9202	18.4817	18.7947	18.8605	18.9139	1.7e-06	4.9e-07	O14958;O14958-2	Calsequestrin-2	CASQ2	+	+	BDC_R+0;BDC_R+14	R+0_R+14;BDC_R+14
20.4664	20.6728	20.8065	20.5417	20.2717	21.1481	21.1982	21.1929	21.3245	21.1565	21.5954	21.5871	21.5954	21.4614	21.3383	20.7339	20.3553	20.3902	20.3667	20.5925	19.4838	19.6581	19.2523	19.2138	19.1678	20.1122	20.2739	20.4054	20.3572	20.1134	6e-07	5.1e-07	O14983-2;O14983;O14983-3	Sarcoplasmic/endoplasmic reticulum calcium ATPase 1	ATP2A1	+	+	R+14_R+0;BDC_R+0	R+0_BDC;R+14_BDC;R+14_R+0
17.4605	18.2501	17.2615	17.9415	17.0105	19.5846	18.0679	19.3754	18.3922	19.0175	18.6293	18.868	18.7548	18.6676	17.4769	15.3435	NaN	15.1009	16.2761	15.2626	17.1093	17.3149	17.3116	17.2508	17.1646	17.0033	16.6604	16.4636	16.4737	16.3812	2.2e-05	0.011	O15047	Histone-lysine N-methyltransferase SETD1A	SETD1A	+	+	R+14_BDC;R+0_BDC;R+0_R+14	R+0_BDC
18.6121	18.7431	18.5482	18.5948	18.8463	19.1473	19.2223	19.1401	19.3162	19.3503	18.0166	18.0112	17.9909	18.031	18.2954	17.5231	17.3507	17.0984	17.0874	17.5537	18.2397	17.7883	18.0298	18.3009	17.8625	18.2575	17.7571	18.2947	18.3705	18.2733	0.00015	8.8e-09	O15061	Synemin	SYNM	+	+	R+0_BDC;R+14_BDC	BDC_R+14;R+0_R+14;R+0_BDC
16.0288	15.7811	15.4987	16.0161	15.6979	15.913	15.4146	16.0359	15.9191	15.9015	17.6621	17.0813	17.2242	17.3131	17.6615	16.1422	16.9505	16.6263	16.5887	16.6568	16.2597	15.7856	15.828	15.9899	16.2603	16.4614	16.3669	16.3588	16.4388	16.1008	0.0068	2.6e-07	O15144	Actin-related protein 2/3 complex subunit 2	ARPC2	+	+	BDC_R+0	R+14_BDC;R+14_R+0
15.9767	15.2429	16.4053	15.2378	16.0688	NaN	NaN	12.8702	NaN	14.6691	16.129	15.4543	15.9796	15.4474	16.4563	17.6072	17.0564	17.3793	17.0571	17.5618	14.022	15.266	14.1897	14.2476	NaN	15.3569	16.8745	16.3175	15.8882	16.6259	1.1e-05	0.0065	O15173;O15173-2	Membrane-associated progesterone receptor component 2	PGRMC2	+	+	R+14_R+0;BDC_R+0;BDC_R+14	BDC_R+0;R+14_R+0
15.6385	15.8325	15.8745	15.9141	15.7095	15.7107	15.7046	15.8823	15.8289	14.7647	16.9634	16.0914	16.0117	16.4232	16.3074	16.5334	15.9953	16.8174	16.2362	15.9303	15.6137	14.9982	15.4479	15.3221	15.6215	16.9442	16.4211	15.2512	15.7866	16.7716	0.021	0.011	O15212	Prefoldin subunit 6	PFDN6	+	+	R+14_R+0;BDC_R+0	R+14_R+0
17.5177	17.574	17.608	17.1069	17.5057	16.8654	17.1172	16.8927	17.2299	16.1706	17.1469	16.8959	16.7005	16.6158	17.5828	16.1709	15.5124	15.7299	15.9694	16.0528	17.2175	16.9803	17.2068	17.2798	17.0897	14.9598	15.2613	15.0777	15.086	14.923	1.9e-09	0.041	O15273;J3KT40	Telethonin	TCAP	+	+	BDC_R+14;R+0_R+14;R+0_BDC	BDC_R+0
13.2938	13.2622	12.9686	NaN	NaN	12.6755	13.0687	NaN	12.4267	12.0199	14.6148	13.5828	13.9252	13.9549	14.1582	11.8616	12.6712	NaN	12.8851	13.5605	NaN	NaN	14.2146	13.7679	14.61	NaN	NaN	NaN	NaN	NaN	0.025	0.00061	O43149	Zinc finger ZZ-type and EF-hand domain-containing protein 1	ZZEF1	+	+	R+0_BDC	R+14_R+0;R+14_BDC
18.9146	19.2271	19.3156	19.3128	18.9479	18.1415	19.2699	18.2028	18.186	18.4679	19.1276	19.7154	18.7035	19.5676	18.9487	20.2496	19.6177	19.9075	19.9603	19.8258	18.8468	19.0209	19.1342	19.1151	18.6658	19.3642	19.5187	19.2318	19.903	19.2812	0.00013	0.016	O43181	NADH dehydrogenase [ubiquinone] iron-sulfur protein 4, mitochondrial	NDUFS4	+	+	R+14_R+0;BDC_R+0;BDC_R+14	BDC_R+0;R+14_R+0
16.4712	15.8482	16.3394	16.6117	17.1264	17.0555	17.2115	17.1964	16.8958	16.604	16.9305	16.9874	17.128	17.2104	16.9538	16.1837	15.3926	15.1712	15.2091	15.6818	16.7984	16.1278	16.711	16.8498	15.9796	16.7058	16.9633	16.8245	17.0426	17.0885	0.00012	0.026	O43242;O43242-2	26S proteasome non-ATPase regulatory subunit 3	PSMD3	+	+	R+0_BDC;R+14_BDC	R+14_BDC
15.8523	13.9454	13.8443	14.5492	14.4773	12.3633	NaN	11.2195	NaN	13.8542	11.5931	11.8086	11.9458	10.9794	NaN	15.7711	14.6433	16.0145	15.4973	14.7634	NaN	NaN	NaN	12.8503	NaN	12.8837	14.2194	13.6056	12.9636	14.1246	0.0019	0.0017	O43396;K7ER96	Thioredoxin-like protein 1	TXNL1	+	+	BDC_R+0	BDC_R+14;BDC_R+0
19.7458	19.1197	19.0903	19.4877	18.9978	18.9819	18.5856	18.7623	19.464	15.8061	18.1802	16.801	16.2595	17.0067	18.8192	15.4718	16.5003	16.3728	16.7017	16.9496	16.8505	20.3625	18.0455	17.0593	18.1714	20.2536	19.4879	19.4542	19.6405	19.2134	0.00041	0.047	O43491;O43491-3;E9PII3;O43491-2;A0A2R8Y5B3	Band 4.1-like protein 2	EPB41L2	+	+	R+0_BDC;R+14_BDC	BDC_R+14
13.0794	14.2006	13.7007	13.1119	12.7151	13.4571	NaN	11.8726	12.546	12.9606	13.1434	15.0639	14.3416	14.4317	14.8814	16.1815	15.2728	15.3808	14.7618	16.0949	14.0438	14.6373	13.969	13.8161	13.5971	15.4045	16.5061	15.4186	14.4834	15.3202	0.0022	0.011	O43504;R4GMU8;E9PLX3;A0A0C4DGV4	Ragulator complex protein LAMTOR5	LAMTOR5	+	+	R+14_R+0;BDC_R+0	R+14_R+0
16.1248	16.1066	16.2544	16.6769	15.7669	14.9978	14.3712	15.1116	12.4716	14.0352	14.8331	16.0954	15.9718	15.8975	15.8165	17.0907	16.5661	16.7728	16.3236	17.1292	15.2034	13.5984	15.3393	15.4654	14.674	16.7161	17.1195	15.7119	15.9221	16.3249	0.00057	0.002	O43615;M0QXU7	Mitochondrial import inner membrane translocase subunit TIM44	TIMM44	+	+	R+14_R+0;BDC_R+0	R+14_R+0;BDC_R+0
16.508	16.1379	16.3612	15.9732	16.5995	15.4451	15.6466	15.5342	15.76	14.8247	17.8776	17.7572	17.6291	17.6793	17.7412	16.8001	17.3276	17.4531	17.687	17.0992	18.5794	18.5699	18.6848	18.6343	18.6777	18.1329	18.2001	17.9652	17.676	17.9127	3.4e-06	4.1e-08	O43707;O43707-2;F5GXS2;O43707-3	Alpha-actinin-4	ACTN4	+	+	R+14_BDC;R+0_BDC;R+0_R+14	BDC_R+0;R+14_R+0;R+14_BDC
13.8093	14.4952	14.8766	13.6933	14.26	13.1731	13.1415	13.2986	13.7667	13.8026	13.7293	15.3976	15.2393	14.811	15.2683	12.7333	NaN	12.6562	12.5884	NaN	NaN	11.7759	NaN	12.8189	NaN	15.991	14.6662	15.3764	14.8786	15.1482	0.00015	0.003	O43719	HIV Tat-specific factor 1	HTATSF1	+	+	R+14_R+0;R+14_BDC	R+14_R+0
13.9065	13.2285	14.1997	13.0427	14.1745	14.0258	14.2079	13.4177	14.2382	12.9233	15.1394	15.1112	15.226	14.7537	14.9624	11.4003	12.2604	11.658	NaN	NaN	13.1557	13.031	14.3807	13.1134	13.6788	13.6901	12.9035	13.3295	13.3966	13.3704	0.00087	0.001	O43747;O43747-2	AP-1 complex subunit gamma-1	AP1G1	+	+	R+14_BDC;R+0_BDC	R+14_BDC;R+14_R+0
15.7768	15.9577	15.9355	15.772	15.8266	15.5168	15.6208	15.9339	16.0296	15.6136	16.331	16.0395	16.1042	16.4548	16.3596	16.2518	15.7037	15.7902	15.7561	16.3916	12.8714	13.8788	15.4009	14.8461	15.121	16.0583	16.4723	16.215	16.2529	15.7138	0.0022	0.0012	O43765;K7EMD6	Small glutamine-rich tetratricopeptide repeat-containing protein alpha	SGTA	+	+	BDC_R+0;R+14_R+0	R+14_R+0;R+14_BDC
15.6008	14.6854	15.722	15.0313	14.565	NaN	NaN	13.7157	NaN	NaN	16.3569	16.9244	16.912	17.0118	16.5867	15.3471	15.2663	NaN	15.3838	15.7298	15.8812	16.4251	16.6516	16.7824	16.5954	16.1332	15.4281	16.3423	16.4696	16.2022	0.0029	0.00027	O43815;O43815-2	Striatin	STRN	+	+	R+14_BDC;R+0_BDC	R+0_BDC
17.3847	17.4053	17.0658	17.2443	17.4183	17.0757	17.2788	17.2702	17.3875	16.6267	17.8642	17.7132	17.7568	17.5847	17.9032	18.0138	18.0509	17.0745	17.9379	17.4397	15.1155	14.8204	15.5999	15.2916	15.0872	17.6893	17.8956	17.6076	17.632	17.8191	1.6e-08	0.0012	O43852;O43852-3;O43852-5;O43852-6;O43852-10;O43852-13;O43852-14;O43852-9;O43852-11	Calumenin	CALU	+	+	BDC_R+0;R+14_R+0	R+14_R+0;R+14_BDC
17.3839	17.1307	17.9239	17.2504	16.7858	17.0402	16.5114	16.7267	16.8032	15.8063	15.5598	16.6348	15.8742	15.9089	15.5633	18.4323	16.2373	18.0071	18.0094	17.5921	16.8219	16.4113	16.793	16.796	16.1923	17.5775	16.5486	17.582	17.0339	17.8363	0.045	0.0012	O43920	NADH dehydrogenase [ubiquinone] iron-sulfur protein 5	NDUFS5	+	+	BDC_R+0	BDC_R+14
13.7874	14.453	14.4626	14.6634	14.0628	15.0537	14.8693	15.4204	14.7861	14.949	14.5747	15.343	15.4835	15.645	15.2141	12.9701	NaN	NaN	NaN	13.7981	14.9912	15.4509	14.8722	14.581	15.1709	14.5085	14.089	14.204	14.3286	14.2233	0.00042	0.0021	O60256;O60256-4;O60256-2;I3L0S1;E7EPA1;O60256-3	Phosphoribosyl pyrophosphate synthase-associated protein 2	PRPSAP2	+	+	R+14_BDC;R+0_BDC;R+0_R+14	R+0_BDC;R+14_BDC
17.7961	17.8226	17.655	17.7187	17.803	18.0271	17.7777	17.8999	18.0807	17.021	19.9481	18.9838	18.4263	18.7475	18.4761	16.285	17.5188	17.8506	15.1736	18.3809	15.1897	16.7153	15.1671	17.4494	16.6854	19.2101	17.6828	18.792	18.8524	18.9667	0.0071	0.0015	O60271-2;A0A087X2D8;O60271-4;O60271-5;O60271-9	C-Jun-amino-terminal kinase-interacting protein 4	SPAG9	+	+	R+14_R+0	R+14_BDC;R+14_R+0
17.7314	17.5534	17.2062	17.5641	17.5338	16.946	16.8776	16.5635	16.9294	16.4843	17.4592	16.892	16.8354	17.0048	17.2066	16.1871	15.7641	16.5634	15.9402	16.2532	16.6848	16.0883	16.3504	16.4956	16.294	16.9607	16.6145	16.6355	16.8537	16.9284	0.0031	0.00063	O60313-2;O60313-10;O60313-9;O60313;E5KLJ9;O60313-11;O60313-13;C9JMB8;A0A2R8YDM2;A0A2R8YE78;A0A2R8Y3X5;A0A2R8YFD1;A0A2R8YGE5	Dynamin-like 120 kDa protein, mitochondrial;Dynamin-like 120 kDa protein, form S1	OPA1	+	+	R+14_BDC;R+14_R+0	BDC_R+0;BDC_R+14
NaN	15.982	15.7936	NaN	15.3796	NaN	16.0929	16.1013	NaN	16.5307	NaN	15.1672	15.2838	15.3523	NaN	NaN	15.7426	NaN	NaN	15.8678	NaN	16.2301	NaN	NaN	NaN	NaN	NaN	14.9695	NaN	14.6811	0.025	0.0068	O60443;C9JSR4;O60443-3	Non-syndromic hearing impairment protein 5	DFNA5	+	+	BDC_R+0	R+0_R+14
14.4876	15.5112	14.7924	14.0411	NaN	13.1403	14.5124	14.9565	NaN	13.5438	15.2456	15.5205	15.561	15.0723	14.9283	NaN	NaN	NaN	NaN	NaN	16.63	NaN	16.6914	16.5923	16.6655	14.3326	NaN	14.4916	15.0393	14.3173	1.8e-05	0.037	O60502-2;O60502-4;O60502;O60502-3	Protein O-GlcNAcase	MGEA5	+	+	BDC_R+0	R+14_R+0
16.4128	NaN	16.3469	16.0109	15.9584	17.1191	17.4171	16.8231	16.7939	16.8287	16.7722	16.4667	NaN	16.8762	16.4191	15.1977	NaN	NaN	14.7208	NaN	16.1623	16.6651	NaN	16.0728	15.9511	16.1408	NaN	15.7122	16.2514	15.6119	0.0076	0.0021	O60518	Ran-binding protein 6	RANBP6	+	+	R+14_BDC;R+0_BDC	R+0_BDC
19.9353	20.1033	20.2588	20.0084	20.1657	20.6059	20.6074	20.6743	20.5776	20.6915	20.0617	19.9436	20.0817	20.0528	19.9066	20.311	19.6314	20.469	20.1868	20.5167	20.7934	20.4251	20.7647	20.7857	20.7296	19.9422	20.5657	20.5499	20.3069	20.155	0.037	2.7e-07	O60662;O60662-2	Kelch-like protein 41	KLHL41	+	+	R+0_BDC	R+0_R+14;R+0_BDC
17.7906	17.8397	17.3485	17.4892	17.7785	17.9638	17.3196	17.8028	17.4363	17.4642	18.3142	18.3363	18.0612	18.0318	18.4089	19.0913	18.7105	18.576	18.7971	18.7554	16.1762	15.6819	15.475	15.9296	15.6162	18.2783	18.7112	18.0673	18.1855	18.3716	2.9e-10	0.0013	O60664-4;O60664;O60664-3;K7ERZ3	Perilipin-3	PLIN3	+	+	R+14_R+0;BDC_R+0;BDC_R+14	R+14_R+0;R+14_BDC
20.7043	21.2656	20.5483	20.6579	20.9949	20.9338	21.3117	21.6219	21.3022	21.3883	21.083	21.2633	21.2455	20.9625	21.431	21.2154	20.5822	20.7525	20.8031	20.9783	22.0647	22.3631	22.0036	22.049	21.6354	21.0308	21.71	20.862	21.1661	21.5403	0.00013	0.024	P62807;P57053;O60814;U3KQK0;Q99880;Q99879;Q99877;Q93079;Q5QNW6;P58876;Q5QNW6-2;Q96A08	Histone H2B type 1-C/E/F/G/I;Histone H2B type F-S;Histone H2B type 1-K;Histone H2B;Histone H2B type 1-L;Histone H2B type 1-M;Histone H2B type 1-N;Histone H2B type 1-H;Histone H2B type 2-F;Histone H2B type 1-D;Histone H2B type 1-A	HIST1H2BC;H2BFS;HIST1H2BK;HIST1H2BN;HIST1H2BL;HIST1H2BM;HIST1H2BH;HIST2H2BF;HIST1H2BD;HIST1H2BA	+	+	R+0_BDC;R+0_R+14	R+0_BDC
17.6514	17.3785	17.8933	17.7395	17.9984	16.7675	16.4428	17.8733	17.5532	16.9898	17.8353	18.3318	17.5585	18.0162	18.2208	16.032	17.4717	16.8754	16.6038	16.4308	17.7083	17.5827	18.1893	17.9228	17.6695	17.2473	17.1641	17.3417	17.4374	17.2817	0.00087	0.015	O75083;O75083-3	WD repeat-containing protein 1	WDR1	+	+	R+14_BDC;R+0_BDC	R+14_R+0
21.3138	20.6076	20.2273	20.2943	21.3332	18.8724	18.1863	18.1381	18.4118	18.0091	20.393	19.4109	18.4449	19.5601	20.2698	17.3679	16.7225	17.4562	17.247	17.9715	19.5039	19.2049	20.9485	20.2781	19.7634	19.5994	17.8115	19.2681	19.5844	19.5914	0.00013	0.0001	O75112-6	LIM domain-binding protein 3	LDB3	+	+	R+14_BDC;R+0_BDC	R+14_R+0;BDC_R+0;BDC_R+14
18.512	17.7654	16.9651	18.2049	17.3361	14.0352	15.4414	15.9934	15.7098	15.2615	18.3098	15.5839	15.2454	16.6516	18.1033	17.7162	17.3818	17.2182	NaN	17.4946	15.5689	14.9152	16.0704	15.5811	16.3765	16.235	15.7725	17.4529	16.7118	17.2084	0.0019	0.0065	O75116;E9PF63	Rho-associated protein kinase 2	ROCK2	+	+	R+14_R+0;BDC_R+0	BDC_R+0
18.362	18.355	18.5632	18.2964	18.6719	18.4863	17.9092	17.7237	18.2054	18.3323	18.6661	18.3854	18.2863	18.6926	18.5414	17.5661	17.6278	17.3194	17.6099	17.3795	18.4077	17.5743	18.0108	17.9478	18.2026	18.7471	18.2088	18.6174	18.644	18.5237	4.5e-05	0.044	O75155;O75155-2	Cullin-associated NEDD8-dissociated protein 2	CAND2	+	+	R+0_BDC;R+14_BDC;R+14_R+0	R+14_R+0
19.9081	19.7182	19.9174	19.9266	19.867	19.1813	19.1404	19.3234	19.4593	19.2869	19.8386	19.8218	20.0158	19.5903	19.9161	20.3144	19.9528	19.4849	19.552	20.2724	18.1764	17.8284	18.0394	18.2079	17.5747	19.8238	19.738	20.0246	20.0507	20.0181	1.2e-07	1.1e-05	O75208;H3BNT2;H3BSJ5;H3BRC0;H3BPC6	Ubiquinone biosynthesis protein COQ9, mitochondrial	COQ9	+	+	BDC_R+0;R+14_R+0	R+14_R+0;BDC_R+0
18.6625	18.5956	17.6598	18.319	18.3641	17.4238	17.2148	17.2925	17.5046	17.1013	17.939	17.8589	17.7925	18.0731	17.8847	19.0401	19.4399	19.096	19.7031	18.8805	16.7304	17.4663	16.6489	16.5451	16.598	17.5032	17.9735	17.6057	17.5556	18.0908	2.6e-07	0.00015	O75306;O75306-2	NADH dehydrogenase [ubiquinone] iron-sulfur protein 2, mitochondrial	NDUFS2	+	+	R+14_R+0;BDC_R+0;BDC_R+14	R+14_R+0;BDC_R+0
16.8866	16.9947	16.8957	16.5798	16.9154	16.7909	16.8484	16.5176	16.7586	16.4153	16.4432	16.3838	16.7893	16.3381	16.2624	16.3849	15.8889	14.9128	15.7211	15.254	19.0184	18.0909	18.5436	18.5456	18.706	17.1868	17.3717	17.2012	16.5478	17.241	5.5e-07	0.014	O75367-3;O75367;O75367-2;B4DJC3	Core histone macro-H2A.1;Histone H2A	H2AFY	+	+	R+14_BDC;R+0_BDC;R+0_R+14	BDC_R+14
14.2082	14.1515	13.9049	14.2958	14.2681	15.0887	15.2431	14.7255	14.7932	14.3414	15.5307	15.0107	15.3247	15.0577	15.1912	14.9259	14.2376	13.9216	14.1558	14.5169	18.419	17.9924	16.6259	17.0144	17.9616	16.1537	16.383	16.2788	15.8087	16.3863	1.2e-06	8.7e-05	O75368	SH3 domain-binding glutamic acid-rich-like protein	SH3BGRL	+	+	R+14_BDC;R+0_BDC;R+0_R+14	R+0_BDC;R+14_BDC
15.7438	16.5337	15.6277	15.0251	16.0917	13.5033	14.4053	13.5365	13.8153	14.4922	18.1933	17.4452	17.9395	17.3818	17.6548	17.1246	15.7002	16.7251	15.8778	16.8105	18.3791	17.9136	18.1678	18.5025	18.2168	17.6298	17.1045	17.0241	17.4783	17.5387	7.2e-05	1e-07	O75369-8;O75369-2;O75369-9;O75369;O75369-6;O75369-3;E7EN95;O75369-7;O75369-5;O75369-4	Filamin-B	FLNB	+	+	R+14_BDC;R+0_BDC;R+0_R+14	BDC_R+0;R+14_R+0;R+14_BDC
19.8862	20.583	19.5635	20.1039	19.9151	18.7479	18.6292	19.2573	18.9753	18.4395	19.5507	18.9764	18.8018	18.8492	19.3841	18.5231	16.9057	17.1524	17.4065	17.9087	17.7544	17.08	17.7267	17.5435	17.2779	18.4726	18.0378	18.4419	18.5805	18.4377	0.0098	0.00035	O75380;D6RBT3	NADH dehydrogenase [ubiquinone] iron-sulfur protein 6, mitochondrial	NDUFS6	+	+	R+14_R+0;R+14_BDC	BDC_R+0;BDC_R+14
17.5828	16.6327	15.9079	16.6427	16.7383	17.8042	17.1983	17.3754	18.0435	18.878	16.8168	14.2782	16.2097	15.4077	15.2467	16.7694	NaN	16.15	NaN	16.7829	20.1069	NaN	21.1732	20.0058	20.1525	17.0815	19.5945	16.597	17.5229	17.9059	0.00055	0.0018	O75461-2;O75461-3;O75461	Transcription factor E2F6	E2F6	+	+	R+0_BDC;R+0_R+14	R+0_R+14
18.6676	18.2898	18.7913	19.0844	18.355	18.337	17.7986	17.8729	18.408	18.2525	18.4767	18.229	18.5563	18.5724	18.932	19.5867	19.1448	19.5966	19.4422	19.7005	17.9471	17.6561	18.1345	18.2274	18.463	18.8224	18.5516	18.4491	18.3115	18.3693	3e-06	0.037	O75489	NADH dehydrogenase [ubiquinone] iron-sulfur protein 3, mitochondrial	NDUFS3	+	+	R+14_R+0;BDC_R+0;BDC_R+14	BDC_R+0
16.566	17.0415	16.6303	17.0489	17.1534	17.3028	17.1401	16.8986	16.9492	15.8099	16.1505	16.3858	15.3718	15.5789	16.087	15.1812	16.62	14.0592	14.5154	14.1003	17.1934	16.1659	17.2517	17.0085	17.2191	16.7608	16.872	16.8835	17.0985	16.4495	0.00067	0.0079	O75569;O75569-3;O75569-2;G5E9Q4;F8WEG8;C9JMM3	Interferon-inducible double-stranded RNA-dependent protein kinase activator A	PRKRA	+	+	R+14_BDC;R+0_BDC	R+0_R+14;BDC_R+14
17.6545	16.8747	17.1981	NaN	17.2498	16.2259	16.2076	16.6697	NaN	15.6466	NaN	17.1272	17.1906	17.0535	17.1834	NaN	NaN	NaN	NaN	NaN	NaN	14.5239	NaN	NaN	14.9616	15.4622	NaN	15.6643	15.6332	15.4046	0.0083	0.0016	O75781;A0A087WTK8;O75781-2	Paralemmin-1	PALM	+	+	R+0_BDC	R+14_R+0;BDC_R+0
15.499	15.654	15.4309	15.4664	15.7102	15.3595	15.4102	15.3826	15.4331	14.8187	15.6876	15.7954	15.7066	15.5111	15.4109	13.6688	NaN	NaN	12.6895	12.6765	15.2124	15.4524	15.0306	15.2409	15.0006	15.7796	14.8899	14.9147	15.2789	15.6308	1.7e-05	0.034	O75884	Putative hydrolase RBBP9	RBBP9	+	+	R+0_BDC;R+14_BDC	R+14_R+0
17.1926	17.5853	17.3939	17.0859	17.1407	17.0009	16.8129	17.0095	17.2106	17.2477	17.4522	17.7252	17.6573	17.2814	17.4429	17.478	17.0293	16.7807	16.838	17.2973	16.9845	16.7991	17.4223	17.4573	17.4073	17.6834	17.3499	17.8367	17.7627	17.6729	0.013	0.0083	O75923;O75923-14;O75923-4;O75923-10;O75923-2;O75923-8;O75923-3;O75923-9;O75923-6;O75923-12;O75923-5;O75923-11;O75923-7;O75923-13;O75923-15	Dysferlin	DYSF	+	+	R+14_BDC	R+14_R+0
14.1636	NaN	13.8004	NaN	13.367	NaN	13.6674	13.6154	13.9022	NaN	14.4209	15.4438	16.0351	14.5146	15.4971	NaN	NaN	NaN	NaN	NaN	16.4316	16.6619	16.4829	16.3646	16.6806	16.0235	15.4471	15.5503	15.4137	15.4558	8.5e-05	0.0071	O75940	Survival of motor neuron-related-splicing factor 30	SMNDC1	+	+	BDC_R+0	R+14_R+0;R+14_BDC
19.5584	19.5418	19.8779	19.4753	19.6238	18.3855	18.1937	18.727	18.764	18.8813	19.7069	19.6339	19.593	19.4217	19.7028	20.173	18.2057	20.6988	20.5775	20.9935	18.5227	17.8613	18.0322	18.5598	18.4708	19.2982	19.2943	19.3787	19.3367	19.5762	0.0034	3.3e-06	O75947;O75947-2	ATP synthase subunit d, mitochondrial	ATP5H	+	+	BDC_R+0	R+14_R+0;BDC_R+0
14.7533	15.117	14.8062	14.5007	14.3618	14.0149	14.2533	14.8096	14.4826	14.7782	15.0474	15.6482	15.2161	15.5183	14.925	15.8928	NaN	NaN	14.7189	NaN	14.1147	13.6316	14.14	13.8025	14.1845	15.0106	14.1293	14.9033	14.2208	14.8884	0.012	0.0048	O75955;O75955-2;A0A140T9R1;A0A140T9W4;A2AB10	Flotillin-1	FLOT1	+	+	BDC_R+0	R+14_R+0;R+14_BDC
16.3102	15.9815	16.2383	16.1157	16.225	16.0363	16.1228	16.2424	15.9232	16.3232	17.1624	17.0591	17.0291	16.8805	16.746	14.7926	14.7453	15.0441	15.1285	14.8704	14.2056	14.4236	14.4587	13.9712	14.5175	16.3434	15.9979	16.4828	16.6158	16.4404	8.3e-09	1.6e-06	O94760;B4DYP1;O94760-2	N(G),N(G)-dimethylarginine dimethylaminohydrolase 1	DDAH1	+	+	BDC_R+0;R+14_R+0;R+14_BDC	R+14_R+0;R+14_BDC
17.4432	17.2389	16.9417	17.8982	17.206	16.6163	17.1339	16.9345	17.0589	16.9276	17.2786	17.6598	17.9652	17.6662	17.5927	17.7488	18.5393	18.9047	18.7609	18.3374	17.7089	16.7932	18.2488	18.0407	17.9172	17.9638	17.9113	17.3958	17.3479	16.8809	0.024	0.0058	O95292	Vesicle-associated membrane protein-associated protein B/C	VAPB	+	+	BDC_R+14	R+14_R+0
18.0861	18.2534	18.5806	18.7861	18.44	18.1787	17.8123	16.9076	18.1199	18.7484	18.8434	18.7669	18.7554	18.6731	18.7306	18.9285	17.985	17.8923	17.9824	18.4222	15.6423	16.8148	16.8157	17.042	16.6979	18.4002	17.775	18.1537	18.0322	18.4302	8.6e-05	0.034	O95298;E9PM14;A0A087WUM3;O95298-2;E9PQ53	NADH dehydrogenase [ubiquinone] 1 subunit C2;NADH dehydrogenase [ubiquinone] 1 subunit C2, isoform 2	NDUFC2;KCTD14;NDUFC2-KCTD14	+	+	R+14_R+0;BDC_R+0	R+14_R+0
18.0119	17.1057	17.3195	17.5747	17.7841	17.8397	17.3169	17.2839	17.5359	17.5959	17.9427	17.8839	18.2946	17.7142	18.1238	17.3875	16.3267	16.4021	16.6527	16.6061	16.2315	16.9332	15.8999	15.8544	15.8004	17.3663	16.7961	17.3074	17.2497	16.7775	0.0092	0.035	O95347;O95347-2	Structural maintenance of chromosomes protein 2	SMC2	+	+	R+14_R+0	R+14_R+0
16.0478	16.1959	16.0802	15.9555	16.569	14.1107	15.6177	15.8078	15.5391	15.0758	16.7454	17.0832	16.691	16.5569	16.4031	13.0014	12.7873	NaN	NaN	12.1658	NaN	14.3391	15.5665	15.1916	13.9402	15.7536	15.446	15.5176	15.3326	15.6488	7.3e-05	0.0007	O95359;O95359-3;E7EMZ9;E9PBC6	Transforming acidic coiled-coil-containing protein 2	TACC2	+	+	R+0_BDC;R+14_BDC	BDC_R+0;R+14_R+0
17.7586	18.1832	17.7841	18.4078	18.0185	18.0362	18.3287	18.4658	18.1856	17.847	17.1702	17.0157	17.1653	16.8978	17.0838	13.2712	15.1931	15.6743	15.6989	16.1864	16.9842	16.7989	17.6227	17.1551	17.0505	17.8522	17.6917	17.7074	17.6922	17.8078	0.00019	7.4e-06	O95425-4;O95425;O95425-3;O95425-2	Supervillin	SVIL	+	+	R+0_BDC;R+14_BDC	BDC_R+14;R+0_R+14
NaN	15.2309	NaN	NaN	NaN	15.1847	15.064	15.5565	15.6691	NaN	13.6216	NaN	NaN	14.3805	NaN	NaN	NaN	NaN	NaN	NaN	15.4583	16.8202	15.5168	16.7199	16.5315	NaN	NaN	NaN	15.3	13.0672	0.047	0.013	O95466;O95466-2;O95466-3;K7EMY8;K7ERL1;K7EJE6;K7EK60	Formin-like protein 1	FMNL1	+	+	BDC_R+0	BDC_R+0
16.4492	16.7801	16.8386	17.1848	16.3506	16.6558	16.3149	16.084	16.4274	16.1646	16.9366	16.7862	16.6551	16.5883	16.7153	16.2818	16.5287	16.8924	16.5218	16.6942	14.0738	NaN	14.4985	15.8066	13.7176	16.4443	15.9599	16.052	15.97	15.9999	0.00026	0.036	O95573	Long-chain-fatty-acid--CoA ligase 3	ACSL3	+	+	R+14_R+0;BDC_R+0
15.3217	16.1658	15.2699	14.9941	15.5833	16.2016	16.1044	16.4173	15.9906	16.5372	15.308	16.0153	16.1501	16.4298	15.8073	16.6611	16.1548	16.2585	16.1085	16.378	14.7153	14.1908	15.503	15.0524	14.7175	16.3934	16.1028	15.8744	16.4012	16.4235	2e-05	0.02	O95747;C9JIG9	Serine/threonine-protein kinase OSR1	OXSR1	+	+	R+14_R+0;BDC_R+0	R+0_BDC
20.0434	20.0328	19.6502	19.3419	19.8803	18.5177	19.2534	18.5408	18.7484	18.8248	19.5396	19.0611	19.2631	19.5316	19.2741	17.7796	17.8972	18.3039	18.2704	17.9612	18.8379	18.4647	18.338	18.7831	19.0695	19.2741	19.1983	19.0783	19.0088	19.2254	1.9e-05	0.00026	O95817;C9JFK9	BAG family molecular chaperone regulator 3	BAG3	+	+	R+0_BDC;R+14_BDC;R+14_R+0	R+14_R+0;BDC_R+0;BDC_R+14
15.5957	16.8746	17.3074	17.249	16.2424	13.9272	15.4021	15.5894	15.2746	14.9792	15.895	16.3134	16.7593	16.2498	15.3692	15.7385	14.7871	15.7597	15.405	15.4112	15.1075	13.7464	14.777	14.9726	15.2232	16.4103	15.7704	16.4389	16.2582	16.2172	0.00079	0.0055	O95822-2;O95822	Malonyl-CoA decarboxylase, mitochondrial	MLYCD	+	+	R+14_R+0;R+14_BDC	R+14_R+0;BDC_R+0
18.4962	18.1532	18.5307	18.5082	18.1731	18.4633	18.4698	18.1718	18.3376	18.6054	19.0875	18.85	18.8324	18.6024	18.6348	18.9835	18.5806	18.5194	18.5302	18.4588	17.8341	17.7187	17.5873	17.7592	17.2549	18.5016	18.4735	18.737	18.7202	18.5796	3.4e-06	0.0053	O95831;O95831-3;O95831-2;E9PMA0	Apoptosis-inducing factor 1, mitochondrial	AIFM1	+	+	R+14_R+0;BDC_R+0	R+14_BDC;R+14_R+0
19.3618	19.2861	19.5083	19.5689	19.5016	18.2463	18.319	18.8823	18.6904	18.4441	19.3485	19.788	20.1942	19.6768	19.32	19.722	18.7655	19.1002	19.0289	19.41	18.2714	18.1178	18.3168	18.6114	18.1113	18.8609	19.1641	19.2457	19.3467	18.7454	0.00052	4.2e-05	P00156	Cytochrome b	MT-CYB	+	+	R+14_R+0;BDC_R+0	BDC_R+0;R+14_R+0
16.8405	17.1532	16.8135	17.6648	17.1561	19.0358	17.9901	18.1082	18.3731	18.6514	17.4285	17.5344	17.7748	17.9734	17.6651	16.0632	16.7386	17.0208	16.9571	17.5004	18.9485	17.8611	19.3296	19.18	18.8411	17.891	16.8979	17.5959	17.9857	17.8395	0.00021	0.0002	P00325;V9HW50;P00325-2;D6RHZ6	Alcohol dehydrogenase 1B	ADH1B;HEL-S-117	+	+	R+0_BDC;R+0_R+14	R+0_BDC;R+0_R+14
21.096	21.0081	21.4242	21.2466	21.2707	21.7382	21.4707	21.8532	21.5849	21.9159	21.8691	21.9968	21.9638	21.8584	21.9406	20.6124	20.3525	20.4273	20.4783	20.4842	19.97	19.0023	19.8529	19.7293	20.0354	20.919	21.4645	20.8227	20.8157	20.9902	5.8e-05	1.6e-05	P00338-3;P00338;P00338-4;P00338-2;P00338-5	L-lactate dehydrogenase A chain	LDHA	+	+	BDC_R+0;R+14_R+0;R+14_BDC	R+0_BDC;R+14_BDC
17.8432	18.1927	18.2678	18.2126	18.0956	16.8218	17.6193	17.2658	17.0453	16.966	17.442	16.905	17.138	16.6767	17.6704	19.1788	19.6275	18.8343	18.678	18.7129	18.3132	18.7099	17.6976	17.9985	17.934	18.0271	18.4829	18.7464	18.085	18.1043	0.0063	0.00036	P00352;Q5SYQ9;Q5SYQ8	Retinal dehydrogenase 1	ALDH1A1	+	+	BDC_R+0;BDC_R+14	BDC_R+0;BDC_R+14
16.1571	16.0798	16.3708	16.3446	15.7408	13.0851	15.6016	14.7061	15.1384	15.1213	16.0851	16.6796	16.9836	16.7573	15.9825	17.4497	16.5805	16.4892	16.6443	16.7068	14.8597	15.6108	15.1607	15.2207	15.1496	16.3679	16.8501	16.4721	16.694	16.4883	3.6e-06	0.002	P00367;P00367-3;P00367-2;P49448	Glutamate dehydrogenase 1, mitochondrial;Glutamate dehydrogenase 2, mitochondrial	GLUD1;GLUD2	+	+	R+14_R+0;BDC_R+0	BDC_R+0;R+14_R+0
19.8537	19.143	18.8184	19.2369	19.4509	18.0191	18.0681	17.411	18.197	17.0513	19.3406	18.5213	18.3522	18.4047	18.9608	16.175	14.5597	15.1253	15.3662	15.4018	18.5422	17.2786	18.3842	18.7912	18.0208	17.9436	17.4167	17.5322	17.7602	17.7384	1.8e-06	0.0004	P00414	Cytochrome c oxidase subunit 3	MT-CO3	+	+	R+14_BDC;R+0_BDC	R+14_R+0;BDC_R+0
14.7768	16.5551	13.064	16.001	15.8222	18.9889	18.9841	18.4113	18.6568	18.9314	17.0137	17.7417	17.5823	17.7929	17.781	17.3334	18.362	17.0685	17.5115	16.9697	17.988	18.1026	17.9087	18.3692	17.9129	18.7075	18.1169	18.1672	18.3619	18.3802	0.0064	7e-05	P00450;E9PFZ2;H7C5R1	Ceruloplasmin	CP	+	+	R+14_BDC	R+14_BDC;R+0_BDC
20.4439	20.5871	20.2994	20.3672	20.4841	19.2393	19.0136	18.8685	19.0921	19.4517	20.0362	20.2764	20.2079	19.9916	20.3085	22.3106	21.8643	21.6685	21.556	21.8548	19.9398	19.9088	19.528	19.2532	19.6032	20.0053	20.8466	19.9683	19.833	20.2547	5.2e-07	7.6e-08	P00505;P00505-2	Aspartate aminotransferase, mitochondrial	GOT2	+	+	BDC_R+0;BDC_R+14	R+14_R+0;BDC_R+0
21.3779	21.1418	21.3609	21.1859	21.3413	21.5246	21.4652	21.4941	21.2117	21.4257	22.0222	21.5085	21.7587	21.3887	21.9233	20.829	20.5138	20.7395	20.4959	20.842	19.9694	19.7919	19.6888	19.6627	19.9014	20.8497	21.0488	20.7132	20.6719	20.9095	2.9e-07	0.0076	P00558-2;P00558	Phosphoglycerate kinase 1	PGK1	+	+	BDC_R+0;R+14_R+0	R+14_BDC
20.7145	20.945	20.3571	20.7458	20.9093	20.5254	20.2537	20.4529	20.5284	20.5963	21.1438	20.7977	21.0025	20.9595	21.049	21.2177	20.1677	20.2975	20.3768	20.6979	19.6582	19.2816	19.6406	19.7977	19.7022	20.35	20.6476	20.5214	20.5907	20.2808	0.00032	0.0016	P00568;Q5T9B7	Adenylate kinase isoenzyme 1	AK1	+	+	R+14_R+0;BDC_R+0	R+14_R+0
16.9632	16.2627	18.034	16.7776	17.6604	19.6587	19.9429	19.5054	19.6805	19.9542	17.5733	17.9039	17.8512	17.792	17.5754	19.7743	19.757	20.0175	20.0243	19.7924	20.4159	20.2774	20.3277	20.5124	20.6088	20.398	19.7312	20.1807	20.2715	20.2587	0.0017	1.6e-06	P00738;A0A0C4DGL8;J3QLC9;J3QR68;H0Y300;P00738-2;A0A087WU08;H3BS21	Haptoglobin;Haptoglobin alpha chain;Haptoglobin beta chain	HP	+	+	R+0_BDC	R+0_BDC;R+0_R+14
NaN	NaN	NaN	NaN	NaN	13.1099	15.1816	15.3288	14.9771	15.4854	NaN	11.0107	11.8126	NaN	13.0576	12.9689	15.0374	NaN	NaN	12.8971	NaN	16.0538	NaN	NaN	16.4028	15.713	NaN	15.2604	15.3539	15.4248	0.016	0.0076	P00739-2;P00739;A0A0A0MRD9	Haptoglobin-related protein	HPR	+	+	R+14_BDC;R+0_BDC	BDC_R+0
12.4586	12.8953	NaN	NaN	NaN	15.285	15.0286	13.7938	15.0177	16.8265	14.892	15.5496	15.3099	15.3062	16.0252	15.0623	11.8628	14.0391	13.3058	15.0323	16.3599	14.4927	17.6795	17.6828	15.2471	15.2533	12.3127	13.9589	13.9326	13.229	0.014	0.0059	P00747	Plasminogen;Plasmin heavy chain A;Activation peptide;Angiostatin;Plasmin heavy chain A, short form;Plasmin light chain B	PLG	+	+	R+0_R+14;R+0_BDC	R+0_BDC;R+14_BDC
18.616	18.1304	17.8185	18.1084	18.2338	21.1807	21.2231	21.4303	21.2178	21.3953	18.2858	18.634	18.727	18.7612	18.4439	20.6321	20.8207	21.1212	20.4518	20.1769	19.5611	19.6314	19.5288	19.2957	19.2486	19.8256	19.6379	19.8041	19.8374	19.7982	1.1e-05	4.2e-11	P00915;E5RHP7;E5RH81;E5RIF9;E5RG43;E5RFE7;E5RFL2;H0YBE2	Carbonic anhydrase 1	CA1	+	+	BDC_R+0;BDC_R+14	R+14_BDC;R+0_BDC;R+0_R+14
20.7604	21.386	20.9687	21.4612	20.8006	21.7587	21.9731	21.8582	21.9967	21.8728	20.8835	20.9759	20.4377	21.1607	20.6644	21.3808	21.1381	20.677	20.7909	20.8787	20.6311	20.0445	20.4393	20.7151	20.5519	21.1392	20.8861	20.8704	21.0676	20.9758	0.0067	6.6e-05	P00918	Carbonic anhydrase 2	CA2	+	+	BDC_R+0;R+14_R+0	R+0_R+14;R+0_BDC
16.9061	17.3249	16.942	16.8534	16.2413	18.3254	18.4781	18.5345	18.216	18.1242	17.0277	17.4998	17.8142	17.8349	17.2048	17.0621	15.8715	16.7086	16.4539	17.0027	18.2599	18.5558	18.4367	18.5778	18.3205	17.8594	18.1341	17.4267	17.565	17.9012	6.6e-06	3.8e-05	P01008	Antithrombin-III	SERPINC1	+	+	R+14_BDC;R+0_BDC;R+0_R+14	R+14_BDC;R+0_BDC;R+0_R+14
19.0835	19.3036	19.0716	19.2329	19.0084	20.8228	20.7642	20.7401	20.7134	20.3832	19.575	19.657	19.6439	19.5638	19.5852	19.7598	19.3656	19.7995	19.8238	19.9749	20.3872	20.1158	20.764	20.8204	20.7804	20.7806	20.5488	20.9365	20.777	20.6178	5.6e-05	6e-10	P01009;P01009-2;P01009-3	Alpha-1-antitrypsin;Short peptide from AAT	SERPINA1	+	+	R+0_BDC;R+14_BDC	R+14_BDC;R+0_BDC;R+0_R+14
18.8523	18.3431	18.5349	18.1798	18.7747	20.9538	20.7573	20.9383	20.8651	20.7391	20.1263	20.0471	20.1172	20.1707	20.051	19.8764	19.8926	19.2967	19.5835	19.9506	20.0629	19.9676	20.3461	20.2891	20.3248	19.627	19.7796	19.7005	19.4866	19.4805	0.0015	3.1e-10	P01023	Alpha-2-macroglobulin	A2M	+	+	R+0_R+14;R+0_BDC	R+14_BDC;R+0_BDC;R+0_R+14
15.1378	16.0119	15.9478	15.7334	15.3429	18.4028	18.4444	18.3183	18.3411	18.3376	17.8089	18.0743	18.2166	17.9717	17.6634	17.9478	17.8451	17.943	18.1972	17.8725	18.7024	18.75	18.7965	18.953	18.7435	18.349	18.1605	18.4014	18.4326	18.3808	4.1e-07	1.8e-09	P01024	Complement C3;Complement C3 beta chain;C3-beta-c;Complement C3 alpha chain;C3a anaphylatoxin;Acylation stimulating protein;Complement C3b alpha chain;Complement C3c alpha chain fragment 1;Complement C3dg fragment;Complement C3g fragment;Complement C3d fragment;Complement C3f fragment;Complement C3c alpha chain fragment 2	C3	+	+	R+14_BDC;R+0_BDC;R+0_R+14	R+14_BDC;R+0_BDC
13.6066	14.4105	14.9002	16.6925	13.7818	16.6993	16.7091	16.9459	17.1344	16.8078	16.9653	17.5213	17.6677	17.5173	17.4392	17.0688	18.6969	17.2597	17.3311	17.2461	16.6982	15.8635	16.8454	17.0921	16.7133	15.7574	15.7669	16.3143	16.2286	16.0408	0.0015	0.00018	P01619	Ig kappa chain V-III region B6		+	+	BDC_R+14;BDC_R+0	R+0_BDC;R+14_BDC
19.2628	18.7804	18.648	18.9106	19.3228	21.1628	21.2575	21.3037	20.8802	21.2726	21.1797	20.8074	20.7083	20.7929	21.0676	20.7668	20.7099	20.6163	20.9021	20.5807	20.0378	19.9237	19.5335	19.7082	19.8927	20.0346	20.5911	19.8604	19.9326	19.9181	9.6e-05	5.9e-09	P01834	Ig kappa chain C region	IGKC	+	+	BDC_R+0;BDC_R+14	R+14_BDC;R+0_BDC
21.1916	18.9847	19.7694	20.2964	20.0315	21.9726	21.2256	22.2287	22.216	22.1798	20.2713	20.0198	20.542	20.014	20.2913	20.7337	21.847	21.1612	21.5223	20.6558	20.5623	20.4097	20.3367	20.6651	20.6424	20.3215	20.3963	20.0445	20.0987	20.435	0.002	0.00018	P02042;E9PFT6;E9PEW8	Hemoglobin subunit delta	HBD	+	+	BDC_R+14;BDC_R+0	R+0_BDC;R+0_R+14
25.3949	24.9161	25.1103	24.9756	25.4268	24.95	24.9746	24.9458	25.1541	25.0567	25.5847	25.2607	25.4688	25.3353	25.6348	25.196	25.2652	25.0376	25.0669	25.4789	24.9997	24.2403	24.8707	25.0312	24.9974	25.4209	25.3438	25.1402	25.5448	25.3088	0.011	0.005	P02144;B0QYF8;F2Z2F1;Q8WVH6	Myoglobin	MB	+	+	R+14_R+0	R+14_R+0;R+14_BDC
20.6726	20.6339	20.3838	20.457	20.485	22.33	22.2757	22.1406	22.149	22.0848	21.4464	21.2797	21.4277	21.4087	21.47	17.5861	16.7592	16.8461	16.7717	17.3157	25.4119	25.0238	25.2756	25.654	25.3582	21.5474	21.8551	21.6279	21.6147	21.7488	1.2e-14	2.8e-11	P02452	Collagen alpha-1(I) chain	COL1A1	+	+	R+14_BDC;R+0_BDC;R+0_R+14	R+14_BDC;R+0_BDC;R+0_R+14
15.4474	13.8768	14.3645	14.9308	15.3048	19.8425	19.7761	19.3077	19.3196	19.6536	14.3409	14.4344	14.1979	14.2359	13.496	12.81	13.8231	13.5721	12.8606	12.0018	19.109	18.3823	18.7067	18.7368	18.8715	15.7656	16.1136	16.0707	16.2097	16.1089	5.7e-10	4.8e-10	P02549;P02549-2	Spectrin alpha chain, erythrocytic 1	SPTA1	+	+	R+14_BDC;R+0_BDC;R+0_R+14	R+0_R+14;R+0_BDC
21.2336	21.6384	21.5151	21.5629	21.3499	22.1495	22.1144	22.3536	22.3347	22.5078	21.8651	21.9911	21.9598	21.5966	21.9418	22.9136	22.723	22.7793	23.0269	22.7498	19.4438	20.0716	19.3129	19.3713	19.2963	20.4986	21.1914	20.5124	20.271	20.5373	1.2e-09	1.3e-05	P02585;C9J7T9	Troponin C, skeletal muscle	TNNC2	+	+	R+14_R+0;BDC_R+0;BDC_R+14	R+14_BDC;R+0_BDC;R+0_R+14
17.2799	17.5795	17.7892	17.2328	17.6876	20.5476	20.5025	20.1483	20.3702	20.2538	19.4438	19.3664	19.454	19.441	19.3726	18.4603	18.0222	17.7736	17.4166	18.3749	21.3934	21.3511	21.4285	21.0359	21.2949	19.238	19.1466	19.1687	19.1051	19.4802	1.2e-09	2.3e-11	P02671;P02671-2	Fibrinogen alpha chain;Fibrinopeptide A;Fibrinogen alpha chain	FGA	+	+	R+14_BDC;R+0_BDC;R+0_R+14	R+14_BDC;R+0_BDC;R+0_R+14
15.9031	14.7531	15.6412	15.8916	15.9324	17.9175	18.0994	18.2079	17.8468	18.3019	17.5878	17.8932	18.1288	17.7163	17.9757	17.4375	16.749	17.0311	17.2898	17.186	18.9843	19.7949	19.1588	19.1305	19.0999	17.2587	17.8611	17.6325	17.5753	17.4323	9.5e-08	9.4e-08	P02675;D6REL8	Fibrinogen beta chain;Fibrinopeptide B;Fibrinogen beta chain	FGB	+	+	R+0_BDC;R+0_R+14	R+14_BDC;R+0_BDC
17.3261	17.4205	17.5875	17.9789	17.763	19.7408	19.9741	19.6996	19.8388	19.6282	19.7954	19.7495	19.608	19.6166	19.5692	18.1114	17.1242	17.4629	17.0199	17.3452	21.1586	20.7099	21.6014	21.569	21.5197	19.7648	19.1522	19.6377	19.4403	19.2992	3.7e-09	2.7e-10	P02679-2;P02679;C9JEU5;C9JC84	Fibrinogen gamma chain	FGG	+	+	R+14_BDC;R+0_BDC;R+0_R+14	R+14_BDC;R+0_BDC
14.0632	14.8133	11.1001	16.4453	15.2364	19.814	19.2517	19.5792	19.4226	19.1049	16.0712	15.12	15.6776	15.1999	15.4928	16.616	16.5852	16.2253	17.5035	16.0687	17.2167	17.2278	18.2337	17.7311	16.9905	14.8483	15.8424	16.4091	16.533	15.4207	0.0028	5e-05	P02730;P02730-2;A0A0A0MS98	Band 3 anion transport protein	SLC4A1	+	+	R+0_R+14	R+0_BDC;R+0_R+14
10.2764	8.47017	10.0369	10.9428	9.54282	11.8585	13.6856	13.6802	14.0289	14.0814	13.3993	13.227	13.4163	13.2656	12.3797	12.755	10.8327	12.3629	14.8285	12.547	19.0266	18.9969	18.5999	18.7663	18.9911	15.138	15.1718	15.3044	15.1051	14.7975	2.5e-07	1.6e-05	P02751;P02751-15;P02751-3;P02751-8;P02751-7;P02751-17;P02751-14;P02751-11;P02751-9;P02751-5;P02751-6;P02751-10;P02751-13;P02751-12;P02751-4	Fibronectin;Anastellin;Ugl-Y1;Ugl-Y2;Ugl-Y3	FN1	+	+	R+14_BDC;R+0_BDC;R+0_R+14	R+14_BDC;R+0_BDC
17.7524	17.5486	17.2699	17.4725	17.8674	18.9948	18.7492	19.0803	19.2918	18.6087	18.652	18.6991	18.7471	18.5553	18.8111	18.6445	16.7312	18.4947	18.5992	18.7041	20.6143	19.282	20.6903	20.2312	20.4027	19.9129	18.7196	19.5651	19.6626	19.7911	0.0012	7.3e-07	P02763	Alpha-1-acid glycoprotein 1	ORM1	+	+	R+14_BDC;R+0_BDC	R+14_BDC;R+0_BDC
18.1423	18.2338	18.5008	19.1637	18.0323	19.5638	19.9848	20.2419	20.0525	20.1545	19.2977	19.4384	19.4787	19.5193	18.6492	19.2115	18.4124	18.4338	18.3738	18.9417	20.0014	19.876	19.6317	19.7612	20.0778	20.0088	20.0133	20.1797	20.3115	20.0562	2.4e-06	7.3e-05	P02765;C9JV77	Alpha-2-HS-glycoprotein;Alpha-2-HS-glycoprotein chain A;Alpha-2-HS-glycoprotein chain B	AHSG	+	+	R+0_BDC;R+14_BDC	R+14_BDC;R+0_BDC;R+0_R+14
17.7217	18.0179	17.8631	17.5281	18.0342	17.8951	18.1493	18.6475	18.2219	18.6924	18.4035	18.0519	18.1406	18.0719	18.4944	19.4464	18.1589	19.2437	19.2422	19.5105	18.6503	18.7411	19.2778	18.8709	19.2634	18.3766	17.7238	18.3547	18.6836	18.2845	0.017	0.026	P02766;A0A087WV45;A0A087WT59	Transthyretin	TTR	+	+	BDC_R+14	R+0_BDC
19.2402	19.2243	19.0891	18.5747	18.8754	20.4525	20.4029	20.347	20.4042	20.6448	19.9675	19.5662	19.9435	19.5113	19.8631	21.1699	20.9509	20.9325	20.9996	21.0391	19.7596	20.3144	19.9584	20.0096	19.9315	20.3928	20.2977	20.4461	20.4984	20.4657	2.2e-07	7.3e-07	P02787	Serotransferrin	TF	+	+	R+14_R+0;BDC_R+0;BDC_R+14	R+14_BDC;R+0_BDC;R+0_R+14
18.4266	18.602	18.3016	18.3728	18.4453	17.6047	17.3682	17.4424	17.5221	16.8827	18.4777	18.7582	18.4855	18.4361	18.5922	17.5564	18.2083	16.3511	17.5104	17.4406	16.8945	16.6134	16.8297	17.0655	17.2429	18.0049	17.0845	18.1168	17.9998	18.4262	0.027	6.5e-07	P03905	NADH-ubiquinone oxidoreductase chain 4	MT-ND4	+	+	R+14_R+0	BDC_R+0;R+14_R+0
18.0433	17.0159	17.2358	17.3127	18.0837	16.3702	16.2366	15.9308	16.0474	15.0425	17.9549	17.0454	16.7586	16.9893	17.528	17.0384	16.7782	16.9178	17.5271	16.5719	16.2853	15.793	16.4055	16.1265	16.1522	16.1684	15.6052	15.6399	15.3783	16.0995	0.00021	0.00056	P03915	NADH-ubiquinone oxidoreductase chain 5	MT-ND5	+	+	BDC_R+14;BDC_R+0	R+14_R+0;BDC_R+0
19.1993	18.977	19.4741	19.4104	18.7801	17.6681	17.0852	16.7132	12.8304	NaN	18.0786	18.4437	18.426	14.2856	17.868	18.4801	18.0319	18.3349	18.2354	18.3025	17.4383	16.7969	17.3006	17.67	16.7675	17.5738	18.8898	18.8395	18.8212	18.8401	0.00044	0.04	P03928	ATP synthase protein 8	MT-ATP8	+	+	BDC_R+0;R+14_R+0	BDC_R+0
12.5763	12.2946	12.9077	NaN	13.168	17.4954	17.4838	16.8066	17.8384	17.1086	15.932	15.3794	15.3661	14.373	16.4154	15.8492	15.4004	15.5934	15.5524	15.7641	16.7638	16.3453	16.6514	16.7177	16.6751	13.9145	12.8012	13.6857	13.5759	13.2126	2.2e-09	3.5e-07	P04003	C4b-binding protein alpha chain	C4BPA	+	+	BDC_R+14;R+0_R+14;R+0_BDC	R+14_BDC;R+0_BDC;R+0_R+14
13.061	12.2141	12.6053	13.458	12.6109	13.6089	13.5287	13.5805	13.6274	13.2462	14.0802	12.5682	13.8035	13.2064	13.9391	14.0598	16.4014	16.6593	16.8646	16.0734	18.9832	18.5608	19.0437	19.2127	18.773	13.6989	14.4668	13.7581	13.9413	13.5807	3.6e-07	0.044	P04004	Vitronectin;Vitronectin V65 subunit;Vitronectin V10 subunit;Somatomedin-B	VTN	+	+	BDC_R+14;R+0_R+14;R+0_BDC
18.4087	18.597	18.2926	18.5144	18.501	20.6244	20.502	20.5409	20.6396	20.5806	19.2079	19.1473	18.8738	18.9527	19.0346	19.0484	19.1487	19.2091	19.1129	19.3193	19.232	19.4594	19.4169	19.399	19.3709	19.5642	19.2039	19.3295	19.2954	19.5279	0.022	2.6e-12	P04040	Catalase	CAT	+	+	R+0_BDC;R+14_BDC	R+14_BDC;R+0_BDC;R+0_R+14
23.5349	23.4768	23.4325	23.4823	23.5523	23.4752	23.451	23.3244	23.3961	23.3514	24.2985	24.0509	23.9716	24.0527	24.1899	23.2863	23.6192	23.3687	23.2905	23.4893	22.6084	22.375	22.368	22.4747	22.2295	22.7771	22.6761	22.5697	22.8451	22.8003	1.7e-07	4.1e-08	P04075;H3BQN4;J3KPS3;P04075-2;H3BUH7	Fructose-bisphosphate aldolase A;Fructose-bisphosphate aldolase	ALDOA	+	+	R+14_R+0;BDC_R+0;BDC_R+14	R+14_R+0;R+14_BDC
18.287	19.0135	18.1325	18.5965	18.7968	18.5491	18.2653	18.8956	18.6612	18.716	18.6885	19.1274	19.1576	19.4363	19.1492	19.7755	19.0128	19.022	18.9264	18.7116	15.7796	17.3925	17.219	15.7586	15.7611	19.5709	19.6359	19.3047	19.4288	19.6298	1.8e-06	0.022	P04080;A0A1W2PS52	Cystatin-B	CSTB	+	+	BDC_R+0;R+14_R+0	R+14_BDC;R+14_R+0
17.2418	16.1698	16.9644	17.2345	16.9111	17.0788	16.4807	16.9382	16.582	16.7888	18.9817	18.7397	18.6352	18.8785	18.7055	17.6391	16.8913	17.2184	17.1296	17.4181	19.1839	18.4005	19.2331	19.3548	19.0906	18.565	18.4834	18.6315	18.7053	18.5627	7.8e-07	2.4e-07	P04083;Q5T3N1	Annexin A1;Annexin	ANXA1	+	+	R+14_BDC;R+0_BDC	R+14_R+0;R+14_BDC
19.1256	20.1171	18.983	20.2051	19.9539	22.6946	22.7864	22.621	22.5869	22.6495	21.5266	21.0005	21.3971	21.375	21.3205	22.3886	23.2957	23.2874	23.3206	23.3894	22.3487	22.2759	21.7524	22.2916	21.8767	21.4173	20.9338	20.648	21.056	21.0759	1.4e-06	6.3e-08	P04114	Apolipoprotein B-100;Apolipoprotein B-48	APOB	+	+	R+0_R+14;BDC_R+14;BDC_R+0	R+14_BDC;R+0_BDC;R+0_R+14
20.4929	20.2734	20.2508	20.6127	20.8824	19.3928	19.2322	19.5964	19.1149	19.4503	19.5746	20.2208	19.9188	20.2232	19.8961	19.4501	22.026	21.4021	22.5987	21.2811	19.9893	18.722	19.6831	20.0403	20.0141	20.7346	20.5418	20.829	20.6153	20.8878	0.015	3.1e-05	P04179;P04179-4;P04179-2;F5H4R2;F5GYZ5;P04179-3;F5H3C5	Superoxide dismutase [Mn], mitochondrial	SOD2	+	+	BDC_R+0	R+14_R+0;BDC_R+0;BDC_R+14
14.5549	13.809	12.4123	12.9867	14.5435	17.0163	16.6311	16.3553	16.5872	16.2265	16.514	16.1185	15.8583	15.6828	15.5722	12.9628	14.9291	12.7007	13.9393	11.2424	16.8886	15.0624	16.2804	16.4509	16.4014	15.8421	14.4385	14.9399	14.9414	15.2896	0.00083	1.9e-05	P04196	Histidine-rich glycoprotein	HRG	+	+	R+14_BDC;R+0_BDC	R+14_BDC;R+0_BDC
14.8716	13.5979	12.6646	13.8543	14.768	11.9451	12.251	12.0531	12.3741	11.202	11.6305	11.5076	13.1133	12.5035	10.0408	13.0892	12.5491	12.8279	12.7678	13.0259	17.9918	18.0468	19.1233	18.5513	18.9031	14.7516	13.2232	14.4236	15.4532	14.3695	6e-09	0.0038	P04275	von Willebrand factor;von Willebrand antigen 2	VWF	+	+	R+14_BDC;R+0_BDC;R+0_R+14	BDC_R+14;BDC_R+0
21.0642	20.7807	20.5289	20.5749	20.9831	21.0381	21.0373	21.0964	21.0439	20.794	21.4281	21.4485	21.4345	21.3991	21.3843	21.7687	22.1046	21.4585	21.4414	20.919	20.3144	20.2407	20.0203	20.4764	20.1695	20.7584	20.969	20.6531	20.6726	20.8977	4.1e-05	0.0001	P04792	Heat shock protein beta-1	HSPB1	+	+	R+14_R+0;BDC_R+0;BDC_R+14	R+14_BDC;R+14_R+0
18.0633	17.8556	18.1349	17.6711	17.7116	17.4842	17.9979	17.7416	17.8872	17.3632	18.1608	18.5712	18.8519	18.6041	18.0695	17.6755	17.3019	17.3411	16.577	15.964	18.6485	17.9062	17.8707	18.9557	18.3874	17.9253	17.4526	17.2533	17.4687	17.5641	0.0033	0.0023	P04843;B7Z4L4	Dolichyl-diphosphooligosaccharide--protein glycosyltransferase subunit 1	RPN1	+	+	R+0_BDC	R+14_R+0;R+14_BDC
15.0623	15.7223	16.0684	15.4678	15.2645	17.0392	16.7776	16.9753	17.2507	17.0503	16.0848	16.8831	17.5683	16.3605	16.7273	18.8	18.4917	18.7895	18.7999	18.5439	16.5598	15.8921	15.34	15.6802	15.4881	16.7446	17.7203	16.6313	16.7805	17.5787	5.2e-07	0.0002	P05026;P05026-2;V9GYR2	Sodium/potassium-transporting ATPase subunit beta-1	ATP1B1	+	+	R+14_R+0;BDC_R+0;BDC_R+14	R+14_BDC;R+0_BDC
14.759	13.2149	12.8586	NaN	11.6034	13.5066	12.7078	13.0669	13.2735	14.1511	16.6861	15.9582	15.5747	15.6951	16.5721	17.7686	17.0882	16.7672	18.1761	17.5856	14.9274	NaN	14.033	14.0745	15.2133	15.2327	NaN	14.6904	15.2847	15.4579	1.5e-05	0.00022	P05089-2;P05089;P05089-3	Arginase-1	ARG1	+	+	BDC_R+0;BDC_R+14	R+14_BDC;R+14_R+0
18.1608	18.2697	18.3833	18.4889	17.8808	18.2878	17.9974	17.8457	17.9622	17.9249	18.1632	18.3647	18.4097	18.3179	18.3582	18.9466	18.2444	18.498	18.563	18.8283	17.0828	17.4095	17.1226	17.114	16.9847	18.1252	18.3645	18.1949	18.0814	18.1745	1.6e-07	0.036	P05091	Aldehyde dehydrogenase, mitochondrial	ALDH2	+	+	R+14_R+0;BDC_R+0;BDC_R+14	R+14_R+0
11.861	11.4813	14.377	NaN	12.4604	16.7707	16.3046	16.4446	16.2997	16.3247	20.5712	21.1868	21.1755	21.135	20.7291	19.1586	18.8403	19.1702	18.5283	19.0051	16.6888	16.3223	17.022	16.8723	16.613	16.7224	16.423	17.0443	16.971	16.726	1.2e-08	7.2e-09	P05109	Protein S100-A8;Protein S100-A8, N-terminally processed	S100A8	+	+	BDC_R+0;BDC_R+14	R+0_BDC;R+14_BDC;R+14_R+0
NaN	NaN	NaN	NaN	11.4782	NaN	14.5728	NaN	NaN	13.9266	18.3853	18.5638	18.86	19.827	18.9073	15.745	14.7635	15.6619	15.5419	14.4066	NaN	13.3737	NaN	14.0124	NaN	NaN	NaN	NaN	NaN	NaN	0.024	0.00014	P05164-2;P05164;P05164-3	Myeloperoxidase;Myeloperoxidase;89 kDa myeloperoxidase;84 kDa myeloperoxidase;Myeloperoxidase light chain;Myeloperoxidase heavy chain	MPO	+	+	BDC_R+0	R+0_BDC
15.0044	14.6528	15.2622	15.7689	16.6673	14.3234	14.6203	13.1959	14.9239	14.3002	15.0671	15.1026	14.3961	15.7035	15.9193	15.8463	15.2886	15.822	15.2909	16.4885	15.2786	15.1384	15.1949	14.5702	15.212	17.3617	16.3082	16.074	16.0851	16.0971	0.0027	0.038	P05165-2;P05165;P05165-3;A0A1B0GU58;A0A1B0GWI4;A0A1B0GUX9;A0A1B0GWA1	Propionyl-CoA carboxylase alpha chain, mitochondrial	PCCA	+	+	R+14_R+0	BDC_R+0
17.3884	16.6711	17.5605	16.5811	17.4831	16.803	16.6472	15.36	16.3212	16.4482	18.1632	17.1042	17.5068	17.2367	18.3484	17.0571	16.2869	16.4827	16.4919	16.8042	17.4081	17.72	17.5179	17.7223	17.229	17.9439	17.6486	17.5761	17.9025	17.5619	2.1e-05	0.0056	P05388;F8VWS0;P05388-2;F8VU65;Q8NHW5;F8VPE8;G3V210;F8VW21;F8VQY6;F8VRK7;F8VZS0	60S acidic ribosomal protein P0;60S acidic ribosomal protein P0-like	RPLP0;RPLP0P6	+	+	R+0_BDC;R+14_BDC	R+14_R+0
22.7977	23.0205	22.7158	22.9784	22.6888	21.5317	21.3957	21.7114	21.86	21.44	22.4105	22.5237	22.4853	22.5086	22.5203	23.0003	21.6917	22.5636	22.5444	22.8873	20.0179	19.851	20.0494	19.9535	19.2341	21.9252	21.6289	22.0234	22.0736	21.7514	1.9e-07	3.4e-08	P05413;S4R371;S4R3A2	Fatty acid-binding protein, heart	FABP3	+	+	R+14_R+0;BDC_R+0;BDC_R+14	R+14_R+0;BDC_R+0;BDC_R+14
13.4833	12.8611	13.2207	12.253	13.3548	15.8383	15.9907	15.614	15.2575	15.5669	15.2915	14.7124	14.1615	14.6236	15.2486	13.8272	NaN	12.812	12.4706	13.5569	16.8488	16.0467	16.8387	16.8607	16.9435	15.1467	14.6713	15.0138	15.2565	14.787	3.3e-07	1.7e-06	P05546	Heparin cofactor 2	SERPIND1	+	+	R+14_BDC;R+0_BDC;R+0_R+14	R+14_BDC;R+0_BDC;R+0_R+14
16.1238	16.1102	15.7334	15.7931	16.2796	15.4671	15.3563	15.9078	15.8249	15.0231	16.4613	16.2994	16.3743	16.4589	16.2763	16.3499	13.6411	13.9428	14.1982	16.3267	16.6727	16.5713	17.4976	17.7324	16.7322	16.7419	16.5555	16.5898	16.8759	16.6024	0.0034	0.00063	P05556;P05556-2;P05556-4;P05556-3	Integrin beta-1	ITGB1	+	+	R+14_BDC;R+0_BDC	BDC_R+0;R+14_R+0
22.5354	22.3865	22.6331	22.7344	22.551	22.7506	22.5729	22.8185	22.5634	22.6473	22.9946	22.8716	22.7279	22.9756	23.0275	23.675	24.3359	24.4668	24.4017	23.5975	22.3822	22.7942	22.3616	22.3045	22.2548	22.9748	23.7256	22.8689	23.1186	23.099	1.7e-05	0.0018	P05976	Myosin light chain 1/3, skeletal muscle isoform	MYL1	+	+	R+14_R+0;BDC_R+0;BDC_R+14	R+14_BDC;R+14_R+0
17.9343	18.039	17.6162	17.9265	16.4199	18.7152	18.7121	17.8256	18.2379	18.615	17.8749	18.6147	18.6322	18.2705	18.3221	17.7746	18.2721	18.4095	17.8939	18.437	18.7987	19.7367	18.7279	19.1954	18.8377	18.8528	19.0177	18.7813	18.4845	18.9269	0.0023	0.033	P06396	Gelsolin	GSN	+	+	R+14_BDC;R+0_BDC	R+0_BDC
15.0906	15.1175	14.5864	15.3329	14.6825	16.5461	16.4565	16.1339	16.1775	16.6143	16.6528	16.4327	16.0301	15.6811	16.6506	15.144	13.4351	12.9124	13.0387	15.9663	15.2108	17.4644	14.6977	NaN	16.488	16.9149	16.4468	16.3215	16.7756	17.0443	0.0079	2.5e-05	P06396-2	Gelsolin	GSN	+	+	R+14_BDC	R+14_BDC;R+0_BDC
23.313	23.1894	23.3076	23.4068	23.2303	22.928	22.8037	22.8219	22.9743	22.7101	23.1989	23.0696	23.2831	23.1623	23.098	23.5751	24.1551	23.5037	23.5886	23.8178	22.2495	22.1836	22.4429	22.4373	22.0698	23.2275	23.2687	23.1108	23.2623	23.1311	1.3e-07	1.9e-05	P06576;H0YH81;F8W079	ATP synthase subunit beta, mitochondrial;ATP synthase subunit beta	ATP5B	+	+	R+14_R+0;BDC_R+0;BDC_R+14	R+14_R+0;BDC_R+0
15.3652	15.9894	15.061	14.2647	15.529	17.6602	17.9447	17.1478	17.4125	17.3685	22.3386	22.0949	22.1204	22.0606	21.8778	18.4524	19.3078	19.1071	19.7957	19.602	17.8782	15.2251	17.8687	17.5658	17.5957	17.6559	15.6448	17.5002	17.6557	16.9676	0.0031	2.5e-11	P06702	Protein S100-A9	S100A9	+	+	BDC_R+14;BDC_R+0	R+0_BDC;R+14_BDC;R+14_R+0
18.3623	17.6426	17.0889	17.4118	18.3213	19.3212	18.4426	20.1696	19.5394	19.4833	18.1421	17	18.6433	17.6765	18.4191	14.5686	NaN	15.7418	14.3318	13.8122	15.6058	14.3077	18.7656	18.7365	16.8537	17.6375	15.8575	18.6958	18.5274	18.6885	0.019	0.0024	P06703;R4GN98	Protein S100-A6;Protein S100	S100A6	+	+	R+14_BDC	R+0_BDC;R+0_R+14
15.964	16.2702	16.7358	16.6711	16.3427	18.5782	18.5143	18.339	18.6941	18.477	18.1597	17.5392	17.8744	17.8233	17.8095	18.6526	17.9725	18.2458	17.5418	18.3776	16.784	17.5407	15.8866	17.1863	16.9853	18.0504	18.3376	18.4758	18.1776	18.094	0.00061	2.2e-08	P06727	Apolipoprotein A-IV	APOA4	+	+	BDC_R+0;R+14_R+0	R+14_BDC;R+0_BDC;R+0_R+14
24.4818	24.4974	24.3931	24.4836	24.4761	24.0943	24.0115	24.0878	24.0518	24.007	24.9077	24.8468	24.6509	24.9076	24.8944	24.7798	24.9323	24.9359	24.9625	24.7086	23.9554	23.7237	23.9425	23.9766	23.8617	24.4684	24.5285	24.3735	24.4556	24.5092	6.6e-09	2.9e-09	P06732	Creatine kinase M-type;Creatine kinase M-type, N-terminally processed	CKM	+	+	R+14_R+0;BDC_R+0;BDC_R+14	BDC_R+0;R+14_R+0;R+14_BDC
21.0254	20.6073	20.7163	20.6934	20.9248	20.5286	20.469	20.4923	20.5974	20.3354	21.1552	21.1355	21.019	21.199	21.0517	20.3638	20.0223	20.6199	20.5181	20.3232	19.4233	19.1907	19.241	19.7596	19.3071	20.034	20.5271	20.266	20.4048	19.9055	5.1e-05	1.4e-05	P06744;A0A2U3TZU2;A0A0A0MTS2;P06744-2;K7EQ48;A0A0J9YXP8;A0A2R8Y6C7	Glucose-6-phosphate isomerase	GPI	+	+	R+14_R+0;BDC_R+0	BDC_R+0;R+14_R+0;R+14_BDC
24.3355	24.3202	24.01	23.9584	24.3525	23.9179	23.8915	23.8998	23.6478	23.7506	24.1366	23.8944	23.791	23.933	24.0846	24.1582	24.3853	24.4729	24.825	24.4532	23.7189	23.6415	23.8616	23.748	23.7523	24.6965	24.4083	24.4378	24.6266	24.5659	7.5e-06	0.0079	P06753	Tropomyosin alpha-3 chain	TPM3	+	+	BDC_R+0;R+14_R+0	BDC_R+0
20.5618	20.1116	20.1368	20.9173	20.5716	19.4651	19.6178	19.4103	19.3395	19.3378	19.7415	19.5921	19.9254	19.4861	19.5099	19.5725	20.4588	19.6264	19.8527	20.1079	17.7404	18.396	17.9981	18.5835	18.1834	19.0488	19.8533	19.5886	19.2987	18.9707	1.8e-05	3.5e-05	P07195;A0A3B3IS95;A8MW50	L-lactate dehydrogenase B chain;L-lactate dehydrogenase	LDHB	+	+	R+14_R+0;BDC_R+0	BDC_R+0;BDC_R+14
12.8521	NaN	NaN	NaN	13.5564	14.5692	14.95	15.0219	14.9943	15.3056	NaN	NaN	NaN	NaN	NaN	15.8884	15.806	16.0302	16.004	16.0386	NaN	15.3124	14.6309	NaN	15.2615	16.0191	16.3349	16.2651	16.3707	16.3061	3.8e-05	0.0013	P07357	Complement component C8 alpha chain	C8A	+	+	BDC_R+0;R+14_R+0	R+0_BDC
17.8389	17.5309	17.672	18.4154	17.9253	18.0795	18.8672	19.757	19.399	18.4244	18.1888	18.5392	18.332	17.9541	18.4502	20.0799	18.1564	19.2976	19.2139	19.7973	21.5712	23.4096	22.6242	22.6382	22.2797	19.1007	19.0961	20.154	19.221	19.3462	3.7e-06	0.013	P07585;F8VXZ8;F8VUF6;F8VWU0	Decorin	DCN	+	+	R+0_BDC;R+0_R+14	R+0_BDC
17.9403	17.5135	17.5622	17.5594	17.5447	17.79	17.5509	17.7953	18.1425	17.687	18.6358	18.5878	18.5847	18.4628	18.5233	18.2604	18.3599	18.3836	18.6564	18.3563	15.9783	15.0765	15.9588	15.9704	15.9561	18.0602	17.5318	17.6602	17.9249	17.9176	9.5e-09	2.9e-06	P07737;K7EJ44	Profilin-1	PFN1	+	+	R+14_R+0;BDC_R+0;BDC_R+14	R+14_BDC;R+14_R+0
15.8282	15.6142	15.9932	15.6727	15.9589	16.3462	16.2523	16.2992	16.206	15.6782	16.1076	16.5499	16.5824	16.4026	16.8744	15.765	NaN	14.9343	NaN	14.8623	14.2041	NaN	14.1747	14.2606	14.1286	17.1653	16.8919	17.0603	17.0812	16.7866	2e-07	0.0029	P07858	Cathepsin B;Cathepsin B light chain;Cathepsin B heavy chain	CTSB	+	+	BDC_R+0;R+14_R+0;R+14_BDC	R+14_BDC
17.668	17.9563	17.197	18.0244	17.4012	17.6342	18.0098	18.2689	17.7722	17.9416	18.554	18.1267	18.2356	18.1231	18.1717	18.2283	18.5935	18.5656	18.2756	18.5171	17.4629	16.583	17.9868	17.6887	17.6978	17.6957	17.5123	18.4983	17.7655	17.844	0.0077	0.015	P07900;P07900-2	Heat shock protein HSP 90-alpha	HSP90AA1	+	+	BDC_R+0	R+14_BDC
16.2425	17.4986	17.657	17.7924	17.1894	16.8664	17.848	16.7951	16.8525	18.2739	15.5485	15.8068	15.3976	15.2393	15.5991	19.347	19.5434	19.6575	19.4245	19.9436	15.5582	14.9162	16.653	16.0057	15.9312	17.8453	17.7729	18.6864	18.6351	18.2867	8.1e-08	0.00027	P07919	Cytochrome b-c1 complex subunit 6, mitochondrial	UQCRH	+	+	R+14_R+0;BDC_R+0;BDC_R+14	BDC_R+14;R+0_R+14
23.4931	23.1043	23.3541	23.2651	23.3411	23.3794	23.5286	23.5123	23.526	23.0243	23.8723	23.6846	23.6396	23.8015	23.7693	22.728	22.6886	22.4786	22.6146	22.6937	23.1067	23.074	23.3958	23.5174	23.351	24.0875	23.9554	23.9974	24.0239	24.0572	3.8e-09	0.0019	P07951	Tropomyosin beta chain	TPM2	+	+	R+0_BDC;R+14_BDC;R+14_R+0	R+14_BDC;R+14_R+0
20.2025	20.0933	19.7834	20.1704	20.2004	19.2849	19.4357	18.9594	19.1219	19.5991	19.4705	19.8177	19.6854	19.6793	19.7296	21.01	20.6309	20.8745	21.0375	21.0202	17.7222	18.8642	18.5085	19.028	18.8097	20.2031	20.5476	20.3726	20.3331	20.3639	2.3e-07	9.4e-05	P07954-2;P07954	Fumarate hydratase, mitochondrial	FH	+	+	R+14_R+0;BDC_R+0;BDC_R+14	R+14_R+0;BDC_R+0;BDC_R+14
13.4605	NaN	14.1185	NaN	NaN	14.4547	15.3149	13.877	14.5316	NaN	15.8793	16.0915	16.3598	16.1198	16.1533	13.1994	16.1971	13.1581	14.1639	13.0897	17.6129	18.6172	17.7271	17.9854	17.4895	15.3116	16.1326	16.0118	15.6327	15.9676	3e-05	0.00023	P07996;P07996-2	Thrombospondin-1	THBS1	+	+	R+14_BDC;R+0_BDC;R+0_R+14	R+14_BDC;R+14_R+0
20.1179	19.9746	20.0072	20.0203	20.1034	19.812	19.8785	19.6174	19.724	19.729	20.5712	20.234	20.121	20.2151	20.2499	19.6193	19.0294	19.3963	19.1935	19.302	19.0012	18.9363	18.7823	18.9937	18.9875	20.0137	19.8558	19.7249	19.9929	19.9663	1.5e-06	6.1e-05	P08133;P08133-2;E7EMC6	Annexin A6;Annexin	ANXA6	+	+	BDC_R+0;R+14_R+0;R+14_BDC	BDC_R+0;R+14_R+0;R+14_BDC
22.0131	21.9632	22.0412	21.9896	22.3083	21.9221	22.0699	22.0498	22.0782	22.0327	22.1222	22.2582	22.1862	22.2976	22.3108	20.6086	19.8816	20.4183	20.3942	20.5358	21.6446	21.1786	21.5051	21.53	21.5911	21.195	20.6063	20.9339	21.2714	21.0435	4.3e-05	0.015	P08237;P08237-3;P08237-2;A0A2R8Y891;F8VZI0	ATP-dependent 6-phosphofructokinase, muscle type	PFKM	+	+	R+14_BDC;R+0_BDC;R+0_R+14	R+14_R+0;R+14_BDC
21.524	20.9169	21.006	20.9288	21.5426	20.5207	20.4217	20.389	20.5626	20.4567	20.9883	20.6216	20.6746	20.712	21.231	21.355	21.2952	20.8432	20.9746	21.2233	20.1335	19.5036	19.9707	19.7102	19.9738	20.8175	20.6252	20.7148	20.6927	20.7383	8.8e-07	0.002	P08574	Cytochrome c1, heme protein, mitochondrial	CYC1	+	+	R+14_R+0;BDC_R+0;BDC_R+14	BDC_R+0
24.5638	24.4977	24.5928	24.8067	24.4778	24.2115	24.291	24.1316	24.2297	24.1803	24.4616	24.3545	24.1857	24.2492	24.3862	25.3888	25.5232	25.5012	25.5795	25.309	24.0267	24.2867	23.879	24.081	24.0474	24.8751	25.1394	24.9111	24.8835	24.8259	2.8e-09	0.0003	P08590	Myosin light chain 3	MYL3	+	+	R+14_R+0;BDC_R+0;BDC_R+14	BDC_R+0;BDC_R+14
14.1487	12.3059	14.3737	14.0351	14.1586	16.9306	16.8214	16.7231	16.8976	16.3801	16.5389	16.7184	16.7699	16.6653	16.7869	15.0236	14.1041	14.4265	14.727	14.9721	17.2861	17.7196	16.9749	17.454	17.1466	17.2999	16.7766	16.9768	17.0988	16.9243	1.3e-08	9.1e-07	P08603	Complement factor H	CFH	+	+	R+14_BDC;R+0_BDC	R+14_BDC;R+0_BDC
18.2365	18.3191	18.0812	17.6891	17.9688	18.4279	18.3887	18.3966	18.5361	18.6213	19.1233	18.7205	18.8303	19.1	19.0749	18.2124	17.7166	17.9526	17.7599	17.9312	21.4801	21.2485	21.2975	21.2531	21.453	20.3778	20.4044	20.3755	20.3237	20.346	8.2e-14	2.2e-05	P08670;B0YJC4;B0YJC5	Vimentin	VIM	+	+	R+14_BDC;R+0_BDC;R+0_R+14	R+0_BDC;R+14_BDC;R+14_R+0
20.1353	19.9203	20.0798	20.2005	20.1735	19.2565	19.471	19.4151	19.6549	19.0717	20.1206	19.6751	19.8848	19.6076	20.0754	18.2935	18.8651	19.3456	18.878	18.2153	20.2295	20.1053	20.3239	20.3922	19.9687	19.9966	20.0663	20.1173	20.1721	19.9593	5.3e-06	0.00023	P09382	Galectin-1	LGALS1	+	+	R+14_BDC;R+0_BDC	R+14_R+0;BDC_R+0
16.5757	15.3247	17.247	17.0763	16.311	14.8158	13.9645	16.2161	16.6967	14.6698	17.1335	17.0972	16.7923	16.9674	16.9321	19.4466	18.7733	18.9042	17.9934	19.7663	12.3109	14.4137	NaN	NaN	NaN	15.4722	16.324	15.9359	16.2574	15.2182	1.8e-05	0.014	P09417;P09417-2	Dihydropteridine reductase	QDPR	+	+	R+14_R+0;BDC_R+0;BDC_R+14	R+14_R+0
20.2222	20.712	20.2968	20.5872	20.5261	19.6429	19.5794	19.2426	19.2731	19.0761	19.7218	19.5392	19.3988	19.4049	19.6073	18.1035	17.1948	17.4076	17.7283	18.0911	18.5074	19.4113	18.5595	18.4009	18.6816	21.0433	20.4684	20.5448	20.4137	20.7698	8.2e-08	2.7e-06	P09493-6	Tropomyosin alpha-1 chain	TPM1	+	+	R+0_BDC;R+14_BDC;R+14_R+0	BDC_R+0;BDC_R+14
15.1383	15.2541	14.7908	15.7802	15.7206	14.2647	14.3874	14.1083	14.3781	13.9223	16.0142	15.8121	15.6572	15.3641	15.8183	14.4531	13.6436	13.6775	13.1589	14.5801	14.0687	13.8214	13.9576	13.9529	13.9289	16.1068	15.3188	15.9494	16.0226	15.9299	4.6e-06	1e-05	P09497-2;P09497	Clathrin light chain B	CLTB	+	+	R+14_BDC;R+14_R+0	BDC_R+0;R+14_R+0
20.4246	20.5687	20.617	20.7619	20.3084	19.6081	19.5231	19.6723	19.8666	19.0617	19.9794	19.6039	20.1172	19.9586	20.2808	20.3591	19.6819	20.3909	19.6876	19.992	19.2705	18.4632	19.0938	19.06	18.9347	19.933	19.6955	20.0647	20.1357	19.4758	0.00032	0.00015	P09622;E9PEX6;P09622-2;P09622-3	Dihydrolipoyl dehydrogenase, mitochondrial;Dihydrolipoyl dehydrogenase	DLD	+	+	R+14_R+0;BDC_R+0	R+14_R+0;BDC_R+0;BDC_R+14
13.6388	15.0648	16.5454	16.522	14.0822	17.7403	17.586	17.5432	17.9559	17.5833	15.9095	15.7866	15.2467	16.9159	13.7082	15.2674	15.6029	16.8163	16.5415	16.3255	18.8645	18.3015	17.52	18.265	18.4676	16.8546	17.8479	16.7641	17.1232	15.3368	0.0012	0.0048	P09874	Poly [ADP-ribose] polymerase 1	PARP1	+	+	R+0_BDC;R+0_R+14	R+0_BDC;R+0_R+14
15.8915	16.021	15.8878	16.3915	15.3419	16.9612	16.6145	16.6344	16.1748	16.8913	16.7292	15.5829	16.5422	16.6283	16.3546	15.3709	13.1553	14.0219	13.948	14.9226	17.5181	17.1049	18.1906	17.4531	18.1431	17.3258	17.0875	16.7744	17.1845	17.0228	1.8e-06	0.03	Q71UI9-4;Q71UI9;P0C0S5;C9J0D1;A0A494C189;Q71UI9-3;Q71UI9-2;C9J386	Histone H2A.V;Histone H2A.Z;Histone H2A	H2AFV;H2AFZ	+	+	R+14_BDC;R+0_BDC	R+0_BDC
18.1152	17.5089	17.7988	18.2179	18.098	19.8116	18.76	20.1517	20.0425	20.3646	19.4841	19.7024	20.197	19.2793	19.5454	18.9825	17.8421	18.4514	18.1838	19.1179	20.0021	20.4762	19.5877	19.3855	19.5612	18.7198	19.1266	18.8702	18.6789	18.3515	0.0011	3.7e-05	P0DOY2;P0DOY3;P0CF74	Ig lambda-6 chain C region	IGLC6	+	+	R+0_BDC;R+0_R+14	R+14_BDC;R+0_BDC
16.6043	17.5417	15.7545	NaN	18.6515	11.9109	14.2617	16.6374	14.7042	14.7612	NaN	10.9204	14.8513	13.0861	NaN	15.5977	13.7364	13.8993	13.3343	16.3986	NaN	NaN	12.512	12.6812	11.6771	10.6941	NaN	NaN	NaN	NaN	0.031	0.021	P10176	Cytochrome c oxidase subunit 8A, mitochondrial	COX8A	+	+	BDC_R+0	BDC_R+14
13.8014	13.8027	NaN	NaN	13.1404	NaN	13.7661	NaN	NaN	12.7314	14.5646	14.6061	15.2816	14.7363	15.3668	15.8257	14.3133	15.1954	14.8294	14.4628	NaN	NaN	12.2542	NaN	12.0508	15.4753	14.8286	15.5287	15.4924	15.1436	5.1e-05	0.0039	P10253	Lysosomal alpha-glucosidase;76 kDa lysosomal alpha-glucosidase;70 kDa lysosomal alpha-glucosidase	GAA	+	+	BDC_R+0;R+14_R+0	R+14_R+0;R+14_BDC
NaN	NaN	NaN	NaN	NaN	NaN	13.6633	NaN	12.779	14.7199	11.8279	10.832	11.1426	10.6781	10.2789	19.4315	19.8839	19.7117	19.3515	20.0273	16.4992	15.2536	17.1866	17.1605	16.3988	NaN	11.7062	10.5889	10.5676	13.3987	9.1e-08	0.0021	P10412;P16402	Histone H1.4;Histone H1.3	HIST1H1E;HIST1H1D	+	+	R+0_R+14;BDC_R+14;BDC_R+0	BDC_R+0
18.7653	19.6099	18.0224	18.3623	20.5207	16.5911	16.9245	18.2024	17.6932	18.2576	19.4929	18.8318	18.4259	18.6049	19.0006	20.6913	20.7553	20.981	20.8091	21.3667	17.0921	18.0534	18.177	18.535	17.3379	18.0915	18.7458	17.4717	18.1778	18.0917	2.8e-07	0.016	P10606	Cytochrome c oxidase subunit 5B, mitochondrial	COX5B	+	+	BDC_R+0;BDC_R+14	R+14_R+0;BDC_R+0
19.1588	19.3103	18.8018	18.5466	18.9773	18.4015	17.9781	18.15	18.1078	18.1914	19.2441	18.9015	18.77	18.9567	18.8394	19.5741	19.1417	19.0822	19.8116	18.9681	16.6665	17.5412	16.2846	17.0924	16.8394	18.262	17.9508	18.2622	18.3948	18.0173	7.1e-07	0.00012	P10768;X6RA14;H7BZT7;U3KQT1	S-formylglutathione hydrolase	ESD	+	+	R+14_R+0;BDC_R+0;BDC_R+14	R+14_R+0;BDC_R+0
19.9701	19.9996	20.319	20.8496	20.2538	19.6239	19.5384	19.8268	19.9749	19.6264	20.1382	19.9861	19.8453	19.9823	20.0435	20.9491	20.7596	20.5678	21.1443	21.0678	19.0491	18.6011	19.2449	19.1846	18.9362	19.901	19.1859	20.0789	19.9614	19.8808	8.6e-07	0.0097	P10809	60 kDa heat shock protein, mitochondrial	HSPD1	+	+	R+14_R+0;BDC_R+0;BDC_R+14	BDC_R+0
18.1923	17.7523	18	17.7785	17.8982	17.9873	17.9805	17.5769	17.8464	17.7144	18.5307	18.4665	18.5915	18.1727	18.2717	19.8533	18.8787	19.4851	18.9538	19.6061	17.8706	17.1636	18.0807	18.1235	18.0461	17.9947	18.0043	18.2323	18.2328	18.1956	3.6e-05	0.00048	P11021	78 kDa glucose-regulated protein	HSPA5	+	+	BDC_R+0;BDC_R+14	R+14_R+0;R+14_BDC
15.9835	15.5892	15.5949	15.9266	15.8744	18.9177	18.9403	18.9445	18.8072	18.5932	16.4758	15.806	15.533	16.0895	16.1935	15.0305	13.9011	14.1637	12.304	14.4761	16.9848	15.8404	16.9808	16.9675	16.8938	16.3978	15.9681	16.2716	16.2047	16.2932	5.9e-05	2.8e-10	P11166	Solute carrier family 2, facilitated glucose transporter member 1	SLC2A1	+	+	R+14_BDC;R+0_BDC	R+0_BDC;R+0_R+14
22.5765	22.5435	22.3168	22.3865	22.4824	22.3184	22.3291	22.2784	22.3272	22.3364	23.0055	22.9234	22.9257	22.989	23.0291	22.0709	21.7934	22.1513	21.9682	22.2278	21.6945	21.4376	21.6822	21.6084	21.6074	22.0769	21.9631	21.8583	22.0277	22.1499	0.00028	1e-08	P11217;P11217-2	Glycogen phosphorylase, muscle form	PYGM	+	+	R+14_R+0;BDC_R+0	BDC_R+0;R+14_R+0;R+14_BDC
17.0123	16.8636	16.8114	16.52	17.041	18.3558	18.3239	18.3521	18.3678	18.4205	16.3159	16.0616	15.5863	15.8424	16.1939	16.2761	15.6158	15.9969	15.8771	16.2459	18.5634	18.6044	18.826	18.6332	18.6713	17.1825	17.1755	17.2521	17.117	17.411	1e-10	1.7e-09	P11277-2;P11277;P11277-3	Spectrin beta chain, erythrocytic	SPTB	+	+	R+14_BDC;R+0_BDC;R+0_R+14	BDC_R+14;R+0_R+14;R+0_BDC
16.9265	18.0219	18.7655	16.952	16.6261	16.0683	15.22	16.2636	15.3067	15.2953	18.2604	18.3634	18.7763	17.3634	16.6589	18.0564	17.7346	17.5479	18.1859	18.0119	15.5328	17.031	15.6763	16.0495	15.4953	17.8476	17.0714	17.7972	16.0639	17.6026	0.00064	0.0014	Q5T4U5;P11310;P11310-2;B7Z9I1	Medium-chain specific acyl-CoA dehydrogenase, mitochondrial	ACADM	+	+	R+14_R+0;BDC_R+0	BDC_R+0;R+14_R+0
10.3809	10.9583	8.18611	10.9993	10.5062	9.78988	NaN	11.185	11.3854	9.17931	13.7703	14.0214	13.1716	14.0678	13.9495	NaN	NaN	8.71864	10.8862	NaN	11.3314	12.8917	12.6685	11.454	13.827	10.06	10.2723	9.69	9.29492	11.5972	0.012	0.00011	P11413;P11413-3;P11413-2	Glucose-6-phosphate 1-dehydrogenase	G6PD	+	+	R+0_BDC;R+0_R+14	R+14_BDC;R+14_R+0
18.8046	18.8178	18.7887	18.4695	18.9507	18.6776	18.6008	18.8417	18.652	18.664	18.4653	18.401	18.3846	18.3297	18.3258	16.9748	16.6608	16.7027	16.5848	17.1826	19.7212	19.6173	19.6253	19.8481	19.8757	18.2222	18.3422	18.28	18.302	18.2842	9.9e-12	0.00066	P11532;P11532-11;P11532-4;A0A075B6G3;A0A087WTU7;A0A087WV90;P11532-2;P11532-3	Dystrophin	DMD	+	+	R+14_BDC;R+0_BDC;R+0_R+14	R+0_R+14;BDC_R+14
16.4924	17.0803	16.8893	16.734	17.0365	16.8784	16.9424	16.8366	17.0931	17.1981	17.5914	17.5105	17.4458	17.5376	17.392	16.8814	16.4891	16.6012	16.6654	16.8711	16.3599	16.6933	16.583	16.2653	16.319	17.1166	17.1158	17.071	17.2622	17.1955	3.1e-05	0.00015	P11766;H0YAG8	Alcohol dehydrogenase class-3	ADH5	+	+	BDC_R+0;R+14_R+0;R+14_BDC	R+14_BDC;R+14_R+0
18.2208	18.3106	18.3366	18.2874	18.3052	18.0423	18.1158	18.0977	17.9999	18.1115	17.9489	18.0627	17.9302	18.0676	17.7666	14.881	13.6592	14.5461	14.5674	15.0197	23.2414	23.1245	23.2533	23.3067	23.3339	18.9992	18.7984	18.8912	19.0032	19.1012	6.2e-14	8.9e-05	P12109;A0A087X0S5	Collagen alpha-1(VI) chain	COL6A1	+	+	R+14_BDC;R+0_BDC;R+0_R+14	BDC_R+14;BDC_R+0
17.2509	17.9444	17.6516	17.568	16.959	17.3838	17.4209	17.5883	17.6881	17.6306	16.8437	16.777	16.8573	16.8284	16.2612	11.5392	NaN	NaN	11.5107	10.8916	22.297	22.078	22.1974	22.4136	22.1894	17.4674	17.8254	17.6727	17.0764	17.5694	2e-13	0.00073	P12110;P12110-3	Collagen alpha-2(VI) chain	COL6A2	+	+	R+14_BDC;R+0_BDC;R+0_R+14	BDC_R+14;R+0_R+14
18.2057	18.0997	18.1588	18.291	18.4034	17.5552	18.1382	18.1379	18.0767	17.6734	17.6833	17.7872	17.6439	17.7949	17.8753	15.6279	15.9116	16.5211	16.8203	16.6341	23.2597	22.8937	23.1461	23.1757	23.0886	18.8644	18.5114	18.8453	18.8008	18.8354	9.8e-13	0.0047	P12111;P12111-2	Collagen alpha-3(VI) chain	COL6A3	+	+	R+14_BDC;R+0_BDC;R+0_R+14	BDC_R+14;BDC_R+0
22.1481	22.2409	22.3045	21.6826	22.4251	21.1024	21.3011	21.6521	21.1871	21.5844	21.7407	21.4407	21.6098	21.3179	21.676	22.1627	21.5166	21.763	22.3402	22.2278	21.7634	21.407	21.9407	22.0011	21.1893	21.3275	20.9068	21.4974	21.1037	20.7955	0.0042	0.00052	P12235;V9GYG0	ADP/ATP translocase 1	SLC25A4	+	+	BDC_R+14	BDC_R+0;BDC_R+14
19.9116	19.6787	19.4762	19.7993	19.8025	18.3544	18.3776	18.1477	18.5084	18.3161	18.8043	18.3622	18.5362	18.6072	18.6735	20.7596	20.7593	21.0957	20.8266	20.8496	17.1777	16.5821	16.4713	16.8557	16.7005	17.0034	17.2308	17.0951	17.095	17.1992	2.5e-13	1.4e-08	P12277;G3V4N7	Creatine kinase B-type	CKB	+	+	R+14_R+0;BDC_R+0;BDC_R+14	BDC_R+0;BDC_R+14
22.2028	22.407	22.3368	22.0466	22.447	22.7703	22.8787	22.7563	22.675	22.7924	21.5689	21.6747	21.5068	21.766	21.5885	20.0862	19.194	20.1196	19.2993	19.7692	22.4903	22.235	22.3891	22.5122	22.3871	22.1817	21.9352	21.9351	21.9761	22.2223	3.4e-09	1.2e-08	P12882	Myosin-1	MYH1	+	+	R+14_BDC;R+0_BDC	BDC_R+14;R+0_R+14;R+0_BDC
24.8796	24.8948	24.7467	24.7487	24.9018	24.6232	24.6597	24.6572	24.6769	24.6889	24.3031	24.2133	24.1619	24.2255	24.1953	23.1164	23.0105	23.223	23.2373	23.0654	25.1075	24.8807	25.0234	25.0125	24.9977	25.2279	25.3127	25.1838	25.2678	25.2375	2.8e-14	2.6e-09	P12883	Myosin-7	MYH7	+	+	R+0_BDC;R+14_BDC;R+14_R+0	R+0_R+14;BDC_R+14;BDC_R+0
16.845	17.3142	16.6266	16.8305	16.8972	16.7431	17.0953	17.4463	17.1947	16.9898	18.0236	17.5443	17.0395	17.821	18.0004	16.9294	16.5312	15.7281	16.3417	16.2832	16.6533	17.412	17.4435	17.5302	17.3092	17.1503	17.4225	17.0081	17.1708	17.172	0.0018	0.0052	P13010	X-ray repair cross-complementing protein 5	XRCC5	+	+	R+14_BDC;R+0_BDC	R+14_BDC;R+14_R+0
20.1708	20.354	20.6197	20.6408	20.1438	19.4382	19.492	20.1816	19.9529	19.9816	20.1559	20.6723	21.0276	20.7214	20.3689	21.8084	20.9332	21.5887	22.0017	21.7782	18.994	19.1832	19.4518	19.6334	18.7303	20.6136	20.5011	20.8806	20.9587	20.8072	2.9e-07	0.0043	P13073;H3BN72;H3BNV9;H3BPG0;Q86WV2	Cytochrome c oxidase subunit 4 isoform 1, mitochondrial	COX4I1	+	+	R+14_R+0;BDC_R+0;BDC_R+14	BDC_R+0;R+14_R+0
19.2857	19.569	19.6723	19.8873	19.3566	19.1409	19.0909	19.0809	19.2449	19.0961	19.4753	19.3998	19.9548	19.505	19.7408	15.2795	15.7207	16.9619	16.8883	15.9715	17.9412	17.7471	18.0502	17.7897	18.3199	19.607	19.4372	19.5016	19.6703	19.5085	2.3e-07	0.0041	P13535	Myosin-8	MYH8	+	+	R+0_BDC;R+14_BDC;R+14_R+0	BDC_R+0;R+14_R+0
13.201	NaN	12.8705	13.1995	13.4946	15.2967	16.2324	15.1855	15.0349	16.7612	12.5882	12.7807	NaN	12.86	15.5022	15.3343	15.939	16.6234	16.5287	15.4491	14.3769	16.11	14.3088	14.4103	14.2318	NaN	13.531	12.6672	14.1405	NaN	0.0021	0.0032	P13716;P13716-2	Delta-aminolevulinic acid dehydratase	ALAD	+	+	BDC_R+14;BDC_R+0	R+0_BDC;R+0_R+14
20.4911	20.2131	20.4079	20.5353	20.3242	19.5821	19.5706	19.5901	19.5306	19.356	19.8723	20.144	19.9822	20.0764	20.012	19.8324	19.1977	19.4245	19.7158	19.9049	18.9618	17.8416	18.7114	18.7797	18.9299	20.1188	19.4835	19.9162	19.9532	20.1112	0.00024	1.4e-07	P13804;P13804-2;H0YLU7;H0YK49;H0YL12;H0YNX6;H0YKF0	Electron transfer flavoprotein subunit alpha, mitochondrial	ETFA	+	+	BDC_R+0;R+14_R+0	R+14_R+0;BDC_R+0;BDC_R+14
23.5343	23.5077	23.3742	23.4419	23.5484	23.4126	23.6595	23.5399	23.56	23.525	22.6541	22.4433	22.4149	22.5449	22.6807	23.1908	22.8923	22.9714	23.0554	23.1113	23.6892	23.4385	23.675	23.7952	23.7205	23.5066	23.2957	23.5484	23.5694	23.5628	1.1e-05	1.6e-09	P13805-2;P13805-3;K7EQL4;P13805;Q3B759;M0QZU8;M0QZY5;M0QX01	Troponin T, slow skeletal muscle	TNNT1	+	+	R+14_BDC;R+0_BDC	BDC_R+14;R+0_R+14
17.9472	18.0538	18.135	18.4043	18.1484	17.9787	18.0194	18.0277	17.9672	17.7656	18.0362	18.3057	18.3264	18.4915	18.4615	18.9376	18.6097	19.029	19.1228	18.8799	16.9536	17.0164	16.7764	16.9823	17.2399	18.3151	18.1776	18.0826	18.2095	18.3277	8.8e-10	0.009	P13861;P13861-2	cAMP-dependent protein kinase type II-alpha regulatory subunit	PRKAR2A	+	+	R+14_R+0;BDC_R+0;BDC_R+14	R+14_R+0
23.2961	23.1724	23.4086	23.4311	23.1343	23.4169	23.4996	23.4342	23.7259	23.6069	24.0418	23.8587	23.8613	23.9203	23.7428	23.4485	23.5851	23.3834	23.6535	23.3164	22.2945	22.509	22.1763	22.1866	22.2337	23.1585	23.595	23.2959	23.5009	23.2653	4.9e-08	2.6e-05	P13929;P13929-2;P13929-3;E5RGZ4;K7EKN2;K7EPM1	Beta-enolase;Enolase	ENO3	+	+	R+14_R+0;BDC_R+0	R+0_BDC;R+14_BDC;R+14_R+0
17.4258	16.5658	17.4502	17.2207	17.344	16.6513	16.5395	16.7321	16.4746	16.8893	17.9663	17.5833	17.8945	17.5914	17.4535	17.9554	17.8735	17.7677	17.9263	17.8813	17.75	17.8096	17.8138	18.1978	17.8806	18.5816	18.4851	18.785	18.3308	18.5644	1.1e-05	0.00017	P14174	Macrophage migration inhibitory factor	MIF	+	+	R+14_BDC;R+14_R+0	BDC_R+0;R+14_R+0;R+14_BDC
14.7183	15.2047	15.2442	14.7522	14.7295	14.0201	14.2779	14.2027	14.845	13.1232	15.1913	14.508	14.9005	14.6655	14.0766	14.0962	13.8389	12.8686	13.8793	14.2392	19.2874	19.3809	19.2484	19.1741	19.2068	15.547	16.3097	15.7951	15.4128	15.242	1.7e-10	0.039	P14543;P14543-2	Nidogen-1	NID1	+	+	R+14_BDC;R+0_BDC;R+0_R+14	BDC_R+0
22.172	21.7123	22.0427	22.138	22.105	22.3343	22.4893	22.3226	22.4151	22.1316	22.8616	22.7774	22.7568	22.776	22.7421	22.0966	21.7582	21.9514	22.1203	22.2661	21.1297	20.8109	21.058	21.1913	20.9243	21.6106	21.5256	21.7546	21.7919	21.6709	9.3e-07	5.7e-06	P14618-2;H3BTN5;H3BR70;H3BQ34	Pyruvate kinase PKM;Pyruvate kinase	PKM	+	+	R+14_R+0;BDC_R+0;BDC_R+14	R+0_BDC;R+14_BDC;R+14_R+0
19.332	19.1451	19.8084	19.087	19.3093	20.1375	20.3109	19.8094	19.9503	19.8535	19.7336	19.9804	19.9696	19.9198	19.4671	20.6859	20.1433	20.1726	20.2111	20.2604	17.8232	18.6203	17.8379	17.032	17.8356	20.1712	20.3167	20.4144	20.153	19.9583	1.8e-07	0.0023	P14621;U3KQL2;U3KPX1;E9PF46;F8WA34;U3KPX8	Acylphosphatase-2;Acylphosphatase	ACYP2	+	+	R+14_R+0;BDC_R+0	R+14_BDC;R+0_BDC
18.9821	18.1145	18.1425	18.5768	19.1001	18.4313	18.115	18.238	18.572	18.1344	19.7985	19.0587	18.9349	18.873	19.6281	17.854	18.4743	19.2123	18.1105	18.8257	17.2597	17.304	18.1058	17.8193	17.4036	18.1176	17.9989	18.9015	18.5967	18.9728	0.01	0.005	P14625	Endoplasmin	HSP90B1	+	+	BDC_R+0;R+14_R+0	R+14_R+0;R+14_BDC
20.9171	20.8805	20.9849	21.1736	21.1064	21.0152	20.9487	20.5631	20.8829	21.0638	20.2542	20.1719	20.203	20.1946	20.2874	22.0264	22.6967	22.8317	22.7324	22.4439	21.367	21.5739	21.2979	21.187	21.445	21.303	21.7498	21.126	21.2993	21.3876	6.2e-06	1.9e-06	P14649;F8W1I5	Myosin light chain 6B	MYL6B	+	+	BDC_R+14;BDC_R+0	R+0_R+14;BDC_R+14
13.9054	13.5191	13.5944	14.5814	13.6276	14.6875	14.2456	14.5982	14.3375	13.663	18.8221	18.7791	18.7641	18.8037	18.9765	16.4312	15.153	15.1653	15.4475	15.6861	13.8652	11.9496	14.4207	13.52	11.3024	16.4788	16.5096	16.6863	16.4293	16.4864	6.2e-05	4.2e-11	P14923	Junction plakoglobin	JUP	+	+	BDC_R+0;R+14_R+0	R+14_BDC;R+14_R+0
19.3486	19.1179	19.0964	18.781	18.6837	18.9542	17.8398	18.3527	18.5686	18.301	19.9742	19.3385	19.4666	19.3693	19.2759	21.5916	20.6737	21.4365	21.4409	22.4013	17.8254	16.2065	17.2991	16.8999	17.609	19.5022	19.3469	19.2901	19.4696	18.9623	8.4e-08	0.00076	P14927;B7Z2R2;P14927-2;E5RHG9	Cytochrome b-c1 complex subunit 7	UQCRB	+	+	R+14_R+0;BDC_R+0;BDC_R+14	BDC_R+0;R+14_R+0
21.9543	21.8873	22.1041	22.1098	21.892	22.1972	22.0751	22.0602	22.0855	22.2096	22.554	22.4591	22.5418	22.295	22.6577	22.483	22.8024	22.3458	22.2462	22.9147	20.983	20.4571	20.7535	20.6292	20.7349	22.0554	21.7887	21.9612	21.9918	22.2309	5.2e-08	2.3e-05	P15259	Phosphoglycerate mutase 2	PGAM2	+	+	R+14_R+0;BDC_R+0;BDC_R+14	R+14_BDC;R+14_R+0
17.8473	18.268	18.6872	18.1979	18.5115	18.0798	17.9401	17.5093	16.9365	17.7553	18.0459	18.3206	18.6821	18.0172	18.6409	18.4146	19.1433	17.7165	17.8648	17.6315	16.8076	16.3596	16.7601	16.8888	16.6902	18.2661	18.8824	18.9347	18.5451	17.5465	0.00031	0.018	P15374;A0A087WTB8;Q5TBK7	Ubiquitin carboxyl-terminal hydrolase isozyme L3;Ubiquitin carboxyl-terminal hydrolase	UCHL3	+	+	BDC_R+0;R+14_R+0	BDC_R+0;R+14_R+0
17.5687	17.4806	17.2419	16.6677	17.3683	18.0299	17.9511	17.4433	17.5719	17.3852	17.728	17.6943	17.7858	17.7099	17.5453	16.2353	15.2415	15.3729	15.678	15.8142	16.8449	16.0734	16.7633	16.7062	16.4715	17.6694	16.7184	17.1486	17.2137	17.4957	5.6e-05	0.048	P15531;P15531-2	Nucleoside diphosphate kinase A	NME1	+	+	R+0_BDC;R+14_BDC;R+14_R+0
9.55993	10.8323	11.7258	11.1516	10.5608	12.505	10.8097	10.8581	10.8577	10.8171	18.6392	18.3377	18.515	18.201	18.3219	17.3997	17.5306	17.56	17.5081	17.1502	10.7351	13.0701	11.2038	10.9246	11.4501	15.4398	16.1887	16.4286	16.1957	16.1816	4.6e-09	3.1e-10	P15924;P15924-3;P15924-2	Desmoplakin	DSP	+	+	R+14_R+0;BDC_R+0;BDC_R+14	R+14_BDC;R+14_R+0
15.2795	14.5297	14.5075	13.4025	15.637	13.7515	13.5035	11.4478	13.1549	13.6866	13.9799	16.0683	14.7313	16.3642	14.8154	17.1204	16.7498	17.9713	17.3447	17.1268	15.2794	16.8466	14.3126	14.9191	13.2199	14.6975	15.8982	15.5486	15.3239	14.7895	0.0021	0.011	Q5TD07;P16083;Q5TD05	Ribosyldihydronicotinamide dehydrogenase [quinone]	NQO2	+	+	BDC_R+0;BDC_R+14	R+14_R+0
13.6233	13.8087	13.3004	12.459	13.4198	17.5362	17.6693	17.9098	17.7535	17.9616	14.5277	13.8762	13.898	14.6026	13.9327	15.3957	14.6444	15.2377	15.5939	15.8658	17.5729	17.6436	17.3702	17.3709	17.4992	14.6866	15.0821	14.7079	15.0057	14.375	3.1e-08	7.6e-10	P16157-3;P16157-14;P16157-12;P16157-16;P16157-10;P16157-21;P16157;P16157-8;P16157-5;P16157-7;P16157-13;P16157-15;P16157-4;P16157-6;P16157-9;P16157-11;P16157-2;H0YBS0	Ankyrin-1	ANK1	+	+	BDC_R+14;R+0_R+14;R+0_BDC	R+14_BDC;R+0_BDC;R+0_R+14
18.3108	18.3381	18.8304	18.5496	18.399	17.1016	16.9815	17.5642	17.1796	15.9678	18.0519	17.8681	17.8557	17.832	17.8985	19.7226	19.4204	19.953	19.2194	19.3457	17.0915	18.1621	16.6777	17.1908	16.2724	18.9039	18.9062	18.3851	18.1753	18.5211	1.3e-05	0.0001	P16219;E9PE82	Short-chain specific acyl-CoA dehydrogenase, mitochondrial	ACADS	+	+	R+14_R+0;BDC_R+0;BDC_R+14	R+14_R+0;BDC_R+0
NaN	13.5969	NaN	13.5054	13.0672	16.0545	16.0331	15.9638	15.7346	15.8141	12.7763	NaN	NaN	NaN	NaN	NaN	NaN	NaN	NaN	NaN	14.2459	13.807	13.8624	14.2184	13.8052	11.8383	13.0744	NaN	NaN	11.2285	0.0036	2.3e-06	P16452-3;P16452;P16452-2;F5H563	Erythrocyte membrane protein band 4.2	EPB42	+	+	BDC_R+0	R+0_BDC
21.7411	21.8776	22.0542	21.9008	21.7727	21.9122	22.0535	21.9653	21.8995	21.7095	22.1607	22.2453	22.2915	22.1741	22.1624	22.7058	22.4535	22.9167	22.9778	22.8191	21.355	21.6445	21.3966	21.3733	21.3651	21.5212	21.752	21.5844	21.489	21.4768	1.4e-08	0.00058	P16615;P16615-5;P16615-2;P16615-3;P16615-4;H7C5W9	Sarcoplasmic/endoplasmic reticulum calcium ATPase 2	ATP2A2	+	+	BDC_R+0;BDC_R+14	R+14_BDC;R+14_R+0
14.3692	15.5168	15.5086	15.7032	15.3806	13.2303	13.8632	12.2194	14.2753	14.2722	13.5914	15.3999	15.0528	15.5183	14.81	14.7306	14.1572	16.0078	15.5904	15.789	NaN	NaN	NaN	11.7698	11.2551	12.8386	13.1476	10.2065	13.7209	12.8005	0.0024	0.0079	P16930;P16930-2;H0YLC7	Fumarylacetoacetase	FAH	+	+	BDC_R+0;BDC_R+14	R+14_R+0;BDC_R+0
17.2946	17.3655	17.7157	17.6784	17.1467	17.6722	18.37	17.8244	17.5376	17.9962	18.1658	18.64	18.9618	18.8737	17.8513	19.4302	18.6936	18.7633	18.7104	19.053	15.591	15.891	15.9834	15.7712	15.4714	17.7994	17.8682	17.8422	17.9376	17.5768	2e-10	0.0021	P16989-3;P16989	Y-box-binding protein 3	YBX3	+	+	R+14_R+0;BDC_R+0;BDC_R+14	R+14_BDC;R+14_R+0
16.9642	17.9767	19.6013	18.8561	16.3255	20.0407	20.3594	20.519	20.5004	21.0362	17.8976	20.4546	20.759	20.5748	18.2066	20.1143	20.9187	20.9185	21.0389	20.6609	16.7284	18.9582	16.7566	14.1078	17.5919	19.5812	19.4573	19.6985	19.6976	19.9744	0.00022	0.013	P17066;P48741	Heat shock 70 kDa protein 6;Putative heat shock 70 kDa protein 7	HSPA6;HSPA7	+	+	R+14_R+0;BDC_R+0	R+0_BDC
16.838	16.223	16.1348	16.3524	16.7789	15.4116	15.049	15.0752	15.3871	15.0975	16.6183	15.9227	15.6252	15.9142	16.6112	14.6122	15.7901	15.404	12.621	14.4066	16.5245	16.1064	16.2451	16.244	16.4309	16.0896	14.4042	15.6244	15.9639	15.7729	0.017	0.0002	P17152	Transmembrane protein 11, mitochondrial	TMEM11	+	+	R+0_BDC	R+14_R+0;BDC_R+0
21.2351	20.7451	21.2265	21.3418	21.058	20.7402	20.4224	20.7439	20.7496	20.4365	21.4825	21.3856	21.4202	21.534	21.6183	20.783	20.865	21.5639	21.3748	21.1252	19.7993	19.765	20.1789	19.7832	20.0899	20.2547	20.3192	20.2166	20.5254	20.2952	8.8e-06	1.9e-05	P17174;P17174-2	Aspartate aminotransferase, cytoplasmic	GOT1	+	+	R+14_R+0;BDC_R+0;BDC_R+14	BDC_R+0;R+14_R+0;R+14_BDC
23.1026	22.923	23.1417	23.0466	23.1036	22.448	22.4936	22.3952	22.5969	22.1991	22.7633	22.6438	22.6953	22.5867	22.7309	23.552	23.4043	23.393	23.5523	23.6769	21.8455	21.8742	21.8846	22.0045	21.8694	22.694	22.6902	22.5942	22.7345	22.6666	3.6e-12	2.5e-06	P17540	Creatine kinase S-type, mitochondrial	CKMT2	+	+	R+14_R+0;BDC_R+0;BDC_R+14	R+14_R+0;BDC_R+0;BDC_R+14
18.0061	18.1751	18.4231	17.9051	18.0888	17.85	17.7636	17.717	17.6481	17.528	17.9278	17.9771	17.7548	18.1685	18.0065	18.9384	18.7181	18.7453	19.0147	18.6194	15.8579	14.309	13.442	14.1639	15.0185	17.6702	19.024	18.869	18.9387	17.5241	6.7e-07	0.0043	P17568	NADH dehydrogenase [ubiquinone] 1 beta subcomplex subunit 7	NDUFB7	+	+	R+14_R+0;BDC_R+0	BDC_R+0
21.4771	21.9768	21.9681	21.6678	21.8807	22.2037	22.2249	22.0676	22.2334	22.6387	21.0994	21.4652	21.3339	21.4744	21.3121	20.7868	20.474	20.8085	20.8088	20.6208	22.4284	22.3955	22.341	22.3105	22.4239	21.9369	22.3901	21.9395	22.0837	22.0684	5.3e-10	2.8e-05	P17661	Desmin	DES	+	+	R+14_BDC;R+0_BDC;R+0_R+14	BDC_R+14;R+0_R+14;R+0_BDC
15.2163	15.7886	15.3435	15.2311	15.6004	16.2172	16.0413	15.7042	15.8556	15.5367	16.7829	16.9216	17.1316	16.3905	16.9269	15.5516	13.4276	13.767	13.5765	14.8204	17.7447	16.5476	17.7349	17.6863	17.7499	15.6922	14.5068	15.7059	15.9838	15.0551	3.2e-05	8.2e-06	P17931;G3V3R6	Galectin-3;Galectin	LGALS3	+	+	R+0_BDC;R+0_R+14	R+14_BDC;R+14_R+0
16.9448	17.3929	16.3478	16.4199	17.1298	15.5369	15.7007	15.7319	15.7871	15.6978	16.7988	17.1356	17.2792	17.2205	16.9334	14.8465	13.0921	14.2098	14.2518	15.0167	16.9062	16.474	17.3772	17.4344	17.004	16.7095	16.167	16.3904	16.4658	16.7424	4.3e-06	1.4e-05	P18085;C9JPM4;C9JAK5	ADP-ribosylation factor 4	ARF4	+	+	R+14_BDC;R+0_BDC	BDC_R+0;R+14_R+0
15.5119	14.6252	17.1177	16.9222	16.1394	16.3863	16.5135	17.0848	16.7227	17.2747	17.0381	18.0083	18.1146	17.8611	17.5797	16.546	16.5108	17.5168	17.4928	17.2009	14.8482	16.1642	15.7611	16.0129	16.048	17.2396	16.0267	18.0937	18.044	17.5148	0.0043	0.0078	P18669	Phosphoglycerate mutase 1	PGAM1	+	+	BDC_R+0;R+14_R+0	R+14_BDC
15.5347	16.1057	16.0813	15.794	16.3278	17.142	16.9522	17.597	17.3708	17.1855	16.3825	16.7782	16.8819	16.5776	16.5128	15.6426	NaN	14.9738	15.2398	15.3383	17.6942	17.4387	17.8579	17.7023	17.9647	16.7001	16.3922	17.2382	17.2386	16.7559	3e-07	1.7e-05	P19652	Alpha-1-acid glycoprotein 2	ORM2	+	+	R+14_BDC;R+0_BDC;R+0_R+14	R+14_BDC;R+0_BDC;R+0_R+14
20.5799	20.6208	20.484	20.0091	20.5796	20.6865	20.6051	20.4795	20.3243	20.3684	19.7749	19.2912	19.168	19.7019	19.5385	17.5464	NaN	NaN	NaN	16.8248	19.9509	19.665	19.7411	19.7278	19.8619	20.4896	19.6537	19.8541	20.0378	20.1733	2e-06	1.9e-05	P19784;H3BSA1;H3BV19	Casein kinase II subunit alpha	CSNK2A2	+	+	R+0_BDC;R+14_BDC	BDC_R+14;R+0_R+14
17.6473	17.3817	18.0595	17.5498	17.1062	18.3493	18.4471	18.163	18.0828	17.5657	18.652	18.6224	18.5334	18.039	18.8266	18.4119	18.2071	18.5842	19.0514	19.1325	16.2872	16.4111	15.8671	17.0367	16.6111	17.7942	18.4474	17.9289	18.2905	18.5458	2.4e-06	0.0018	P20073-2;P20073	Annexin A7	ANXA7	+	+	R+14_R+0;BDC_R+0	R+0_BDC;R+14_BDC
20.3869	21.1843	20.7394	20.675	20.5469	19.4849	19.6877	19.6844	18.5084	20.1033	18.8296	20.2732	19.3958	19.5253	19.9837	20.9933	23.8548	21.9117	22.371	21.8351	18.3583	21.1995	19.0597	19.6124	18.4337	20.0759	21.1286	20.9687	20.0785	20.2733	0.0017	0.0042	P20674;H3BNX8	Cytochrome c oxidase subunit 5A, mitochondrial	COX5A	+	+	BDC_R+0;BDC_R+14	BDC_R+0;BDC_R+14
17.0152	15.5178	15.2243	16.6803	17.1675	14.1087	15.6359	14.9224	15.7211	15.8572	17.3685	16.9355	17.5208	17.5366	17.7617	17.1599	16.6194	16.0201	16.7122	16.6408	13.9483	14.3786	16.3175	14.1757	14.5088	17.037	16.7716	17.1202	16.716	16.9712	0.00013	0.0012	P20700;E9PBF6;A0A0D9SFE5	Lamin-B1	LMNB1	+	+	BDC_R+0;R+14_R+0	R+14_R+0
18.53	18.7282	18.1977	18.6151	18.5699	19.2872	19.6234	18.3502	19.2461	18.964	19.8511	19.0158	19.6126	19.044	19.2022	18.1539	16.6004	16.5391	18.1139	17.3011	17.9468	18.2686	17.9087	18.7156	18.1098	19.2745	19.2508	19.4883	19.2531	19.1545	0.00018	0.012	P20810-6;P20810-7;P20810-10;P20810-9;A0A0C4DGB5;P20810-5;P20810;P20810-2;E7ES10;F8W7E0	Calpastatin	CAST	+	+	R+0_BDC;R+14_BDC;R+14_R+0	R+14_BDC
16.6216	16.364	17.3079	17.2158	17.2855	17.2516	17.4913	17.6446	17.8174	18.2578	16.0632	16.9338	17.4426	17.2943	16.2785	14.9491	14.8423	14.6055	14.5311	NaN	15.7326	16.2414	15.8987	15.6705	16.8403	15.5887	18.2963	18.2503	18.3221	18.1319	0.00049	0.029	P20929-2	Nebulin	NEB	+	+	R+14_BDC;R+14_R+0	R+0_R+14
16.905	15.7054	15.2411	15.1321	16.4339	16.8745	16.9688	14.6794	16.3857	16.0112	17.9427	17.3963	17.5756	17.1391	17.5549	15.9105	15.2091	16.5019	15.7002	15.5691	17.5187	17.2057	17.2368	17.3314	17.3777	17.9258	17.1176	17.7617	17.4193	17.5803	4.2e-06	0.0079	P20962	Parathymosin	PTMS	+	+	R+0_BDC;R+14_BDC	R+14_BDC;R+14_R+0
16.6174	16.8358	16.7116	16.6683	16.7965	15.6186	15.1068	15.7083	15.5128	14.9557	17.1777	16.8015	16.6936	17.0108	17.3363	16.4084	15.877	16.4521	16.5677	16.3495	18.8856	18.6892	18.7006	18.7072	18.9031	17.6947	17.5244	18.1465	17.3836	17.9357	8.2e-09	5.4e-07	P21291;E9PS42;E9PND2;E9PP21	Cysteine and glycine-rich protein 1	CSRP1	+	+	R+14_BDC;R+0_BDC;R+0_R+14	BDC_R+0;R+14_R+0
18.9896	18.7089	18.9355	18.7356	18.3396	19.0925	18.5164	18.7906	18.669	18.4356	19.8772	19.5594	19.6183	19.4733	19.7734	18.1782	16.5178	16.8701	15.6162	16.6655	21.7839	22.181	21.8075	21.8008	21.7808	20.8526	20.7854	20.7185	20.8519	20.8799	1e-08	3.1e-05	P21333-2;P21333;Q60FE5;A0A087WWY3	Filamin-A	FLNA	+	+	R+14_BDC;R+0_BDC;R+0_R+14	R+14_R+0;R+14_BDC
11.5721	NaN	11.1515	NaN	11.535	9.98641	NaN	11.0889	10.4287	10.3096	11.6191	12.191	11.3513	11.2461	11.6371	NaN	NaN	NaN	NaN	NaN	16.2872	15.8765	16.4369	16.5532	16.4541	11.1173	12.4593	11.75	11.8115	11.277	1.1e-07	0.0036	P21397;P21397-2	Amine oxidase [flavin-containing] A	MAOA	+	+	BDC_R+0	BDC_R+0;R+14_R+0
20.3755	20.4795	20.3707	20.4976	20.3135	19.9748	20.1454	20.0513	19.8933	20.029	20.7554	20.6985	20.8781	20.6546	20.9274	21.7768	21.3537	21.5317	21.396	21.7241	19.6615	19.6762	19.6379	19.7902	19.6791	20.201	20.3481	20.3342	20.09	20.2521	1e-10	1.4e-07	P21796;C9JI87	Voltage-dependent anion-selective channel protein 1	VDAC1	+	+	R+14_R+0;BDC_R+0;BDC_R+14	BDC_R+0;R+14_R+0;R+14_BDC
19.7397	19.6526	19.7237	19.9156	19.8271	19.7741	19.834	19.9217	19.8769	19.676	20.0073	19.9442	20.0358	19.9659	19.977	19.4536	19.2637	19.3442	19.3157	19.3418	19.7335	19.4157	19.8384	19.751	19.7279	19.2965	19.1743	19.3286	19.4116	19.2139	0.00022	0.0037	P21817;P21817-3;P21817-2	Ryanodine receptor 1	RYR1	+	+	R+0_R+14;R+0_BDC	R+14_BDC;R+14_R+0
20.0414	19.674	19.9536	20.3111	19.6524	18.6396	18.4574	18.4022	18.4246	18.2186	19.4207	19.1163	19.2543	19.2545	19.1392	19.6214	19.2443	19.5587	19.5442	19.7748	17.9872	17.5519	18.3906	18.726	17.7133	19.3723	19.0014	19.5983	19.6138	19.1856	2.9e-05	1.6e-07	P21912;A0A087WWT1;A0A087WXX8	Succinate dehydrogenase [ubiquinone] iron-sulfur subunit, mitochondrial	SDHB	+	+	R+14_R+0;BDC_R+0	R+14_R+0;BDC_R+0;BDC_R+14
13.8843	13.0089	13.7215	13.1103	13.6866	12.6403	11.777	12.5577	13.0134	13.2065	12.9578	12.6537	12.6528	10.8965	12.0082	12.9198	13.4148	NaN	NaN	12.4462	19.4071	18.5241	19.4262	19.0136	19.4816	14.0298	13.614	14.0257	14.003	16.0593	3.4e-07	0.022	P21980;P21980-2	Protein-glutamine gamma-glutamyltransferase 2	TGM2	+	+	R+14_BDC;R+0_BDC;R+0_R+14	BDC_R+14
15.6494	15.7853	16.602	16.1276	16.2358	16.4893	16.2406	16.4116	16.1449	16.4167	16.4076	16.7733	16.926	16.7717	16.6296	17.4367	17.6288	15.7153	16.7764	17.1349	14.9187	16.5773	15.6058	15.6563	16.2695	16.7192	16.7637	16.2658	16.659	15.9165	0.038	0.0086	P22033	Methylmalonyl-CoA mutase, mitochondrial	MUT	+	+	BDC_R+0	R+14_BDC
15.9392	15.9199	15.7777	15.5072	15.6266	15.1824	15.4356	15.031	15.0534	15.5718	16.3245	16.3993	15.9931	16.0103	16.1643	13.4078	12.6965	12.5958	12.7353	12.982	14.0452	12.1137	13.5509	13.7258	13.9264	15.6348	13.6608	15.2379	15.8271	15.8386	0.00063	4.7e-05	P22059	Oxysterol-binding protein 1	OSBP	+	+	R+14_BDC;R+14_R+0	BDC_R+0;R+14_R+0;R+14_BDC
14.2954	14.067	14.041	14.1154	14.3477	14.2321	14.6661	14.6249	14.8914	14.4142	14.335	14.481	13.9693	14.2966	14.0386	NaN	NaN	NaN	NaN	11.8921	16.3642	15.703	16.0683	16.0573	16.5191	14.8578	13.8066	14.9386	15.1507	14.9678	0.001	0.022	P22087;M0QXL5;M0R2Q4;M0R0P1;M0R299;M0R2U2;M0R1H0;M0R2B0	rRNA 2-O-methyltransferase fibrillarin	FBL	+	+	BDC_R+0	R+0_BDC
17.7713	18.6396	18.3578	18.7286	17.8417	16.7533	16.7954	16.7824	16.7625	16.782	18.7774	19.0238	19.0533	18.953	19.137	18.0493	16.5642	16.4955	16.5946	17.4745	16.5277	16.6618	16.8303	16.8615	16.9481	18.4075	18.1718	18.2569	18.0768	18.3347	0.00026	6.4e-08	P22307-7;P22307-8;P22307;P22307-4;P22307-6;P22307-2	Non-specific lipid-transfer protein	SCP2	+	+	R+14_R+0;R+14_BDC	BDC_R+0;R+14_R+0;R+14_BDC
18.1774	17.9015	18.4695	18.2347	17.9335	17.663	17.8119	17.8509	17.8735	17.775	18.6222	18.3797	18.3237	18.4325	18.2621	18.1881	18.0345	18.3249	18.218	18.4123	17.5201	17.6613	17.7191	17.6767	17.7275	18.1251	18.2276	18.1237	18.2701	18.0759	3.3e-06	0.00028	P22314;P22314-2	Ubiquitin-like modifier-activating enzyme 1	UBA1	+	+	R+14_R+0;BDC_R+0	BDC_R+0;R+14_R+0
18.7457	19.2713	18.9439	19.6998	19.0466	18.6915	18.5103	18.2007	18.3003	18.824	19.1147	19.272	19.0848	19.2295	19.2911	19.746	19.0649	19.0679	19.3568	19.2777	18.0236	17.9067	17.8241	18.0784	17.4846	18.6248	19.1728	18.9458	18.753	18.6914	2.8e-06	0.0022	Q32Q12;P22392-2;P22392;J3KPD9;E7ERL0	Nucleoside diphosphate kinase;Nucleoside diphosphate kinase B	NME1-NME2;NME2;NME1	+	+	R+14_R+0;BDC_R+0;BDC_R+14	BDC_R+0;R+14_R+0
17.7913	17.2127	17.4922	17.039	17.8126	17.9569	17.8358	17.2318	17.4745	17.2224	18.1507	17.8593	17.9324	17.9924	17.8311	16.9969	16.7433	17.3433	17.2107	17.0119	17.8136	17.4979	17.8108	17.8397	18.0053	18.07	17.8063	18.169	18.012	17.9401	1e-05	0.045	P22626;P22626-2;A0A087WUI2	Heterogeneous nuclear ribonucleoproteins A2/B1	HNRNPA2B1	+	+	R+0_BDC;R+14_BDC
22.62	22.5605	22.1575	22.3658	22.4461	21.8105	21.8541	21.438	21.5831	22.0084	22.5044	22.4564	22.4494	22.1655	22.3371	22.2251	21.7416	22.0071	21.9709	22.0811	21.562	21.0075	21.4308	21.4724	21.4431	22.0227	21.7423	21.9432	22.005	22.2416	0.0003	0.0001	P22695;H3BRG4;H3BSJ9;H3BP04	Cytochrome b-c1 complex subunit 2, mitochondrial	UQCRC2	+	+	R+14_R+0;BDC_R+0	R+14_R+0;BDC_R+0
16.5998	17.0073	16.8864	16.745	17.5602	16.2988	16.4516	16.4811	16.4898	16.4334	16.9447	16.6586	16.6598	16.6101	16.7256	16.0533	15.2668	14.8484	15.0295	16.1014	13.8895	14.2943	13.6085	14.1635	13.0531	16.1043	16.6167	16.4207	16.3535	16.2239	4.9e-06	0.012	P22830;P22830-2;A0A499FJN5;K7ELX4	Ferrochelatase, mitochondrial	FECH	+	+	BDC_R+0;R+14_R+0;R+14_BDC	BDC_R+0
20.9965	20.9419	20.7528	20.8964	20.9436	20.8917	20.8752	20.7898	20.7685	20.6852	20.5727	20.5364	20.679	20.5673	20.7501	19.0864	19.185	19.3406	19.1148	19.1769	19.3047	19.0815	19.1259	19.1248	19.3768	20.0398	19.75	19.8186	20.0296	19.8817	6.2e-07	0.00095	P23109;P23109-2	AMP deaminase 1	AMPD1	+	+	R+14_BDC;R+14_R+0	R+0_R+14;BDC_R+14
13.9624	12.6237	13.181	13.0337	12.106	NaN	12.8583	12.7732	13.1904	13.9105	14.709	13.6543	14.1873	14.0839	14.5632	11.6534	11.2986	11.5942	11.4774	11.3121	14.3096	11.941	14.232	13.686	13.0899	13.0589	13.0916	13.1501	13.0876	14.0577	0.00045	0.0098	P23246;P23246-2	Splicing factor, proline- and glutamine-rich	SFPQ	+	+	R+14_BDC;R+0_BDC	R+14_BDC;R+14_R+0
NaN	9.33013	8.86712	NaN	9.23364	9.80156	9.58952	11.3297	NaN	11.1436	10.1	13.886	13.4668	12.8721	10.394	NaN	12.3121	8.52089	NaN	12.2617	13.8519	14.5915	12.2976	14.0715	13.6934	12.1272	11.7193	9.03389	9.28707	12.4123	0.03	0.03	P23284	Peptidyl-prolyl cis-trans isomerase B	PPIB	+	+	R+0_R+14	R+14_BDC
18.7377	18.582	18.7049	18.8889	18.8466	18.9549	19.1309	18.4125	19.2759	18.5623	20.3608	19.1246	19.4405	20.0063	19.3854	20.2156	19.6735	20.4332	19.9711	20.1981	17.5019	17.0704	17.2232	17.2721	17.1393	19.4083	19.735	19.1002	19.1691	19.4242	8e-10	0.0039	P23297;Q5T7Y5;Q5T7Y4;Q5T7Y6	Protein S100-A1;Protein S100	S100A1	+	+	R+14_R+0;BDC_R+0;BDC_R+14	R+14_BDC;R+14_R+0
17.4468	18.1406	17.9204	18.0346	17.3768	18.1053	18.0462	17.7521	17.7114	17.7606	17.9669	18.427	18.3544	18.4315	18.0164	17.9437	17.329	17.5856	17.644	17.8327	16.6913	16.6858	16.9958	16.922	16.5219	17.8225	17.2167	17.4406	17.5852	17.4728	5.8e-05	0.042	P23526;P23526-2	Adenosylhomocysteinase	AHCY	+	+	R+14_R+0;BDC_R+0	R+14_BDC
17.6959	16.8894	16.6938	16.9939	16.0838	18.5376	17.6322	17.508	18.1567	16.7169	18.9087	17.2822	17.7715	17.7189	18.6364	16.1908	15.5647	15.5087	15.6	15.8944	17.2787	17.4212	17.6876	17.4101	17.5877	16.7654	17.7538	17.4981	17.2862	16.6067	7.2e-06	0.037	P23634-7;P23634-6;P23634-8;P23634;P23634-5;P23634-4;P23634-3;P23634-2	Plasma membrane calcium-transporting ATPase 4	ATP2B4	+	+	R+14_BDC;R+0_BDC	R+14_BDC
16.6626	17.1584	16.8827	16.9297	16.6857	14.9041	15.4384	15.4395	15.8613	15.4567	15.01	15.8143	15.0555	16.2351	15.9488	16.8956	17.0759	16.8122	16.867	17.8758	13.0538	12.4803	13.0379	12.9768	12.469	16.3276	16.0556	16.6527	16.9537	16.7608	6.4e-10	0.00015	P23786;A0A1B0GTB8;A0A1B0GWC0;A0A1B0GVF3;A0A1B0GV75	Carnitine O-palmitoyltransferase 2, mitochondrial	CPT2	+	+	R+14_R+0;BDC_R+0	BDC_R+0;BDC_R+14
18.3785	18.4979	18.6277	18.3565	18.6984	17.9714	17.7456	18.2454	18.2288	17.8805	18.4795	18.6897	18.6488	18.6809	18.6155	18.7795	18.4909	17.8232	17.9599	18.6821	17.2071	16.1525	17.1916	17.8198	17.3649	17.7261	17.6103	17.7643	17.8201	17.9156	0.0035	0.00014	P24298	Alanine aminotransferase 1	GPT	+	+	BDC_R+0	BDC_R+0;R+14_R+0
17.2575	17.4885	17.3539	17.6687	17.172	16.8633	17.7571	17.583	17.45	17.3349	18.1133	17.6245	17.6843	17.596	18.7868	19.3068	18.8149	18.9766	18.9947	19.1402	18.0262	17.5571	17.9891	18.08	17.9885	17.4317	18.2466	17.9529	18.3279	16.9928	0.00026	0.048	P24534	Elongation factor 1-beta	EEF1B2	+	+	BDC_R+14;BDC_R+0
21.4806	21.8634	21.6663	21.9337	21.9206	21.2643	21.0362	20.9974	21.1346	21.2663	21.431	21.726	21.6024	21.8134	21.5801	21.8686	21.1055	21.3061	21.2005	21.6545	20.5291	19.7905	20.3952	20.5337	20.0198	21.7767	21.2118	21.5209	21.7376	21.6479	2.3e-05	9.7e-05	P24539;Q5QNZ2	ATP synthase F(0) complex subunit B1, mitochondrial	ATP5F1	+	+	BDC_R+0;R+14_R+0	R+14_R+0;BDC_R+0
20.4759	20.2855	20.7833	20.589	20.3954	19.712	19.6968	19.5669	19.5821	19.6949	20.5063	19.8609	20.025	20.0269	20.2776	21.0125	20.9778	20.5456	20.4898	20.5226	19.9845	20.6165	19.686	20.2246	19.9631	19.9974	20.5514	20.401	20.2511	20.1837	0.013	4.2e-05	P24752	Acetyl-CoA acetyltransferase, mitochondrial	ACAT1	+	+	BDC_R+0	R+14_R+0;BDC_R+0;BDC_R+14
22.0317	21.6976	21.9566	22.1748	21.8179	21.5157	21.4539	21.5133	21.5026	21.5279	21.8066	21.9275	21.8231	21.7754	21.9304	22.8398	22.6286	22.7367	22.9144	22.8311	21.3825	21.5035	21.2148	21.2206	21.2629	21.6264	22.0341	21.6792	21.6095	21.5574	5.5e-09	0.00016	P25705;P25705-2;P25705-3;K7EK77	ATP synthase subunit alpha, mitochondrial	ATP5A1	+	+	R+14_R+0;BDC_R+0;BDC_R+14	R+14_R+0;BDC_R+0
16.9661	17.5002	16.5488	16.9705	17.1401	16.704	16.9738	16.7477	16.5793	15.8831	17.9932	17.7722	17.5226	17.9046	17.3797	17.0819	17.3977	17.1012	17.4779	16.8241	17.2741	18.0225	17.1736	17.5469	17.1572	17.9304	18.1725	17.9718	17.8267	17.7616	0.003	0.00077	P26038	Moesin	MSN	+	+	R+14_BDC;R+14_R+0	R+14_R+0;R+14_BDC
17.2202	17.5356	17.078	17.2415	17.9503	19.2297	19.301	18.6751	18.8783	18.6796	19.484	19.2237	19.5367	19.6135	19.7109	17.8391	17.6301	17.8159	17.7116	18.0644	20.0188	16.5433	18.5602	18.0374	19.6835	19.3499	19.3188	19.5393	19.5411	19.2952	0.029	1.8e-07	P26447	Protein S100-A4	S100A4	+	+	R+14_BDC	R+0_BDC;R+14_BDC;R+14_R+0
13.4729	12.8579	13.4688	13.5854	13.108	14.1648	14.389	15.1583	14.4742	14.2486	13.7761	14.4086	15.5238	14.4229	16.3034	14.884	13.62	13.26	NaN	14.4723	12.7215	NaN	13.8234	13.5537	12.4622	11.8794	12.909	13.1865	13.0523	11.8146	0.028	0.006	P26639;P26639-2	Threonine--tRNA ligase, cytoplasmic	TARS	+	+	BDC_R+14	R+0_BDC;R+14_BDC
17.2227	16.2393	17.2958	17.3869	16.5877	18.331	18.2178	18.9839	17.9549	17.5784	18.1069	17.6453	17.6659	17.6626	18.4799	17.0915	16.136	16.556	16.4629	15.034	16.274	16.5698	16.4163	17.0043	17.2563	17.1364	18.1825	18.0109	17.4634	17.4933	0.0057	0.0029	P26640;A0A140T936	Valine--tRNA ligase	VARS	+	+	R+14_BDC;R+14_R+0	R+14_BDC;R+0_BDC
16.8568	16.0991	16.8992	17.0894	16.844	16.7529	16.7128	16.9596	16.7403	16.4855	17.1638	17.2839	17.4523	17.3565	17.2648	17.3167	18.244	18.5249	17.6323	17.4865	15.8656	16.5579	16.2344	16.1953	16.1118	17.5491	16.699	17.623	16.8988	17.3382	0.00012	0.005	P26641;P26641-2	Elongation factor 1-gamma	EEF1G	+	+	R+14_R+0;BDC_R+0	R+14_R+0;R+14_BDC
20.4037	19.2489	19.5999	18.9173	19.9056	19.3847	19.059	19.0606	19.3677	19.2487	20.3844	20.115	20.5328	20.0212	20.4904	21.3858	19.5935	20.793	20.9675	21.0569	11.3342	15.9429	12.352	18.764	18.8769	18.0941	18.2314	17.8276	17.9785	18.0731	0.0057	0.0019	P26678	Cardiac phospholamban	PLN	+	+	BDC_R+0	R+14_R+0;R+14_BDC
18.4524	18.5866	18.2484	18.5031	18.2886	18.286	18.3001	18.3039	18.335	18.4877	18.7469	18.7171	18.8248	18.9987	18.5715	18.7671	17.7779	18.3411	18.226	18.7291	17.2422	17.6887	17.5352	17.6707	17.1357	18.2687	18.1351	18.1298	18.3263	18.5276	0.00056	0.00051	P27338;P27338-2	Amine oxidase [flavin-containing] B	MAOB	+	+	R+14_R+0;BDC_R+0	R+14_R+0;R+14_BDC
18.0885	17.7018	16.5624	17.6198	18.0754	17.0498	17.5004	17.2403	17.5573	16.3173	18.1729	17.934	18.1203	18.0016	17.9306	19.4609	18.0283	17.9583	18.0903	18.147	17.1649	17.49	17.4833	17.6903	17.2331	18.74	18.4779	18.3931	18.1053	18.4252	0.0033	0.032	P27695;G3V3M6;G3V5Q1;G3V3C7;A0A0C4DGK8	DNA-(apurinic or apyrimidinic site) lyase;DNA-(apurinic or apyrimidinic site) lyase, mitochondrial	APEX1	+	+	BDC_R+0;R+14_R+0	R+14_R+0
18.7819	18.6015	18.3746	18.6082	18.4987	18.284	18.5125	18.1378	18.5201	18.0509	18.9413	18.6175	18.8852	18.5941	19.0488	17.7971	17.1051	17.4481	17.6333	17.6765	17.5916	17.2061	17.7648	17.5428	17.4464	18.8219	18.6232	18.499	18.5194	18.7333	2.2e-06	0.0038	P27824;P27824-2;P27824-3	Calnexin	CANX	+	+	R+14_R+0;R+14_BDC	R+14_R+0
16.5291	15.6646	16.8876	17.0225	16.5124	17.1078	16.8902	17.1783	16.8874	16.9305	15.9796	16.5174	16.1744	16.5122	16.1254	15.6335	14.6073	14.9832	15.8109	15.7284	17.1208	16.5195	17.1042	17.1782	17.1876	16.5653	15.4962	16.5954	16.4557	16.4984	0.00023	0.017	P28289;P28289-2	Tropomodulin-1	TMOD1	+	+	R+14_BDC;R+0_BDC	R+0_R+14
20.5486	20.4152	20.6923	20.9832	20.5939	19.4929	19.6759	19.7249	19.6976	19.9523	20.1806	20.19	20.3259	20.3987	20.2463	20.265	21.2707	20.553	20.4848	20.9555	19.4768	19.5	19.8118	19.7976	19.3536	20.1044	19.9528	20.0539	20.081	20.0899	8.3e-05	4.2e-06	P28331-4;P28331;P28331-2;P28331-5;B4DJ81;P28331-3	NADH-ubiquinone oxidoreductase 75 kDa subunit, mitochondrial	NDUFS1	+	+	R+14_R+0;BDC_R+0;BDC_R+14	R+14_R+0;BDC_R+0;BDC_R+14
11.9598	15.1717	14.8468	13.9769	12.8794	14.138	13.0496	14.2932	13.5811	14.8404	15.7331	15.1912	15.3831	15.0872	15.5291	14.5925	14.8916	15.182	15.2831	14.6782	NaN	12.7173	12.1293	11.5425	NaN	14.5235	13.8203	14.8745	13.8619	12.6382	0.00045	0.027	P28482;P28482-2	Mitogen-activated protein kinase 1	MAPK1	+	+	R+14_R+0;BDC_R+0	R+14_BDC
17.1561	16.7236	16.9798	16.6659	16.5518	16.4554	16.5201	16.6907	16.5697	16.6067	16.7725	16.8593	16.9539	16.6892	17.0856	17.5158	17.7051	17.495	17.5851	17.3729	15.8105	15.3375	15.5778	15.35	15.774	17.1761	17.0881	17.5858	17.2957	17.4651	2e-09	0.041	P28838-2;P28838	Cytosol aminopeptidase	LAP3	+	+	R+14_R+0;BDC_R+0	R+14_R+0
14.3894	14.1501	14.3638	13.3103	14.4578	14.8485	14.8238	14.9328	14.6727	14.9905	14.3823	15.2784	15.6666	15.791	15.3889	15.4192	14.7628	14.7816	15.27	15.0831	14.8181	14.2643	15.1499	14.8341	14.6111	16.088	15.9621	15.3909	15.3993	15.8481	0.00093	0.0033	P29401;P29401-2;A0A0B4J1R6;E9PFF2	Transketolase	TKT	+	+	R+14_R+0;R+14_BDC	R+14_BDC
12.7186	NaN	NaN	NaN	NaN	13.4995	NaN	14.8751	14.0989	NaN	16.5335	17.9499	17.9182	17.7656	16.5501	18.9023	15.7444	18.622	17.8172	17.1853	15.1404	13.8622	13.7462	15.6278	12.2295	14.7336	13.6269	NaN	NaN	15.0159	0.002	0.00092	P29508;P29508-2	Serpin B3	SERPINB3	+	+	BDC_R+0;BDC_R+14	R+0_BDC
14.924	NaN	NaN	NaN	NaN	13.8631	13.9564	NaN	14.1734	NaN	12.8495	NaN	12.2273	NaN	NaN	NaN	NaN	NaN	NaN	NaN	14.5889	NaN	14.7547	14.9448	14.5296	13.5364	NaN	13.4387	14.085	13.8117	0.0013	0.011	P29622	Kallistatin	SERPINA4	+	+	BDC_R+0	BDC_R+0
16.7651	16.5521	16.626	16.8607	16.2666	16.4215	16.6573	16.7963	17.046	16.9662	17.6466	17.4552	17.7746	17.6994	16.6826	19.2635	19.2628	19.5045	18.8605	19.1018	17.4698	17.5188	17.1453	16.6653	17.1455	16.3882	18.191	17.3418	17.5966	16.2908	5.7e-05	0.0034	P29692;E9PK01;P29692-4;E9PQZ1;E9PQ49;E9PI39;E9PPR1;E9PL12	Elongation factor 1-delta	EEF1D	+	+	BDC_R+14;BDC_R+0	R+14_BDC;R+14_R+0
13.3692	12.1416	12.7088	14.6266	13.2239	13.0745	12.6561	10.8127	14.5525	9.77116	16.7044	15.6971	16.3962	16.1902	16.363	15.0111	13.9027	14.5999	14.2122	14.7825	13.9077	14.2967	14.1181	14.069	13.4413	17.0291	16.0215	15.7732	16.2381	17.0015	5.5e-06	0.00057	P29966	Myristoylated alanine-rich C-kinase substrate	MARCKS	+	+	R+14_R+0;R+14_BDC	R+14_R+0;R+14_BDC
17.4691	17.1444	17.6266	18.0743	17.5597	17.3417	16.2549	17.4543	16.9094	16.5005	17.4204	16.901	17.1266	17.3325	17.3603	18.2108	18.9959	18.3819	16.9125	17.7612	16.4952	15.7518	16.0902	16.4402	16.591	16.8517	17.4047	17.8476	17.3511	17.0878	0.00076	0.044	P30038;P30038-2;P30038-3	Delta-1-pyrroline-5-carboxylate dehydrogenase, mitochondrial	ALDH4A1	+	+	R+14_R+0;BDC_R+0	BDC_R+0
18.9722	19.5007	19.0413	18.8605	19.3927	17.7899	18.0161	18.3218	18.6514	18.3834	19.0375	18.7677	18.5859	19.0213	18.9634	18.8561	19.7483	18.6017	19.2441	19.0354	18.3075	16.6372	18.0259	17.9258	17.817	17.7489	16.5009	16.8849	17.6567	17.8678	0.00092	0.00059	P30041	Peroxiredoxin-6	PRDX6	+	+	BDC_R+14;BDC_R+0	R+14_R+0;BDC_R+0
20.6121	19.9362	20.3341	19.9971	20.4544	19.3127	18.9526	19.5553	19.29	19.4781	20.5609	20.1893	20.2382	20.2075	19.9638	20.5595	20.6058	20.6765	20.4998	20.5641	19.2221	17.7315	18.7731	19.1633	19.1569	19.8817	19.4615	19.8268	19.9503	20.0286	3.9e-05	7.1e-05	P30048-2;P30048	Thioredoxin-dependent peroxide reductase, mitochondrial	PRDX3	+	+	R+14_R+0;BDC_R+0;BDC_R+14	R+14_R+0;BDC_R+0
19.4313	19.1643	19.0911	19.2138	19.756	19.4595	18.9606	19.4784	19.319	19.8196	20.4438	19.906	20.3852	20.1346	20.2932	21.7156	21.045	21.0023	21.0632	21.4881	15.7617	18.0561	13.3903	14.2796	17.7644	19.9323	20.2182	19.9662	19.8206	19.7732	3.5e-05	0.00029	P30049	ATP synthase subunit delta, mitochondrial	ATP5D	+	+	R+14_R+0;BDC_R+0	R+14_BDC;R+14_R+0
20.5359	19.3504	18.9666	19.6503	19.6195	18.85	18.0426	18.0527	19.403	18.4271	19.5993	18.5467	18.4547	19.2353	19.5168	20.154	19.5774	19.343	19.7616	20.2329	19.3812	18.8731	18.9057	19.5977	18.9492	18.8205	19.2809	18.3739	18.7191	18.6586	0.0015	0.035	P30084	Enoyl-CoA hydratase, mitochondrial	ECHS1	+	+	BDC_R+14;BDC_R+0	BDC_R+0
16.5392	16.2302	16.9973	16.7918	16.7132	17.1038	17.2578	16.6676	17.0204	16.7821	16.7081	17.4439	17.2709	17.4847	16.9726	17.6282	16.4654	15.9416	15.8708	17.1289	15.3173	15.9067	NaN	15.7852	13.6745	17.9221	17.7653	16.8184	17.2604	17.1506	0.0039	0.043	P30085;P30085-3;A0A494BXC7;P30085-2;Q5T0D2	UMP-CMP kinase	CMPK1	+	+	BDC_R+0;R+14_R+0	R+14_BDC
21.5309	21.887	21.8987	21.5677	21.6951	21.3857	21.1325	21.6176	21.2713	21.7343	21.9436	21.9511	21.8721	21.8139	21.9846	21.4308	19.9587	22.3052	21.9117	22.2161	20.1343	19.8263	20.4444	20.1138	20.3183	21.3521	20.6382	21.4057	21.3704	21.2945	0.0084	0.0036	P30086	Phosphatidylethanolamine-binding protein 1;Hippocampal cholinergic neurostimulating peptide	PEBP1	+	+	R+14_R+0;BDC_R+0	R+14_R+0
18.0777	17.9192	18.1784	17.9982	17.9099	17.9908	17.5807	17.6614	17.8514	17.561	18.1622	18.23	17.8699	17.934	18.1162	17.7041	17.0203	17.2492	17.3799	17.7834	17.5724	17.0881	16.6135	16.9065	17.6461	17.7944	17.8132	18.0475	17.9213	18.0713	0.0085	0.01	P30153;B3KQV6	Serine/threonine-protein phosphatase 2A 65 kDa regulatory subunit A alpha isoform	PPP2R1A	+	+	R+14_R+0	BDC_R+0;R+14_R+0
17.9089	15.3073	17.0632	17.4575	17.3045	18.2391	18.2955	17.9886	18.2398	18.0937	18.2445	17.8137	17.6144	17.6112	17.9225	13.1181	13.5866	11.8685	12.177	12.258	14.1658	14.8557	14.7875	14.7301	14.2305	15.9361	13.4164	15.8328	15.973	15.7682	0.00035	0.027	P30480;P30460;A0A140T951;P30479;Q31610;P30486;A0A140TA21;A0A140T9D4	HLA class I histocompatibility antigen, B-42 alpha chain;HLA class I histocompatibility antigen, B-8 alpha chain;HLA class I histocompatibility antigen, B-41 alpha chain;HLA class I histocompatibility antigen, B-81 alpha chain;HLA class I histocompatibility antigen, B-48 alpha chain	HLA-B	+	+	R+0_BDC;R+14_BDC	R+0_BDC
16.1973	15.0816	15.9268	16.3094	15.0978	16.1575	15.7354	16.092	16.5206	15.9534	17.4809	17.0235	16.093	16.3919	17.6221	16.5214	17.8704	18.3895	18.5047	16.6254	15.2859	14.9846	15.918	15.5601	15.2282	15.736	16.3068	16.5033	15.6548	16.0582	0.00039	0.013	P30622;P30622-1;F5H0N7;A0A3B3ITA2;F5H6A0	CAP-Gly domain-containing linker protein 1	CLIP1	+	+	BDC_R+0;BDC_R+14	R+14_BDC
18.0381	17.976	17.733	17.9444	17.5116	18.1071	17.3387	17.5713	18.0409	18.1949	18.9038	19.2058	19.1062	19.361	18.9437	18.0296	17.6358	17.7115	17.9389	19.0076	17.2828	17.4741	17.8394	17.215	17.9438	19.123	18.921	19.0006	18.8142	18.9134	0.00025	9e-06	P30740;P30740-2	Leukocyte elastase inhibitor	SERPINB1	+	+	R+14_R+0;R+14_BDC	R+14_BDC;R+14_R+0
18.7602	18.1468	18.5017	18.3578	18.6281	18.9299	18.9314	18.783	18.9488	19.1578	18.4201	18.812	18.9365	18.6457	18.5777	18.4319	17.606	17.8719	17.879	18.3266	17.3165	17.5545	17.2277	17.4606	16.6261	18.1955	18.832	18.1989	17.9775	18.479	0.00089	0.0085	P30837	Aldehyde dehydrogenase X, mitochondrial	ALDH1B1	+	+	BDC_R+0;R+14_R+0	R+0_BDC
20.3564	20.3796	20.5248	20.6363	20.3488	19.4898	19.7432	19.4394	19.6368	19.6765	19.9106	20.1234	20.0007	19.9827	20.0812	20.5034	19.8998	20.3769	20.2606	20.3889	19.2345	19.1625	19.1558	19.1413	18.9069	19.9777	20.0722	19.9254	19.9642	19.8886	1.9e-07	2.6e-07	P31040;P31040-2;D6RFM5;A0A087X1I3;P31040-3	Succinate dehydrogenase [ubiquinone] flavoprotein subunit, mitochondrial	SDHA	+	+	R+14_R+0;BDC_R+0;BDC_R+14	R+14_R+0;BDC_R+0;BDC_R+14
17.0276	NaN	13.2536	12.5203	13.1258	14.2742	14.1698	13.2499	14.478	13.8099	18.1324	18.2117	18.256	18.2911	18.0784	19.5331	19.0633	17.8274	17.7045	19.1758	14.039	16.5145	13.9534	15.0804	13.5979	15.9963	14.1987	16.186	16.392	14.8301	9.2e-05	0.00012	P31151;Q86SG5	Protein S100-A7;Protein S100-A7A	S100A7;S100A7A	+	+	BDC_R+0;BDC_R+14	R+14_BDC;R+14_R+0
16.4338	16.2696	16.3407	16.0116	16.5951	15.4995	15.7767	14.8256	15.7965	15.2805	17.1015	15.5908	16.0191	15.9505	16.8203	15.0777	16.0905	14.6811	15.3472	15.3148	13.816	14.6618	14.4992	13.91	14.0662	15.5321	15.1877	14.7714	14.9628	14.6796	0.0032	0.014	P31153	S-adenosylmethionine synthase isoform type-2	MAT2A	+	+	R+14_R+0;BDC_R+0	R+14_R+0;BDC_R+0
22.4738	22.2346	22.0746	22.3209	22.4837	22.6405	22.8687	22.5166	22.7272	22.6477	22.1171	22.0692	21.996	22.037	22.4053	22.3272	22.0237	22.4494	22.4779	22.1342	21.6686	21.9264	22.1401	22.0013	21.9084	22.2402	22.3109	22.2845	21.8753	22.3208	0.026	0.00037	P31415	Calsequestrin-1	CASQ1	+	+	BDC_R+0	R+0_R+14;R+0_BDC
21.0645	21.2656	21.2958	21.1418	21.0926	20.5439	20.563	20.5677	20.5595	20.4764	21.1258	20.9224	20.8951	20.8834	20.9433	20.9215	20.1615	20.7724	20.8883	20.8099	19.8893	19.8711	19.8788	19.9549	19.9395	20.7523	20.6432	20.6366	20.7268	20.6328	2e-05	2.4e-07	P31930	Cytochrome b-c1 complex subunit 1, mitochondrial	UQCRC1	+	+	R+14_R+0;BDC_R+0	R+14_R+0;BDC_R+0;BDC_R+14
18.7475	18.7708	18.8457	18.7427	18.776	17.7935	17.7421	18.0338	17.9521	17.862	18.5384	18.698	18.8212	18.5297	18.4535	20.3655	19.7922	19.8861	20.1225	20.1019	17.9738	17.792	17.5891	18.2557	17.7995	19.0918	19.8109	19.0173	18.9307	19.1639	1.5e-07	5.6e-08	P31937	3-hydroxyisobutyrate dehydrogenase, mitochondrial	HIBADH	+	+	R+14_R+0;BDC_R+0;BDC_R+14	R+14_R+0;BDC_R+0
16.36	16.2749	15.9485	16.1514	16.1438	16.3571	16.3814	16.3096	16.4684	16.2849	16.3734	16.5445	16.7972	16.4982	16.8682	15.7073	14.4418	15.4163	15.7381	15.7273	15.5118	15.4588	14.2078	15.1568	15.3715	16.1635	16.5992	16.5009	16.3347	16.2328	0.0029	0.0027	P31939;P31939-2	Bifunctional purine biosynthesis protein PURH;Phosphoribosylaminoimidazolecarboxamide formyltransferase;IMP cyclohydrolase	ATIC	+	+	R+14_R+0;R+14_BDC	R+14_BDC
18.2706	18.1371	18.3584	18.0981	18.4793	18.3846	18.1762	18.015	18.2622	18.0948	18.7596	18.8337	18.8671	18.9772	18.7645	18.258	17.75	17.9296	18.0149	17.7534	16.3485	16.8248	16.5883	16.7688	16.9636	18.5702	18.3111	18.4139	18.2217	18.4237	3.8e-08	8.9e-06	P31948;P31948-2;P31948-3;F5H783	Stress-induced-phosphoprotein 1	STIP1	+	+	BDC_R+0;R+14_R+0;R+14_BDC	R+14_R+0;R+14_BDC
NaN	10.5018	NaN	9.37829	10.5024	NaN	NaN	9.10008	NaN	NaN	14.7843	14.6455	12.2392	NaN	14.4508	19.0591	NaN	14.5616	NaN	NaN	11.3304	9.32197	9.72144	11.0976	11.3309	11.4324	NaN	11.4119	11.052	11.3107	0.0014	0.004	P31949	Protein S100-A11;Protein S100-A11, N-terminally processed	S100A11	+	+	BDC_R+0;BDC_R+14	R+0_BDC
20.6731	20.4819	20.6575	20.1345	20.624	21.148	20.8864	20.8716	20.8541	21.1361	20.3132	20.3135	20.0106	19.882	20.025	20.0647	20.4488	20.0096	19.9545	20.4277	19.4852	19.642	19.51	19.6634	19.3177	20.3373	20.422	20.3664	20.2552	20.2093	1.4e-05	4.6e-05	P32119;A6NIW5	Peroxiredoxin-2	PRDX2	+	+	BDC_R+0;R+14_R+0	BDC_R+14;R+0_R+14;R+0_BDC
19.498	19.88	19.7206	19.6045	19.8733	18.5297	18.6271	18.6671	18.8777	18.7464	19.0751	18.9454	19.0082	19.1462	18.9864	19.9373	19.588	19.7037	19.9976	19.7564	18.3349	18.5165	18.3721	17.6374	18.7014	19.2251	19.1607	19.021	19.1229	19.1695	3.8e-06	1.2e-07	P33121;P33121-2;E7EPM6;P33121-3;B7Z3Z9;D6RER0	Long-chain-fatty-acid--CoA ligase 1	ACSL1	+	+	R+14_R+0;BDC_R+0;BDC_R+14	R+14_R+0;BDC_R+0;BDC_R+14
16.9823	16.6759	16.3844	16.215	16.1156	17.002	17.0903	16.32	16.9784	16.8724	17.3341	17.5267	17.4422	17.4647	17.338	16.2763	14.9717	16.7129	16.4049	15.2829	16.0825	15.9009	15.6699	15.9317	16.0883	17.1222	16.793	17.2192	17.2171	17.107	0.0022	0.00055	P34932;A0A087WYC1	Heat shock 70 kDa protein 4	HSPA4	+	+	R+14_BDC;R+14_R+0	R+14_BDC;R+14_R+0
20.5479	20.2809	20.991	20.3604	20.3101	21.1456	20.7547	20.8578	19.8569	21.3107	20.9899	21.0819	21.2038	21.2182	21.5389	20.654	20.0688	20.6393	20.5897	20.5022	19.7216	19.3095	19.587	19.5093	19.0064	20.2066	19.8108	21.1547	21.037	20.7505	0.00084	0.04	P34949;H3BPB8;P34949-2;F5GX71;H3BUZ9;H3BPP3;H3BP57;H3BMZ9;H3BT48;H3BPM5;H3BNY8	Mannose-6-phosphate isomerase	MPI	+	+	BDC_R+0;R+14_R+0	R+14_BDC
19.8559	19.4913	19.7631	19.7033	19.7162	19.3194	19.6406	19.0994	19.2219	18.7842	20.612	19.5169	19.9515	19.9012	19.9506	18.2986	18.3605	18.1273	19.9458	19.5083	18.1695	19.5432	18.2165	18.8553	17.9711	19.6669	19.5458	20.029	19.7262	19.6597	0.027	0.0051	P35241;A0A2R8Y5S7;P35241-5;A0A2R8Y7M3;P35241-4;P35241-2	Radixin	RDX	+	+	R+14_R+0	R+14_R+0
17.9687	16.8235	17.449	17.803	17.3256	16.0956	16.8178	16.519	16.1662	15.9002	16.8836	16.824	15.1453	16.2305	17.0427	13.6226	17.1425	15.4196	14.637	12.9938	20.0094	20.5975	20.4567	20.5103	18.3616	16.2006	18.1268	15.9271	16.0937	17.027	6.3e-05	0.011	P35555	Fibrillin-1	FBN1	+	+	R+0_BDC;R+0_R+14	BDC_R+0;BDC_R+14
18.9167	18.5717	18.6451	18.6093	18.6699	18.134	18.2767	17.9893	18.2074	17.908	18.8251	18.6903	18.6804	18.7879	18.7504	16.2498	16.23	16.2899	15.9016	15.7209	20.4921	20.3514	20.5455	20.4063	20.4321	19.2975	19.052	19.1614	19.168	19.178	5.1e-14	4.1e-06	P35579;P35579-2	Myosin-9	MYH9	+	+	R+14_BDC;R+0_BDC;R+0_R+14	BDC_R+0;R+14_R+0
23.2034	23.2324	23.233	23.2297	23.2142	23.4517	23.3153	23.4539	23.5217	23.4566	22.6567	22.7473	22.6962	22.7669	22.6687	21.9748	22.0954	22.2079	22.2393	22.0137	23.7877	23.4749	23.6826	23.7272	23.6824	22.8464	22.9202	22.9458	22.9419	22.9964	5.4e-11	1.4e-10	P35609;P35609-2;A0A494C1A0;F6THM6;A0A494C060	Alpha-actinin-2	ACTN2	+	+	R+14_BDC;R+0_BDC;R+0_R+14	BDC_R+14;R+0_R+14;R+0_BDC
15.3509	15.2429	14.7075	15.2365	14.9823	14.1026	11.5763	15.705	15.7369	14.2527	16.4206	16.1314	15.9269	15.9733	15.9264	16.6033	17.3443	17.5155	17.3847	16.8256	11.8532	13.0604	10.0614	13.1584	12.2149	15.8353	15.462	16.5661	15.722	15.855	8.9e-07	0.044	P35613-3;R4GMX5	Basigin	BSG	+	+	R+14_R+0;BDC_R+0	R+14_R+0
19.4028	19.2686	19.3695	19.1161	19.5002	20.1195	19.6903	19.7885	19.9777	19.8395	19.8411	19.7439	20.3857	20.0121	19.8664	20.2745	20.0851	19.7987	20.0687	20.0203	18.3665	18.1868	18.432	18.3162	18.0512	19.491	19.6066	19.6244	19.5829	19.4543	3.6e-10	0.00042	P36871;A0A3B3ITK7;P36871-3	Phosphoglucomutase-1	PGM1	+	+	R+14_R+0;BDC_R+0;BDC_R+14	R+0_BDC;R+14_BDC
16.2683	NaN	NaN	15.2568	16.2616	14.6512	15.2907	14.7726	14.7855	15.4201	17.9497	17.6187	17.584	16.8336	17.6828	NaN	NaN	NaN	NaN	NaN	14.7223	14.3428	14.5118	12.31	15.028	12.6566	NaN	12.7366	12.5792	13.0272	0.036	1e-05	P36952	Serpin B5	SERPINB5	+	+	BDC_R+0	BDC_R+0;R+14_R+0;R+14_BDC
12.93	NaN	12.6011	13.1424	11.8269	13.4489	14.1991	14.3746	14.0885	13.7754	14.6286	14.3248	14.2669	14.5723	14.5193	15.1878	13.7428	15.3521	15.0175	15.4054	16.7721	17.1284	16.9941	17.0559	16.7268	15.2043	15.5983	15.7646	15.3357	15.1449	2.8e-05	6.4e-05	P36955	Pigment epithelium-derived factor	SERPINF1	+	+	R+0_BDC;R+0_R+14	R+0_BDC;R+14_BDC
13.9246	12.6783	14.8483	15.1722	14.3708	15.6191	16.3326	15.481	16.3718	16.3148	15.5138	16.2988	16.1991	15.9804	15.975	15.0431	14.8249	14.6694	13.9871	15.3091	NaN	14.05	14.6987	14.0348	NaN	15.3999	14.8578	15.4797	15.8815	15.3057	0.013	0.00089	P36959	GMP reductase 1	GMPR	+	+	R+14_R+0	R+14_BDC;R+0_BDC
19.2815	19.1624	19.3787	19.3014	19.1405	18.5698	18.7797	18.6266	18.7613	18.8789	19.249	19.2579	19.2529	19.3269	19.2659	20.0084	19.9836	19.7023	19.5121	19.9	18.9074	18.9512	19.0944	19.1005	18.9331	19.4633	19.3183	19.3555	19.3953	19.5035	3.2e-06	9.1e-07	P38646	Stress-70 protein, mitochondrial	HSPA9	+	+	R+14_R+0;BDC_R+0;BDC_R+14	BDC_R+0;R+14_R+0
16.6702	NaN	15.7733	16.1551	16.6151	16.438	16.6161	15.6062	16.391	15.7506	17.1736	17.2055	17.7118	17.0282	17.1419	15.3813	NaN	NaN	NaN	15.0846	17.1999	17.3596	17.6258	17.7042	18.0284	16.8956	16.8476	17.044	16.874	17.1071	3.3e-06	0.0019	P40763-3;P40763;G8JLH9	Signal transducer and activator of transcription 3;Signal transducer and activator of transcription	STAT3	+	+	R+14_BDC;R+0_BDC;R+0_R+14	R+14_R+0;R+14_BDC
NaN	12.1704	12.4514	11.1576	NaN	NaN	NaN	NaN	NaN	11.8823	NaN	14.3742	14.8856	13.5661	NaN	14.9861	13.0999	12.9954	13.3403	14.063	NaN	NaN	NaN	NaN	NaN	14.5393	15.0837	15.387	15.0172	14.8013	0.013	0.013	Q5QNY5;P40855;P40855-5;H0YJ60	Peroxisomal biogenesis factor 19	PEX19	+	+	R+0_BDC	R+0_BDC
21.4045	21.2253	21.821	21.4007	21.1541	20.8395	20.5806	21.1959	20.6133	21.5234	21.3942	21.7289	21.704	21.757	21.6198	21.7767	21.4428	21.2692	21.3604	21.7685	21.0322	20.5707	21.1663	21.2745	21.1224	21.7394	20.9955	21.7465	21.3182	21.7646	0.031	0.0083	P40925;P40925-3;P40925-2;B9A041;C9JF79;B8ZZ51	Malate dehydrogenase, cytoplasmic;Malate dehydrogenase	MDH1	+	+	BDC_R+0	R+14_R+0
23.1312	22.8252	23.0716	23.1438	22.8583	22.7302	22.7482	22.7179	22.668	22.6214	23.1426	23.0346	23.0505	23.053	22.9408	23.924	23.5981	23.7318	23.6867	23.7442	22.0579	22.091	22.1833	22.2695	22.0552	22.8882	23.3498	23.195	23.1369	22.8387	4.5e-09	0.00028	P40926;P40926-2;G3XAL0	Malate dehydrogenase, mitochondrial;Malate dehydrogenase	MDH2	+	+	R+14_R+0;BDC_R+0;BDC_R+14	BDC_R+0;R+14_R+0
17.0238	16.2121	16.6752	17.0751	16.8551	16.6907	16.5173	16.843	16.903	16.5265	17.3104	17.1753	17.341	17.1649	17.55	15.0505	14.2264	14.957	14.4385	14.9043	17.185	16.1244	17.0712	17.3679	16.9885	17.2988	16.67	15.8422	15.9118	16.8978	3.2e-05	0.0034	P41091;Q2VIR3;Q2VIR3-2	Eukaryotic translation initiation factor 2 subunit 3;Putative eukaryotic translation initiation factor 2 subunit 3-like protein	EIF2S3;EIF2S3L	+	+	R+14_BDC;R+0_BDC	R+14_R+0;R+14_BDC
15.7606	16.1999	14.8198	15.8999	15.7439	14.4501	13.9382	13.8063	14.8204	14.5387	14.7691	15.8083	15.5757	16.2231	14.7865	14.4729	14.8283	13.5778	13.5929	14.466	14.8838	15.0764	15.5108	15.2048	15.3872	14.9852	15.245	15.8829	15.6737	15.1909	0.0013	0.0036	P41250	Glycine--tRNA ligase	GARS	+	+	R+0_BDC;R+14_BDC	R+14_R+0;BDC_R+0
NaN	NaN	NaN	NaN	NaN	NaN	NaN	14.5336	14.3168	NaN	13.6149	NaN	NaN	NaN	13.6647	NaN	NaN	NaN	NaN	NaN	14.4238	14.6148	14.6513	14.9127	15.0444	14.2153	12.3076	12.9402	NaN	NaN	0.011	0.019	P42575;P42575-2	Caspase-2;Caspase-2 subunit p18;Caspase-2 subunit p13;Caspase-2 subunit p12	CASP2	+	+	BDC_R+0	BDC_R+0
17.5641	17.5443	17.5773	17.5099	17.6942	16.6966	17.0601	16.8279	16.7479	16.9925	17.4037	17.437	17.5716	17.4135	17.3706	17.8223	17.5164	17.4396	17.4787	17.6895	17.1	16.643	16.8094	17.2062	16.5446	17.5921	17.6344	17.5176	17.7029	17.5903	6.1e-05	5.3e-07	P42704	Leucine-rich PPR motif-containing protein, mitochondrial	LRPPRC	+	+	BDC_R+0;R+14_R+0	R+14_R+0;BDC_R+0
14.1222	14.4155	14.5641	13.5445	NaN	13.7899	NaN	12.9518	13.9403	NaN	13.3778	13.1147	13.1901	NaN	12.3836	15.5561	15.358	15.4337	15.4534	15.5432	NaN	14.1482	14.8424	13.934	13.3348	14.2586	14.3826	NaN	13.7593	NaN	0.00077	0.026	P42858	Huntingtin	HTT	+	+	BDC_R+0;BDC_R+14	BDC_R+14
18.1901	17.3794	17.672	18.179	18.0268	16.8448	NaN	16.7694	16.2844	16.9181	18.4915	17.7496	17.6308	18.0544	18.1737	17.3312	16.9251	16.8494	16.9225	17.1995	16.2171	15.4311	15.9057	16.4636	16.1069	17.7755	16.8396	16.6719	17.1779	17.5416	0.00054	0.0002	P43034	Platelet-activating factor acetylhydrolase IB subunit alpha	PAFAH1B1	+	+	BDC_R+0;R+14_R+0	BDC_R+0;R+14_R+0
19.3973	19.5461	19.4925	19.7146	19.5423	18.9157	18.4971	18.6536	18.7099	18.7877	18.8908	18.7973	18.9174	18.8065	18.9022	20.2432	19.4476	20.0752	19.7868	20.2228	19.124	18.8046	19.0696	19.1431	19.2516	19.099	19.0198	19.0683	19.1157	19.1917	4.5e-05	2.2e-07	P43155-2;P43155;P43155-3	Carnitine O-acetyltransferase	CRAT	+	+	BDC_R+0;BDC_R+14	BDC_R+0;BDC_R+14
16.1942	16.0983	16.2239	16.4654	15.985	16.9394	16.7743	15.8269	15.4813	16.1768	17.261	17.3645	17.389	17.278	17.1127	16.4258	16.0328	16.3826	16.4302	16.4651	14.7113	16.2713	14.6129	14.5715	14.4338	15.7978	17.3155	16.491	16.386	15.9794	0.0019	0.00089	P43304;P43304-2	Glycerol-3-phosphate dehydrogenase, mitochondrial	GPD2	+	+	BDC_R+0;R+14_R+0	R+14_BDC;R+14_R+0
15.8429	16.5075	16.5549	16.0545	16.5904	16.3684	17.0874	16.89	16.5313	16.7445	17.5498	17.7105	17.0648	17.7127	17.3096	16.7946	15.4684	16.3669	15.2349	16.3035	14.6359	14.1355	14.7483	14.0224	14.9753	15.7944	13.06	15.5872	15.9065	15.8973	0.042	0.0002	P43490;A0A0C4DFS8	Nicotinamide phosphoribosyltransferase	NAMPT	+	+	BDC_R+0	R+14_BDC;R+14_R+0
17.5	17.7277	17.4081	17.7769	17.9001	17.8994	17.8417	17.1236	17.7402	17.8114	18.0938	18.0834	18.3367	18.1366	18.2862	17.5334	16.7572	16.724	16.6586	17.4839	18.0185	17.958	17.6713	17.8121	17.972	18.3028	18.0702	18.1192	17.7962	18.3525	0.00019	0.005	P43686;P43686-2	26S protease regulatory subunit 6B	PSMC4	+	+	R+0_BDC;R+14_BDC	R+14_BDC;R+14_R+0
16.8729	16.8039	17.1923	17.0522	16.8003	16.6519	16.3565	15.1863	16.3917	16.24	16.6725	17.0025	16.973	16.6967	16.7365	16.6286	16.0129	16.7885	16.9724	16.4792	16.3674	15.7389	15.9738	15.9374	16.3138	16.1926	16.0265	15.9529	16.1609	16.3608	0.026	0.0099	P45954;P45954-2	Short/branched chain specific acyl-CoA dehydrogenase, mitochondrial	ACADSB	+	+	BDC_R+0	R+14_R+0;BDC_R+0
15.6884	15.8242	15.7663	14.3156	15.4997	14.8554	14.43	14.9845	15.7752	14.5641	16.3429	16.1202	15.8833	16.0925	16.589	17.228	17.1205	16.9157	16.8894	17.5272	14.0564	13.7187	13.4984	15.3103	14.2631	16.4549	16.7632	16.4111	16.2897	16.3426	5.3e-07	0.0051	P45974;P45974-2	Ubiquitin carboxyl-terminal hydrolase 5	USP5	+	+	R+14_R+0;BDC_R+0	R+14_R+0
15.9929	15.5663	16.0314	16.134	15.8964	15.8864	15.9595	15.9777	16.1934	15.559	16.2966	16.2855	16.266	16.2772	16.2607	16.7709	14.8355	14.8958	15.0406	15.3738	15.2461	13.4387	15.3909	15.4981	15.0441	15.4033	17.1335	17.3001	17.3857	17.2615	0.007	0.013	P46060	Ran GTPase-activating protein 1	RANGAP1	+	+	R+14_R+0;R+14_BDC	R+14_R+0;R+14_BDC
16.5742	17.7719	NaN	16.9399	14.2241	14.7618	17.3596	15.8998	17.0145	15.6818	16.1479	10.4047	13.1596	11.2138	14.8246	15.6877	12.8942	15.163	14.9293	15.6503	NaN	NaN	13.8396	12.6475	13.2613	15.776	15.7649	16.3141	NaN	NaN	0.016	0.029	P46734-2;P46734;P46734-3	Dual specificity mitogen-activated protein kinase kinase 3	MAP2K3	+	+	R+14_R+0	BDC_R+14
NaN	NaN	12.6314	13.3975	NaN	13.5255	13.2969	13.2552	13.5314	NaN	14.3933	NaN	NaN	14.2607	NaN	13.2976	NaN	NaN	NaN	NaN	14.4049	NaN	NaN	14.4457	NaN	13.3041	NaN	NaN	NaN	13.2792	0.00044	0.011	P46934-4;H0Y8X6;P46934-3;P46934-2;P46934	E3 ubiquitin-protein ligase NEDD4	NEDD4	+	+	BDC_R+0	R+14_BDC;R+14_R+0
14.0237	15.7362	14.0488	14.3498	14.4384	13.8982	14.3877	13.7742	13.8135	14.9787	15.9048	16.074	15.59	16.0044	15.1853	12.8392	13.142	12.7113	13.0577	13.4696	16.7315	17.2217	16.8445	16.9692	16.2548	14.557	15.3223	14.9802	15.5195	15.0614	2.9e-09	0.0016	P46940;A0A0J9YXZ5;H0YLE8	Ras GTPase-activating-like protein IQGAP1	IQGAP1	+	+	R+14_BDC;R+0_BDC;R+0_R+14	R+14_R+0;R+14_BDC
16.261	16.3304	16.574	16.7573	16.7133	16.4224	16.1392	16.3783	16.4681	15.9272	17.0909	16.7858	16.1295	17.2661	16.9186	14.8085	15.7396	15.5161	16.678	14.8738	16.4928	14.8641	16.7792	16.6243	16.3394	16.749	17.8833	16.9476	17.3931	16.5094	0.013	0.041	P47897;P47897-2	Glutamine--tRNA ligase	QARS	+	+	R+14_BDC	R+14_R+0
21.2353	20.9895	20.7779	21.0022	20.9578	20.2921	20.2967	19.7762	20.406	19.5805	20.7254	20.5635	20.4134	20.2073	20.4619	21.3849	21.3871	21.6406	21.581	21.4194	19.7267	19.72	19.7733	19.9845	19.0089	20.6287	20.4292	20.362	20.652	20.4111	1.6e-07	0.00039	P47985	Cytochrome b-c1 complex subunit Rieske, mitochondrial;Cytochrome b-c1 complex subunit 11	UQCRFS1	+	+	R+14_R+0;BDC_R+0;BDC_R+14	BDC_R+0;BDC_R+14
18.4985	18.5994	18.6011	18.6355	18.5631	18.4887	18.6114	18.4931	18.6953	18.1861	19.068	18.8964	18.9607	18.9829	18.9966	18.3094	18.0996	18.338	18.5466	18.1304	17.1628	17.2429	17.2179	17.181	17.1813	17.9928	18.2399	17.9931	18.19	17.9782	3e-08	7.7e-05	P48147;A0A499FJL1	Prolyl endopeptidase	PREP	+	+	R+14_R+0;BDC_R+0	R+14_R+0;R+14_BDC
17.6357	16.9025	17.008	17.3589	17.5496	17.0348	16.9887	16.3065	16.7059	16.0518	18.1313	17.7771	17.5599	17.8317	18.051	12.4216	NaN	16.1056	14.4475	NaN	16.3251	16.0039	15.9939	16.9204	16.2545	17.3249	16.9035	17.4704	17.3631	16.9977	0.0037	0.00029	P48444;B0YIW6;P48444-2	Coatomer subunit delta	ARCN1	+	+	R+0_BDC;R+14_BDC	BDC_R+0;R+14_R+0;R+14_BDC
22.1389	22.2388	22.1983	22.2549	22.0131	21.6585	21.7043	21.6301	21.6639	21.9206	22.0249	21.7153	21.8436	21.8399	21.8436	23.4221	23.2347	23.442	23.6477	23.4904	21.4298	21.5158	21.3724	21.5413	21.3759	21.9721	22.2638	21.97	21.8509	21.8999	5.9e-11	8.3e-05	P48735;P48735-2	Isocitrate dehydrogenase [NADP], mitochondrial	IDH2	+	+	R+14_R+0;BDC_R+0;BDC_R+14	BDC_R+0;BDC_R+14
15.2745	NaN	15.2956	14.8135	15.3836	NaN	NaN	NaN	14.339	14.4871	14.8657	14.9134	14.7622	14.8536	14.8385	NaN	13.2251	NaN	12.7677	12.7346	NaN	NaN	14.711	14.8981	14.6969	15.2145	NaN	NaN	14.8746	NaN	0.00017	0.002	P49406;S4R3W9;S4R455	39S ribosomal protein L19, mitochondrial	MRPL19	+	+	R+0_BDC;R+14_BDC	R+14_R+0;BDC_R+0;BDC_R+14
20.2302	19.9468	19.7703	19.8153	20.1306	18.9037	19.0804	19.0229	18.8285	18.4749	19.2369	18.8989	18.5507	18.765	19.1356	18.1553	17.9869	17.816	17.543	18.1168	18.9013	18.6118	18.8107	18.9503	18.9604	19.2861	19.039	19.1309	19.1369	19.0344	4.3e-07	1.1e-05	P49411	Elongation factor Tu, mitochondrial	TUFM	+	+	R+0_BDC;R+14_BDC	BDC_R+0;BDC_R+14
20.9428	20.9453	21.1125	20.9513	20.757	20.2586	20.1785	20.2825	20.3625	19.9363	21.1578	21.1229	21.0502	20.9897	21.0389	21.1479	20.2874	21.0784	21.1911	21.1524	19.7994	19.4582	19.7048	19.6385	19.6689	20.8294	20.665	20.7547	20.7971	20.8711	2.7e-06	2.4e-07	P49748;P49748-3;P49748-2	Very long-chain specific acyl-CoA dehydrogenase, mitochondrial	ACADVL	+	+	R+14_R+0;BDC_R+0	BDC_R+0;R+14_R+0
16.0627	16.178	16.2498	15.9869	16.0152	15.5396	15.659	15.5748	15.4465	16.0869	15.923	16.3836	16.5334	16.2745	15.9173	16.5551	15.3073	15.5888	15.3445	15.9951	15.7014	15.341	14.8997	14.5208	15.474	16.7239	16.3582	16.6148	17.2133	16.8639	0.00044	0.0056	P49755	Transmembrane emp24 domain-containing protein 10	TMED10	+	+	R+14_R+0;R+14_BDC	BDC_R+0;R+14_R+0
19.8525	19.3422	18.8297	19.2372	20.01	18.7418	18.3666	17.6575	18.3734	18.6466	19.1407	18.7582	18.2629	18.9862	19.2994	19.7341	18.9059	19.1082	19.2388	19.5939	18.566	18.0829	18.4048	18.5426	18.6743	18.9667	19.5575	18.9692	19.4888	18.831	0.0018	0.0065	P49773;D6REP8;D6RE99;D6RD60	Histidine triad nucleotide-binding protein 1	HINT1	+	+	R+14_R+0;BDC_R+0	BDC_R+0
14.0707	14.3368	14.1815	13.4019	14.1621	13.1274	12.7545	12.3701	12.0608	12.5643	13.1444	14.2391	14.4173	14.1111	14.861	10.9607	NaN	NaN	NaN	12.2136	NaN	NaN	NaN	NaN	NaN	13.7951	13.3523	13.543	13.7149	12.9734	0.006	0.00034	P49902;P49902-2	Cytosolic purine 5-nucleotidase	NT5C2	+	+	R+0_BDC	BDC_R+0;R+14_R+0
14.5895	NaN	14.9913	NaN	NaN	NaN	NaN	14.6937	NaN	NaN	15.1505	16.0382	16.4286	15.9892	16.0215	NaN	NaN	14.2336	14.1738	NaN	16.3181	15.051	14.7928	16.3284	14.8868	14.6632	14.1131	NaN	NaN	14.2812	0.05	0.027	P50416;P50416-2	Carnitine O-palmitoyltransferase 1, liver isoform	CPT1A	+	+		R+0_BDC
10.7947	11.2616	11.1917	13.7828	12.1857	13.0473	12.0306	12.6301	14.5983	12.4666	14.6807	15.2314	15.7902	15.9174	15.6651	12.9517	12.6254	12.7989	13.1805	11.8256	17.4407	16.7287	17.8323	17.0309	17.638	17.579	16.7644	16.6088	17.1759	17.6833	3.3e-09	0.00018	P50454;E9PR70;E9PPV6;E9PK86;E9PMI5;E9PKH2	Serpin H1	SERPINH1	+	+	R+14_BDC;R+0_BDC	R+14_BDC;R+14_R+0
14.6795	13.5873	14.0956	14.604	13.78	14.9045	14.3852	12.7068	13.2322	13.1737	15.3029	14.7534	14.8977	15.4112	14.3349	14.0295	13.8397	13.8489	13.9887	13.6129	NaN	13.9694	14.26	NaN	13.6946	16.0525	16.5291	15.5759	16.1222	15.9723	2.9e-07	0.03	P50552	Vasodilator-stimulated phosphoprotein	VASP	+	+	R+14_BDC;R+14_R+0	R+14_R+0
13.411	13.1004	16.0361	12.7825	16.2221	17.634	17.7357	17.6964	17.5542	NaN	15.1777	16.1602	15.6294	16.1751	15.1377	16.882	16.5707	17.2916	17.4057	17.4617	17.9747	15.933	18.8482	17.021	18.7694	16.5041	14.4006	15.2817	15.0404	13.5608	0.0019	0.0023	P50747	Biotin--protein ligase;Biotin--[methylmalonyl-CoA-carboxytransferase] ligase;Biotin--[propionyl-CoA-carboxylase [ATP-hydrolyzing]] ligase;Biotin--[methylcrotonoyl-CoA-carboxylase] ligase;Biotin--[acetyl-CoA-carboxylase] ligase	HLCS	+	+	BDC_R+14;R+0_R+14	R+0_BDC;R+0_R+14
17.0178	17.6301	17.384	16.8776	17.3686	17.0923	17.3566	17.0021	17.2999	17.481	17.6	17.9907	17.7859	17.8769	17.9459	17.344	17.7267	17.7324	17.2856	17.8495	16.5863	16.4068	16.6439	16.8108	16.2669	17.5406	17.5647	17.3594	17.4468	17.6912	4.3e-06	0.0018	P50990;P50990-2;P50990-3	T-complex protein 1 subunit theta	CCT8	+	+	R+14_R+0;BDC_R+0	R+14_R+0;R+14_BDC
18.4096	17.6928	17.8654	17.9584	18.032	17.9122	17.7677	17.5206	17.6299	17.2155	18.4468	18.0114	18.0453	18.0835	18.121	17.4443	17.1828	17.2155	17.4188	17.3362	16.7776	16.7959	17.0617	16.7539	16.8545	17.9908	17.6685	17.6291	17.8944	17.6917	6.1e-07	0.012	P50995-2;P50995	Annexin A11	ANXA11	+	+	BDC_R+0;R+14_R+0;R+14_BDC	R+14_R+0
15.2389	15.6422	15.4575	15.5004	15.3138	14.7236	14.5799	14.0747	14.3029	14.6273	15.4016	15.4633	15.2431	15.203	15.283	NaN	15.3853	15.1706	15.7596	15.5261	12.9972	14.3278	14.8158	14.9463	NaN	15.5833	14.9082	15.1451	15.6807	15.3823	0.02	5.7e-06	P51398-2;P51398-3;P51398;V9GZ03;V9GYL9;V9GYJ9	28S ribosomal protein S29, mitochondrial	DAP3	+	+	R+14_R+0;BDC_R+0	R+14_R+0;BDC_R+0
17.6778	18.0129	17.7886	17.7559	17.9102	17.0193	17.0742	17.3187	17.1036	17.3661	17.3156	17.3102	17.0374	16.8117	17.5025	17.2633	17.7818	17.1968	17.5165	17.2325	14.808	14.704	15.3802	16.383	15.7769	17.0825	15.7726	16.5569	16.0836	16.9733	0.0003	0.00025	P51553;P51553-2;G5E9Q7;E7EQB8;E9PF84	Isocitrate dehydrogenase [NAD] subunit gamma, mitochondrial;Isocitrate dehydrogenase [NAD] subunit, mitochondrial	IDH3G	+	+	R+14_R+0;BDC_R+0	BDC_R+0;BDC_R+14
18.2739	18.2806	17.8513	18.0512	18.4103	17.4996	17.5214	17.7079	17.7511	16.9049	18.7249	18.0085	18.1457	18.217	18.2448	17.8255	16.6177	17.0268	17.3506	17.1819	16.9232	16.8322	16.5552	16.741	16.8253	17.5467	17.3671	17.8729	17.79	17.7029	0.0017	0.0015	P51649-2;P51649;C9J8Q5	Succinate-semialdehyde dehydrogenase, mitochondrial	ALDH5A1	+	+	R+14_R+0	BDC_R+0;R+14_R+0
18.544	18.6645	18.1313	18.5596	18.4016	19.4686	19.6113	19.4169	19.5195	18.928	19.4452	19.2372	19.0423	19.2474	19.0871	19.3058	18.5558	18.7266	18.9017	19.571	22.7037	22.4651	22.7311	22.7831	22.6596	20.1497	19.8594	19.8192	19.9168	19.7813	1.4e-10	4.2e-05	P51884	Lumican	LUM	+	+	R+14_BDC;R+0_BDC;R+0_R+14	R+14_BDC;R+0_BDC
15.8936	15.7272	15.4021	15.3464	15.9493	17.5213	17.57	17.4654	17.6012	17.4568	16.6263	16.4694	16.4194	16.5414	16.4334	16.5221	15.9013	16.1079	17.0493	16.0407	22.5766	22.3861	22.6652	22.6406	22.5937	17.8087	17.5721	17.6809	17.7569	18.2389	1.7e-12	3.6e-09	P51888	Prolargin	PRELP	+	+	R+14_BDC;R+0_BDC;R+0_R+14	R+14_BDC;R+0_BDC;R+0_R+14
NaN	NaN	10.9358	NaN	NaN	NaN	10.9273	10.8282	11.1587	11.4481	11.9981	14.8181	15.0665	14.3983	13.7239	NaN	NaN	NaN	NaN	NaN	13.6275	17.8772	15.7274	13.8222	15.5324	17.554	17.6311	17.902	17.4316	17.6859	0.017	0.0025	P51911;P51911-2;B7Z7E1;K7ER02	Calponin-1;Calponin	CNN1	+	+	R+0_BDC	R+0_BDC
15.6392	15.8446	15.5066	15.4687	15.6876	15.4476	15.9382	16.2892	16.1298	15.418	16.402	16.424	16.6694	16.6286	16.0614	15.7562	14.1082	14.6852	14.3965	15.5652	17.3723	16.7988	17.6745	17.5693	17.2442	17.1697	16.16	16.5328	16.7876	16.0531	3.6e-05	0.0019	P51991;P51991-2	Heterogeneous nuclear ribonucleoprotein A3	HNRNPA3	+	+	R+14_BDC;R+0_BDC	R+14_BDC;R+14_R+0
21.6685	21.7774	21.6097	21.4464	21.8042	21.6945	21.5737	21.918	21.9247	21.7024	21.0494	21.0431	21.0603	21.0431	21.0948	21.0628	20.9235	20.6635	20.7511	21.0485	21.4681	21.5851	21.195	21.4585	21.5318	21.5329	21.3061	21.4345	21.3292	21.4406	7.6e-05	1.8e-06	P52179-2;P52179;A8MX12	Myomesin-1	MYOM1	+	+	R+14_BDC;R+0_BDC	BDC_R+14;R+0_R+14
17.1225	17.1565	17.0985	16.9194	17.3302	16.6726	16.8012	16.5819	16.6393	16.3197	16.3761	16.6789	16.7245	16.6547	16.478	18.2129	17.2043	17.3105	17.4305	18.0921	15.8784	16.2215	16.4755	16.4846	15.716	16.9688	17.4269	17.0978	16.8699	16.8127	0.00012	0.0002	P52758;H0YBX3;H0YB34	Ribonuclease UK114	HRSP12	+	+	R+14_R+0;BDC_R+0	BDC_R+14;BDC_R+0
16.5105	16.2433	16.1386	15.395	16.3497	15.131	15.0612	15.2764	15.3498	15.0728	16.3194	16.2229	15.962	15.9603	16.4561	12.7955	12.4359	15.9423	15.3286	12.9511	15.6567	15.1385	16.0511	16.0234	15.8344	15.1106	14.4464	14.8269	15.2375	14.883	0.034	0.00019	P52895;B4DK69;S4R3P0;H0Y804	Aldo-keto reductase family 1 member C2	AKR1C2;AKR1C1	+	+	R+0_BDC	BDC_R+0;R+14_R+0
16.5465	15.7637	16.2806	15.7529	16.2832	16.4155	16.2083	15.6475	16.108	15.2358	16.9947	16.3837	16.5545	16.1914	17.0681	15.3451	15.999	16.1288	16.3236	16.2416	17.2412	17.1668	17.4123	17.4718	17.5312	16.8389	16.4845	16.5473	16.4944	16.5309	9.5e-06	0.044	P52943-2;P52943	Cysteine-rich protein 2	CRIP2	+	+	R+14_BDC;R+0_BDC;R+0_R+14	R+14_R+0
19.3846	19.1689	18.8251	19.7666	19.2219	18.9585	18.3414	18.2815	18.5255	18.2353	18.9928	18.5674	18.5729	18.7697	18.7776	18.6302	17.4243	17.8667	18.0278	18.1676	18.1557	17.1802	17.8188	17.937	17.6034	18.1798	18.529	18.4128	18.635	18.2919	0.032	0.0022	P53597;A0A494C0D1	Succinyl-CoA ligase [ADP/GDP-forming] subunit alpha, mitochondrial	SUCLG1	+	+	R+14_R+0	BDC_R+0;BDC_R+14
14.687	15.0622	15.104	16.4345	14.4485	14.5613	14.0162	14.5502	14.5312	14.7029	16.5139	16.9882	16.9512	16.9858	16.888	14.7723	13.909	13.9574	14.0684	14.3447	15.0212	14.8763	14.8593	14.7422	14.9909	15.1435	15.8891	16.4817	15.4099	15.4345	0.00018	1.4e-05	P53618;E9PP73	Coatomer subunit beta	COPB1	+	+	R+0_BDC;R+14_BDC;R+14_R+0	R+14_R+0;R+14_BDC
13.8621	15.355	13.9244	13.3116	15.214	15.0754	14.2951	NaN	14.0814	13.9759	15.4738	15.8424	15.9162	16.0773	15.784	12.2366	12.6428	12.9856	11.7201	11.7684	14.5121	16.6829	14.7737	15.9087	14.1726	15.0483	12.3441	16.39	16.3761	15.1244	0.0028	0.0045	P53621;P53621-2;A0A3B3IT15;A0A3B3IS84;A0A3B3ISC6;A0A3B3IU89	Coatomer subunit alpha;Xenin;Proxenin	COPA	+	+	R+14_BDC;R+0_BDC	R+14_BDC;R+14_R+0
20.2903	20.1824	19.472	20.3679	20.9093	18.5113	19.2111	19.091	18.9558	18.7508	19.7372	18.9688	19.1731	19.0963	19.046	16.8489	15.7708	16.375	16.7903	15.783	19.7942	19.1248	19.2462	18.3997	18.5767	19.4917	19.0326	19.0025	19.2107	19.0956	4.6e-07	0.00032	P53701	Cytochrome c-type heme lyase	HCCS	+	+	R+0_BDC;R+14_BDC	BDC_R+0;BDC_R+14
19.3554	19.0863	19.1655	19.7923	19.3541	18.4531	18.8699	19.3357	18.7596	18.933	19.5319	19.9573	20.1713	19.8759	19.9751	19.3298	18.9583	19.1119	18.655	19.5257	15.5828	14.0515	18.2263	18.4471	15.652	18.0037	18.1387	17.148	17.9373	17.4998	0.0087	0.00029	P53778;P53778-2;B5MDL5	Mitogen-activated protein kinase 12	MAPK12	+	+	BDC_R+0	BDC_R+0;R+14_R+0;R+14_BDC
17.4246	17.5769	17.7589	17.3501	17.4433	16.3548	16.7572	17.0534	16.8708	16.8576	17.7138	18.3222	17.8031	17.9385	17.4937	16.2168	16.9235	16.0259	15.1855	14.0179	17.188	17.318	16.932	17.2536	17.4713	17.9284	17.4014	17.5742	17.7357	17.2708	0.0016	6.3e-05	P54136;P54136-2	Arginine--tRNA ligase, cytoplasmic	RARS	+	+	R+0_BDC;R+14_BDC	BDC_R+0;R+14_R+0
21.3124	21.239	21.279	21.3623	21.2804	21.5859	21.5928	21.5923	21.5025	21.531	20.9376	20.9464	20.997	20.9409	20.9247	20.7223	20.4866	20.6108	20.4906	20.5085	21.4076	21.0309	21.2537	21.2674	21.3629	21.053	20.8605	20.9456	20.8664	21.0557	2.5e-06	5.1e-11	P54296;A0A0J9YVV7;E7EWH9	Myomesin-2	MYOM2	+	+	R+14_BDC;R+0_BDC;R+0_R+14	BDC_R+14;R+0_R+14;R+0_BDC
18.3499	18.2047	17.9897	17.8811	18.3219	17.9996	17.6943	17.9401	17.5716	16.7386	18.7151	18.5688	18.357	18.4099	18.7261	16.3815	14.7078	15.2131	16.2138	16.1013	NaN	16.7039	16.2125	16.2955	16.5592	18.0797	17.3457	16.8462	17.9575	17.9942	0.00068	0.0021	P54577;A0A0C4DGZ5	Tyrosine--tRNA ligase, cytoplasmic;Tyrosine--tRNA ligase, cytoplasmic, N-terminally processed;Tyrosine--tRNA ligase	YARS	+	+	R+14_BDC;R+14_R+0	BDC_R+0;R+14_R+0
15.0714	NaN	15.2067	14.1412	14.121	14.7478	NaN	16.5123	16.3246	NaN	14.7076	13.2524	13.9177	14.8106	14.7154	15.4706	16.6903	16.8585	16.8846	17.113	NaN	NaN	NaN	NaN	NaN	14.5229	15.1228	15.7533	15.9888	14.7775	0.0094	0.042	P54725-2;P54725-3;P54725;A0A494C0B4;K7ENJ0;K7ELW1	UV excision repair protein RAD23 homolog A	RAD23A	+	+	BDC_R+0	R+0_R+14
15.8212	NaN	15.6326	14.9222	16.2509	13.8377	14.5843	12.5757	11.3953	12.3915	14.9455	14.8975	14.9363	14.6148	13.4648	16.8416	17.8968	17.8182	17.6238	16.3855	19.5309	14.4372	19.1264	18.7938	19.4989	13.0958	16.1792	16.0846	15.2844	14.763	0.016	0.0029	P54727;Q5W0S5;P54727-2	UV excision repair protein RAD23 homolog B	RAD23B	+	+	R+0_R+14	R+14_R+0;BDC_R+0
16.6615	16.5849	16.2161	16.1517	16.2437	16.5431	15.8291	16.9178	15.7881	16.3728	17.73	16.6544	17.2067	16.877	16.507	18.0095	17.5609	17.6574	17.8069	17.8942	14.4674	16.225	14.8749	15.7993	14.1068	16.7843	17.7357	16.8578	16.6884	17.0877	2.7e-05	0.04	P54920;M0R0Y2;M0R2M1	Alpha-soluble NSF attachment protein	NAPA	+	+	R+14_R+0;BDC_R+0
15.8259	15.8765	15.7145	16.4013	15.7738	16.243	16.1887	16.0802	15.9524	16.137	15.5432	NaN	15.2751	15.6805	13.6469	12.7939	14.1137	14.5513	14.5534	13.9298	14.2232	15.0827	NaN	14.923	NaN	16.3377	15.4221	NaN	NaN	16.129	0.0069	0.025	P55011;P55011-3;G3XAL9	Solute carrier family 12 member 2	SLC12A2	+	+	R+14_BDC	R+0_R+14
17.9368	18.3023	18.2798	18.1333	18.0191	17.3201	17.9475	17.985	17.8709	17.7505	18.5972	18.3717	18.1684	18.3913	18.5634	18.7706	18.6398	18.6915	18.7642	18.5453	18.0421	18.2991	17.533	17.6461	18.0385	17.9243	18.4259	17.878	18.103	17.8851	0.00045	0.0013	P55072	Transitional endoplasmic reticulum ATPase	VCP	+	+	BDC_R+0;BDC_R+14	BDC_R+0;R+14_R+0
19.9635	19.7019	19.9895	20.068	19.5851	19.5071	19.3646	19.2066	19.4789	19.0637	19.3051	19.5965	19.6965	19.8681	19.4797	20.7473	20.3462	20.4712	20.585	21.2572	19.0057	18.9809	19.1739	19.0457	18.5792	19.5915	19.6968	19.2896	19.4505	19.5723	6.8e-07	0.0045	P55084-2;P55084;F5GZQ3;B5MD38	Trifunctional enzyme subunit beta, mitochondrial;3-ketoacyl-CoA thiolase	HADHB	+	+	R+14_R+0;BDC_R+0;BDC_R+14	BDC_R+0
19.7753	19.0935	19.7503	19.7527	18.9847	19.7444	20.361	19.9352	19.6495	19.5552	19.7621	19.9172	20.0764	20.1238	20.1302	19.92	19.46	19.548	19.5023	19.8175	19.1765	18.9485	19.0365	19.0344	18.0972	20.08	19.5504	19.9092	20.186	19.6418	0.00073	0.048	P55822	SH3 domain-binding glutamic acid-rich protein	SH3BGR	+	+	BDC_R+0;R+14_R+0	R+14_BDC
14.9601	15.2527	14.929	14.5751	15.3557	14.9527	14.8933	14.9752	14.8028	14.7834	16.2466	15.8718	15.8379	15.8909	15.9255	14.5594	13.5861	14.115	14.2427	14.5278	15.5412	15.5259	14.9871	13.898	15.5627	15.4383	14.9442	14.6788	14.5171	15.214	0.039	5.1e-06	P55884;P55884-2	Eukaryotic translation initiation factor 3 subunit B	EIF3B	+	+	R+0_BDC	R+14_R+0;R+14_BDC
16.3632	16.5445	15.841	15.5794	15.902	14.026	14.5557	14.7655	15.0737	15.3938	15.8266	15.98	15.6681	15.8168	16.457	18.0735	17.2608	17.4254	18.0515	17.3861	14.1089	14.0323	14.3185	14.8075	14.1439	17.3035	17.5911	17.3569	17.15	17.579	9.9e-10	0.00059	P56181-2	NADH dehydrogenase [ubiquinone] flavoprotein 3, mitochondrial	NDUFV3	+	+	R+14_R+0;BDC_R+0	R+14_R+0;BDC_R+0
NaN	NaN	13.8561	NaN	14.0205	NaN	12.7376	NaN	11.791	11.3044	NaN	12.0521	NaN	NaN	10.9533	NaN	NaN	NaN	NaN	NaN	12.8584	12.1639	13.4691	NaN	13.1895	15.1171	NaN	15.094	NaN	15.2131	0.0012	0.038	P56277	Cx9C motif-containing protein 4	CMC4	+	+	R+0_BDC	BDC_R+14
18.8542	17.2982	17.5886	16.5976	18.8178	17.807	15.524	16.78	16.2419	15.2999	18.2204	18.2325	17.1304	17.8206	16.8303	21.3769	21.8974	19.6903	22.0859	21.6606	15.3191	16.0135	16.813	16.5917	15.1113	16.8893	17.1825	18.0007	16.2008	16.8439	4.1e-07	0.042	P56385	ATP synthase subunit e, mitochondrial	ATP5I	+	+	BDC_R+0;BDC_R+14
15.4331	15.4596	13.779	14.253	15.7922	15.7416	15.4972	15.0654	14.9288	15.6457	16.3391	16.4886	15.954	16.2167	16.3943	15.9833	15.3089	15.8034	15.9352	16.0222	13.4537	12.6175	12.5925	12.6401	13.8433	16.1427	15.2011	14.9297	15.0962	15.6541	1.4e-06	0.0079	P56537;P56537-2	Eukaryotic translation initiation factor 6	EIF6	+	+	R+14_R+0;BDC_R+0	R+14_BDC
NaN	NaN	16.3944	16.8003	16.4502	16.7108	16.8515	16.9623	17.1304	16.7913	16.6577	17.4034	17.7464	17.3578	17.1547	17.5781	NaN	17.0679	NaN	17.4114	14.5331	14.5922	14.6012	14.8128	14.6508	17.6908	17.4515	16.9051	17.0663	17.3716	1e-08	0.02	P56539	Caveolin-3	CAV3	+	+	R+14_R+0;BDC_R+0	R+14_BDC
16.4328	15.9999	16.5421	16.2106	16.2138	15.9256	16.1413	15.485	15.9168	15.4552	17.1345	16.5353	16.1937	16.6432	16.9855	16.5084	14.3995	14.6928	14.998	16.5977	16.9253	16.6643	16.5152	16.8413	16.7201	17.0423	17.1051	16.9529	17.0018	17.1064	0.003	0.0017	P60953;P60953-1;Q5JYX0	Cell division control protein 42 homolog	CDC42	+	+	R+0_BDC;R+14_BDC	R+14_R+0
17.0504	15.5464	16.4588	17.5961	16.0666	16.6889	15.3462	15.7486	16.803	15.7834	17.6745	18.2596	17.7644	17.1067	17.2747	16.4081	15.5968	16.7892	16.8641	16.4039	16.5634	12.6546	15.1541	16.6208	13.93	16.9834	17.6851	17.9889	17.905	17.3276	0.0076	0.0079	P60981;P60981-2;F6RFD5	Destrin	DSTN	+	+	R+14_R+0	R+14_R+0
17.0068	16.8634	16.5276	16.7228	NaN	17.3008	18.7479	18.3404	17.9302	16.7857	18.7054	19.2656	19.9396	18.5851	17.8363	20.8995	20.3834	20.5486	20.6174	20.8329	19.212	20.436	19.5797	19.9277	19.2722	16.6914	18.2234	18.2477	18.6392	16.3515	4.2e-05	0.0028	P61019;P61019-2	Ras-related protein Rab-2A	RAB2A	+	+	R+0_R+14;BDC_R+14	R+14_BDC
16.6069	16.5593	16.462	16.8607	16.1277	16.5162	16.5875	16.7275	16.6572	16.2646	17.4624	17.1249	17.2834	16.6194	17.1514	16.9227	14.6223	17.2228	16.4925	16.7492	15.6565	15.6668	12.9026	13.0457	16.0834	16.3932	16.282	16.4447	16.5259	16.4819	0.038	0.0046	P61020;P61020-2;F8VUA5	Ras-related protein Rab-5B	RAB5B	+	+		R+14_BDC;R+14_R+0
19.2322	18.5348	18.4285	19.0496	18.9291	18.5343	18.1738	18.2061	18.351	18.2058	19.565	18.5729	18.5673	18.7636	19.2788	16.713	15.4325	15.7829	15.8061	16.5287	17.4859	16.5641	17.1236	17.3011	17.9486	18.5279	17.797	18.2674	18.1582	18.0931	3.5e-05	0.022	P61026	Ras-related protein Rab-10	RAB10	+	+	R+0_BDC;R+14_BDC;R+14_R+0	R+14_R+0
14.2807	12.7513	14.0877	15.4335	13.4307	13.4341	14.0369	14.3554	13.7126	13.7764	NaN	16.6802	15.4575	16.8149	15.4268	13.7982	14.5528	14.4248	14.5227	13.4883	17.4384	14.6998	16.3541	16.6047	16.6679	15.8211	14.6685	15.7994	15.9157	15.8393	0.0013	0.0018	P61158;B4DXW1	Actin-related protein 3	ACTR3	+	+	R+14_BDC;R+0_BDC	R+14_R+0;R+14_BDC
16.4144	16.3577	16.2605	16.9032	16.3956	16.098	15.7279	16.6492	16.3582	15.2035	17.2758	16.7029	16.5161	16.8576	17.0408	16.0663	14.9813	15.2935	14.8358	15.6382	16.4639	16.2987	16.7269	16.8659	16.5665	16.7338	15.9085	16.706	17.0326	16.5345	0.00044	0.015	P61224;P61224-3;P61224-2;F5H7Y6;E7ESV4;A6NIZ1;F5GX62;P61224-4;F5H004;B7ZB78;F5H823;F5H6R7	Ras-related protein Rap-1b;Ras-related protein Rap-1b-like protein	RAP1B	+	+	R+14_BDC;R+0_BDC	R+14_R+0
16.2928	15.2743	15.5192	15.4354	16.1729	16.2835	16.039	16.0676	16.1545	15.5888	14.9664	15.1375	15.2618	15.1854	15.5199	NaN	NaN	14.3449	13.7111	13.4723	16.1119	16.3394	17.0509	16.9197	16.4108	15.0836	14.975	15.3807	15.0532	14.9393	2.3e-06	0.0065	P61313;A0A2R8YEM3;E7EQV9;E7ENU7;E7EX53;A0A2R8Y738	60S ribosomal protein L15;Ribosomal protein L15	RPL15	+	+	R+14_BDC;R+0_BDC;R+0_R+14	R+0_R+14
15.2094	15.5033	15.49	16.6049	15.9176	15.3808	15.0379	15.7912	15.9613	15.9244	16.709	17.1099	16.3401	17.0188	16.5272	13.981	13.671	13.7855	14.741	13.9078	15.3566	14.0814	15.7539	15.5094	16.1484	16.0142	15.9234	16.2113	16.1072	15.994	0.00015	0.0026	P61586;Q5JR08;P08134;Q5JR07;C9JNR4;E9PQH6;C9JX21;Q5JR05	Transforming protein RhoA;Rho-related GTP-binding protein RhoC	RHOA;RHOC	+	+	R+0_BDC;R+14_BDC	R+14_R+0;R+14_BDC
NaN	12.7499	9.46956	NaN	11.2658	12.782	11.4246	11.1232	NaN	NaN	16.0438	17.6787	17.6623	17.3283	17.9219	19.0474	18.8744	18.8896	18.6482	19.2724	NaN	16.4149	15.4493	16.3306	NaN	NaN	NaN	15.8296	15.9532	14.4583	2.4e-05	6.3e-05	P61626;F8VV32;A0A0B4J259	Lysozyme C;Lysozyme	LYZ	+	+	BDC_R+14;BDC_R+0	R+14_BDC;R+14_R+0
16.2901	15.5292	15.6801	NaN	16.3519	15.233	15.7798	14.7576	15.3525	14.805	16.2031	15.6595	15.7588	15.6464	16.1373	15.0947	14.7709	14.959	14.1455	15.8039	12.9138	14.3253	14.2468	12.7735	14.3967	15.8561	15.39	15.4424	15.15	15.8669	0.0017	0.015	P61758;P61758-2	Prefoldin subunit 3	VBP1	+	+	BDC_R+0;R+14_R+0	R+14_R+0;BDC_R+0
15.5874	14.0289	15.2965	13.7281	13.7085	15.2328	15.5358	14.307	14.8431	14.2015	17.0265	16.2788	16.7507	16.137	16.5317	16.3291	15.4712	15.3682	15.5049	15.7063	14.8074	14.3366	14.4435	14.4124	14.579	16.4546	15.5617	16.3988	16.1798	16.0037	1.3e-05	0.00063	P61925	cAMP-dependent protein kinase inhibitor alpha	PKIA	+	+	BDC_R+0;R+14_R+0	R+14_BDC;R+14_R+0
20.6908	20.5524	20.5034	20.4868	20.5578	20.3904	20.2454	20.3824	20.3198	20.2312	20.9806	20.7233	20.6366	20.7556	20.8336	19.9934	19.2669	19.6094	19.7276	19.816	18.8931	19.4604	19.169	19.3552	19.2279	20.3952	20.3113	20.422	20.3414	20.2824	5.5e-06	2.5e-05	P61981	14-3-3 protein gamma;14-3-3 protein gamma, N-terminally processed	YWHAG	+	+	BDC_R+0;R+14_R+0;R+14_BDC	BDC_R+0;R+14_R+0;R+14_BDC
NaN	14.1638	14.5476	15.1085	NaN	NaN	NaN	15.2169	NaN	15.1183	NaN	15.312	15.1801	15.5076	15.4823	18.2509	17.366	17.5464	17.4222	17.8091	NaN	NaN	NaN	NaN	NaN	16.1494	17.0559	14.5581	15.0329	15.5942	0.0026	0.039	P62072	Mitochondrial import inner membrane translocase subunit Tim10	TIMM10	+	+	BDC_R+0	R+14_BDC
12.7379	14.3808	13.802	14.9715	15.4014	13.4497	NaN	14.1136	NaN	14.0688	14.8925	15.4391	15.6532	15.8537	15.8013	NaN	11.6727	14.7667	13.5317	14.6678	15.8539	15.508	15.1654	16.4282	14.8511	16.0027	16.1149	14.1644	14.3726	14.4374	0.049	0.018	P62081;B5MCP9;A0A2R8Y623	40S ribosomal protein S7	RPS7	+	+	R+0_BDC	R+14_R+0;R+14_BDC
16.3427	16.0069	16.2883	16.209	15.792	14.3481	12.9745	14.5292	15.8376	13.5153	17.3501	17.0057	16.9386	16.7103	16.7361	17.2257	17.0129	17.4789	17.0145	16.3663	15.637	15.216	16.5171	16.4751	16.0019	15.7894	16.4016	16.5643	16.5061	15.9125	0.0082	9.6e-05	P62136;P62136-2;E9PMD7;P62136-3	Serine/threonine-protein phosphatase PP1-alpha catalytic subunit;Serine/threonine-protein phosphatase	PPP1CA	+	+	BDC_R+0;BDC_R+14	BDC_R+0;R+14_R+0
15.3676	15.1582	14.7184	15.2875	15.1214	14.7395	14.733	15.2374	14.8033	13.825	15.8115	15.7585	15.9109	15.9233	15.7414	NaN	12.7886	12.5727	NaN	NaN	15.9871	15.3759	16.2119	16.4203	15.9126	14.422	15.1075	15.3163	14.9347	15.1854	5.3e-06	0.0005	P62244;I3L3P7;I3L246	40S ribosomal protein S15a	RPS15A	+	+	R+14_BDC;R+0_BDC;R+0_R+14	R+14_R+0;R+14_BDC
14.3784	14.5479	14.1037	14.4303	14.2148	13.0569	13.344	13.6688	13.5549	13.026	14.5032	14.7813	14.859	14.9687	15.0181	14.2436	11.6426	12.6771	12.4075	14.4499	13.1323	12.9502	13.0823	13.4153	13.4027	14.8551	14.153	14.9466	14.8325	14.3224	0.011	8.1e-07	P62256;C9JZG9;C9JZY6;P62256-2;H7C4M9;C9J8Q9	Ubiquitin-conjugating enzyme E2 H	UBE2H	+	+	R+14_BDC;R+14_R+0	BDC_R+0;R+14_R+0;R+14_BDC
20.4623	20.5401	19.9576	20.1706	20.575	19.781	19.9106	20.0173	19.9601	20.0988	20.7127	20.6351	20.3591	20.7473	20.7115	21.5657	21.4911	21.6664	21.8436	21.4782	19.4467	19.378	18.6784	19.3532	19.5126	20.6593	20.9259	20.5405	20.7789	20.8987	8.1e-09	0.00044	P62258;P62258-2	14-3-3 protein epsilon	YWHAE	+	+	R+14_R+0;BDC_R+0;BDC_R+14	BDC_R+0;R+14_R+0
12.4078	12.4743	11.4898	12.7515	12.5286	13.2341	13.4504	15.5868	14.1845	15.8218	14.6616	12.9384	12.7888	13.8572	14.4576	14.1154	NaN	NaN	11.0433	13.9937	14.6771	16.9707	15.3107	15.0427	15.5647	15.6623	13.7603	15.6006	15.6281	14.8756	0.029	0.0084	P62280;M0QZC5	40S ribosomal protein S11	RPS11	+	+	R+0_BDC	R+0_BDC
NaN	12.6585	NaN	14.2973	NaN	13.2392	11.9748	NaN	NaN	13.7985	15.7048	14.2231	14.5836	15.1123	14.8669	14.7258	12.9107	13.035	13.839	14.1994	NaN	NaN	NaN	NaN	NaN	14.2748	15.6624	15.385	15.8258	14.2798	0.024	0.03	P62306	Small nuclear ribonucleoprotein F	SNRPF	+	+	R+0_BDC	R+14_R+0
17.1701	16.5629	16.7237	16.5526	16.7932	15.6003	15.1982	16.2897	16.0105	15.4789	16.5557	16.985	16.9976	16.9931	17.0898	16.0568	15.1449	15.8885	15.8721	15.9697	13.2469	14.5106	14.2727	13.9882	13.4027	14.5281	15.7342	16.0934	15.9133	14.6397	0.00049	0.0001	P62714	Serine/threonine-protein phosphatase 2A catalytic subunit beta isoform	PPP2CB	+	+	R+14_R+0;BDC_R+0	BDC_R+0;R+14_R+0
18.1665	18.3401	18.0978	18.9466	17.0849	19.1369	19.3836	18.3522	18.9892	18.1309	17.725	16.7349	17.272	17.3019	17.0036	19.5356	19.938	20.0935	20.0261	18.2176	21.0323	20.8525	20.8843	21.0497	20.9824	19.2639	20.088	19.8051	19.4072	19.3203	0.001	0.002	P62736;P63267;P63267-2	Actin, aortic smooth muscle;Actin, gamma-enteric smooth muscle	ACTA2;ACTG2	+	+	R+0_BDC;R+0_R+14	BDC_R+14;R+0_R+14
16.7539	17.502	17.7449	17.8165	17.0303	16.4541	15.3728	15.3281	15.655	16.7136	16.8657	18.6194	17.5403	18.1436	17.7208	16.6611	NaN	16.14	16.1447	16.4444	18.4584	17.6092	17.7557	17.5378	18.1706	18.3387	17.8933	18.1956	18.3469	18.2617	3.1e-06	0.00078	P62829;C9JD32;J3KT29;J3KTJ3;B9ZVP7	60S ribosomal protein L23	RPL23	+	+	R+0_BDC;R+14_BDC	BDC_R+0;R+14_R+0
16.6708	16.7974	16.7025	16.4487	16.8155	15.9369	15.774	15.9486	16.1368	14.6835	17.2165	17.3488	17.5578	16.9921	17.2608	16.555	16.0416	16.2151	15.973	17.7213	17.8452	17.5018	17.8942	17.5377	17.3756	17.318	17.5928	17.3879	17.0332	17.2431	0.0053	6.6e-05	P62873;P62873-2;F6UT28;B3KVK2	Guanine nucleotide-binding protein G(I)/G(S)/G(T) subunit beta-1	GNB1	+	+	R+14_BDC;R+0_BDC	BDC_R+0;R+14_R+0
17.5767	17.5802	17.6944	17.7695	17.7294	17.2873	17.2511	17.0463	17.2029	16.6908	16.9934	17.2666	17.2174	17.1703	17.121	15.7773	14.5198	14.6926	14.5655	15.0791	17.3866	16.9977	17.2143	17.5879	17.0799	17.7044	17.7264	17.8554	17.786	17.8792	2.8e-08	0.00018	P62917;E9PKZ0;E9PKU4;G3V1A1	60S ribosomal protein L8	RPL8	+	+	R+0_BDC;R+14_BDC	BDC_R+0;BDC_R+14
16.4474	17.1078	16.2312	16.3469	16.1156	15.0771	15.2947	16.0477	16.5728	16.2748	17.32	16.803	16.2513	16.7774	16.8877	16.3284	15.516	15.9552	15.6737	15.7826	14.4215	15.0041	15.4597	15.4271	15.3377	16.7656	16.0029	16.366	15.7672	16.3427	0.0018	0.027	P62993;P62993-2	Growth factor receptor-bound protein 2	GRB2	+	+	BDC_R+0;R+14_R+0	R+14_R+0
17.6458	17.5743	17.8854	18.4708	17.7923	17.2038	17.8452	17.9534	17.7468	18.4405	18.8584	19.1022	19.1008	18.8572	18.202	19.7245	19.2285	19.2471	18.9961	19.6096	17.9279	18.3648	18.0939	18.4669	18.4749	19.224	19.5814	19.4992	19.4911	19.3558	6.5e-06	0.0026	P63104;B0AZS6;E7EX29;P63104-2;B7Z2E6;H0YB80	14-3-3 protein zeta/delta	YWHAZ	+	+	BDC_R+0;R+14_R+0	R+14_R+0;R+14_BDC
16.0391	14.2978	15.5722	14.3838	16.6327	13.7565	13.9743	13.9919	NaN	15.0686	18.276	15.9551	16.0057	15.333	16.0612	16.5789	15.9849	17.0173	16.3504	16.3896	16.4689	16.4454	16.479	15.6276	15.9746	13.4202	14.9116	13.824	14.1575	13.9785	2.9e-06	0.024	P63151;P63151-2	Serine/threonine-protein phosphatase 2A 55 kDa regulatory subunit B alpha isoform	PPP2R2A	+	+	R+0_R+14;BDC_R+14	R+14_R+0
18.2673	18.1756	18.1193	18.5021	18.0986	18.5246	18.4516	18.4425	18.3416	17.7969	19.5438	19.4968	19.3968	19.3417	19.3516	18.5219	17.8125	17.856	17.9525	17.8759	18.2445	17.2058	17.9217	18.1443	17.7273	19.0196	18.7138	18.8905	18.9028	18.769	0.00037	9.3e-07	P63167;Q96FJ2	Dynein light chain 1, cytoplasmic;Dynein light chain 2, cytoplasmic	DYNLL1;DYNLL2	+	+	R+14_R+0;R+14_BDC	R+14_BDC;R+14_R+0
15.341	15.0449	14.6974	15.0063	15.05	14.8667	14.7515	14.6015	14.7582	13.5963	15.8417	15.2814	15.2293	15.2952	15.4854	13.5212	NaN	NaN	NaN	13.3931	12.9316	NaN	12.3781	12.954	12.4488	15.3851	14.6837	15.0826	15.3178	15.0896	3e-06	0.006	P63172	Dynein light chain Tctex-type 1	DYNLT1	+	+	BDC_R+0;R+14_R+0;R+14_BDC	R+14_R+0
16.9775	16.4191	16.2675	16.9335	16.8073	16.7753	16.5623	16.387	16.4182	15.8337	16.0511	15.7839	15.7187	15.8311	16.1638	14.4036	13.0019	13.3678	13.3939	13.8911	15.4885	14.247	15.223	15.539	15.1587	16.7161	16.3409	16.5022	16.604	16.8083	8.6e-07	0.0045	P63208;E5RJR5;E7ERH2;F8W8N3;P63208-2;E5RGM3	S-phase kinase-associated protein 1	SKP1	+	+	R+0_BDC;R+14_BDC;R+14_R+0	BDC_R+14
8.93248	11.4485	12.0462	11.5644	12.6635	13.1678	13.3606	13.3504	NaN	13.3325	15.4287	13.8646	11.3198	13.6479	14.4942	15.6791	15.5086	14.4833	14.75	15.0386	NaN	13.0608	12.2528	12.8385	10.0451	9.76974	13.3507	12.8586	14.0872	11.4773	0.0068	0.027	P63244;J3KPE3;H0Y8W2;H0YAF8;D6R9L0;D6RAC2;H0YAM7;D6R9Z1;D6RHH4;D6REE5;D6RFX4;H0Y8R5	Guanine nucleotide-binding protein subunit beta-2-like 1;Guanine nucleotide-binding protein subunit beta-2-like 1, N-terminally processed	GNB2L1	+	+	BDC_R+0;BDC_R+14	R+14_BDC
20.6196	20.2307	20.3397	20.4412	20.6841	20.2858	20.7641	20.33	21.1356	20.7667	21.6903	21.3992	21.3201	21.5544	21.5989	21.4626	20.6657	21.4153	21.127	21.0218	22.6815	22.6345	22.5561	23.0188	22.646	21.9967	21.9126	21.6865	21.9004	21.9905	5.5e-07	4.7e-05	P63261;I3L3I0;I3L1U9	Actin, cytoplasmic 2;Actin, cytoplasmic 2, N-terminally processed	ACTG1	+	+	R+14_BDC;R+0_BDC;R+0_R+14	R+14_BDC;R+14_R+0
16.7032	17.2765	17.2002	17.5116	17.1302	17.2842	17.5974	17.1461	17.4593	17.5766	18.2534	18.3685	18.5809	18.456	18.6084	18.8833	18.1424	18.0179	18.0162	18.2685	17.1573	17.181	16.9612	16.8321	17.1351	18.5614	18.6196	18.7547	18.7257	18.7004	3.1e-07	1.9e-06	P67809;H0Y449;C9J5V9	Nuclease-sensitive element-binding protein 1	YBX1	+	+	BDC_R+0;R+14_R+0;R+14_BDC	R+14_BDC;R+14_R+0
16.9034	17.8579	17.3513	17.1852	14.6812	17.6441	18.2128	17.4388	17.6667	16.9156	19.8741	18.612	19.0683	19.8033	18.9228	18.3503	18.0077	18.531	18.583	18.3061	18.164	19.4995	18.8756	19.7148	19.7919	19.3831	19.5329	18.7233	19.1903	19.2419	0.016	0.0016	P68104;A0A087WVQ9;P68104-2;Q5VTE0;A0A087WV01	Elongation factor 1-alpha 1;Putative elongation factor 1-alpha-like 3;Elongation factor 1-alpha	EEF1A1;EEF1A1P5	+	+	R+0_BDC;R+14_BDC	R+14_BDC;R+14_R+0
23.7694	23.8613	23.6458	23.688	23.6465	25.8839	25.8507	25.8635	25.8307	25.5657	24.0741	24.0118	23.9377	24.0044	23.9621	25.2171	25.4498	24.8828	24.8341	25.0601	25.0733	24.881	24.7736	24.9406	24.938	24.6971	24.6411	24.5198	24.6026	24.5923	0.0019	5.1e-13	P68871;A0A2R8Y7R2;F8W6P5	Hemoglobin subunit beta;LVV-hemorphin-7;Spinorphin	HBB	+	+	R+0_R+14;BDC_R+14	R+14_BDC;R+0_BDC;R+0_R+14
23.633	23.4814	23.3972	23.5849	23.6343	25.8109	25.8142	25.7494	25.9546	25.6465	23.7283	23.8522	23.7366	23.9335	23.7232	24.3725	24.2998	23.9823	24.3187	24.1496	24.7809	24.6078	24.9617	25.072	24.8008	24.5843	24.2794	24.3621	24.5688	24.5369	0.00018	3.5e-13	P69905;G3V1N2;A0A2R8Y7C0	Hemoglobin subunit alpha	HBA1;HBA2	+	+	R+0_BDC;R+0_R+14	R+14_BDC;R+0_BDC;R+0_R+14
17.1802	17.3803	17.2171	17.2841	17.446	17.3205	17.0968	17.1447	17.1306	17.1268	17.688	17.7652	17.4683	17.7322	17.6352	16.7017	15.6805	16.3786	16.7492	16.2562	16.9448	17.1284	16.8972	17.0002	16.0407	17.2713	16.977	17.3982	17.328	17.0372	0.011	2.6e-05	P78371;P78371-2;F5GWF6;F8VQ14	T-complex protein 1 subunit beta	CCT2	+	+	R+14_BDC	R+14_R+0;R+14_BDC
19.583	18.5776	18.5351	18.7865	19.0328	18.2444	18.0783	18.467	18.1479	18.1287	18.1358	18.1337	18.6643	18.6263	18.4239	18.6681	18.626	18.8645	18.2895	19.2875	15.3007	15.4456	15.7083	15.9346	14.4471	17.7446	16.997	17.8402	18.1744	17.8039	2.5e-07	0.0096	P78417;Q5TA02;P78417-3;P78417-2;Q5TA01	Glutathione S-transferase omega-1	GSTO1	+	+	R+14_R+0;BDC_R+0;BDC_R+14	BDC_R+0
16.2338	17.3946	16.5416	16.9856	16.6007	16.2092	16.1966	16.5116	16.0618	16.4982	18.9064	18.4754	17.0746	18.3356	18.6253	16.9675	16.4589	16.614	16.652	16.9791	18.2165	17.205	18.2889	18.2932	18.1794	17.1143	16.8478	15.8456	16.7404	16.9586	0.00034	9.8e-05	P78527;P78527-2	DNA-dependent protein kinase catalytic subunit	PRKDC	+	+	R+0_R+14;R+0_BDC	R+14_R+0;R+14_BDC
15.2742	15.1415	14.4478	14.4868	15.1641	14.1106	13.6868	13.6469	13.348	12.8265	15.1822	14.6534	14.8679	14.5266	14.7652	NaN	NaN	13.2718	12.9707	13.2469	14.4669	NaN	14.7229	14.906	14.3973	14.6039	NaN	14.5638	15.0996	14.7726	2.7e-05	0.00016	P82664	28S ribosomal protein S10, mitochondrial	MRPS10	+	+	R+0_BDC;R+14_BDC	R+14_R+0;BDC_R+0
17.7895	17.387	17.6334	18.0433	17.6121	15.3991	14.9412	14.122	15.2693	15.6357	17.709	17.3746	17.1074	17.5962	18.0418	19.9298	19.0804	19.0941	19.6927	19.3353	16.4858	15.1266	16.2364	17.009	16.3285	17.3614	17.7173	17.7625	17.8618	16.8385	1.7e-06	4.7e-07	P82909	28S ribosomal protein S36, mitochondrial	MRPS36	+	+	R+14_R+0;BDC_R+0;BDC_R+14	R+14_R+0;BDC_R+0
18.497	NaN	NaN	NaN	17.8289	17.7865	17.4858	15.1052	17.1747	16.2088	18.0727	17.7178	18.4033	18.2227	18.2037	16.9522	13.3685	13.8767	13.9197	13.9112	17.7216	16.892	17.6746	NaN	16.9959	18.7031	18.4201	18.8689	18.5337	18.8609	4.3e-05	0.039	P84157-2;Q6ZR64	Matrix-remodeling-associated protein 7	MXRA7	+	+	R+0_BDC;R+14_BDC	R+14_R+0
17.7491	17.6355	17.7966	17.869	17.7756	17.619	17.234	17.5745	17.5888	17.1084	17.2108	17.338	17.3195	17.4639	17.2103	15.76	15.4719	14.684	15.4856	15.5063	21.2526	21.0084	21.5948	21.3204	21.2688	17.991	18.1269	18.0279	17.953	17.7946	1.1e-12	0.0017	P98160	Basement membrane-specific heparan sulfate proteoglycan core protein;Endorepellin;LG3 peptide	HSPG2	+	+	R+14_BDC;R+0_BDC;R+0_R+14	BDC_R+14;BDC_R+0
13.016	13.8933	13.4747	NaN	12.7685	NaN	NaN	NaN	13.5067	12.4767	14.3259	14.2046	NaN	14.4007	13.8956	NaN	NaN	NaN	13.372	13.72	NaN	14.6387	13.4367	NaN	11.9058	14.5857	15.5818	14.967	15.2938	14.9184	0.037	0.026	P98179	RNA-binding protein 3	RBM3	+	+	R+14_R+0	R+14_R+0
18.1372	19.1503	18.5659	17.4296	18.0363	19.0345	19.3267	18.9328	18.7576	18.7295	19.1508	19.0357	19.0733	19.2488	19.0963	17.7521	17.222	17.7815	17.698	17.5225	17.7206	16.8583	16.9563	17.3631	17.6267	18.6679	18.457	19.0038	18.553	18.7495	1.5e-05	0.012	Q00765	Receptor expression-enhancing protein 5	REEP5	+	+	R+14_R+0;R+14_BDC	R+0_BDC;R+14_BDC
22.4161	22.5319	22.4122	22.4476	22.3905	22.3358	22.4551	22.5623	22.4753	22.598	22.0987	22.2005	22.3309	22.2228	22.1373	23.0816	23.0519	23.2181	23.2325	23.0585	22.3043	22.1252	22.4052	22.3941	22.2669	22.2308	22.2512	22.3304	22.3082	22.2432	2.6e-09	0.00035	Q00872-4;Q00872-2	Myosin-binding protein C, slow-type	MYBPC1	+	+	BDC_R+14;BDC_R+0	BDC_R+14;R+0_R+14
12.4282	11.1277	12.7049	12.6971	12.4398	11.1737	NaN	10.1596	11.0672	10.1813	11.8327	11.3974	NaN	11.4118	11.0271	16.5457	15.7089	16.4461	16.2299	16.4804	NaN	NaN	NaN	NaN	NaN	11.2011	10.6133	10.8251	11.1747	11.0641	2.9e-09	0.004	Q00872-7	Myosin-binding protein C, slow-type	MYBPC1	+	+	BDC_R+0	BDC_R+0
17.3031	17.8484	18.1338	18.1803	17.6185	16.3133	16.9771	17.0115	16.8339	17.0732	17.4387	17.7778	17.7381	17.7433	17.2263	17.9151	17.6706	17.7863	17.2708	18.0129	14.5655	14.8896	14.5953	14.7405	14.7889	17.3203	17.007	17.148	17.2891	17.5903	1.1e-10	0.00085	Q00G26	Perilipin-5	PLIN5	+	+	R+14_R+0;BDC_R+0;BDC_R+14	R+14_R+0;BDC_R+0
16.6807	16.8261	16.4727	16.596	16.7585	16.4342	16.5579	16.1949	16.3182	16.1675	17.3544	17.2084	17.0761	17.0132	17.1662	16.1517	14.612	15.8595	15.668	15.5616	18.6736	18.4138	18.6775	18.7046	18.5979	17.5	17.3732	17.4846	17.5636	17.6276	3.5e-08	4.2e-06	Q01082;A0A087WUZ3;Q01082-2;Q01082-3	Spectrin beta chain, non-erythrocytic 1	SPTBN1	+	+	R+14_BDC;R+0_BDC;R+0_R+14	BDC_R+0;R+14_R+0;R+14_BDC
13.9026	14.0487	14.4739	15.1237	14.8091	14.353	14.6494	15.1766	15.0301	14.8248	15.086	16.0619	15.9592	15.8727	15.7618	14.9447	13.3753	13.3458	14.1449	14.7961	14.5272	13.5243	15.2842	14.6461	15.1385	16.0515	14.6083	16.0075	16.1339	15.9132	0.0094	0.0011	Q01105-2	Protein SET	SET	+	+	R+14_BDC	R+14_BDC;R+14_R+0
18.3956	18.1313	18.3348	18.3441	18.331	17.7536	17.557	17.6431	17.5989	17.235	17.9446	17.8633	17.9939	17.9392	18.1777	20.0004	19.7014	19.8748	19.7936	20.0173	17.0643	16.2581	16.9135	16.9563	17.0293	18.5211	17.6214	18.6025	18.5172	18.5908	1.7e-08	1.1e-05	Q01469;I6L8B7	Fatty acid-binding protein, epidermal	FABP5	+	+	R+14_R+0;BDC_R+0;BDC_R+14	R+14_R+0;BDC_R+0;BDC_R+14
16.7592	17.3346	17.6109	17.2629	16.9157	16.4939	16.7373	16.8313	17.1526	17.3575	18.0793	18.5637	18.618	18.5109	18.241	18.1631	17.7124	17.9616	18.0463	18.3895	20.9306	20.6886	20.7782	20.9161	20.7034	20.4359	21.0141	20.6954	20.548	20.4143	1.3e-10	1.3e-05	Q01995;H0YCU9	Transgelin	TAGLN	+	+	R+14_BDC;R+0_BDC	R+14_R+0;R+14_BDC
18.7557	18.3624	19.6003	19.6771	18.383	18.1924	18.008	17.4907	17.1453	17.5604	17.5368	18.1093	18.0064	15.8003	17.7382	19.4543	NaN	NaN	14.8036	18.7978	17.0308	17.5188	16.8959	17.1094	16.8033	20.3324	20.596	20.5864	20.4448	20.4955	0.002	0.011	Q02045-2;D6RB15	Myosin light chain 5	MYL5	+	+	R+14_R+0;R+14_BDC	BDC_R+14;BDC_R+0
17.8677	17.1057	17.2808	16.94	17.2073	15.9249	15.5517	16.0017	15.6219	17.1483	16.2953	17.0958	16.7402	15.9518	16.0538	16.5269	17.2855	17.3164	16.8594	18.1919	16.2229	15.8545	15.5947	16.6947	13.6922	17.5538	15.7381	16.6256	17.3157	17.476	0.028	0.0069	Q02252;Q02252-2;G3V4Z4	Methylmalonate-semialdehyde dehydrogenase [acylating], mitochondrial	ALDH6A1	+	+	BDC_R+0	BDC_R+0
13.9626	14.8791	NaN	NaN	14.7738	11.9222	12.6619	NaN	NaN	11.1859	16.8521	16.6929	16.9581	16.7404	16.1723	18.6577	17.9025	17.7031	18.0203	18.0427	13.3722	13.2052	14.3132	NaN	NaN	16.451	16.5134	14.6233	15.7299	16.9333	1.5e-05	3.7e-06	Q02413	Desmoglein-1	DSG1	+	+	R+14_R+0;BDC_R+0;BDC_R+14	BDC_R+0;R+14_R+0;R+14_BDC
16.7081	17.1957	16.3508	16.4281	17.162	16.4732	16.3481	16.6666	16.4326	16.4689	17.1637	17.0749	17.1364	16.9786	17.2283	16.2193	16.9813	16.4689	16.0024	16.4855	15.1543	14.5807	15.0477	15.018	14.965	15.8984	16.2297	16.3236	16.3054	16.1392	2.9e-06	0.005	Q02641-2;Q02641-3;Q02641	Voltage-dependent L-type calcium channel subunit beta-1	CACNB1	+	+	R+14_R+0;BDC_R+0	R+14_R+0
17.5285	16.9753	17.1935	17.1935	NaN	16.3456	16.8962	16.8679	16.483	17.1071	NaN	17.1441	17.1844	17.4326	NaN	NaN	NaN	NaN	NaN	13.9501	17.3325	17.2372	16.9547	17.0427	17.3762	17.0243	16.7391	16.6358	NaN	16.9549	0.024	0.029	Q02809	Procollagen-lysine,2-oxoglutarate 5-dioxygenase 1	PLOD1	+	+	BDC_R+0
14.8803	NaN	13.9072	15.3528	13.3619	13.9244	13.8557	13.9888	14.1551	12.5647	16.2576	15.5433	15.856	15.6726	15.4061	14.8018	13.0578	13.5131	14.9178	13.8819	13.2583	13.2748	13.6519	13.8253	14.9859	15.5821	15.6162	16.3285	15.7614	15.5222	0.00081	0.0012	Q02818;C9JKZ2	Nucleobindin-1	NUCB1	+	+	R+14_R+0;R+14_BDC	R+14_R+0;R+14_BDC
16.9172	16.4939	16.5084	17.2937	16.4834	16.9291	16.7404	16.6785	17.0481	15.3235	17.476	17.973	17.9729	17.9657	17.6375	16.5665	NaN	NaN	NaN	16.0119	18.9047	18.5838	19.2777	19.3891	19.3657	18.4413	17.3379	18.478	18.5739	18.1975	9.5e-05	0.0025	Q02952;Q02952-3;Q02952-2	A-kinase anchor protein 12	AKAP12	+	+	R+14_BDC;R+0_BDC;R+0_R+14	R+14_R+0;R+14_BDC
19.3053	19.565	19.5155	19.7546	19.4358	19.0479	18.9268	18.6345	18.8478	18.757	19.6651	19.798	19.7646	20.0352	19.5601	18.6846	18.0965	18.2774	18.8138	18.222	18.8445	19.2692	18.3817	18.8515	18.4828	19.6799	19.2458	19.4205	19.103	19.1892	0.0016	4.6e-06	Q02978;I3L1P8;Q02978-2	Mitochondrial 2-oxoglutarate/malate carrier protein	SLC25A11	+	+	R+14_BDC;R+14_R+0	BDC_R+0;R+14_R+0
19.092	18.9132	18.6051	18.6422	19.03	18.4386	18.8628	18.7119	19.0028	18.4602	18.4025	18.0839	18.0762	18.3076	18.3756	18.4717	19.0363	18.1214	18.2962	18.0413	19.8123	19.4801	19.651	19.6669	20.1376	18.5718	18.5367	18.5241	18.3365	18.5518	6.9e-06	0.002	Q03252	Lamin-B2	LMNB2	+	+	R+0_BDC;R+0_R+14	R+0_R+14;BDC_R+14
16.1182	15.2935	15.8921	14.2117	15.0616	16.2795	16.1784	15.4427	15.9323	15.1062	16.5474	16.5742	17.25	16.3897	16.7268	16.4387	16.0017	15.737	15.9806	16.0595	17.7307	18.0327	17.7146	18.0974	17.8382	18.4588	18.0409	18.6228	18.3521	18.1436	3.7e-09	0.0062	Q05682	Caldesmon	CALD1	+	+	R+0_BDC;R+14_BDC;R+14_R+0	R+14_BDC
18.9181	19.1662	19.2634	18.9099	19.1101	18.792	18.4164	19.1731	18.7232	19.022	19.0651	19.5045	19.3978	19.0726	19.408	19.0996	18.87	18.3757	18.8335	18.68	16.2389	16.9154	18.0604	16.7881	16.5652	19.6491	19.6642	19.5514	19.0706	19.1288	4.9e-06	0.022	Q06323;Q06323-3;Q06323-2	Proteasome activator complex subunit 1	PSME1	+	+	BDC_R+0;R+14_R+0	R+14_R+0
12.5862	13.3051	12.6734	13.2827	13.5553	13.31	13.9877	12.8787	14.2216	11.5929	16.4491	16.079	14.7181	15.7902	16.0323	14.7216	13.7283	13.6765	13.4169	13.9055	14.6151	14.2519	14.7854	13.897	14.4776	15.5882	15.7552	15.9684	14.2109	16.0153	0.0018	0.00012	Q07065	Cytoskeleton-associated protein 4	CKAP4	+	+	R+14_BDC;R+14_R+0	R+14_BDC;R+14_R+0
19.2245	18.9087	19.1108	19.1765	19.3891	19.0804	19.1382	19.3403	19.201	18.9022	18.2865	18.5088	18.5203	18.4917	18.4818	16.8676	17.3458	16.0147	17.0585	16.0534	18.1045	17.9067	17.8601	18.0721	18.0775	17.5294	16.9695	17.593	17.4262	17.4547	0.00049	8.4e-06	Q08043;A0A087WSZ2	Alpha-actinin-3	ACTN3	+	+	R+14_BDC;R+0_BDC	R+0_R+14;BDC_R+14
13.9908	14.1685	14.1106	14.6827	13.8962	13.0998	12.8738	12.3077	13.3822	12.7794	14.1643	14.5166	14.3377	14.6093	14.3306	13.3726	11.1948	11.3422	12.1661	12.7709	13.0208	12.1328	12.9009	13.0217	12.5328	14.3322	14.3474	14.8144	14.5499	14.4598	0.00011	1e-05	Q08170;A0A0D9SEM4	Serine/arginine-rich splicing factor 4	SRSF4	+	+	R+14_BDC;R+14_R+0	BDC_R+0;R+14_R+0
16.0827	16.9416	15.0392	15.7234	14.1811	NaN	15.6218	15.933	15.6098	15.0536	18.077	17.0728	16.2664	17.2626	17.4204	15.4306	13.9369	NaN	11.8767	13.0137	16.8506	15.1835	17.1439	16.8173	17.0985	16.6077	14.8538	15.8688	15.9986	16.2826	0.0025	0.0093	Q08211	ATP-dependent RNA helicase A	DHX9	+	+	R+14_BDC;R+0_BDC	R+14_R+0;R+14_BDC
NaN	NaN	NaN	10.2382	NaN	14.4709	15.5607	16.9142	15.7397	16.3782	NaN	11.6814	11.5641	NaN	NaN	NaN	13.2038	13.4593	NaN	13.3315	13.8274	13.2163	14.6345	14.2515	14.3366	10.9267	11.7568	12.2681	12.6044	12.2634	0.0004	0.0018	Q08495-3;Q08495-4;Q08495-2;Q08495;E5RJC0;E5RGQ0;E5RFK4;E5RGQ7	Dematin	DMTN	+	+	BDC_R+14;R+0_R+14	BDC_R+0
NaN	NaN	NaN	NaN	NaN	12.9951	11.1628	NaN	12.8753	11.5208	16.8585	16.411	15.3972	15.9773	16.7145	17.0653	16.5871	16.6949	16.6835	17.3501	16.034	14.5574	15.705	15.4207	15.3357	17.3992	16.758	17.3063	17.0607	17.662	3.7e-05	8.2e-05	Q08554-2;Q08554	Desmocollin-1	DSC1	+	+	BDC_R+0;R+14_R+0	R+0_BDC
19.9827	19.9506	20.1383	19.7295	20.2008	19.9732	19.9101	20.1479	20.1149	20.0637	20.8513	20.9003	20.6994	20.6684	21.0698	20.7109	20.2079	20.8347	21.0382	21.0205	21.3852	21.1684	21.3341	21.5746	21.4288	20.9642	21.145	20.8882	20.7748	21.1485	0.0042	2e-06	Q09666	Neuroblast differentiation-associated protein AHNAK	AHNAK	+	+	R+0_BDC;R+0_R+14	R+14_BDC;R+14_R+0
NaN	17.8496	17.5748	NaN	17.8695	NaN	17.8586	17.689	NaN	17.5148	NaN	16.6636	16.4024	16.4492	NaN	15.4686	15.0949	NaN	NaN	13.9392	NaN	16.9918	NaN	NaN	NaN	17.2684	16.5322	16.2487	16.0868	17.0933	0.0074	0.00011	Q0JRZ9;H7BXJ4;Q0JRZ9-2;Q0JRZ9-3;H0YAE2	F-BAR domain only protein 2	FCHO2	+	+	R+0_BDC	R+0_R+14;BDC_R+14
18.1649	17.7132	17.1911	17.431	17.9777	18.0258	17.8623	17.6885	17.9457	17.7814	17.0667	17.5635	17.1393	17.0763	17.59	17.4401	17.3134	17.8251	17.8597	17.2029	18.1259	18.2097	17.8864	17.8997	18.0473	17.6923	18.2963	18.391	18.3928	17.5754	0.025	0.022	Q0VAK6;Q0VAK6-2	Leiomodin-3	LMOD3	+	+	R+14_BDC	R+0_R+14
16.9364	17.3147	17.1593	16.7861	16.5428	17.2754	17.6039	16.5312	16.752	16.8004	17.7843	18.3855	18.3933	18.2982	18.2864	13.711	15.3426	14.1698	14.0217	16.3372	14.5667	14.8054	15.1049	15.4406	14.1148	17.651	17.4638	17.9815	17.4045	17.856	3.1e-05	8.1e-05	Q0ZGT2;Q0ZGT2-4;Q0ZGT2-3;H7BXY5;E7ETM8	Nexilin	NEXN	+	+	R+14_BDC;R+14_R+0	R+14_BDC;R+14_R+0
17.6071	17.5002	17.1702	18.079	17.4177	16.6231	16.9025	16.2948	17.0589	16.4295	16.827	16.5304	16.519	16.6676	16.6213	NaN	15.6561	15.0934	15.2017	15.0569	14.7082	15.5491	14.1993	NaN	14.734	17.2144	16.7969	16.9824	17.2994	16.8512	8.2e-06	0.00024	Q12797-4;Q12797-3	Aspartyl/asparaginyl beta-hydroxylase	ASPH	+	+	R+14_R+0;R+14_BDC	BDC_R+14;BDC_R+0
16.8445	16.3533	16.851	17.1194	16.3779	15.9631	16.573	15.8788	14.872	16.5459	17.4863	17.3824	17.1945	17.5462	17.0961	14.5059	15.5449	12.8421	12.8298	14.0552	16.4867	16.5745	16.5634	16.2116	16.5187	16.6066	16.7549	17.0013	16.9816	16.2364	6.4e-05	0.0017	Q12906-7;Q12906;Q12906-6;Q12906-4;Q12906-3;Q12906-2;Q12906-5	Interleukin enhancer-binding factor 3	ILF3	+	+	R+0_BDC;R+14_BDC	R+14_R+0
19.3842	19.4146	19.3059	19.1817	19.3607	19.3701	19.0873	18.741	17.434	19.4199	17.5356	18.9052	18.7933	18.4873	17.1699	16.1365	NaN	15.7361	16.0218	NaN	19.3588	19.4291	19.2927	19.2922	19.4002	18.6199	19.0777	18.9494	18.8237	18.5622	2.9e-10	0.05	Q12965	Unconventional myosin-Ie	MYO1E	+	+	R+14_BDC;R+0_BDC;R+0_R+14	BDC_R+14
13.7521	13.4562	13.5854	13.5175	13.6248	12.8487	12.9014	12.0747	12.912	NaN	14.2192	13.8211	13.4615	14.1585	13.5758	NaN	13.4009	NaN	NaN	13.701	NaN	NaN	NaN	NaN	NaN	12.8437	12.8818	12.848	NaN	13.0141	0.004	0.00037	Q12974;E9PMY3;E9PML8;E9PJC0;E9PRR9;Q12974-2;Q12974-4;Q12974-3;Q93096	Protein tyrosine phosphatase type IVA 2;Protein tyrosine phosphatase type IVA 1	PTP4A2;PTP4A1	+	+	BDC_R+0	BDC_R+0;R+14_R+0
16.8081	17.0073	17.0824	NaN	17.0372	17.3824	17.5846	17.6819	NaN	17.2541	NaN	17.5733	17.0839	16.9431	16.8602	16.2445	15.3461	NaN	NaN	13.7476	NaN	17.112	16.0987	NaN	NaN	17.3515	16.9142	17.2248	17.3201	17.1682	0.018	0.034	Q12986;Q12986-2;Q12986-3	Transcriptional repressor NF-X1	NFX1	+	+	R+14_BDC	R+0_BDC
16.8636	16.3402	16.8912	16.8716	16.8956	17.1774	17.1065	17.133	16.972	17.0477	17.0952	17.654	17.5361	17.6068	17.5681	16.5107	16.6726	16.5538	16.5985	16.6454	13.916	14.9459	14.2356	13.7079	12.1742	17.2485	16.9249	16.9717	16.8736	16.9529	3.5e-06	0.00033	Q12988	Heat shock protein beta-3	HSPB3	+	+	BDC_R+0;R+14_R+0	R+14_BDC;R+14_R+0
19.9079	20.0956	20.5071	20.5846	19.6915	19.1733	19.4054	19.0639	19.565	19.2471	19.7863	19.8914	20.2022	19.7257	19.8572	21.1152	20.6252	20.9133	21.0147	21.0917	18.8984	18.6604	19.0542	18.7885	18.9326	20.2189	20.114	20.4581	20.228	20.3244	3.9e-10	0.00086	Q13011;M0R248	Delta(3,5)-Delta(2,4)-dienoyl-CoA isomerase, mitochondrial	ECH1	+	+	R+14_R+0;BDC_R+0;BDC_R+14	R+14_R+0;BDC_R+0
15.1212	14.7388	14.9858	15.0764	14.9237	14.6769	14.8199	14.7945	15.0749	15.1181	16.3271	14.8467	15.5033	15.9934	15.3437	12.1097	NaN	11.287	13.1145	11.886	14.9	14.8781	15.1192	15.0802	15.16	15.2995	13.7753	14.581	15.0102	15.3791	1.6e-05	0.017	Q13033-2	Striatin-3	STRN3	+	+	R+14_BDC;R+0_BDC	R+14_R+0;R+14_BDC
16.3323	16.4578	16.2849	16.3745	16.1756	15.8702	16.0275	16.1272	15.977	15.8256	16.8669	16.8688	16.9868	16.94	17.0161	15.2919	14.1161	14.7374	14.3121	15.2412	16.0832	15.593	16.0516	15.8027	16.087	17.0145	16.061	16.3996	16.6178	16.7482	3e-05	1.2e-08	Q13162;H7C3T4	Peroxiredoxin-4	PRDX4	+	+	R+0_BDC;R+14_BDC	BDC_R+0;R+14_R+0;R+14_BDC
17.4516	17.1829	17.0385	NaN	17.4309	18.8328	NaN	NaN	NaN	18.4018	NaN	18.3695	18.2649	18.2807	NaN	16.9658	16.207	16.3886	16.47	16.6586	NaN	19.2046	NaN	NaN	NaN	18.1592	17.9748	18.183	18.2355	18.0301	3.1e-06	0.00029	Q13163;Q13163-4;Q13163-2;Q13163-3;A6NK28	Dual specificity mitogen-activated protein kinase kinase 5	MAP2K5	+	+	R+0_BDC	R+14_BDC;R+0_BDC
NaN	9.73139	12.6912	12.8743	11.3192	13.0128	12.5495	12.642	12.5822	NaN	NaN	13.813	14.7415	13.7119	15.6163	15.9571	16.2274	16.0963	15.954	15.3013	13.9112	12.5113	NaN	13.7797	NaN	14.8129	13.1672	12.8185	11.3279	NaN	0.0025	0.0094	Q13185;S4R2Y4	Chromobox protein homolog 3	CBX3	+	+	BDC_R+14;BDC_R+0	R+14_BDC
19.4863	19.8868	19.8034	20.0936	19.8572	19.4323	19.4456	19.3307	19.3818	19.6703	19.844	19.9634	20.141	19.9559	19.8982	19.1483	18.459	18.4099	18.8489	18.4949	19.5809	18.9371	19.532	19.0361	19.3117	19.9041	18.9774	19.3912	19.5439	19.6041	0.0042	0.00087	Q13200;Q13200-3;Q13200-2	26S proteasome non-ATPase regulatory subunit 2	PSMD2	+	+	R+0_BDC;R+14_BDC	BDC_R+0;R+14_R+0
NaN	15.4802	15.0311	15.0058	15.4233	14.309	13.7903	14.7337	14.7134	15.2543	NaN	14.2066	14.1177	NaN	NaN	14.7646	14.5255	14.4193	14.4378	14.4453	12.876	14.0499	NaN	NaN	NaN	14.7944	16.1866	15.2461	15.1878	15.0906	0.0028	0.035	Q13242;H0YIB4	Serine/arginine-rich splicing factor 9	SRSF9	+	+	R+14_R+0	BDC_R+14
15.9046	NaN	14.8006	14.4182	15.6948	12.7415	14.5016	14.1796	NaN	12.0468	15.9064	NaN	15.0485	13.6121	15.608	16.2662	15.5684	16.5966	16.4355	16.5761	14.5722	14.2961	14.9438	15.8528	15.4403	13.3322	16.1511	12.0521	14.3531	13.9076	0.0088	0.049	Q13326	Gamma-sarcoglycan	SGCG	+	+	BDC_R+14
18.6192	17.9799	17.5378	18.8157	18.6905	18.5903	18.1565	17.6398	17.6559	17.5496	17.5518	16.3692	17.0031	17.0564	18.3784	16.9724	15.8596	16.3007	16.3803	16.3859	17.8243	17.8703	17.7982	17.8383	18.451	17.6251	17.3482	17.7651	18.0463	17.5071	1.1e-05	0.046	Q13347	Eukaryotic translation initiation factor 3 subunit I	EIF3I	+	+	R+14_BDC;R+0_BDC	BDC_R+14
20.0203	20.1377	20.2501	20.5753	20.1472	19.5243	19.5177	19.416	19.8041	19.3433	19.9193	20.0111	20.1969	20.3931	19.8146	21.1103	21.5223	21.409	21.6144	20.9616	19.4874	20.1777	19.611	19.5387	19.6941	20.1981	20.7156	20.1942	20.1586	20.3401	1.8e-06	0.00041	Q13423	NAD(P) transhydrogenase, mitochondrial	NNT	+	+	R+14_R+0;BDC_R+0;BDC_R+14	R+14_R+0;BDC_R+0
16.8991	17.3575	15.9336	NaN	18.0824	16.4018	15.0225	NaN	15.0138	14.6664	17.1262	16.0892	15.534	15.8191	16.396	15.6539	19.7573	19.6844	19.7583	13.8024	17.7714	19.7527	19.5549	19.2919	19.5201	14.4827	14.2774	16.7137	16.3827	15.6763	0.023	0.023	Q13425;Q13425-2	Beta-2-syntrophin	SNTB2	+	+	R+0_R+14	BDC_R+0
16.8686	NaN	16.0396	NaN	NaN	14.9229	15.0939	14.7128	14.9273	14.2555	NaN	15.3894	14.9825	15.078	15.1292	15.0928	15.2486	NaN	NaN	14.6876	16.9373	15.3085	16.8722	16.4661	16.5221	14.8356	15.3116	14.3837	14.8596	14.376	0.00087	0.00094	Q13488;E9PM12;E9PMC5	V-type proton ATPase 116 kDa subunit a isoform 3;V-type proton ATPase subunit a	TCIRG1	+	+	R+0_R+14;R+0_BDC	BDC_R+0;BDC_R+14
16.6646	16.4212	16.3544	16.556	16.3942	15.5929	15.787	13.8672	16.1827	13.4668	15.8072	15.3898	14.3347	15.3442	15.5935	14.0684	NaN	NaN	NaN	13.1683	16.386	15.4754	16.2822	16.4223	15.9136	16.0117	15.4702	15.9648	16.1603	16.5145	0.00014	0.025	Q13492;Q13492-5;Q13492-2;Q13492-3;Q13492-4	Phosphatidylinositol-binding clathrin assembly protein	PICALM	+	+	R+14_BDC;R+0_BDC	BDC_R+0
15.4153	15.9778	15.9752	14.7499	14.9886	16.0032	16.0902	16.3307	15.9263	15.8245	16.8433	15.9822	16.3857	15.9735	16.6284	15.2932	14.6421	14.4965	15.0411	14.9332	16.7004	16.9924	14.998	15.934	15.7339	14.9809	15.2784	15.9572	15.5127	15.2507	0.014	0.01	Q13554;Q13554-8;Q13554-5;Q13554-2;Q13554-4;Q13554-7;Q13554-3;Q13554-6;H7BXS4	Calcium/calmodulin-dependent protein kinase type II subunit beta	CAMK2B	+	+	R+0_BDC	R+14_BDC
17.8337	17.6634	17.9273	17.9225	17.601	18.4912	18.2171	18.42	18.3058	18.1017	18.1368	18.4449	18.4797	18.3011	18.0672	16.9346	15.4346	16.1645	16.1027	16.8134	17.1151	17.3097	17.3278	16.7928	16.4789	18.3135	18.3018	18.4576	18.7074	18.3867	1.2e-05	0.0004	Q13557-10;Q13557-6;D6R938;Q13557-8;Q13557-12;Q13557;Q13557-11;Q13557-9;Q13557-5;Q13557-3;Q13557-4	Calcium/calmodulin-dependent protein kinase type II subunit delta	CAMK2D	+	+	R+0_BDC;R+14_BDC;R+14_R+0	R+14_BDC;R+0_BDC
17.0958	17.3799	17.0246	16.9639	17.1225	18.5456	18.6401	18.5154	17.0382	18.5944	16.3708	17.7815	17.6732	17.6599	17.6292	17.0254	16.4138	16.9757	16.5696	17.3838	17.2836	17.8501	17.4665	17.4486	17.3627	17.449	18.578	17.3806	17.213	17.4132	0.033	0.014	Q13596;Q13596-2;Q13596-3;H0YK42	Sorting nexin-1	SNX1	+	+	R+14_BDC	R+0_BDC
14.9374	15.0655	15.2445	14.8871	15.1275	NaN	NaN	12.8022	NaN	NaN	12.6647	12.6506	12.8985	12.6716	12.443	13.3422	14.6443	13.8747	13.8469	14.3498	12.8881	NaN	12.3108	12.2892	12.8821	13.8757	13.9154	13.4404	14.3982	14.4179	0.00061	7.8e-09	Q13825;Q13825-2	Methylglutaconyl-CoA hydratase, mitochondrial	AUH	+	+	R+14_R+0;BDC_R+0	BDC_R+0
16.424	16.2182	16.2478	15.8553	16.614	15.0241	15.4474	15.0396	15.3909	15.5899	16.9756	17.0109	16.4595	16.879	17.5077	15.8656	13.9326	15.1651	15.1214	14.1382	16.8352	15.9644	16.5206	16.6593	16.8506	16.4917	16.0088	16.4277	16.523	16.7956	0.00038	7.3e-06	Q13838-2;Q13838;Q5STU3;A0A0G2JJZ9;F6WLT2;A0A140T9X3;F6TRA5;A0A0A0MT12;F6UJC5;A0A140TA18;A0A140T9X9;A0A140T996;F6S4E6	Spliceosome RNA helicase DDX39B	DDX39B	+	+	R+14_BDC;R+0_BDC	BDC_R+0;R+14_R+0;R+14_BDC
16.6451	16.4623	16.4021	16.0522	16.6709	15.5784	16.1661	15.7615	16.554	15.1968	17.3216	17.2397	16.8546	17.0241	17.0444	17.4882	16.7857	16.9573	16.9418	17.194	15.4728	14.6619	15.0707	15.6384	14.0726	15.4998	15.301	16.1292	16.0166	15.1326	4.6e-05	0.00045	Q13867;K7ESE8;J3KSD8;K7ES02	Bleomycin hydrolase	BLMH	+	+	BDC_R+0;BDC_R+14	BDC_R+0;R+14_R+0;R+14_BDC
17.3814	17.5524	17.4435	17.5636	17.6101	17.7118	18.0259	17.9157	18.0545	17.5951	17.4687	17.6145	17.7913	17.5636	17.7081	17.0563	15.7023	16.3238	15.8494	17.7984	17.5727	17.4771	17.4512	17.528	17.7272	17.5656	17.3952	17.344	17.5125	17.667	0.016	0.0082	Q14011;K7ENX8;K7ELV6;K7EJV5;K7ELT6;K7EJV1;K7EMY9;K7EPM4;K7ER40;K7EQR7;D6W5Y5;Q14011-2	Cold-inducible RNA-binding protein	CIRBP	+	+	R+14_BDC;R+0_BDC	R+0_BDC
15.7708	15.1548	15.0587	15.253	15.1734	15.477	15.4639	15.4041	15.5514	15.122	16.3008	15.6867	15.9409	15.8836	16.7796	17.3188	16.8835	17.1519	17.0992	17.2177	15.7321	14.378	15.0944	16.1493	15.3867	16.0232	15.6249	16.0526	16.0609	15.9611	5.9e-05	0.0023	Q14103-3;Q14103;H0Y8G5;H0YA96;Q14103-4;D6RAF8;Q14103-2	Heterogeneous nuclear ribonucleoprotein D0	HNRNPD	+	+	BDC_R+0;BDC_R+14	R+14_BDC;R+14_R+0
18.5727	18.3353	18.1942	17.9297	18.4766	18.0976	18.3323	18.514	18.6518	18.3921	19.1463	19.0866	19.2805	19.0219	19.1881	16.825	16.7951	16.4876	16.0186	16.4623	16.921	16.9509	17.6684	17.8091	17.7027	18.5188	18.7374	18.2928	18.3346	18.3099	4e-06	3.4e-05	Q14152;Q14152-2	Eukaryotic translation initiation factor 3 subunit A	EIF3A	+	+	R+0_BDC;R+14_BDC;R+14_R+0	R+14_BDC;R+14_R+0
18.8567	18.8461	18.9108	18.7324	18.7174	18.8575	18.7345	18.9277	18.8353	18.7333	19.474	19.509	19.4556	19.5196	19.19	17.7291	16.917	17.5002	16.0736	17.6614	19.3836	19.0106	19.5753	19.3725	19.2271	18.2497	18.3606	18.434	18.5776	18.3711	1.6e-05	6.9e-07	Q14204	Cytoplasmic dynein 1 heavy chain 1	DYNC1H1	+	+	R+14_BDC;R+0_BDC;R+0_R+14	R+14_BDC;R+14_R+0
17.267	17.4106	17.5527	17.3618	17.1752	16.4594	15.8639	16.8908	16.0861	17.0167	17.6361	17.6242	17.5349	17.5673	17.8165	16.9144	16.4839	17.2736	16.0672	16.8403	16.7542	15.9884	16.5573	16.2303	16.6951	17.5007	17.0206	17.2647	17.2937	17.565	0.0051	0.00015	Q14240;Q14240-2;E7EQG2	Eukaryotic initiation factor 4A-II;Eukaryotic initiation factor 4A-II, N-terminally processed	EIF4A2	+	+	R+14_R+0;R+14_BDC	BDC_R+0;R+14_R+0
21.4181	21.4036	21.5186	21.6293	21.4874	21.8229	21.8673	21.8636	21.9499	21.8356	21.6656	21.766	21.8384	21.7714	21.7352	21.2288	21.0909	21.0319	21.1485	21.1661	21.4348	21.3677	21.4113	21.524	21.4573	21.4369	21.4028	21.4389	21.4226	21.4033	2e-06	6.1e-06	Q14315	Filamin-C	FLNC	+	+	R+14_BDC;R+0_BDC	R+14_BDC;R+0_BDC
18.1388	18.4682	18.3564	18.2753	18.3006	19.1468	19.2701	19.2303	18.98	19.0469	18.4713	18.7959	18.5191	18.5194	18.5746	18.0728	17.8857	18.0147	18.1597	18.0414	17.6888	17.4058	17.1856	17.4438	17.6923	17.4232	16.9362	17.1107	17.0594	17.4107	3.7e-05	6.5e-07	Q14324	Myosin-binding protein C, fast-type	MYBPC2	+	+	BDC_R+14;BDC_R+0	R+14_BDC;R+0_BDC;R+0_R+14
12.7256	13.3123	13.6049	13.796	13.6534	13.0404	13.7021	13.4051	13.4227	13.3188	13.5269	14.3963	14.5375	14.2978	14.0956	13.5106	12.9776	11.9657	12.5621	12.1257	12.9428	13.4774	13.5366	15.9175	14.8546	12.9819	13.6462	13.1645	13.8768	14.0261	0.041	0.0073	Q14566	DNA replication licensing factor MCM6	MCM6	+	+	R+0_BDC	R+14_R+0;R+14_BDC
15.6902	16.2975	15.8493	15.2447	16.1042	16.0768	15.978	15.8722	15.5959	16.3102	16.4765	16.7257	16.6044	16.651	16.9775	16.3885	15.7578	15.7269	16.0461	16.1822	18.7334	16.8334	18.4984	18.9789	18.6571	16.6633	14.1017	16.7585	16.7589	16.6665	0.0016	0.0015	Q14714;Q14714-2;F5H0K2;Q14714-3	Sarcospan	SSPN	+	+	R+0_BDC;R+0_R+14	R+14_BDC;R+14_R+0
16.2701	16.3283	14.9886	14.5597	15.0727	14.4779	13.463	12.466	NaN	14.5254	15.0098	14.9319	15.0241	15.388	15.5641	14.39	NaN	NaN	NaN	NaN	16.4786	NaN	16.3419	NaN	16.5625	14.7554	NaN	13.4062	13.5089	15.3953	0.013	0.011	Q14934-2;Q14934-10;Q14934-7;Q14934;Q14934-8;Q14934-5;Q14934-9;Q14934-4;Q14934-12;Q14934-13;Q14934-6;Q14934-3;Q14934-15;Q14934-16;Q14934-17;Q14934-11;Q14934-18;Q14934-14;Q14934-19;Q14934-20	Nuclear factor of activated T-cells, cytoplasmic 4	NFATC4	+	+	BDC_R+0	R+14_R+0;BDC_R+0
17.8836	17.3977	17.2441	17.0199	17.493	16.9338	16.8739	17.1142	17.0742	17.0185	18.0224	17.822	17.7633	18.0066	17.8048	17.8527	17.1363	16.9476	17.0892	17.0306	16.6926	15.5066	16.8455	16.6776	16.8538	17.6528	17.4253	17.3872	17.5774	17.5091	0.0054	8e-05	Q14974;Q14974-2;J3KTM9	Importin subunit beta-1	KPNB1	+	+	BDC_R+0;R+14_R+0	BDC_R+0;R+14_R+0;R+14_BDC
16.9743	17.1245	17.0282	16.9631	17.0346	16.6409	16.7453	16.9126	16.7525	16.9846	17.2221	17.0844	17.0352	16.8986	17.558	17.4488	17.7178	17.3101	17.188	17.4291	16.7907	16.2891	17.21	16.9505	16.9098	17.1538	17.1456	16.9415	17.0163	17.3173	0.0079	0.02	Q14BN4-2;Q14BN4-3;Q14BN4;H7C3M8;B7Z964;H7BZK0;Q14BN4-5;Q14BN4-4	Sarcolemmal membrane-associated protein	SLMAP	+	+	BDC_R+0	R+14_R+0
16.6738	16.9478	17.2414	16.6073	17.3393	16.1846	16.5837	16.5622	16.5063	16.3707	17.136	16.8814	17.0887	17.6047	17.167	15.4926	14.7272	15.3572	16.3591	16.3994	16.2845	17.1863	15.3105	16.2992	16.6141	17.7052	17.9481	17.5425	17.1928	17.9433	0.00063	0.0024	Q15019-2;Q15019-3;Q15019;B5MCX3;C9J2Q4;C9JB25	Septin-2	2021-09-02	+	+	R+14_BDC;R+14_R+0	BDC_R+0;R+14_R+0
16.1641	16.1324	16.421	16.1853	16.3609	15.4165	15.7935	15.7078	15.1302	16.1304	16.65	16.8358	16.3339	17.0306	17.0148	15.5393	16.8363	16.2021	15.7189	14.0086	14.4756	14.3965	14.6679	14.9717	15.1564	16.5929	15.8257	16.2721	16.5107	16.7851	0.0069	0.00016	Q15046;Q15046-2	Lysine--tRNA ligase	KARS	+	+	R+14_R+0	BDC_R+0;R+14_R+0;R+14_BDC
12.7403	12.7826	12.8778	NaN	12.8866	12.968	13.1217	NaN	12.8905	NaN	NaN	12.2775	12.2338	12.0518	NaN	NaN	NaN	12.992	NaN	NaN	13.8486	13.0332	13.0503	13.5633	13.3806	12.7979	12.6202	12.7231	NaN	12.6453	0.0069	5.7e-05	Q15067	Peroxisomal acyl-coenzyme A oxidase 1	ACOX1	+	+	BDC_R+0	BDC_R+14;R+0_R+14
18.8137	17.9678	18.5294	18.4671	18.5792	18.1213	17.1853	17.5913	17.7224	16.7812	20.1417	19.1372	19.3145	19.7348	19.6255	17.6127	15.9531	17.3182	17.4671	17.0105	19.3521	18.517	18.6703	18.1481	18.7377	19.8436	18.8846	18.8359	19.7484	19.6016	6.1e-05	1.4e-05	Q15075	Early endosome antigen 1	EEA1	+	+	R+0_BDC;R+14_BDC	BDC_R+0;R+14_R+0;R+14_BDC
19.4229	18.9017	17.6112	17.1886	18.3383	18.5185	18.6531	17.4714	18.9226	17.782	20.4713	19.8248	19.8156	19.7148	19.2011	18.852	18.7262	18.6539	18.9255	19.3805	18.4237	17.9456	17.9244	17.8128	18.4612	18.1278	18.3085	18.8319	18.5262	18.1903	0.0034	0.0057	Q15084-3;Q15084;Q15084-4;Q15084-5;Q15084-2	Protein disulfide-isomerase A6	PDIA6	+	+	BDC_R+0;BDC_R+14	R+14_R+0;R+14_BDC
17.1623	17.0027	16.9724	16.7939	16.9106	16.491	16.693	16.651	16.7708	16.282	16.9541	16.7445	16.7666	16.6396	16.8269	15.1586	14.4301	14.6771	14.3066	15.8047	15.859	15.3024	15.9551	16.2495	15.7544	16.0842	15.9254	16.6412	16.3901	15.9706	0.0014	0.0055	Q15119-2;Q15119;D6RDN9;D6RJH7;D6R983	[Pyruvate dehydrogenase (acetyl-transferring)] kinase isozyme 2, mitochondrial	PDK2	+	+	R+0_BDC;R+14_BDC	BDC_R+0
16.322	16.6479	16.6989	17.3106	16.1463	15.5367	15.2727	16.3788	16.0907	15.4576	15.4186	15.9713	16.1489	15.9009	15.6875	15.1755	15.1248	14.5907	14.281	15.2658	17.2603	16.8517	17.9408	18.1498	17.203	16.4518	15.4415	16.6963	16.8873	16.4348	1.5e-05	0.0091	Q15124;Q15124-2	Phosphoglucomutase-like protein 5	PGM5	+	+	R+14_BDC;R+0_BDC;R+0_R+14	BDC_R+0;BDC_R+14
14.2983	13.2463	13.4858	NaN	14.379	13.2198	12.9874	11.6399	13.2132	13.0164	14.8317	13.5046	13.975	13.3446	14.7992	NaN	11.2212	NaN	11.0053	NaN	NaN	NaN	11.2654	11.7145	11.8854	13.9757	12.0075	14.0283	13.9499	14.3168	0.0054	0.025	Q15125;C9J719;C9JJ78;A0A494C0F3	3-beta-hydroxysteroid-Delta(8),Delta(7)-isomerase	EBP	+	+	R+14_BDC;R+14_R+0	R+14_R+0
19.651	19.3386	19.3883	19.4063	19.5136	19.8031	19.7825	19.6571	19.7474	19.7228	19.1844	19.1255	19.2435	19.1568	19.1819	17.9304	17.3552	17.7485	17.8148	17.8323	19.7333	19.6084	19.5202	19.7084	19.6153	19.2528	19.3919	19.2953	19.3412	19.2716	1.4e-10	7e-07	Q15149;Q15149-8;Q15149-9	Plectin	PLEC	+	+	R+14_BDC;R+0_BDC;R+0_R+14	BDC_R+14;R+0_R+14;R+0_BDC
16.0339	NaN	15.9166	15.9445	16.0468	15.8689	15.7227	15.8503	NaN	15.4014	NaN	15.4415	15.2954	15.4481	15.7752	NaN	NaN	NaN	14.1237	14.8287	15.9096	15.1871	15.7981	15.7769	15.8989	16.0362	NaN	NaN	16.1293	NaN	0.0049	0.01	Q15208	Serine/threonine-protein kinase 38	STK38	+	+	R+0_BDC;R+14_BDC	BDC_R+14
NaN	NaN	12.2262	11.8866	NaN	NaN	12.6115	NaN	12.3494	12.1796	13.9878	13.6824	14.6915	14.3158	14.5122	NaN	NaN	10.5911	NaN	NaN	NaN	10.7198	10.6405	11.4058	10.564	14.1003	12.2612	13.7891	13.9807	13.9543	0.00031	0.00012	Q15286;F5H157;Q15286-2	Ras-related protein Rab-35	RAB35	+	+	R+0_BDC	R+14_BDC;R+14_R+0
15.9625	16.1808	15.5328	15.6796	15.774	15.8918	16.0365	15.735	16.0943	15.6251	16.8132	16.7735	16.793	16.6618	16.6254	15.5649	14.9391	NaN	15.4185	13.4525	14.6558	NaN	14.3341	14.6494	14.3953	16.5173	15.829	16.3604	16.4075	16.4595	0.0015	9.1e-06	Q15363;F5GX39	Transmembrane emp24 domain-containing protein 2	TMED2	+	+	R+14_R+0;R+14_BDC	R+14_BDC;R+14_R+0
18.4691	NaN	19.0142	18.702	19.1159	18.6741	18.6907	18.6128	18.3609	18.9357	18.9095	19.5035	18.9134	19.2971	19.395	18.4349	18.3569	18.2451	18.0828	18.2675	17.7959	18.3933	17.6638	17.8604	17.6527	18.6148	18.4063	18.3137	18.6987	18.3967	0.0022	0.019	Q15424;Q15424-4;Q15424-3;Q15424-2	Scaffold attachment factor B1	SAFB	+	+	BDC_R+0;R+14_R+0	R+14_R+0
NaN	18.5772	18.4671	NaN	18.5338	17.3809	18.2234	18.3082	NaN	18.1386	16.5051	16.6639	17.9754	18.0121	15.6546	NaN	NaN	NaN	NaN	NaN	NaN	17.9994	NaN	NaN	18.3406	19.1119	18.7274	18.8559	18.9856	18.9836	0.003	0.035	Q15542;Q15542-2	Transcription initiation factor TFIID subunit 5	TAF5	+	+	R+0_BDC	BDC_R+14
15.7985	15.3852	15.4356	15.9775	15.5599	15.3196	15.6281	14.9365	15.4647	15.0612	16.0944	15.8294	15.773	15.7976	15.9677	16.2185	14.6583	15.4784	15.5524	15.9807	14.6647	15.044	14.8212	14.4513	14.1854	15.1269	15.7504	15.3847	15.1858	14.9981	0.013	0.0047	Q15555-4;Q15555-5;Q15555-3;Q15555;K7EL66;K7ERD8;Q15555-2	Microtubule-associated protein RP/EB family member 2	MAPRE2	+	+	BDC_R+0	R+14_R+0
11.388	10.4223	9.92714	10.1193	11.4367	13.0905	12.9937	13.0142	13.2566	12.089	11.0899	8.29802	10.231	12.0319	10.8782	11.5041	9.99195	9.10203	10.4419	11.8217	21.3555	20.3726	19.7727	19.6575	21.7786	14.8817	13.0505	16.4804	14.5202	15.3418	2.9e-08	0.0027	Q15582;H0Y8L3	Transforming growth factor-beta-induced protein ig-h3	TGFBI	+	+	R+14_BDC;R+0_BDC;R+0_R+14	R+0_R+14;R+0_BDC
13.2847	13.8762	14.3935	14.1438	13.4971	14.625	14.5488	14.0215	14.3041	14.3844	14.4244	14.5943	14.634	14.5007	13.8615	15.1509	14.4679	14.5082	14.7844	14.788	13.663	13.2612	13.8073	13.9129	14.1315	15.7836	15.4443	15.541	15.5445	15.7017	3.9e-07	0.041	Q15599;H3BN50;H3BQS0;Q15599-3;H3BUQ9	Na(+)/H(+) exchange regulatory cofactor NHE-RF2	SLC9A3R2	+	+	BDC_R+0;R+14_R+0;R+14_BDC
18.5507	18.0447	18.0647	18.2609	18.3857	17.2014	16.668	17.1942	17.2869	17.0834	17.4663	17.1443	17.4014	17.1936	17.5071	17.1521	17.8451	17.4768	17.5814	16.7006	16.0178	14.095	15.0335	16.6081	15.792	16.5049	16.5762	16.526	16.6089	16.6997	0.0018	3.4e-06	Q16134;Q16134-3	Electron transfer flavoprotein-ubiquinone oxidoreductase, mitochondrial	ETFDH	+	+	R+14_R+0;BDC_R+0	BDC_R+0;BDC_R+14
19.9264	20.2356	19.7662	20.0802	19.7906	20.1078	19.9244	19.8382	19.7594	19.6724	20.518	20.4004	20.5383	20.5524	20.2852	19.6824	18.5176	19.0785	19.0997	19.4439	19.8272	19.1007	19.9861	19.87	19.7441	19.8273	19.3592	19.6027	19.8307	19.8291	0.048	0.00018	Q16531;F5GY55	DNA damage-binding protein 1	DDB1	+	+		R+14_R+0;R+14_BDC
15.1253	15.345	15.9734	16.2711	14.9563	16.5962	NaN	16.6755	16.5362	15.9235	15.1731	15.8024	16.0072	15.9812	15.2937	15.9918	14.2383	NaN	15.804	16.0304	15.3124	14.5922	14.3223	NaN	14.4979	15.2142	16.1387	16.0429	16.284	15.676	0.038	0.028	Q16678	Cytochrome P450 1B1	CYP1B1	+	+	R+14_R+0	R+0_BDC
18.6738	19.0826	18.9114	19.0609	18.3478	17.4396	17.8243	18.45	18.4132	18.5063	18.6085	19.0478	19.0841	19.1971	18.4083	20.261	20.2516	20.0865	20.2455	20.4058	18.1351	18.0855	18.348	17.7245	17.9585	18.9298	18.9994	19.0172	18.8893	18.9407	1.1e-10	0.016	Q16698-2;Q16698;E5RJG7;E5RFV2	2,4-dienoyl-CoA reductase, mitochondrial	DECR1	+	+	R+14_R+0;BDC_R+0;BDC_R+14	BDC_R+0;R+14_R+0
19.8379	19.6159	20.2847	19.8534	20.0455	19.4439	19.0416	19.2554	19.329	18.9561	19.7945	19.5045	19.5472	19.4503	19.5857	18.373	17.6212	18.7221	19.2269	18.6978	17.551	17.8716	18.167	17.848	18.018	19.4844	17.7205	19.1221	19.1546	18.9745	0.036	0.0004	Q16718;A0A087X1G1;H7BYD0;Q16718-2;F8WAS3	NADH dehydrogenase [ubiquinone] 1 alpha subcomplex subunit 5	NDUFA5	+	+	R+14_R+0	R+14_R+0;BDC_R+0;BDC_R+14
18.4829	18.4425	18.2184	18.3048	18.3735	17.5499	16.5528	17.1899	17.4214	16.7753	18.3286	17.794	17.3948	17.782	18.3055	18.1203	17.616	17.6234	17.6947	17.9324	16.8244	15.6051	16.2762	16.3546	16.6932	17.2353	16.4812	16.9977	17.202	17.0526	0.00011	0.00025	Q16762	Thiosulfate sulfurtransferase	TST	+	+	R+14_R+0;BDC_R+0;BDC_R+14	R+14_R+0;BDC_R+0
20.3515	20.0811	19.6189	19.6843	20.3079	19.938	19.5144	19.6822	19.5056	19.7812	19.7592	19.0829	18.7384	19.2808	19.6437	17.6789	18.8252	18.5254	18.2025	19.3175	19.761	18.1657	20.4598	20.6144	19.811	19.6859	18.8812	19.3126	19.5791	19.0775	0.042	0.017	Q16777;Q6FI13	Histone H2A type 2-C;Histone H2A type 2-A	HIST2H2AC;HIST2H2AA3	+	+	R+0_BDC	BDC_R+14
17.0992	16.9473	16.7408	16.5836	17.1478	17.0433	17.0459	16.7542	17.0247	16.5691	17.7195	17.3095	17.2297	17.2151	17.5718	16.4099	16.4509	16.6708	16.8832	16.5005	15.5069	14.8561	16.4673	16.7138	15.112	17.007	16.5962	16.5301	17.0355	16.8239	0.014	0.005	Q16821	Protein phosphatase 1 regulatory subunit 3A	PPP1R3A	+	+	R+14_R+0	R+14_R+0;R+14_BDC
14.8928	14.4165	15.2417	14.5748	14.8951	15.124	14.7602	14.278	13.9356	13.1854	15.3969	15.6849	16.1286	15.7417	15.3545	16.2835	16.1247	15.5062	15.9093	15.284	16.5626	16.8109	16.7805	16.1295	16.5246	16.4924	16.4444	16.8921	16.9973	16.1695	0.0065	0.003	Q16853;Q16853-2	Membrane primary amine oxidase	AOC3	+	+	R+0_BDC;R+14_BDC	R+14_R+0;R+14_BDC
21.1245	20.9123	20.8212	20.8517	21.014	20.7762	20.3701	20.5759	20.6067	20.4871	20.8566	20.7777	20.7161	20.8395	20.8899	20.5065	20.0708	20.181	20.0263	20.3798	20.4025	20.1959	20.471	20.2527	20.4183	20.6673	20.4015	20.6269	20.5385	20.6361	0.011	0.00094	Q16891-2;Q16891;B9A067	MICOS complex subunit MIC60	IMMT	+	+	R+14_BDC	R+14_R+0;BDC_R+0
16.394	15.9768	16.3435	15.9303	15.5731	12.636	12.7742	13.17	NaN	NaN	16.544	16.6865	12.5151	15.2411	16.6437	14.5429	NaN	12.8036	12.3089	10.9385	15.6725	15.3182	15.7662	14.4832	15.4409	15.9985	17.182	17.0202	16.9821	17.1905	7.6e-05	0.0097	Q16891-3	MICOS complex subunit MIC60	IMMT	+	+	R+0_BDC;R+14_BDC;R+14_R+0	R+14_R+0;BDC_R+0
16.4766	14.9328	NaN	14.2892	15.2186	16.6462	17.0086	15.5817	16.2705	15.737	16.8589	17.4848	17.1466	NaN	16.7482	15.6209	NaN	NaN	NaN	NaN	NaN	14.6503	14.3908	NaN	14.9885	16.5585	16.5158	16.9306	NaN	16.6598	0.00011	0.009	Q2NL82	Pre-rRNA-processing protein TSR1 homolog	TSR1	+	+	R+0_BDC	R+14_BDC
17.2218	17.1634	16.5484	16.3961	16.9106	17.6407	17.383	17.6425	18.2179	19.0056	17.3603	17.3343	17.9597	17.9142	17.2861	18.9898	18.0251	18.6184	18.682	19.0595	17.1286	18.281	16.8062	17.0437	17.0601	17.3299	18.9387	18.4398	18.269	17.8898	0.0044	0.0083	Q2TBA0;Q2TBA0-2	Kelch-like protein 40	KLHL40	+	+	R+14_R+0;BDC_R+0	R+0_BDC
16.0654	14.8694	15.7499	14.5101	16.0619	16.3231	15.8976	15.2618	15.914	15.75	16.6304	16.8776	16.9423	16.462	16.5141	14.2154	NaN	NaN	NaN	15.2625	14.9128	14.7567	15.5853	14.9198	15.781	17.3694	16.3222	16.4061	15.6261	16.7738	0.0063	0.0051	Q3KQU3-4;Q3KQU3;Q3KQU3-2	MAP7 domain-containing protein 1	MAP7D1	+	+	R+14_BDC;R+14_R+0	R+14_BDC;R+14_R+0
14.2139	11.9923	14.4647	14.4771	14.2665	15.4376	14.6749	15.4971	14.7641	14.1583	15.0516	16.2942	15.5415	15.7185	15.9556	14.4429	NaN	13.0822	13.2735	13.8597	NaN	NaN	16.0279	15.0329	13.9033	15.7704	15.2672	15.9438	15.9022	15.4316	0.0041	0.0074	Q3LXA3;H0YCY6;Q3LXA3-2	Bifunctional ATP-dependent dihydroxyacetone kinase/FAD-AMP lyase (cyclizing);ATP-dependent dihydroxyacetone kinase;FAD-AMP lyase (cyclizing)	DAK;TKFC	+	+	R+14_BDC	R+14_BDC
14.3371	14.4153	14.0974	NaN	14.2999	14.414	14.4537	14.3314	14.2816	14.8582	15.7922	15.0282	15.1258	15.203	15.6028	NaN	16.894	15.196	15.3386	16.9416	NaN	NaN	NaN	NaN	NaN	14.6368	NaN	NaN	14.3719	14.6327	0.042	9.7e-05	Q3ZCW2	Galectin-related protein	LGALSL	+	+	BDC_R+0	R+14_BDC;R+14_R+0
15.8375	14.9484	14.6858	15.1103	15.0726	13.6819	13.5918	13.8548	NaN	NaN	13.7776	15.1461	13.5255	15.2282	13.6961	13.2238	14.94	15.3574	15.5483	NaN	14.1273	NaN	14.1137	13.6419	14.172	16.774	16.0413	15.1945	16.7133	15.4237	0.0074	0.022	Q49AH0;Q49AH0-2	Cerebral dopamine neurotrophic factor	CDNF	+	+	R+14_R+0	BDC_R+0
14.7246	14.9461	14.513	14.7147	15.0655	13.3892	13.1134	NaN	12.8134	NaN	15.8894	15.7345	15.6444	15.6749	15.7357	15.6916	14.914	15.416	15.5079	15.4563	12.5883	NaN	NaN	11.6016	13.1676	15.1675	14.6346	14.5239	14.7185	15.0253	9.7e-06	2.1e-08	Q4G0N4;Q4G0N4-2;B7Z8V7;Q4G0N4-3;A0A0C4DGV3	NAD kinase 2, mitochondrial	NADK2	+	+	R+14_R+0;BDC_R+0	BDC_R+0;R+14_R+0;R+14_BDC
21.5445	21.6385	21.598	21.1143	21.7305	21.7284	21.4626	21.3485	21.5628	22.0363	20.8577	20.569	20.4693	20.5765	20.736	19.7081	21.0666	19.6996	19.819	19.512	21.2779	19.6528	21.2002	21.4352	20.5458	21.2821	21.1073	21.4717	20.8913	21.4272	0.013	2.6e-05	Q562R1	Beta-actin-like protein 2	ACTBL2	+	+	R+14_BDC	BDC_R+14;R+0_R+14
15.4885	15.9003	15.3554	14.6512	15.9212	14.408	14.9355	14.1987	14.3871	15.3339	16.2416	15.8506	15.9972	15.4997	16.6576	15.6338	14.7306	14.7639	15.2358	14.991	NaN	NaN	12.9779	NaN	12.85	14.6188	14.3622	14.8689	12.4926	14.2556	0.011	0.002	Q58WW2-4;Q58WW2-3;Q58WW2-2	DDB1- and CUL4-associated factor 6	DCAF6	+	+	BDC_R+0	BDC_R+0;R+14_R+0
17.8122	17.6426	17.8519	18.0281	18.1259	16.5963	16.6041	16.87	16.8801	16.9097	17.6856	17.7468	17.7048	17.6649	17.5743	17.3396	16.3101	16.4192	16.2417	17.2463	15.095	16.0681	15.6744	15.9554	14.9115	17.4372	17.1016	17.5336	17.5787	17.2708	9.5e-05	1e-07	Q5HYK3;B4DP72	2-methoxy-6-polyprenyl-1,4-benzoquinol methylase, mitochondrial	COQ5	+	+	BDC_R+0;R+14_R+0	R+14_R+0;BDC_R+0
17.8164	17.0781	18.1318	18.0412	18.0714	18.1746	18.5717	18.2141	18.3765	18.3366	18.6234	18.849	18.4015	18.2306	18.3737	17.4266	17.6968	17.213	17.1987	18.0808	17.8123	18.3886	18.6053	18.2475	17.7916	18.7816	18.6029	18.6623	18.6933	18.6812	0.0002	0.011	Q5JRA6;Q5JRA6-2;A0A0A0MRH6	Melanoma inhibitory activity protein 3	MIA3	+	+	R+0_BDC;R+14_BDC;R+14_R+0	R+14_BDC
16.2627	15.8329	15.7368	16.3081	15.9269	15.2592	15.4439	14.9361	14.3091	NaN	15.691	NaN	15.1273	15.9234	15.9595	NaN	NaN	NaN	14.0177	NaN	NaN	12.1355	10.4759	NaN	10.9029	15.017	14.9699	14.9841	NaN	NaN	0.0016	0.0078	Q5RI15;Q5RI15-2	Cytochrome c oxidase protein 20 homolog	COX20	+	+	R+0_BDC	BDC_R+0
NaN	NaN	13.9935	NaN	13.0122	15.4705	15.6136	NaN	NaN	14.7404	14.926	14.334	14.3786	NaN	NaN	13.5722	NaN	NaN	13.1842	NaN	NaN	14.9695	14.9308	14.5442	14.8621	NaN	13.4066	13.3648	13.7305	13.692	6.6e-05	0.026	Q5T8P6;A0A087X0H9;Q5T8P6-2;Q5T8P6-3;Q5T8P6-4;Q5T8P6-5	RNA-binding protein 26	RBM26	+	+	R+0_BDC;R+0_R+14	R+0_BDC
13.2598	12.0086	12.4681	11.8011	13.1258	14.9903	15.472	15.4702	15.436	15.3007	13.8621	12.7073	12.6255	NaN	10.4929	NaN	NaN	NaN	NaN	NaN	15.246	14.6958	14.6971	14.427	15.2786	13.7299	13.0465	13.7275	13.4658	13.9702	0.00053	0.0003	Q5TDH0;Q5TDH0-3;Q5TDH0-2	Protein DDI1 homolog 2	DDI2	+	+	BDC_R+0	R+0_R+14;R+0_BDC
16.6048	16.4873	16.1157	15.8093	16.4401	16.6171	17.1224	16.9596	17.2808	16.9404	16.1253	15.7155	15.5084	15.3298	15.6987	13.2796	NaN	NaN	NaN	11.9002	17.0347	15.7155	16.3488	16.8742	16.602	14.9938	15.211	14.7733	14.0697	15.5782	9.2e-05	5e-05	Q5VST9-3;Q5VST9-5	Obscurin	OBSCN	+	+	R+14_BDC;R+0_BDC;R+0_R+14	BDC_R+14;R+0_R+14;R+0_BDC
20.4172	20.5111	20.6752	20.6984	20.5174	20.7835	20.7278	20.9843	20.9655	20.8539	19.6793	19.9096	19.9562	19.7347	19.5034	20.5721	20.1007	20.3563	20.4689	20.6575	20.8737	20.4981	20.8273	20.6621	20.9113	20.1669	20.0277	20.4463	20.3578	20.2705	0.0035	1e-07	Q5VTT5;Q5VTT5-2	Myomesin-3	MYOM3	+	+	R+0_R+14;R+0_BDC	BDC_R+14;R+0_R+14;R+0_BDC
15.2654	16.5152	15.6339	15.8013	15.8052	15.1562	15.3067	15.0161	14.8304	12.4977	15.7847	15.225	15.8411	15.3842	15.8924	17.2027	16.9265	16.7528	17.1779	16.733	NaN	15.6856	NaN	NaN	NaN	15.9368	16.7041	16.3007	16.3036	16.0903	0.0029	0.044	Q5VWC4;P55036-2	26S proteasome non-ATPase regulatory subunit 4	PSMD4	+	+	BDC_R+0
19.4871	19.1951	19.5874	19.3467	19.3502	19.8432	19.4962	19.2628	19.6256	19.9309	19.7345	20.0507	20.1823	20.0894	19.8957	19.2204	18.5142	18.5961	18.559	19.0968	19.4728	18.0172	18.3878	17.8004	18.5691	20.0066	19.3553	19.8915	19.5909	20.3507	0.0016	0.0021	Q5VXT5;Q5VXT5-2	Synaptophysin-like protein 2	SYPL2	+	+	R+14_R+0;R+14_BDC	R+14_BDC;R+14_R+0
13.5479	13.7921	NaN	13.8866	NaN	13.818	NaN	14.2104	13.8979	14.2476	13.7242	13.8009	13.6306	13.577	NaN	NaN	13.4995	14.0075	NaN	NaN	14.2419	14.8941	14.5759	14.7417	NaN	NaN	12.6294	12.6743	NaN	NaN	0.0011	0.039	Q658Y4;E7ER68	Protein FAM91A1	FAM91A1	+	+	BDC_R+14;R+0_R+14;R+0_BDC	R+0_R+14
14.3461	14.7483	14.2726	NaN	14.5253	14.8211	13.7606	NaN	14.459	NaN	15.6287	15.2526	14.9794	15.3174	15.7158	16.3052	15.5041	16.1718	15.9753	NaN	NaN	NaN	NaN	NaN	NaN	NaN	14.3882	14.438	15.0117	13.4328	0.0041	0.0034	Q68D91;Q68D91-2	Metallo-beta-lactamase domain-containing protein 2	MBLAC2	+	+	BDC_R+0	R+14_R+0;R+14_BDC
15.7036	15.6718	15.4722	15.5764	15.6984	14.2549	13.5342	14.628	14.3999	14.2891	15.8959	15.5651	15.1439	15.2678	15.1229	14.9895	14.6015	14.6312	14.7425	14.709	15.4489	15.1534	15.3086	15.3007	14.8544	15.3751	15.8809	15.1995	14.9605	16.3709	0.012	2.3e-05	Q68EM7;Q68EM7-6;Q68EM7-5;Q68EM7-2;Q68EM7-4	Rho GTPase-activating protein 17	ARHGAP17	+	+	R+14_BDC	R+14_R+0;BDC_R+0
NaN	13.8395	13.9238	NaN	15.2727	NaN	11.9155	13.3269	NaN	13.2463	13.388	14.4224	14.4757	13.8459	14.8449	14.5204	14.1774	14.1266	14.1466	14.5103	12.5025	NaN	13.9451	13.7899	14.5531	15.2619	NaN	15.3311	15.5719	15.572	0.0018	0.047	Q6IAA8;F5GX19;F5H3Y3;H0YFI1;F5H479	Ragulator complex protein LAMTOR1	LAMTOR1	+	+	R+14_R+0;R+14_BDC
18.397	18.2792	18.4584	18.3714	18.4257	17.9714	18.0791	18.0758	18.0457	17.8453	18.4558	18.4239	18.5185	18.3249	18.7122	17.9775	17.1724	17.0917	16.9565	17.6511	16.7487	16.0613	16.5781	16.5371	16.6284	17.8004	17.4588	17.6388	17.6966	17.6545	0.00016	3.1e-05	Q6NVY1;Q6NVY1-2;B8ZZZ0	3-hydroxyisobutyryl-CoA hydrolase, mitochondrial	HIBCH	+	+	BDC_R+0;R+14_R+0	BDC_R+0;R+14_R+0
14.205	13.7768	13.9673	14.3761	14.0455	13.9623	14.1305	13.7369	13.6904	NaN	15.0962	14.3502	14.4534	14.2589	14.4329	NaN	NaN	NaN	NaN	NaN	NaN	NaN	12.0576	13.2794	12.3975	15.3034	13.2321	15.43	14.9841	13.5231	0.029	0.011	Q6P1L8	39S ribosomal protein L14, mitochondrial	MRPL14	+	+	R+0_BDC	R+14_R+0
16.6203	16.9513	16.8746	17.0279	17.0884	16.3291	16.5045	15.8667	15.822	16.6654	15.7801	15.8329	15.9595	15.7394	15.891	16.0024	15.2503	15.0326	15.7698	15.6458	16.2595	17.1191	14.1752	15.441	16.0445	17.2222	17.4969	16.7866	16.9853	17.3684	0.0061	6.5e-05	Q6P5Q4	Leiomodin-2	LMOD2	+	+	R+14_BDC;R+14_R+0	BDC_R+14;BDC_R+0
17.4385	16.4862	17.5191	17.7498	17.2465	17.9459	17.9711	18.4444	18.1562	18.2929	17.606	17.4784	17.4401	17.6642	16.9394	16.0393	15.4095	16.0639	15.9455	15.8729	17.8626	18.1513	18.1566	18.1289	18.1489	18.3846	17.8963	18.0262	18.3009	18.0323	7.2e-10	0.0038	Q6QEF8-5;J3QLV6;Q6QEF8	Coronin-6;Coronin	CORO6	+	+	R+0_BDC;R+14_BDC	R+0_BDC;R+0_R+14
20.7976	NaN	21.7489	NaN	21.6924	20.4855	20.8147	NaN	20.6328	21.6511	19.7774	19.1658	15.9173	NaN	19.57	17.7177	17.3074	17.0529	16.9798	17.4164	20.2296	19.7038	20.0555	20.1544	22.0494	20.2581	20.0579	19.9777	20.8641	20.1141	3.1e-06	0.027	Q6QNY1	Biogenesis of lysosome-related organelles complex 1 subunit 2	BLOC1S2	+	+	R+14_BDC;R+0_BDC	BDC_R+14
12.3459	10.9728	14.4214	12.3892	NaN	NaN	12.6083	NaN	NaN	NaN	17.9158	17.4089	17.4437	17.2832	17.7962	18.6341	17.7437	17.7742	17.7839	17.9523	17.0548	11.967	17.2528	10.6883	NaN	14.095	13.795	14.3697	14.3132	14.1677	0.01	0.0001	Q6UWP8	Suprabasin	SBSN	+	+	BDC_R+14;BDC_R+0	R+0_BDC
NaN	NaN	10.0951	NaN	10.9278	12.6959	11.2987	12.9994	13.066	NaN	NaN	12.7551	12.795	12.6319	12.9656	12.8153	NaN	13.2247	13.2728	12.7283	14.4261	14.4621	14.8745	14.8771	14.2685	12.1825	NaN	12.1987	12.3455	12.106	1.2e-07	0.0075	Q6UX71-2;Q6UX71	Plexin domain-containing protein 2	PLXDC2	+	+	BDC_R+14;R+0_R+14;R+0_BDC	R+0_BDC;R+14_BDC
20.5569	20.218	20.3666	20.2895	20.6795	20.0515	19.7904	19.9778	19.9	19.7456	20.4413	20.1921	20.2313	20.1371	20.3936	20.3125	20.0074	20.1723	20.062	20.1005	19.9135	19.3043	19.7824	19.7884	20.0058	20.179	19.733	20.0843	19.8796	20.3104	0.047	0.00041	Q6ZMU5;Q6ZMU5-2	Tripartite motif-containing protein 72	TRIM72	+	+	BDC_R+0	R+14_R+0;BDC_R+0
19.7104	19.669	19.8534	19.7174	19.9732	17.9448	18.5159	18.7437	18.6781	18.3566	19.3849	19.6638	19.266	19.4157	19.2949	17.2189	NaN	NaN	16.8901	17.1883	18.8705	18.8091	19.0811	18.9961	19.0856	19.7683	19.4524	19.6534	19.9423	20.0421	9.7e-09	1.5e-06	Q6ZUF6	Putative uncharacterized protein encoded by LINC00336	LINC00336	+	+	R+0_BDC;R+14_BDC;R+14_R+0	R+14_R+0;BDC_R+0;BDC_R+14
18.2272	17.9316	17.4407	16.4447	18.0699	15.4688	16.0102	14.7886	15.3873	15.55	17.0623	17.2959	17.4012	17.2248	17.2299	17.0424	NaN	17.1948	16.9961	17.4882	16.4452	13.2579	16.669	16.4377	16.527	17.6682	17.3744	17.6512	17.2719	17.5661	0.035	3e-05	Q7L0Y3;C9JVB6	Mitochondrial ribonuclease P protein 1	TRMT10C	+	+	R+14_R+0	R+14_R+0;BDC_R+0
14.6257	15.2316	15.2667	15.0804	13.7939	14.2098	15.3935	15.1333	14.8279	15.0432	15.3861	15.95	15.9974	15.7159	15.2166	15.4606	NaN	13.9163	14.2193	15.2506	16.4197	16.6313	15.9031	16.1523	15.948	15.7684	16.7778	16.4282	16.2309	15.5632	0.0023	0.033	Q7L2H7;J3KNJ2;Q7L2H7-2;H0YCQ8	Eukaryotic translation initiation factor 3 subunit M	EIF3M	+	+	R+14_BDC;R+0_BDC	R+14_BDC
13.6282	13.3633	14.0679	13.2867	14.1288	13.8006	13.9503	13.7896	13.8528	13.5958	NaN	14.4165	14.4409	14.0549	NaN	13.7262	NaN	13.9454	13.9798	13.6471	15.5031	14.5732	14.9339	15.1839	15.1445	NaN	13.8168	13.8589	13.8246	13.6222	1.4e-05	0.034	Q7Z5L7;Q7Z5L7-2;Q7Z5L7-3;Q7Z5L7-4	Podocan	PODN	+	+	R+0_R+14;R+0_BDC	R+14_BDC
14.9777	15.9915	17.2937	17.24	16.5492	16.0328	16.6601	15.6841	13.8597	15.985	17.1578	17.8108	17.5733	17.9061	17.5951	15.453	16.0128	15.1982	15.0839	13.2191	17.6291	17.3165	17.6417	17.6842	18.2124	16.8875	15.6117	16.0705	15.8266	16.7446	0.00025	0.01	Q7Z6Z7-2;Q7Z6Z7-3;Q7Z6Z7	E3 ubiquitin-protein ligase HUWE1	HUWE1	+	+	R+14_BDC;R+0_BDC;R+0_R+14	R+14_R+0
17.0481	17.3724	17.3216	17.0737	17.0803	17.0595	16.7946	17.1108	16.9569	16.8493	16.7996	17.0225	16.7227	17.1124	16.7798	15.8643	14.7213	15.333	15.8163	14.5841	16.8849	16.307	16.8143	16.6781	16.9042	17.4679	17.0268	16.9442	16.9833	17.4582	1.9e-05	0.027	Q86TC9;A0A087WX60;Q86TC9-2	Myopalladin	MYPN	+	+	R+0_BDC;R+14_BDC	BDC_R+14
18.9775	18.3034	19.1053	18.9368	18.9848	17.7474	17.8779	18.0442	17.8008	18.2294	18.4195	18.4479	18.4963	18.2115	18.4686	18.1472	17.6756	17.3318	18.1525	18.6344	17.0462	17.528	17.1613	17.525	17.0766	18.0953	17.5375	18.2508	18.1939	18.1254	0.0089	0.00013	Q86TX2	Acyl-coenzyme A thioesterase 1	ACOT1	+	+	BDC_R+0;R+14_R+0	R+14_R+0;BDC_R+0;BDC_R+14
11.1422	14.1704	13.6288	13.6384	12.9825	NaN	NaN	12.8044	12.3653	NaN	13.6373	15.0037	15.393	15.5044	14.3601	15.03	NaN	NaN	NaN	14.3318	13.1655	15.4339	14.6026	13.5095	NaN	15.8891	15.1246	15.6508	15.6634	15.6932	0.041	0.027	Q86UE4;E5RJU9	Protein LYRIC	MTDH	+	+	R+14_R+0
19.1999	18.6205	18.8723	18.894	19.3193	18.3773	18.0089	17.3751	18.1671	17.514	20.2547	19.7039	19.715	19.792	20.2012	18.4877	16.9145	16.8358	17.1329	17.7664	18.8762	18.6359	19.1023	19.1107	19.1055	19.705	19.5471	19.3868	19.6317	19.7849	1.1e-05	2.1e-06	Q86UP2;Q86UP2-2;Q86UP2-4;Q86UP2-3	Kinectin	KTN1	+	+	R+0_BDC;R+14_BDC	BDC_R+0;R+14_R+0;R+14_BDC
15.9553	15.859	15.547	14.5322	16.4862	18.5048	18.4258	18.6193	18.6996	18.5862	15.7144	14.8856	14.7622	14.9951	16.5103	13.284	12.7201	NaN	13.5093	13.5002	14.0134	14.8061	14.4578	14.8919	14.5289	11.4926	10.5681	11.2695	11.5067	10.5405	1.4e-07	3.2e-06	Q86VF2-5	Immunoglobulin-like and fibronectin type III domain-containing protein 1	IGFN1	+	+	BDC_R+14;R+0_R+14;R+0_BDC	R+0_R+14;R+0_BDC
16.0223	15.9259	15.9745	16.0544	16.0933	15.1803	15.8096	15.4216	15.1915	15.1512	16.1426	16.2518	15.7437	15.7604	16.4476	15.2286	14.9912	14.912	15.0186	15.0263	14.6496	14.6975	15.3136	14.9525	15.1296	15.5172	15.0048	15.4967	15.5878	15.8375	0.01	0.00085	Q86VN1;Q86VN1-2;A0A3B3ISW7	Vacuolar protein-sorting-associated protein 36	VPS36	+	+	R+14_R+0;R+14_BDC	BDC_R+0;R+14_R+0
18.5214	17.8303	18.1308	17.8784	17.9161	17.7886	17.8064	17.3602	17.8661	16.5102	18.8564	18.0757	18.3666	17.8463	18.2399	20.3979	19.5211	20.3595	20.2738	20.5009	17.4343	18.0232	17.1388	16.3041	17.1254	18.0071	19.4392	19.0219	18.3213	18.1727	7.3e-06	0.03	Q86Y39;K7EQ77;K7EK78;K7EP35;Q86Y39-2;K7EMT4	NADH dehydrogenase [ubiquinone] 1 alpha subcomplex subunit 11	NDUFA11	+	+	R+14_R+0;BDC_R+0;BDC_R+14	R+14_R+0
17.732	NaN	NaN	18.1264	NaN	16.3425	NaN	16.2571	16.2369	NaN	15.8847	15.8515	16.9201	16.3016	16.305	NaN	15.8697	14.7137	15.1949	NaN	21.8934	18.697	16.1906	17.3304	18.424	17.6239	16.6541	NaN	17.1181	17.8302	0.044	0.0015	Q8IUI8;Q8IUI8-2	Cytokine receptor-like factor 3	CRLF3	+	+	R+0_BDC	BDC_R+14;BDC_R+0
15.1453	15.6386	14.9926	15.1097	14.9914	NaN	12.0072	NaN	14.2427	11.3875	15.2816	15.5153	15.5301	15.3535	15.1086	10.8168	10.9378	12.3412	NaN	10.6291	12.803	13.2311	12.5891	12.9903	14.4321	15.0015	13.1497	14.4993	14.7098	14.624	0.00017	0.00055	Q8IWE2;Q8IWE2-2	Protein NOXP20	FAM114A1	+	+	R+0_BDC;R+14_BDC	BDC_R+0;R+14_R+0
19.5576	18.823	18.9261	18.9481	19.2242	18.3629	NaN	18.7092	NaN	18.876	19.444	19.1188	19.0307	19.2683	19.287	19.6792	18.7379	19.4733	19.4689	19.3413	17.4983	18.3057	18.345	18.3603	18.3972	18.7467	18.6176	18.7298	18.8034	18.6168	0.00025	0.025	Q8IWV8-4;Q8IWV8	E3 ubiquitin-protein ligase UBR2	UBR2	+	+	R+14_R+0;BDC_R+0;BDC_R+14	R+14_R+0
16.6907	17.5579	NaN	17.2678	NaN	17.9055	17.8361	17.7287	16.9152	17.8827	16.5211	16.8002	16.5582	16.6468	16.6809	17.9505	18.5368	19.0622	18.7186	18.128	NaN	19.3705	NaN	NaN	NaN	17.8003	17.5817	17.6348	16.9427	16.945	0.0037	0.0028	Q8IXJ6-2;Q8IXJ6-3;Q8IXJ6;A0A0A0MRF5;E7EWX6;A0A087WYM3;Q8IXJ6-4;Q8IXJ6-5;B5MCS1	NAD-dependent protein deacetylase sirtuin-2	SIRT2	+	+	BDC_R+0	R+0_R+14
15.6362	16.4919	15.9991	16.0567	15.6259	15.2025	15.3064	15.1353	14.8804	14.4501	13.4285	15.3276	14.4522	15.4046	14.3581	12.0749	NaN	12.9328	14.1661	12.8588	14.8991	14.8739	15.1569	15.8078	14.9774	16.1592	15.9835	16.1559	16.4889	16.1879	6.7e-06	0.0056	Q8IYB8	ATP-dependent RNA helicase SUPV3L1, mitochondrial	SUPV3L1	+	+	R+0_BDC;R+14_BDC;R+14_R+0	BDC_R+14;BDC_R+0
18.7319	18.4691	18.1514	18.6272	18.6384	19.3713	19.0149	18.7353	19.1477	18.6759	19.384	19.1325	19.1841	19.2442	19.5927	19.4598	19.0074	19.1665	19.2449	19.2844	17.2653	17.2821	17.4937	17.4168	17.0247	18.7205	18.2725	18.6445	18.6713	18.7863	3.6e-09	0.0008	Q8N142	Adenylosuccinate synthetase isozyme 1	ADSSL1	+	+	R+14_R+0;BDC_R+0;BDC_R+14	R+0_BDC;R+14_BDC
17.815	18.1275	17.4057	17.4838	17.6987	17.4386	17.3913	17.4321	17.6405	17.4927	17.9651	17.6894	17.8471	17.8295	17.8817	16.5127	15.6474	16.0499	16.4719	16.6296	16.0545	17.3179	17.0119	15.8094	15.8191	17.5812	17.2622	17.058	17.0525	17.097	0.021	0.027	Q8N1G4	Leucine-rich repeat-containing protein 47	LRRC47	+	+	R+14_BDC	R+14_R+0
18.4534	18.8766	19.0753	18.8895	18.7612	17.54	17.8269	18.586	18.0397	18.8388	18.895	18.647	18.8541	18.6395	18.4443	18.4907	18.4669	18.8431	18.746	18.6064	16.7028	16.8349	16.6083	16.7204	15.5942	18.4862	18.6104	18.5414	18.591	18.5577	1.4e-07	0.03	Q8N335;C9JM46;C9JFA7	Glycerol-3-phosphate dehydrogenase 1-like protein;Glycerol-3-phosphate dehydrogenase [NAD(+)]	GPD1L	+	+	R+14_R+0;BDC_R+0	BDC_R+0
15.2392	15.3414	15.1383	14.6664	15.2864	14.9711	14.5751	13.3907	14.3305	13.852	15.8269	15.2045	15.6493	15.3924	15.9187	14.93	13.5193	15.1039	15.1961	14.4997	12.6637	13.0237	13.4288	12.2297	12.8732	14.9281	13.8144	14.6493	14.2929	15.6257	0.00062	0.00085	Q8N3D4;E9PIH6	EH domain-binding protein 1-like protein 1	EHBP1L1	+	+	BDC_R+0;R+14_R+0	BDC_R+0;R+14_R+0
17.6259	17.449	17.5954	17.3509	17.7686	17.8786	17.5847	17.3625	17.6553	17.0861	17.9584	17.7853	17.8724	17.6988	18.1474	17.3209	16.947	17.1287	17.1574	16.9444	16.2605	16.1225	16.5612	16.5858	16.3212	18.0597	17.7739	17.9377	17.8308	17.7351	2.9e-08	0.037	Q8N3L3	Beta-taxilin	TXLNB	+	+	BDC_R+0;R+14_R+0;R+14_BDC	R+14_R+0
18.6579	19.3927	18.841	18.6992	19.5604	19.9767	19.8081	19.3918	19.5251	19.6751	18.9809	18.502	18.2206	18.3245	18.8771	18.4726	18.0861	18.2786	18.125	17.8867	19.3764	19.474	18.6328	19.1232	18.8085	19.0643	19.6853	19.1183	19.0829	19.0643	0.00019	0.00088	Q8N3V7;Q8N3V7-3	Synaptopodin	SYNPO	+	+	R+0_BDC;R+14_BDC	R+0_R+14;R+0_BDC
16.0841	15.9845	15.9046	16.2942	15.5876	15.2599	15.4201	14.5867	15.3676	13.9043	15.5673	15.6927	15.7781	15.7539	16.1244	13.8346	13.5535	13.1736	12.583	14.2974	13.9656	NaN	NaN	13.9574	13.5833	15.6705	15.6323	15.5256	15.0112	15.4974	0.00011	0.0041	Q8N4Q1;Q8N4Q1-2	Mitochondrial intermembrane space import and assembly protein 40	CHCHD4	+	+	R+14_BDC;R+14_R+0	R+14_R+0;BDC_R+0
NaN	15.3635	15.3691	NaN	NaN	14.7347	15.2302	14.5395	NaN	14.5539	NaN	13.9485	14.2743	NaN	14.2145	14.0982	13.6956	14.1662	14.3027	13.7334	NaN	NaN	13.4547	13.4733	NaN	15.362	15.0941	15.283	15.3041	14.8953	7.3e-06	0.0049	Q8NB16;Q8NB16-2;I3L2T9	Mixed lineage kinase domain-like protein	MLKL	+	+	BDC_R+0;R+14_R+0;R+14_BDC	R+0_R+14;BDC_R+14
16.4116	16.7365	16.168	16.1642	16.7537	16.1148	16.2262	16.3361	16.1375	16.1334	16.8527	16.5689	16.6072	16.4144	16.7087	14.3617	NaN	NaN	NaN	13.3273	15.3994	13.8366	15.719	15.4797	15.1591	16.1342	15.7127	15.6739	15.499	16.3619	0.0092	0.014	Q8NBF2;Q8NBF2-2	NHL repeat-containing protein 2	NHLRC2	+	+	R+14_BDC	R+14_R+0
15.8375	15.4763	15.8358	15.8197	16.019	15.6724	15.4536	14.6417	15.5315	14.9391	16.8812	16.8396	16.8594	16.6389	16.7789	14.8354	14.8145	15.0821	14.6459	14.149	15.2242	14.5382	15.0205	14.7062	15.7345	16.2628	14.7557	15.7466	15.7689	15.6938	0.022	5.8e-06	Q8NC51;Q8NC51-2	Plasminogen activator inhibitor 1 RNA-binding protein	SERBP1	+	+	R+14_BDC	BDC_R+0;R+14_R+0;R+14_BDC
18.7596	18.1203	18.4665	18.9187	18.5004	17.9701	17.1606	17.6767	17.1442	18.0823	18.5597	17.9742	18.1019	17.9426	18.1536	19.6166	19.5725	19.7018	19.2793	19.5159	18.3588	18.0282	18.1712	18.2499	17.9589	18.5609	18.4814	18.6007	18.4372	18.5647	5.6e-09	0.0031	Q8NI60;Q8NI60-3	Atypical kinase ADCK3, mitochondrial	ADCK3	+	+	R+14_R+0;BDC_R+0;BDC_R+14	BDC_R+0
17.7988	18.0401	17.7263	17.6673	18.0279	17.3936	17.4426	17.4576	17.4421	17.6155	18.4179	18.1668	18.149	18.2458	18.3027	17.554	16.7464	17.2213	17.164	17.2853	16.6263	16.0468	16.9938	16.6814	16.8782	17.9809	17.4452	17.518	17.852	18.0127	0.00039	2e-06	Q8TCA0;X6RK58;Q8TCA0-3;A0A0A0MS58	Leucine-rich repeat-containing protein 20	LRRC20	+	+	BDC_R+0;R+14_R+0;R+14_BDC	BDC_R+0;R+14_R+0;R+14_BDC
15.4511	15.2664	15.5599	15.559	15.6051	15.5913	15.0718	14.948	14.9977	14.6312	15.088	15.4245	14.7916	14.8117	15.2126	NaN	14.871	NaN	14.483	13.9952	14.9044	15.6057	15.4049	14.7279	15.4987	15.0436	15.0809	15.0118	14.6402	15.321	0.036	0.037	Q8TDD1;Q8TDD1-2	ATP-dependent RNA helicase DDX54	DDX54	+	+	R+0_BDC
13.3085	13.2286	12.7359	NaN	13.2351	12.3137	NaN	NaN	NaN	NaN	12.2425	12.5153	12.2733	NaN	12.6918	NaN	NaN	NaN	NaN	NaN	12.7966	12.8957	NaN	NaN	NaN	13.4164	NaN	13.3454	13.0637	13.2691	0.022	0.0062	Q8TEA7-3;Q8TEA7-2;Q8TEA7;D6RC61;D6RDY5;Q5HYF5;D6RDG2	TBC domain-containing protein kinase-like protein	TBCK;DKFZp313C1916	+	+	R+0_BDC	BDC_R+0
12.196	12.9045	14.3083	12.7316	12.6851	15.0435	14.9717	NaN	14.4999	14.469	13.8678	15.1051	15.3869	15.1609	14.3144	13.9553	NaN	NaN	NaN	13.6305	NaN	NaN	NaN	NaN	NaN	15.027	14.6433	14.882	NaN	14.9083	0.0024	0.0014	Q8TEA8;A0A2R8YCT7;A0A2R8Y6X2	D-tyrosyl-tRNA(Tyr) deacylase 1	DTD1	+	+	R+0_BDC	R+0_BDC;R+14_BDC
17.2139	17.8032	18.0839	17.9434	17.7785	17.839	17.5146	17.7939	18.1611	17.0887	16.6427	17.5171	17.0987	17.4152	17.039	15.4907	15.4272	16.0618	12.71	16.4929	15.424	16.9904	15.1535	14.815	12.4454	17.4089	17.6479	17.9377	17.6927	17.6336	0.011	0.038	Q8WZ42-6	Titin	TTN	+	+	R+14_R+0;R+14_BDC	BDC_R+14
15.6091	15.6421	15.4618	15.6656	15.6056	15.2753	14.6894	14.9246	15.2536	14.5247	14.9065	14.6319	14.8222	14.6666	14.6467	14.511	13.2718	13.8519	13.7938	14.3151	16.8271	16.4957	16.6843	16.6009	16.5135	15.8529	16.0031	16.1962	15.8272	15.8227	2.7e-08	7.8e-05	Q92522	Histone H1x	H1FX	+	+	R+14_BDC;R+0_BDC;R+0_R+14	BDC_R+14;BDC_R+0
14.7959	14.5945	14.1326	13.8831	15.38	13.2179	11.3533	12.1356	NaN	NaN	14.6436	13.6807	12.6513	14.3046	14.7176	13.7504	NaN	12.2833	13.1477	13.4116	14.7311	NaN	14.8675	14.619	14.578	14.2028	14.3525	13.8455	14.4331	13.9996	0.00061	0.0068	Q92665	28S ribosomal protein S31, mitochondrial	MRPS31	+	+	R+14_BDC;R+0_BDC	R+14_R+0;BDC_R+0
17.3314	17.1848	17.6887	18.2382	17.1722	16.0124	15.6474	16.2242	16.7462	15.9318	16.9118	17.6586	17.9737	18.0558	17.4239	17.4172	NaN	15.5479	15.8638	17.3361	15.9337	16.0167	15.8736	16.2198	16.0584	17.9868	17.2518	17.6595	17.7049	17.546	0.002	0.00024	Q92667;Q92667-2	A-kinase anchor protein 1, mitochondrial	AKAP1	+	+	R+14_R+0;R+14_BDC	BDC_R+0;R+14_R+0
18.1662	17.8596	18.0491	17.6226	18.2271	17.8228	17.7787	16.3502	17.8845	17.9478	19.2319	18.1696	17.9448	18.196	19.5528	18.0283	17.5775	17.7463	17.7359	17.8777	16.1202	17.3386	17.9677	17.405	17.9013	18.6922	18.2603	18.393	18.5869	18.4363	0.0063	0.043	Q92900-2;Q92900	Regulator of nonsense transcripts 1	UPF1	+	+	R+14_R+0	R+14_R+0
16.3837	15.9051	16.3215	17.2843	16.1774	16.3965	16.5623	16.2538	16.4841	16.1326	17.2256	17.4694	17.3125	16.9011	17.0909	16.4255	15.6211	15.9107	16.0117	16.3611	14.8852	14.1176	14.8463	14.5726	14.4396	15.0215	16.5668	16.4673	16.6324	16.1248	0.00023	0.0034	Q92905;E5RHH5	COP9 signalosome complex subunit 5	COPS5	+	+	BDC_R+0;R+14_R+0	R+14_R+0;R+14_BDC
15.7439	16.2968	15.3969	15.8866	15.5087	14.2581	14.3868	13.9702	14.4429	14.3074	NaN	13.4463	14.0454	14.7219	13.5742	14.682	13.6763	13.5172	13.8101	13.9967	14.619	15.2888	14.5472	NaN	14.9454	15.4008	15.9275	15.5916	15.4707	15.546	4.6e-05	3.6e-05	Q92947;Q92947-2	Glutaryl-CoA dehydrogenase, mitochondrial	GCDH	+	+	R+0_BDC;R+14_BDC;R+14_R+0	BDC_R+14;BDC_R+0
16.1339	16.2677	15.8143	15.009	16.2723	15.2639	14.4206	15.6778	14.7284	14.2824	16.0495	15.296	15.821	15.4863	15.774	11.7994	14.4147	13.0168	13.0975	12.1089	15.6647	14.8345	15.2304	16.0073	15.912	13.6902	15.212	14.6375	15.138	13.159	0.0012	0.015	Q93008-1;Q93008	Probable ubiquitin carboxyl-terminal hydrolase FAF-X	USP9X	+	+	R+14_BDC;R+0_BDC	BDC_R+0
15.355	15.8176	15.1133	15.5327	14.7835	13.8492	13.8039	12.7366	14.1586	NaN	14.8832	15.1893	15.3966	15.0616	14.9905	15.5556	13.4919	15.2707	14.2428	15.659	16.9907	17.4561	17.3916	17.2383	16.7004	16.4626	17.0263	16.7464	16.4795	16.4641	0.00012	0.0002	Q93052;A0A087WZF1;C9JUT4	Lipoma-preferred partner	LPP	+	+	R+14_BDC;R+0_BDC	R+14_R+0;BDC_R+0
22.4285	22.6265	22.5473	22.8395	22.4385	22.4666	22.6633	23.0632	23.0434	22.6415	23.1619	23.3033	23.3681	23.12	23.1433	22.7283	22.5241	22.7141	22.6092	22.8464	21.2696	21.6097	21.0695	21.2115	21.0265	21.9769	22.4473	22.1985	21.8054	22.0384	4.6e-07	0.00059	Q96A32;H3BPK4;H3BN54;H3BML9	Myosin regulatory light chain 2, skeletal muscle isoform	MYLPF	+	+	R+14_R+0;BDC_R+0;BDC_R+14	R+14_BDC;R+14_R+0
13.7089	14.1439	NaN	13.2622	14.9326	NaN	13.7685	NaN	12.7257	NaN	14.8456	14.953	14.5779	NaN	14.5344	15.157	NaN	NaN	NaN	NaN	16.4106	14.1683	16.6283	16.8047	16.0918	14.1205	14.869	13.2613	14.3771	NaN	0.019	0.047	Q96A65	Exocyst complex component 4	EXOC4	+	+	BDC_R+0	R+14_R+0
14.3673	15.0543	14.5996	16.7787	15.0861	12.9155	14.3115	14.3078	14.1763	14.9251	15.0774	15.8218	15.7581	17.1061	15.438	13.3421	NaN	11.0296	11.504	NaN	15.8142	16.3817	17.0223	15.7143	17.2841	16.1439	15.0358	15.4397	15.4062	15.3271	3.1e-05	0.02	Q96AC1;Q96AC1-3;H0YJ34;Q96AC1-2;A0A0U1RRM8	Fermitin family homolog 2	FERMT2	+	+	R+14_BDC;R+0_BDC	R+14_R+0
16.9947	16.8921	16.9786	16.9987	16.901	14.8647	14.7653	15.1828	14.9061	15.8885	16.7773	16.8419	16.2674	16.1318	16.8336	16.1061	14.8518	15.6627	15.9573	16.0697	14.4484	15.2156	15.5749	15.7721	14.6546	16.7892	16.1715	16.1357	16.2034	16.6615	0.0048	3.5e-06	Q96AN5;B4DMT0;Q96AN5-2	Transmembrane protein 143	TMEM143	+	+	R+14_R+0	R+14_R+0;BDC_R+0
16.8466	17.3209	17.2574	17.2869	17.1042	15.5084	15.5	15.3189	15.1095	15.6049	16.4745	17.0136	16.0029	16.9572	16.9123	17.3997	16.278	16.2765	16.5318	17.1742	15.7837	15.0592	15.7515	15.3479	15.5558	16.9788	16.1681	16.7606	17.1037	17.1824	0.00045	2.1e-06	Q96CM8-3;Q96CM8;Q96CM8-2;E9PF16;Q96CM8-4	Acyl-CoA synthetase family member 2, mitochondrial	ACSF2	+	+	BDC_R+0;R+14_R+0	R+14_R+0;BDC_R+0
16.2946	17.1595	16.9617	16.3104	17.0227	16.8782	16.4736	16.6549	16.1616	16.3368	16.6144	17.2912	17.4058	17.3885	16.9791	16.1284	15.5189	15.559	14.9042	15.4143	15.0217	13.7356	14.4501	14.6651	14.6477	16.9355	16.0874	16.408	16.6551	16.9712	2.1e-05	0.041	Q96CV9;Q96CV9-2;Q96CV9-3	Optineurin	OPTN	+	+	BDC_R+0;R+14_R+0;R+14_BDC	R+14_R+0
16.2819	16.9803	16.9522	16.4399	16.5186	17.0213	17.1651	17.0521	17.0092	17.5849	16.6114	16.5227	16.6143	16.4947	16.6267	NaN	NaN	NaN	NaN	NaN	17.3406	16.9539	17.1878	17.1198	17.2857	16.5669	14.8921	16.5468	16.4556	16.6811	0.024	0.0029	Q96D71-3;Q96D71;H0YDT0;Q96D71-2;Q96D71-4;E9PMG1	RalBP1-associated Eps domain-containing protein 1	REPS1	+	+	BDC_R+0	R+0_R+14;R+0_BDC
15.861	14.6084	15.1309	15.4581	15.3938	13.5358	13.7892	13.0621	13.2951	NaN	15.8858	14.8995	15.0469	15.2122	15.5287	16.1273	15.6951	15.0308	15.0793	15.9384	14.3762	15.0182	14.72	14.7021	14.1141	15.5594	15.5044	15.7329	16.2412	15.4848	0.0014	2.9e-05	Q96DC8;Q5W0J6;Q5W0J8;Q96DC8-2	Enoyl-CoA hydratase domain-containing protein 3, mitochondrial	ECHDC3	+	+	BDC_R+0;R+14_R+0	BDC_R+0;R+14_R+0
18.9025	19.0475	18.6812	18.999	18.7988	18.5416	18.125	18.4271	18.6942	18.0739	19.1008	18.3811	18.5789	18.4327	18.7054	17.46	15.6412	16.5707	15.7744	17.5859	16.7729	16.8066	16.5052	16.5875	16.3699	17.4499	17.5894	17.1624	17.6199	17.4461	0.047	0.019	Q96DG6	Carboxymethylenebutenolidase homolog	CMBL	+	+		BDC_R+0
14.7446	NaN	14.5856	NaN	14.8631	14.1473	13.9313	NaN	NaN	13.8329	14.2466	14.0731	14.2621	13.3961	13.892	NaN	NaN	NaN	NaN	NaN	12.1606	NaN	NaN	12.341	NaN	13.8159	14.7337	14.0405	13.7193	12.9635	0.02	0.011	Q96E52;H7BZX2;Q96E52-2	Metalloendopeptidase OMA1, mitochondrial	OMA1	+	+	R+0_BDC	BDC_R+0;BDC_R+14
NaN	14.5237	14.0824	15.5549	14.3144	14.5384	13.9819	13.6795	13.6781	12.4396	17.6352	17.6615	17.4144	17.6712	17.4911	15.2646	14.0056	13.7685	13.9816	14.0957	14.5795	15.79	14.3855	14.2218	14.5395	16.6506	16.4164	16.5498	16.168	16.2476	5e-05	1.1e-06	Q96FQ6	Protein S100-A16	S100A16	+	+	R+14_BDC;R+14_R+0	R+14_R+0;R+14_BDC
18.2024	18.4725	18.6827	18.4875	17.9806	17.16	16.9103	17.4463	17.7722	17.2176	17.6156	17.7381	18.181	17.7067	17.6597	16.8721	15.8575	16.3457	16.4629	16.7308	16.6087	19.5673	17.031	17.1971	16.4094	17.7789	18.5018	18.1003	18.0185	17.7502	0.026	0.00023	Q96GK7;Q6P2I3	Fumarylacetoacetate hydrolase domain-containing protein 2A;Fumarylacetoacetate hydrolase domain-containing protein 2B	FAHD2A;FAHD2B	+	+	R+14_BDC	R+14_R+0;BDC_R+0;BDC_R+14
21.779	22.0893	22.006	21.8249	22.0956	21.9123	21.9806	22.124	21.9322	21.8752	21.3863	21.5049	21.45	21.4081	21.4906	20.9372	20.9026	20.6211	20.6548	20.8431	21.4773	20.9513	21.7076	21.7587	21.5968	21.7523	21.2959	21.6633	21.6186	21.7121	0.00022	5.8e-06	Q96HC4	PDZ and LIM domain protein 5	PDLIM5	+	+	R+0_BDC;R+14_BDC	BDC_R+14;R+0_R+14
18.145	17.5193	18.4146	18.9447	18.4456	17.6982	16.5732	17.0506	17.8982	17.2826	17.2092	17.0575	17.3513	18.277	18.3394	16.5663	16.3368	15.8662	15.9576	16.9581	18.312	16.6648	18.0034	17.786	18.0444	17.8163	15.1744	17.4123	16.596	17.5025	0.036	0.043	Q96HC4-2;H0YBI4	PDZ and LIM domain protein 5	PDLIM5	+	+	R+0_BDC	BDC_R+0
19.1425	18.8909	18.8187	18.8226	18.9363	18.5354	18.3586	18.7773	18.5822	18.1754	17.8097	17.3433	17.4894	17.3311	17.7956	18.5309	17.5822	17.9351	17.8667	18.4858	17.9584	17.8795	18.2159	18.1291	17.753	17.1893	16.3314	17.0548	16.8289	17.193	0.00021	6.5e-07	Q96HC4-7;Q96HC4-4;Q96HC4-6	PDZ and LIM domain protein 5	PDLIM5	+	+	R+0_R+14;BDC_R+14	R+0_R+14;BDC_R+14;BDC_R+0
16.5558	16.2941	16.2532	15.6777	16.189	15.7306	15.603	15.2476	15.3617	14.937	16.6351	16.6733	16.3295	16.6264	16.8253	15.0488	13.9862	14.6111	13.9884	14.8348	14.3837	15.0262	15.7915	15.546	14.2993	16.3604	15.8003	16.196	16.1376	16.1633	0.00064	4.5e-05	Q96IU4;F8W9U3;B4DQI4;Q96IU4-2	Alpha/beta hydrolase domain-containing protein 14B	ABHD14B	+	+	R+14_BDC;R+14_R+0	BDC_R+0;R+14_R+0
15.6851	15.5842	16.1453	16.383	15.8841	15.6759	15.3944	15.2196	15.9666	14.3684	16.3226	16.3358	16.3045	16.1546	15.9138	16.2954	15.9471	14.0876	15.2184	16.4431	13.1997	14.6776	15.8017	13.7165	15.4748	16.7959	15.9446	16.5897	16.5882	16.7023	0.014	0.015	Q96K17;E9PL10;Q96K17-2	Transcription factor BTF3 homolog 4;Transcription factor BTF3	BTF3L4	+	+	R+14_R+0	R+14_R+0
14.2123	15.6771	15.6734	13.5182	14.027	14.7498	15.7394	15.4451	15.3363	15.2603	15.3671	16.1224	15.9514	16.0758	15.6356	15.3323	13.6295	13.9165	13.9929	14.7838	NaN	NaN	NaN	NaN	NaN	15.8756	15.3656	15.5941	15.6656	15.6319	0.0041	0.035	Q96K19;Q96K19-2;E9PP55;Q96K19-5;Q96K19-3	E3 ubiquitin-protein ligase RNF170	RNF170	+	+	R+0_BDC	R+14_BDC
15.5303	15.6161	14.6566	15.9867	15.0952	16.6127	15.455	16.5422	16.3973	15.6452	15.7854	17.4309	17.3355	15.9438	16.9508	16.2888	NaN	NaN	NaN	NaN	NaN	14.6432	15.4271	15.3809	15.1278	17.0366	NaN	16.8803	16.6111	16.5506	0.00026	0.019	Q96KP1	Exocyst complex component 2	EXOC2	+	+	R+0_BDC	R+14_BDC
16.4591	17.3051	17.6586	16.2055	16.687	17.0316	17.3092	17.4461	17.1965	17.0116	17.5692	18.3623	17.6822	18.2889	17.8599	17.9887	16.5344	16.8106	16.7954	17.4552	15.6703	15.6812	15.9888	15.6982	16.1741	18.3538	17.8942	17.7872	17.3153	18.5328	3.5e-05	0.0043	Q96MG2	Junctional sarcoplasmic reticulum protein 1	JSRP1	+	+	BDC_R+0;R+14_R+0;R+14_BDC	R+14_BDC;R+14_R+0
16.2367	16.2581	17.5046	NaN	16.1919	14.031	15.0965	15.7298	16.4985	15.0402	16.1903	16.1328	15.7322	17.0531	16.2511	14.9681	15.1252	NaN	14.6724	NaN	14.7329	13.5843	14.9637	NaN	14.1112	15.7781	16.5574	15.7637	15.7907	14.3113	0.049	0.045	Q96PD2-2;Q96PD2	Discoidin, CUB and LCCL domain-containing protein 2	DCBLD2	+	+	R+14_R+0
20.9608	21.2054	21.0313	21	21.0778	20.4473	20.5159	20.6985	20.3334	21.1676	21.4091	21.0108	21.0088	21.0411	21.0931	22.2107	22.048	22.2236	22.0347	22.1376	20.7039	20.835	20.3902	20.6478	20.5787	21.3076	21.7501	21.3942	21.2367	21.3964	1.5e-08	0.0091	Q96Q06-2	Perilipin-4	PLIN4	+	+	R+14_R+0;BDC_R+0;BDC_R+14	BDC_R+0;R+14_R+0
15.4973	15.5955	15.1938	15.2614	15.5148	14.8496	14.6624	15.5287	14.9789	14.4231	15.7993	15.2987	15.3587	15.7152	15.1489	14.7082	13.7844	14.314	13.8744	13.9103	15.2804	15.6383	15.6439	16.3606	15.7785	14.6824	14.9954	15.0982	15.2074	14.8828	2.7e-05	0.021	Q96QK1	Vacuolar protein sorting-associated protein 35	VPS35	+	+	R+14_BDC;R+0_BDC;R+0_R+14	BDC_R+0;R+14_R+0
17.0458	17.3475	16.9642	17.0468	17.3172	16.3275	14.7047	16.2597	16.3931	16.682	16.1417	16.2921	16.4132	16.4376	16.3467	15.838	14.8751	14.2487	14.4736	15.8412	16.5109	15.8921	16.3251	16.6934	16.4413	16.4231	15.5878	16.0218	15.0478	16.4873	0.012	0.009	Q96RQ3;E9PHF7;F5GYT8;E9PG35;G5E9X5	Methylcrotonoyl-CoA carboxylase subunit alpha, mitochondrial	MCCC1	+	+	R+0_BDC	BDC_R+0;BDC_R+14
14.2589	NaN	14.3747	14.1341	14.6586	15.7323	15.7585	14.755	14.6753	16.068	14.6623	15.4565	15.5408	15.3275	14.4403	NaN	14.8424	14.6792	14.6125	15.2654	16.2474	NaN	16.2654	16.3114	16.2634	15.2318	14.6763	15.4859	15.252	14.856	3.4e-05	0.03	Q96S66;Q96S66-2;Q96S66-4;Q96S66-3	Chloride channel CLIC-like protein 1	CLCC1	+	+	R+0_BDC;R+0_R+14	R+0_BDC
17.6081	17.1466	17.6865	18.3001	17.7372	17.651	17.4225	17.426	17.2769	17.1067	18.7782	18.7985	18.878	17.8295	18.0445	16.4953	NaN	14.7779	15.7756	15.8655	14.5573	15.4293	15.4722	NaN	14.7119	17.3521	17.0174	18.272	17.282	17.2579	0.00021	0.0024	Q99436;Q5TBG5;Q99436-2	Proteasome subunit beta type-7;Proteasome subunit beta type	PSMB7	+	+	R+14_R+0;R+14_BDC	R+14_R+0;R+14_BDC
15.5219	14.0238	14.6388	14.6374	14.1777	12.7911	13.5748	12.0956	12.6896	14.8135	13.9485	15.0435	14.8525	15.0127	14.9059	NaN	13.5553	13.4892	12.7597	12.8059	11.6221	NaN	NaN	10.8127	12.6628	13.8779	13.6631	13.9944	13.7191	14.1261	0.00096	0.011	Q99447;Q99447-3;Q99447-4;I3L1R7;Q99447-2;I3L1L9;I3L3V9;I3L2Q1	Ethanolamine-phosphate cytidylyltransferase	PCYT2	+	+	BDC_R+0;R+14_R+0	BDC_R+0;R+14_R+0
14.3879	NaN	14.4059	13.7298	13.6617	15.1655	13.6561	13.5993	14.633	13.7004	16.8363	16.1553	16.3184	16.3422	15.7619	15.0236	13.708	13.683	13.6064	15.2603	16.2833	14.4564	16.2579	16.3721	16.1718	16.1362	15.8041	16.1401	16.0251	16.2323	0.0018	5.7e-05	Q99536;Q99536-3;K7ERT7	Synaptic vesicle membrane protein VAT-1 homolog	VAT1	+	+	R+0_BDC;R+14_BDC	R+14_BDC;R+14_R+0
18.4358	18.382	18.0467	18.0637	18.2748	16.0178	16.0751	15.4553	15.7578	16.521	17.6158	17.1344	17.2423	17.3748	17.3046	16.9847	16.5431	16.5394	16.3169	16.8402	12.6804	14.217	13.6359	13.7625	13.7622	16.6388	16.4589	16.0435	16.2913	16.5109	4.2e-08	6.4e-08	Q99541	Perilipin-2	PLIN2	+	+	R+14_R+0;BDC_R+0	R+14_R+0;BDC_R+0;BDC_R+14
18.3076	18.0761	18.1257	17.6908	18.3621	19.1227	19.1793	19.1232	18.9285	18.6878	19.5567	19.2743	18.9391	19.0823	19.3329	17.6328	16.9175	17.3171	17.2902	17.404	17.9694	17.6114	18.1284	18.1884	18.0782	20.5668	19.9787	19.8171	20.428	20.1447	2.5e-09	1.6e-05	Q99584	Protein S100-A13	S100A13	+	+	R+0_BDC;R+14_BDC;R+14_R+0	R+0_BDC;R+14_BDC
15.4225	16.1511	15.6416	15.293	16.8307	14.7169	14.8691	15.8632	14.136	13.9695	15.3279	15.8175	16.1497	15.1232	14.8063	14.458	14.2527	15.0173	14.9633	14.8615	13.8874	13.533	13.4031	13.48	13.6532	15.3318	14.8384	14.0975	14.2453	15.5751	0.0013	0.043	Q99653;H0YKE7;F5GX29;H0YNG9	Calcineurin B homologous protein 1	CHP1	+	+	BDC_R+0;R+14_R+0	BDC_R+0
17.5376	16.5744	16.9562	16.8994	17.2928	16.6443	16.4439	16.3671	16.544	17.2821	17.8323	17.3073	17.7648	17.935	17.5094	18.1509	17.6926	16.7377	17.4396	17.5253	16.5035	16.2525	16.1144	16.3685	16.6241	17.2769	17.3766	17.9882	17.7981	17.1291	0.00055	0.0016	Q99714;Q99714-2;Q5H928	3-hydroxyacyl-CoA dehydrogenase type-2	HSD17B10	+	+	BDC_R+0;R+14_R+0	R+14_R+0;R+14_BDC
17.4392	14.2907	16.7366	14.7471	17.2822	17.554	17.7491	17.6387	17.1225	17.7416	17.9674	17.066	18.1709	17.4697	18.0798	17.9119	16.9302	16.9743	17.1731	17.2291	15.8289	15.1165	16.5479	16.2782	16.6505	17.8071	17.8698	17.8511	17.9753	17.6452	0.00012	0.027	Q99733;Q99733-2;C9J6D1;C9JZI7;A8MXH2;E9PS34;E9PNJ7;E9PKT8;E9PNW0;E9PJJ2	Nucleosome assembly protein 1-like 4	NAP1L4	+	+	BDC_R+0;R+14_R+0	R+14_BDC
NaN	16.4645	NaN	16.1605	16.5173	NaN	NaN	17.7027	18.274	18.0702	NaN	18.2203	18.6758	18.2146	17.3909	17.4636	17.2025	18.3477	18.2108	17.1472	NaN	NaN	NaN	NaN	NaN	16.5606	16.3791	NaN	NaN	16.9108	0.025	0.0014	Q99766;A0A2R8YDJ1;Q8WXQ4	ATP synthase subunit s, mitochondrial	ATP5S	+	+	BDC_R+0	R+0_BDC;R+14_BDC
20.8984	21.1655	21.1591	21.1301	20.9388	20.2266	20.3057	20.3714	20.4972	20.439	20.9552	20.9449	20.9906	20.9446	21.108	21.1526	20.9104	21.2286	21.1287	21.3342	20.4128	20.4975	20.5924	20.6526	20.2765	20.9411	21.1673	21.0595	20.9631	20.8021	3.3e-05	3.4e-07	Q99798;A2A274	Aconitate hydratase, mitochondrial	ACO2	+	+	R+14_R+0;BDC_R+0	R+14_R+0;BDC_R+0
18.1704	18.2265	18.0613	17.9878	17.9273	17.2372	17.0065	17.3097	17.1322	17.3042	16.9067	16.8532	16.2544	16.5037	16.3112	18.7076	18.8874	18.1939	19.2178	18.6279	16.8992	17.2441	16.644	17.0735	16.7052	16.896	17.6495	17.1828	17.1641	16.7475	2.4e-06	2.4e-07	Q9BQ69	O-acetyl-ADP-ribose deacetylase MACROD1	MACROD1	+	+	BDC_R+0;BDC_R+14	R+0_R+14;BDC_R+14;BDC_R+0
14.4056	12.0701	14.1738	13.7646	13.8283	13.3325	12.5939	14.1015	13.3058	13.9846	14.5858	15.222	15.474	15.1467	14.4101	14.6996	13.0741	13.5523	13.7374	14.4808	12.339	12.9859	NaN	NaN	12.4015	14.07	14.1748	15.0417	14.9385	13.6833	0.0056	0.0092	Q9BRA2;I3L0K2;I3L3M7;I3L2R6	Thioredoxin domain-containing protein 17	TXNDC17	+	+	BDC_R+0;R+14_R+0	R+14_R+0;R+14_BDC
18.5099	19.1061	18.8533	18.2997	18.2014	18.3038	18.685	18.5494	18.2528	18.5722	18.9689	19.16	19.0993	18.8065	19.0385	19.9904	19.06	19.2291	19.2136	19.5798	17.0825	16.4857	17.0255	17.0225	17.2715	18.0201	19.2596	18.4377	18.1958	18.3805	1.5e-06	0.015	Q9BS92	Protein NipSnap homolog 3B	NIPSNAP3B	+	+	R+14_R+0;BDC_R+0;BDC_R+14	R+14_R+0
18.0094	17.4831	17.513	17.7691	18.0312	16.8474	17.2166	17.1304	17.3689	15.816	17.4664	17.4482	17.1754	17.3987	17.7128	16.2176	13.7311	15.5432	16.3082	15.638	16.0295	15.515	15.9371	16.1577	16.0232	17.2985	16.5184	16.9589	16.8473	16.8584	0.013	0.015	Q9BSH4	Translational activator of cytochrome c oxidase 1	TACO1	+	+	R+14_BDC	BDC_R+0
16.989	16.8862	16.9784	16.7068	16.7849	16.6308	16.5752	16.75	16.7849	16.7788	17.2713	17.126	17.1715	17.1326	17.3229	18.2014	17.7037	17.9313	17.8079	17.9219	15.4741	14.7882	15.7541	16.5199	14.8465	17.2848	17.0202	16.8485	16.8496	17.3353	6.1e-06	1.9e-05	Q9BT78;D6RFN0;D6RAX7;Q9BT78-2;D6RD63	COP9 signalosome complex subunit 4	COPS4	+	+	R+14_R+0;BDC_R+0;BDC_R+14	R+14_R+0;R+14_BDC
14.4612	14.8024	14.2141	13.7544	14.496	13.9254	13.9154	13.8682	14.0701	13.3028	14.6554	14.584	14.4053	14.3335	14.5677	NaN	NaN	NaN	NaN	NaN	NaN	NaN	14.7494	14.9956	14.6054	14.2675	NaN	14.4465	14.4514	13.9589	0.03	0.0074	Q9BTZ2-8;Q9BTZ2-4;Q9BTZ2;F5GWZ1;Q9BTZ2-3;Q9BTZ2-7;Q9BTZ2-2;Q9BTZ2-5	Dehydrogenase/reductase SDR family member 4	DHRS4	+	+	BDC_R+0	BDC_R+0;R+14_R+0
16.885	18.0575	17.1261	17.2943	16.9142	15.1039	15.1659	15.5697	14.928	15.255	15.3284	15.8364	14.1106	15.1885	15.618	17.4889	14.7714	14.1871	13.9989	15.2611	13.4672	NaN	13.2477	NaN	14.8129	18.9428	18.8682	19.055	18.9199	19.0375	4.3e-05	2.7e-05	Q9BV57;Q9BV57-2;A0A0G2JQN5	1,2-dihydroxy-3-keto-5-methylthiopentene dioxygenase	ADI1	+	+	R+14_R+0;R+14_BDC	BDC_R+0;BDC_R+14
18.2902	17.4592	17.3199	17.7423	18.0065	16.3533	15.1644	16.9168	NaN	16.1014	17.7889	17.1804	17.0153	17.2226	17.905	16.9632	15.998	16.3368	16.4204	16.4865	15.6565	14.6408	15.4359	15.5484	15.8167	17.0082	16.5045	16.5305	16.8768	16.9109	0.00018	0.0016	Q9BV79;Q9BV79-2;H3BM30	Trans-2-enoyl-CoA reductase, mitochondrial	MECR	+	+	BDC_R+0;R+14_R+0	R+14_R+0;BDC_R+0
16.5494	16.7	17.1814	16.054	16.8832	17.5641	17.1361	17.2142	16.9753	16.8417	17.297	17.6697	17.3156	17.3274	17.8443	18.6105	17.8992	18.2088	18.1654	18.2457	16.6298	17.7006	16.7016	16.6413	16.8472	17.6982	18.7225	18.8735	18.6062	18.1957	0.00013	0.0061	Q9BW30	Tubulin polymerization-promoting protein family member 3	TPPP3	+	+	BDC_R+0;R+14_R+0	R+14_BDC
17.1078	16.5671	16.4622	16.4511	16.3395	16.8774	16.8689	16.5476	17.1072	16.5875	16.9894	16.9906	16.8705	17.1921	17.0738	13.3768	NaN	13.0968	13.5476	13.2232	15.1219	12.7371	16.2344	16.2864	15.1997	15.8357	13.5888	16.6277	16.7387	16.1005	0.026	0.035	Q9BW72	HIG1 domain family member 2A, mitochondrial	HIGD2A	+	+	R+14_BDC	R+14_BDC
NaN	10.3113	NaN	NaN	NaN	10.1579	9.87331	NaN	NaN	NaN	10.852	10.5693	NaN	10.7789	11.0908	NaN	NaN	NaN	NaN	NaN	10.9674	NaN	NaN	10.6714	11.1933	NaN	9.83063	8.54164	NaN	8.71764	0.011	0.012	Q9BWD1;Q9BWD1-2	Acetyl-CoA acetyltransferase, cytosolic	ACAT2	+	+	BDC_R+0	R+0_BDC
15.8514	15.8225	15.402	16.2599	15.2127	15.0513	13.8015	15.5564	15.6091	13.3796	16.4858	16.5661	17.0088	16.4941	16.7175	16.8149	16.4667	16.9797	16.557	17.0713	15.8689	15.3626	15.6655	15.483	15.5304	14.622	16.5844	16.7966	16.1398	16.1944	0.012	0.0016	Q9BXI3	Cytosolic 5-nucleotidase 1A	NT5C1A	+	+	BDC_R+0	R+14_R+0
12.552	12.8203	12.7248	11.4582	12.9222	NaN	10.9064	11.8614	10.7992	12.6882	13.8666	14.5683	13.1088	14.4342	13.5919	NaN	11.0953	10.7333	10.6593	10.3851	9.77385	10.3295	NaN	12.055	11.4726	13.3018	13.3544	14.5396	14.7246	14.459	5.7e-05	0.0011	Q9BXP5-2;Q9BXP5;H7C3A1	Serrate RNA effector molecule homolog	SRRT	+	+	R+14_BDC;R+14_R+0	R+14_R+0;R+14_BDC
20.4246	20.304	20.2185	20.2091	20.3467	19.0768	19.0474	18.7903	18.8608	18.7056	19.6541	19.2783	19.0491	18.9074	19.7443	20.0451	18.7222	19.9802	19.869	19.6639	18.3989	18.1125	18.8333	18.8161	18.8183	18.7253	15.18	18.6312	18.4719	18.3857	0.036	2.3e-06	Q9BXS1	Isopentenyl-diphosphate delta-isomerase 2	IDI2	+	+	BDC_R+14	R+14_R+0;BDC_R+0;BDC_R+14
14.5384	14.4628	14.7097	15.4895	14.6697	NaN	13.85	14.0408	NaN	14.4263	NaN	13.7873	NaN	13.2241	NaN	NaN	NaN	NaN	NaN	14.0498	13.2205	13.8428	15.3467	15.2617	15.1915	13.2481	13.2177	13.3544	13.5798	13.6844	0.032	0.013	Q9BZL4;Q9BZL4-2	Protein phosphatase 1 regulatory subunit 12C	PPP1R12C	+	+	BDC_R+0	BDC_R+14
15.5349	15.8145	15.3824	15.4579	15.5865	15.123	15.2625	15.1908	14.9242	15.0267	15.9454	15.7259	15.7509	15.7153	15.7244	14.2852	12.9683	14.1127	13.7989	14.3482	15.6885	14.5275	15.7068	15.4972	15.8882	15.9056	14.6833	14.6879	15.1947	15.7409	0.0017	1.6e-05	Q9BZZ5-2;Q9BZZ5-5	Apoptosis inhibitor 5	API5	+	+	R+14_BDC;R+0_BDC	BDC_R+0;R+14_R+0
15.3682	14.5471	13.6629	14.9688	15.2911	14.5483	14.2017	13.9215	15.141	13.1932	17.4097	16.5361	16.6629	16.6406	16.9814	12.9551	11.7356	12.5059	12.618	12.5397	14.4578	12.6479	14.1356	14.5258	14.8372	15.4198	14.6384	14.9812	15.4959	14.8362	6.2e-05	4.7e-05	Q9C0C2;Q9C0C2-2	182 kDa tankyrase-1-binding protein	TNKS1BP1	+	+	R+0_BDC;R+14_BDC	R+14_R+0;R+14_BDC
17.9349	17.9536	18.1708	17.6876	17.9872	17.6467	17.7655	17.937	17.648	18.0485	18.5422	18.2285	18.0908	18.232	18.2578	17.2284	17.0355	17.4583	16.9025	17.0317	17.5723	16.9742	17.385	17.4763	16.9541	18.6853	18.4141	18.3825	17.6407	18.9281	0.00014	0.0035	Q9GZT3-2;Q9GZT3;A0A087WUN7;H0YJ40;G3V4X6;G3V2S9;H0YJW7	SRA stem-loop-interacting RNA-binding protein, mitochondrial	SLIRP	+	+	R+14_BDC;R+14_R+0	R+14_R+0;R+14_BDC
20.0117	20.0189	20.0597	19.9285	19.6344	20.3136	20.063	20.141	20.1058	20.3222	20.269	20.5087	20.1159	20.7273	20.3848	19.5765	19.2848	19.0126	19.2616	18.6117	19.3101	19.4415	19.1863	18.756	19.8305	19.8293	19.5462	20.1859	20.3671	19.5351	0.021	0.0051	Q9H1R3	Myosin light chain kinase 2, skeletal/cardiac muscle	MYLK2	+	+	R+14_BDC	R+14_BDC
13.9817	14.3931	13.2627	13.0929	14.44	13.0695	12.7331	NaN	12.7891	12.3508	13.3552	13.527	12.229	13.2138	12.6895	NaN	NaN	NaN	NaN	NaN	13.6856	12.7618	13.0631	13.1855	14.0644	15.2714	13.6795	14.5501	14.816	14.0049	0.016	0.021	Q9H2K0	Translation initiation factor IF-3, mitochondrial	MTIF3	+	+	R+0_BDC	BDC_R+0
17.6122	16.5542	16.6985	17.458	17.6621	14.9801	14.7137	14.8439	NaN	15.0284	18.1607	17.701	16.8451	16.6658	18.0423	NaN	NaN	NaN	NaN	16.6124	16.8923	19.4476	16.2667	16.9297	NaN	16.4731	15.4615	13.6109	15.117	15.9411	0.041	3e-05	Q9H2M9	Rab3 GTPase-activating protein non-catalytic subunit	RAB3GAP2	+	+	BDC_R+0	BDC_R+0;R+14_R+0
16.6231	16.8899	16.887	16.372	16.0012	15.6511	15.6949	15.4081	15.1645	15.7815	16.1511	16.5769	15.6639	16.4954	16.0206	18.1025	17.3441	17.536	17.5735	17.4418	NaN	14.5021	NaN	NaN	15.8124	15.749	16.2827	16.1217	13.6536	15.6573	0.0035	0.0016	Q9H2U2;Q9H2U2-2;Q9H2U2-3;Q9H2U2-6;D6R967;H0Y9D8	Inorganic pyrophosphatase 2, mitochondrial	PPA2	+	+	BDC_R+0;BDC_R+14	R+14_R+0;BDC_R+0
17.4714	18.2526	NaN	NaN	NaN	16.3411	NaN	15.4028	16.4388	15.8427	17.3264	17.2766	NaN	NaN	17.2463	21.1021	20.9931	21.0238	21.0501	21.0064	17.5797	15.3331	17.6251	18.0413	17.5077	15.8842	18.1969	NaN	17.2734	NaN	5e-05	0.0037	Q9H307	Pinin	PNN	+	+	BDC_R+14;BDC_R+0	R+14_R+0;BDC_R+0
14.6712	NaN	14.4827	14.3041	14.5356	14.4491	14.2529	14.0136	14.1005	14.2585	13.1674	14.4834	13.5399	13.5637	14.1348	NaN	NaN	NaN	NaN	NaN	12.9689	NaN	13.716	13.3643	12.738	15.0583	NaN	NaN	14.9858	NaN	0.0049	0.027	Q9H3H3-1;Q9H3H3;Q9H3H3-3	UPF0696 protein C11orf68	C11orf68	+	+	R+0_BDC	BDC_R+14
16.432	16.2041	16.6451	15.7719	16.4178	16.3297	17.2772	16.2014	16.4133	16.5877	16.7175	17.1573	17.2633	17.1695	16.6962	16.3394	16.4965	16.5523	16.6925	16.8619	14.9478	14.7655	14.5291	14.8412	15.1899	16.8203	15.0339	16.7953	17.6738	16.8533	0.00056	0.023	Q9H444	Charged multivesicular body protein 4b	CHMP4B	+	+	BDC_R+0;R+14_R+0	R+14_BDC
16.1548	19.5319	19.291	18.9169	19.3796	19.2461	19.2589	19.0319	19.265	18.8962	17.9743	17.6837	17.0005	17.2749	NaN	14.975	14.2695	14.3511	14.14	14.1085	15.031	NaN	15.5194	15.2597	NaN	18.4497	NaN	17.9038	17.8321	18.2203	7.5e-08	0.05	Q9H4G4;Q5VZR0	Golgi-associated plant pathogenesis-related protein 1	GLIPR2	+	+	R+0_BDC;R+14_BDC;R+14_R+0	R+0_R+14
23.8143	24.0289	23.7696	23.8066	23.756	23.9179	23.9855	24.0374	23.8701	23.9089	23.464	23.6199	23.9214	23.525	23.5078	23.4619	NaN	23.0075	22.8777	NaN	23.9017	23.3045	23.4502	23.4059	23.724	24.1606	23.9321	23.8221	23.9848	24.1585	0.001	0.0046	Q9H4L5-2;Q9H4L5;Q9H4L5-4;Q9H4L5-3;Q9H4L5-6;Q9H4L5-5	Oxysterol-binding protein-related protein 3	OSBPL3	+	+	R+14_BDC;R+14_R+0	BDC_R+14;R+0_R+14
20.3539	20.4326	20.6134	20.2579	20.9008	19.8788	19.6276	20.2871	20.3496	20.0802	19.7728	19.7979	19.7572	19.6096	19.4944	16.3364	15.1753	15.304	16.1356	16.4644	18.9188	19.2781	18.126	18.407	17.3316	20.0975	19.4091	19.9996	20.2126	19.8455	5.2e-07	0.00053	Q9H6N6	Putative uncharacterized protein MYH16	MYH16	+	+	R+0_BDC;R+14_BDC;R+14_R+0	BDC_R+14;BDC_R+0
16.4357	16.8633	16.726	17.1065	16.3307	16.0143	16.3475	16.0957	16.0086	15.0744	16.2335	16.6057	17.3029	17.0617	16.445	16.7649	17.0823	17.4666	17.5025	17.7161	16.6563	16.4609	16.764	16.734	16.4845	16.7406	16.759	17.0882	16.8981	16.3476	0.0056	0.015	Q9H7Z7;A6NHH0	Prostaglandin E synthase 2;Prostaglandin E synthase 2 truncated form	PTGES2	+	+	BDC_R+0;BDC_R+14	BDC_R+0;R+14_R+0
18.2142	17.2156	17.8254	18.0732	17.9596	17.1396	17.9182	17.6649	17.8552	18.0517	17.2442	17.271	17.2071	17.2681	17.2204	17.3547	16.2494	16.8891	16.7512	17.2487	17.7025	18.1257	17.6762	17.4951	17.437	18.0306	18.5487	18.2773	17.9219	17.7865	0.00042	0.018	Q9H987;Q9H987-2	Synaptopodin 2-like protein	SYNPO2L	+	+	R+0_BDC;R+14_BDC	BDC_R+14
16.8007	16.489	17.187	16.2796	16.7448	15.5549	15.5816	15.0176	15.2922	14.9092	16.7525	16.3588	16.8333	16.4315	16.6591	16.1788	15.3844	16.7834	16.3913	15.921	13.1815	14.7612	15.1562	13.6514	16.7203	16.8229	15.9336	16.7499	16.8178	16.2906	0.016	6.5e-06	Q9H9P8;C9JVN9;Q9H9P8-2	L-2-hydroxyglutarate dehydrogenase, mitochondrial	L2HGDH	+	+	R+14_R+0	R+14_R+0;BDC_R+0
14.3023	14.3507	13.4383	13.8	14.3418	13.4398	13.8291	13.5321	13.758	12.8905	14.9546	14.3498	14.3658	14.4929	15.0194	11.6756	14.2321	15.1484	15.1195	13.7874	11.2123	NaN	10.4859	10.4653	10.4338	14.5049	14.1798	14.3566	14.7265	14.4862	0.00011	0.0014	Q9HAV7	GrpE protein homolog 1, mitochondrial	GRPEL1	+	+	BDC_R+0;R+14_R+0	R+14_R+0
17.9883	18.5804	18.7315	NaN	18.0873	17.1232	17.3721	17.4683	17.1399	18.1674	18.3373	18.7609	18.9225	18.7208	18.6391	NaN	15.5261	NaN	NaN	NaN	NaN	16.0841	NaN	NaN	16.055	17.6945	17.8056	17.7846	17.7524	17.7146	8.1e-08	0.00047	Q9HCK8;Q9HCK8-2;A0A2R8Y840;H0YJG4	Chromodomain-helicase-DNA-binding protein 8	CHD8	+	+	R+0_BDC	BDC_R+0;R+14_R+0
22.2745	22.1884	22.1134	22.2774	22.1363	22.4449	22.5737	22.372	22.1925	22.2642	21.224	21.0242	21.123	20.8364	21.4159	20.9513	19.9934	19.9936	19.515	20.4033	22.3125	21.7841	21.8687	22.2643	22.055	21.8218	21.9962	21.7035	21.5911	21.6823	3.9e-06	5.7e-08	Q9NP98	Myozenin-1	MYOZ1	+	+	R+14_BDC;R+0_BDC	BDC_R+14;R+0_R+14
19.5825	19.5202	19.4788	19.1098	19.5244	18.2924	18.1637	17.7642	18.114	18.3804	17.5435	17.4866	17.3281	17.4642	17.1085	18.7856	18.5284	18.2992	18.2646	18.4806	18.982	19.6357	19.8309	19.8753	19.406	19.5095	19.4857	19.7192	19.6098	19.4006	2.2e-05	6.5e-09	Q9NPC6	Myozenin-2	MYOZ2	+	+	R+14_BDC;R+0_BDC	R+0_R+14;BDC_R+14;BDC_R+0
19.3544	19.3639	19.2067	19.1071	18.967	19.6541	19.3531	19.5069	19.7231	19.3787	20.7298	20.3953	20.283	20.7852	20.4109	19.3289	18.1082	19.7408	18.3199	19.3491	18.9054	17.3723	18.4922	19.0581	18.5192	20.3983	18.7674	19.987	20.3249	20.2484	0.015	2.9e-07	Q9NQC3;Q9NQC3-2;F8W914;Q9NQC3-4;Q9NQC3-6	Reticulon-4;Reticulon	RTN4	+	+	R+14_R+0	R+0_BDC;R+14_BDC;R+14_R+0
17.2383	16.9023	17.1554	17.2885	17.2871	17.5289	17.5476	17.5181	17.5079	17.4659	16.6811	16.9058	16.6304	16.8717	16.9124	16.037	15.3833	16.0981	13.6504	16.6293	17.7299	17.1144	17.1955	17.3063	16.7259	17.5717	17.7283	17.8409	17.8078	17.6973	0.00097	3.6e-06	Q9NR12-2	PDZ and LIM domain protein 7	PDLIM7	+	+	R+0_BDC;R+14_BDC	BDC_R+14;R+0_R+14;R+0_BDC
18.7795	18.4266	18.1325	18.613	18.5308	18.2607	18.0048	18.1512	18.3631	17.6484	19.114	18.8123	18.9788	19.096	19.0961	19.7134	17.5969	17.6255	17.6275	19.0665	17.5743	16.8566	17.453	17.1685	17.5816	18.8216	18.8069	18.6452	19.011	18.6319	0.0079	0.0001	Q9NR28-2;Q9NR28;Q9NR28-3	Diablo homolog, mitochondrial	DIABLO	+	+	R+14_R+0	BDC_R+0;R+14_R+0;R+14_BDC
14.64	13.5716	13.6095	14.842	13.9543	13.3829	12.8948	11.2163	13.0505	12.6733	14.6109	13.6349	13.4074	13.3798	14.038	14.5966	13.8205	14.3011	14.3551	15.2154	NaN	12.4951	12.4566	13.4822	14.1649	13.0819	13.7372	12.9935	13.0663	13.5255	0.008	0.0099	Q9NRG7;G3V5T1;Q86TZ5;F6RWC2;Q9NRG7-3;G3V4N6;G3V4Z0;H0YJ71	Epimerase family protein SDR39U1	SDR39U1	+	+	BDC_R+0;BDC_R+14	R+14_R+0;BDC_R+0
18.7612	19.422	19.1035	19.2984	19.0565	17.5489	16.5189	17.7445	17.6195	17.7909	18.2107	18.2743	18.3182	18.1471	18.3483	19.2298	18.0863	19.3935	18.3781	19.4984	17.8327	17.3853	17.5535	17.316	17.939	19.0735	18.8267	19.4526	19.1329	19.1944	0.00018	1.9e-05	Q9NRX4;Q9NRX4-2	14 kDa phosphohistidine phosphatase	PHPT1	+	+	BDC_R+0;R+14_R+0	R+14_R+0;BDC_R+0;BDC_R+14
15.0599	14.7767	14.7124	15.6418	14.5749	15.1927	14.8053	13.961	15.1327	14.468	16.4499	16.5742	15.7637	15.4191	16.234	15.1311	14.6955	14.8241	14.9131	13.3842	NaN	14.3984	14.2725	15.0268	15.1369	14.8663	16.2498	16.5158	15.5944	16.5862	0.012	0.0014	Q9NRY5;E7ESJ7	Protein FAM114A2	FAM114A2	+	+	R+14_BDC;R+14_R+0	R+14_R+0;R+14_BDC
14.8365	14.8647	15.9577	13.9652	14.7297	NaN	16.3957	15.1695	17.609	16.8236	13.3028	15.9781	14.8792	14.9155	NaN	NaN	13.0708	12.9131	NaN	NaN	13.7237	NaN	NaN	13.7793	13.5684	15.442	NaN	15.5054	15.2271	15.3969	5.9e-07	0.042	Q9NS86	LanC-like protein 2	LANCL2	+	+	R+0_BDC;R+14_BDC;R+14_R+0
16.3057	16.2688	17.2591	16.5747	16.279	15.9475	15.8515	14.3021	15.5438	14.9851	16.4426	17.1163	16.7634	17.1363	16.5936	18.3329	17.2915	17.6872	18.0814	18.0586	16.8658	16.9336	16.5293	16.7157	16.9131	16.389	13.9422	16.1205	16.0928	16.5245	0.0013	0.0011	Q9NUB1-2;Q9NUB1;Q9NUB1-3;Q9NUB1-4	Acetyl-coenzyme A synthetase 2-like, mitochondrial	ACSS1	+	+	BDC_R+14	BDC_R+0;R+14_R+0
15.0459	14.5307	14.8953	14.8672	14.7377	14.4874	13.974	14.3358	14.3298	14.2432	15.1201	14.7872	14.7885	14.9052	14.9647	15.4819	14.2057	14.6575	15.2135	15.1649	13.7163	12.9506	13.8172	13.9825	NaN	14.9818	14.6453	14.6705	15.0282	14.9156	0.00084	0.00018	Q9NUJ1;Q9NUJ1-2	Mycophenolic acid acyl-glucuronide esterase, mitochondrial	ABHD10	+	+	R+14_R+0;BDC_R+0	BDC_R+0;R+14_R+0
12.6298	12.7082	12.6522	12.3312	15.0842	11.5474	10.9168	10.6271	9.43773	10.4549	10.7163	12.7345	NaN	NaN	11.4452	NaN	NaN	NaN	NaN	NaN	12.8349	15.8778	12.6751	12.9051	11.8758	18.4768	16.3326	17.8228	15.3026	18.3719	0.0024	0.008	Q9NUP7;Q5VVL2;Q5VVK9;Q9NUP7-2	tRNA:m(4)X modification enzyme TRM13 homolog	TRMT13	+	+	R+0_BDC	BDC_R+0
14.5081	14.3034	14.7089	14.8752	14.9491	16.5747	16.2365	16.5425	17.7483	14.3403	16.2603	15.8575	15.947	16.3104	15.6423	14.4381	14.7776	14.3821	15.119	15.1386	15.6219	15.3361	15.1526	15.4231	16.0776	15.0276	15.0415	15.8066	14.3383	14.653	0.045	0.011	Q9NVJ2	ADP-ribosylation factor-like protein 8B	ARL8B	+	+	R+0_BDC	R+14_BDC;R+0_BDC
18.351	17.4223	18.1564	17.353	19.0815	16.9711	15.7543	15.9272	15.9817	14.9798	17.8703	18.2276	18.1205	18.0169	18.353	17.6724	NaN	18.5115	18.1873	18.5904	15.9691	NaN	15.6929	16.1377	16.8474	17.1977	16.3363	17.3471	17.7809	17.306	0.00046	8.8e-05	Q9NX14;Q9NX14-2	NADH dehydrogenase [ubiquinone] 1 beta subcomplex subunit 11, mitochondrial	NDUFB11	+	+	R+14_R+0;BDC_R+0;BDC_R+14	BDC_R+0;R+14_R+0
18.2989	18.1078	17.9646	18.5797	18.3722	17.2412	16.997	16.9825	17.1583	16.8764	18.1047	18.0586	17.9756	18.0167	18.2001	17.379	17.2902	17.7837	17.5087	17.9572	14.7747	14.3576	14.4194	14.8403	16.5024	18.339	18.2571	17.6519	17.9064	18.0432	2.9e-06	1.7e-07	Q9NX40;D6RG39;D6RIT9;Q9NX40-3;Q9NX40-2;Q9NX40-4	OCIA domain-containing protein 1	OCIAD1	+	+	BDC_R+0;R+14_R+0	R+14_R+0;BDC_R+0
14.9435	14.4503	14.1827	14.3111	15.3265	15.2787	14.4534	14.2126	14.5951	14.6847	15.7137	15.0425	15.3981	15.3594	15.7303	16.2073	15.0783	15.0286	15.2442	16.7078	12.0715	NaN	13.4384	13.2084	NaN	15.6604	16.0765	15.6784	15.3865	15.8852	0.00014	0.01	Q9NX46	Poly(ADP-ribose) glycohydrolase ARH3	ADPRHL2	+	+	BDC_R+0;R+14_R+0	R+14_BDC;R+14_R+0
15.7317	16.134	16.296	16.4857	16.1598	15.8049	15.9456	15.1985	14.8516	15.8941	16.1458	16.5164	16.8433	16.4766	16.2424	17.2577	16.0464	16.7373	16.6705	16.9478	14.7867	15.5697	15.4811	15.7887	14.3698	16.4373	16.4543	16.469	16.5486	16.4218	0.00024	0.0055	Q9NXA8;Q9NXA8-3;Q9NXA8-2;Q9NXA8-4	NAD-dependent protein deacylase sirtuin-5, mitochondrial	SIRT5	+	+	R+14_R+0;BDC_R+0	BDC_R+0;R+14_R+0
18.7741	18.7459	18.4293	18.8458	19.4566	17.7881	18.2108	18.2117	18.7857	18.0927	19.2051	19.2903	19.1339	19.4652	19.4766	18.853	19.0518	18.6031	19.2536	19.1475	17.0415	17.7595	17.4127	17.4284	17.2183	18.2628	18.631	18.7236	19.1138	18.7416	1.9e-06	0.00048	Q9NZ45	CDGSH iron-sulfur domain-containing protein 1	CISD1	+	+	R+14_R+0;BDC_R+0	BDC_R+0;R+14_R+0
15.5588	15.2003	14.8388	15.1248	15.3917	14.8019	14.4515	14.6644	14.796	13.5593	16.0383	15.7777	15.5786	14.9995	15.9438	12.919	12.7693	NaN	NaN	NaN	14.5856	12.0462	15.9518	14.615	14.4166	15.5359	15.3188	15.4694	15.5864	15.6604	0.022	0.002	Q9NZB2;Q9NZB2-6;Q9NZB2-4	Constitutive coactivator of PPAR-gamma-like protein 1	FAM120A	+	+	R+14_BDC	BDC_R+0;R+14_R+0
17.8476	17.7678	18.6017	18.8338	18.6829	17.7362	16.3091	16.5785	16.9102	17.5967	18.0619	17.7477	17.6571	17.997	17.6015	19.2978	19.1096	18.7196	18.4544	19.1046	15.6067	15.4485	17.7177	16.3072	15.5386	17.7584	18.0862	17.8446	18.1975	18.238	2.6e-05	0.0031	Q9NZJ6	Ubiquinone biosynthesis O-methyltransferase, mitochondrial	COQ3	+	+	R+14_R+0;BDC_R+0	BDC_R+0
19.028	18.7135	19.2197	19.0654	19.0321	19.9258	19.8972	20.0924	20.1104	18.9074	17.294	19.3316	19.2495	18.9456	18.6415	18.8307	16.5701	15.9525	18.1048	16.9103	19.4925	18.4389	19.4653	19.6182	19.5066	18.852	20.8314	18.7692	19.2575	19.0339	0.004	0.028	Q9NZM1-6;Q9NZM1;Q9NZM1-3;Q9NZM1-2;Q9NZM1-5;H0YD14	Myoferlin	MYOF	+	+	R+0_BDC;R+14_BDC	R+0_R+14
14.8365	15.5375	15.6175	12.8114	12.4347	15.5913	15.5986	15.7554	15.1584	15.4843	15.5006	16.1946	16.033	16.3204	15.8486	15.9021	18.8337	16.1226	16.1226	16.6615	14.5552	14.4682	13.9771	13.978	14.4021	15.3969	NaN	15.4553	15.395	13.1338	0.0051	0.028	Q9NZT1	Calmodulin-like protein 5	CALML5	+	+	BDC_R+0;BDC_R+14	R+14_BDC
19.8382	18.328	19.669	19.4409	19.2885	18.2779	18.1852	18.5477	17.5582	17.5975	19.3072	19.2062	19.1627	18.8787	19.9114	17.5713	17.8034	18.1662	17.9342	18.6334	19.0079	18.2855	18.9303	19.0914	18.0949	18.8422	18.5146	18.9524	18.941	19.0355	0.0095	0.0015	Q9P0J0;Q9P0J0-2;B4DEZ3;K7EJE1;E7ENQ6	NADH dehydrogenase [ubiquinone] 1 alpha subcomplex subunit 13	NDUFA13	+	+	R+0_BDC;R+14_BDC	R+14_R+0;BDC_R+0
17.5025	16.7014	17.2255	16.6847	17.78	16.0372	14.1162	16.3135	16.5864	16.7641	17.2859	17.2327	17.006	16.8616	17.2288	NaN	16.2059	15.8651	16.117	16.5238	15.0508	14.7248	14.8094	NaN	NaN	17.0208	16.7419	17.0884	16.9333	17.0726	5.9e-07	0.026	Q9P0J1;Q9P0J1-2	[Pyruvate dehydrogenase [acetyl-transferring]]-phosphatase 1, mitochondrial	PDP1	+	+	BDC_R+0;R+14_R+0;R+14_BDC	R+14_R+0;BDC_R+0
17.7387	17.0599	17.1318	17.0712	17.7513	16.8059	16.9257	17.0902	16.8046	16.9122	17.6878	17.6207	17.5292	17.2238	17.614	16.4619	16.8202	17.0678	17.2788	16.2927	17.2475	16.9833	17.2073	17.1118	17.6578	17.8544	17.7507	17.2858	17.4194	18.0115	0.0042	0.0045	Q9P0L0;Q9P0L0-2	Vesicle-associated membrane protein-associated protein A	VAPA	+	+	R+14_BDC	BDC_R+0;R+14_R+0
15.5731	NaN	14.0546	14.8314	NaN	13.6902	14.0459	NaN	13.3844	NaN	16.1788	16.0102	17.1847	14.5196	15.7896	NaN	17.514	NaN	NaN	NaN	15.6709	16.2933	16.3901	15.9988	15.8415	15.1627	13.8899	15.2074	NaN	NaN	0.012	0.014	Q9P1Z2-2;Q9P1Z2-3;Q9P1Z2;Q9P1Z2-4	Calcium-binding and coiled-coil domain-containing protein 1	CALCOCO1	+	+	BDC_R+0	R+14_R+0
16.0404	17.6994	17.6222	NaN	17.2639	13.2757	NaN	NaN	NaN	NaN	NaN	15.0811	13.1868	NaN	14.6638	15.2074	NaN	NaN	NaN	NaN	14.3667	16.9466	NaN	14.0659	NaN	17.5565	16.0128	17.5649	17.5888	17.6114	0.035	0.0077	Q9P275;A0A075B784	Ubiquitin carboxyl-terminal hydrolase 36;Ubiquitin carboxyl-terminal hydrolase	USP36	+	+	R+0_BDC	BDC_R+0
12.0879	12.132	11.6195	11.9236	12.0184	11.8718	12.1882	12.0857	11.69	11.6892	15.048	12.1603	14.0464	13.8197	12.3569	11.2432	12.2532	12.1326	11.7915	11.2127	13.9616	12.4883	14.5096	14.3	14.1388	14.4978	15.0259	15.2561	15.0754	14.605	5.1e-06	0.007	Q9P2E9;A0A087WVV2;Q9P2E9-3	Ribosome-binding protein 1	RRBP1	+	+	R+0_BDC;R+14_BDC;R+14_R+0	R+14_R+0;R+14_BDC
17.0119	16.7371	17.2418	NaN	NaN	NaN	15.6547	16.435	NaN	NaN	NaN	18.0274	17.8456	NaN	NaN	20.5005	NaN	20.283	20.2476	20.3664	NaN	NaN	NaN	NaN	NaN	17.1092	17.3664	16.9122	18.815	16.7261	0.00022	0.012	Q9UBD5;Q9UBD5-2;Q9UBD5-3	Origin recognition complex subunit 3	ORC3	+	+	BDC_R+0	R+14_R+0
15.4065	14.9048	15.6266	15.2509	15.1398	14.1791	13.7042	14.9805	14.3193	14.4372	16.0543	16.0572	16.1264	15.8998	15.7188	14.7309	13.8938	13.6253	13.7838	14.4762	NaN	13.7318	13.6948	13.9602	13.5589	16.0285	14.7348	15.5277	15.7894	15.7234	9e-05	1.4e-05	Q9UBQ0;F8VXU5;Q9UBQ0-2	Vacuolar protein sorting-associated protein 29	VPS29	+	+	R+14_R+0;R+14_BDC	BDC_R+0;R+14_R+0;R+14_BDC
18.3744	18.2143	18.3596	18.5808	17.8417	17.6704	17.8764	17.5733	17.3662	18.1648	17.8164	18.4969	18.289	18.4042	18.0615	19.7343	19.601	19.1624	19.7228	19.4142	17.4268	18.3178	16.7713	17.6211	17.3601	18.7283	19.3471	18.7403	18.5802	18.5451	1.3e-05	0.021	Q9UBQ7;U3KQ56	Glyoxylate reductase/hydroxypyruvate reductase	GRHPR	+	+	R+14_R+0;BDC_R+0;BDC_R+14	R+14_R+0;BDC_R+0
16.4412	15.9462	16.2163	16.4759	16.18	16.8006	16.7846	16.3148	16.8026	16.4602	17.1892	17.0679	16.8564	16.9601	17.0097	16.5995	16.4114	16.5475	16.4882	16.4766	15.9138	16.0085	16.0038	15.9728	15.9017	16.5701	16.8246	16.3525	16.4478	16.362	1.4e-05	0.00018	Q9UBW8;F5H7C6;F5GYF7;F5H248	COP9 signalosome complex subunit 7a	COPS7A	+	+	BDC_R+0;R+14_R+0	R+0_BDC;R+14_BDC;R+14_R+0
20.3735	20.1174	20.2646	20.4395	20.2595	20.3129	20.2942	20.2832	20.404	20.1158	20.893	20.7892	20.9361	20.6942	20.7971	20.0383	19.783	20.9462	20.7448	20.0234	19.6789	18.9875	19.4483	19.7251	19.5173	20.4544	19.9717	20.3266	20.377	20.3026	0.004	4.4e-06	Q9UBY9;D3YTC6;Q8N241	Heat shock protein beta-7	HSPB7	+	+	R+14_R+0;BDC_R+0	R+14_R+0;R+14_BDC
17.8411	18.1128	17.7942	17.6659	17.5111	18.0811	18.2706	18.1089	18.3731	17.9816	18.0709	18.365	18.8004	18.3198	18.2353	20.1358	19.2216	18.7027	19.6644	20.0312	16.9995	17.5477	18.2999	18.2453	17.487	17.8802	18.7248	18.7179	18.5599	18.0307	0.00043	0.0048	Q9UDW1	Cytochrome b-c1 complex subunit 9	UQCR10	+	+	BDC_R+0;BDC_R+14	R+0_BDC;R+14_BDC
14.0036	15.8145	15.1479	15.9026	14.8453	16.557	16.8461	17.3676	16.9389	16.867	14.1651	15.5082	15.5968	15.8777	14.9773	14.7653	13.858	13.6874	14.5093	14.3169	16.709	15.8597	16.6474	15.5679	16.2432	15.8648	16.0528	16.0236	16.1507	15.9717	5.5e-06	0.00096	Q9UDY4;C9JUL4	DnaJ homolog subfamily B member 4	DNAJB4	+	+	R+14_BDC;R+0_BDC	R+0_BDC;R+0_R+14
14.1076	14.5239	14.3572	14.1861	14.2438	14.7218	15.0385	14.6691	14.9172	14.4692	14.7905	14.8631	14.6826	14.8536	14.556	13.1478	NaN	11.6373	NaN	12.6435	13.1863	14.5596	14.3344	13.9512	13.5448	14.1626	13.8804	13.6667	13.8632	13.5473	0.0071	0.0013	Q9UGI8-2;Q9UGI8	Testin	TES	+	+	R+14_BDC;R+0_BDC	R+14_BDC;R+0_BDC
18.5479	18.4002	18.3584	18.2062	16.8811	16.8651	17.5976	16.1187	17.6645	17.7457	19.5692	19.4122	19.0181	19.0225	19.4768	19.132	18.1461	18.6126	19.0014	18.8682	17.2872	17.7301	17.4755	17.5541	17.7986	18.3988	18.7374	18.6118	18.794	18.2284	6.2e-05	0.00037	Q9UHP9	Small muscular protein	SMPX	+	+	R+14_R+0;BDC_R+0	R+14_R+0;R+14_BDC
20.0778	20.3062	19.7049	19.9233	20.4425	19.7275	19.3803	19.2234	19.259	19.2759	19.4083	19.3532	19.3268	19.2768	19.6172	19.9755	20.0304	19.9982	20.0301	19.4492	19.5287	19.2381	18.8819	18.8545	18.2927	19.7651	19.3807	19.549	19.6248	19.7261	0.0017	0.00032	Q9UHQ9;H7C0R7	NADH-cytochrome b5 reductase 1	CYB5R1	+	+	R+14_R+0;BDC_R+0	BDC_R+0;BDC_R+14
12.5605	12.4185	11.7325	NaN	11.9734	13.012	NaN	12.961	12.7682	14.4884	12.4356	12.0566	12.0244	11.8045	13.0667	16.0475	16.3221	16.6039	16.6921	15.8589	13.1127	14.7014	12.6471	12.4862	12.7566	14.4535	15.8395	15.4061	14.8073	13.4981	0.00011	0.033	Q9UHV9	Prefoldin subunit 2	PFDN2	+	+	R+14_R+0;BDC_R+0;BDC_R+14	R+0_BDC
17.5015	18.161	18.2224	18.6624	18.0187	16.5662	16.038	16.925	16.9245	16.4378	17.3577	17.4618	17.4691	17.5528	17.7467	17.1864	19.7185	18.064	18.8514	18.2904	15.9429	16.6673	16.7637	16.8511	15.9515	17.2914	17.0238	17.5157	17.38	17.3792	0.00091	3.7e-05	Q9UI09	NADH dehydrogenase [ubiquinone] 1 alpha subcomplex subunit 12	NDUFA12	+	+	BDC_R+0;BDC_R+14	R+14_R+0;BDC_R+0;BDC_R+14
19.189	19.3625	18.8904	19.2757	18.5758	18.4566	18.5591	18.3067	18.4329	18.5344	19.263	19.0832	18.6961	18.981	19.0222	18.7783	19.1665	19.4778	19.03	18.9903	17.717	17.3153	17.8397	17.46	17.3861	18.612	18.0517	18.0898	18.5549	18.8272	5.9e-06	0.0022	Q9UIJ7;Q9UIJ7-3;Q9UIJ7-2	GTP:AMP phosphotransferase AK3, mitochondrial	AK3	+	+	R+14_R+0;BDC_R+0;BDC_R+14	R+14_R+0;BDC_R+0
NaN	12.7183	14.0781	13.2763	12.6536	14.3165	14.5681	NaN	13.7354	13.9269	14.0225	14.1958	14.3021	13.9971	14.0417	13.1768	13.795	13.8117	13.4176	13.3271	13.4406	NaN	NaN	NaN	12.3551	15.2883	13.9613	15.2775	NaN	NaN	0.012	0.014	Q9UK41;Q9UK41-2;E9PQR7;E9PM90	Vacuolar protein sorting-associated protein 28 homolog	VPS28	+	+	R+14_R+0;R+14_BDC	R+14_BDC;R+0_BDC
15.0765	14.2973	14.91	13.4988	13.9203	14.2688	NaN	12.4507	NaN	NaN	15.6007	15.0728	NaN	15.0505	15.2391	14.0764	NaN	13.2025	13.2233	14.2158	10.6888	NaN	10.9103	NaN	NaN	13.1572	12.0638	13.178	13.722	NaN	0.0021	0.032	Q9UKG1	DCC-interacting protein 13-alpha	APPL1	+	+	R+14_R+0;BDC_R+0	R+14_R+0
23.9795	23.8491	23.8015	23.8106	23.8503	24.4853	24.3968	24.3645	24.3543	24.4241	24.0823	23.8714	23.8789	23.9635	23.8065	21.4302	21.3493	21.5312	21.5609	21.3466	22.8163	22.8948	22.809	22.7692	22.6691	22.8634	23.0339	22.759	22.7624	22.8845	3.5e-11	2.4e-07	Q9UKX2	Myosin-2	MYH2	+	+	R+0_BDC;R+14_BDC	R+0_BDC;R+0_R+14
17.5486	16.7272	17.4697	18.0867	17.8315	16.3104	17.3393	17.4295	17.9993	17.2945	15.408	14.8449	15.095	15.5817	16.7775	NaN	20.3858	19.9546	18.8308	19.0098	13.3989	15.8577	15.4476	16.2013	15.4498	15.8582	18.9805	16.7155	16.8008	19.405	0.00093	0.00058	Q9UKX3	Myosin-13	MYH13	+	+	R+14_R+0;BDC_R+0	R+0_R+14;BDC_R+14
12.1307	12.4537	11.9025	NaN	14.8574	NaN	NaN	15.3217	NaN	13.8412	NaN	NaN	11.4971	11.0285	10.9786	16.1109	15.8606	16.0605	16.1696	16.0873	NaN	NaN	13.3779	13.3639	NaN	14.7031	15.0616	12.6947	13.3432	14.0678	0.0007	0.035	Q9UKY7;Q9UKY7-2;H0Y8K3;D6R9V8;D6RFH2;Q9UKY7-3	Protein CDV3 homolog	CDV3	+	+	BDC_R+0;BDC_R+14	R+0_R+14
12.5044	14.6973	14.0955	14.5245	13.5227	15.7292	15.7607	14.5181	15.9453	15.6142	15.1659	14.3771	15.056	12.7887	15.3067	17.5679	17.0719	16.8673	17.1585	17.8377	16.6365	16.4006	16.8047	16.8501	16.4054	14.3244	16.0508	14.8887	14.1378	13.577	3.3e-05	0.032	Q9UM22;Q9UM22-2;Q9UM22-3	Mammalian ependymin-related protein 1	EPDR1	+	+	R+0_R+14;BDC_R+14	R+0_BDC
19.8408	20.0628	20.1487	20.3624	19.8606	19.8184	19.9439	20.0689	19.5194	19.2256	18.8085	19.1197	19.2458	18.6452	18.9209	17.8908	16.6351	17.6755	17.8526	16.8997	19.3891	20.1998	19.3051	19.5502	19.5585	20.2899	20.5305	20.4376	20.0571	20.1318	2.7e-07	0.0001	Q9UMS6-4;Q9UMS6-2;H0Y9Y3;Q9UMS6;Q9UMS6-3;Q9UMS6-5	Synaptopodin-2	SYNPO2	+	+	R+0_BDC;R+14_BDC	R+0_R+14;BDC_R+14
18.7013	19.6363	19.578	19.3078	19.1994	19.2994	19.6926	19.6709	19.2942	19.2168	19.8682	20.127	20.1604	20.0247	19.6327	19.5525	18.6517	19.1103	19.1707	19.7326	19.2749	17.2038	18.7899	18.7938	18.5769	19.8889	20.0772	20.0637	19.9603	19.8915	0.0029	0.0062	Q9UN36;Q9UN36-3;G3V578;H0YJT9;G3V2I9;G3V5L7;G3V5S0;A0A0U1RR50	Protein NDRG2	NDRG2	+	+	R+14_R+0	R+14_BDC;R+14_R+0
17.3436	16.431	16.7894	16.7917	16.9782	15.7883	15.3661	15.3062	15.2346	14.5949	16.3009	16.1214	13.8998	16.3629	15.4728	15.6273	13.0068	13.914	14.0205	15.3216	13.7041	13.83	14.8485	13.4316	15.8237	16.4063	16.2534	16.3455	16.5399	16.4119	0.0032	0.0066	Q9UN37	Vacuolar protein sorting-associated protein 4A	VPS4A	+	+	R+14_R+0;R+14_BDC	BDC_R+0;BDC_R+14
15.3165	16.2272	16.0494	15.4445	16.0686	16.1158	15.4951	15.5788	15.9431	15.8743	16.116	16.6742	16.7753	16.6893	16.5557	17.8929	17.3892	17.4868	17.297	17.8881	14.2369	15.6219	14.635	15.1772	13.6579	16.8368	16.8337	16.9387	16.6141	17.0056	1.5e-06	0.0037	Q9UNS2;Q9UNS2-2;H7C3P9	COP9 signalosome complex subunit 3	COPS3	+	+	R+14_R+0;BDC_R+0	R+14_R+0;R+14_BDC
16.078	16.9373	15.4791	16.3589	16.1355	14.4642	14.9938	12.5752	14.3998	13.743	15.6165	16.2667	16.2395	16.1389	16.1693	13.4232	12.712	NaN	NaN	13.4383	14.5104	12.6696	14.7448	14.5755	14.1604	14.981	14.3997	14.8068	14.3204	15.0397	0.02	0.00022	Q9UPU5	Ubiquitin carboxyl-terminal hydrolase 24	USP24	+	+	R+14_BDC	R+14_R+0;BDC_R+0
18.4882	18.7478	18.2202	18.3358	18.7814	18.88	18.4472	18.2551	18.3596	18.5823	18.819	18.9591	18.7648	18.6884	19.2259	17.5651	17.8294	17.2611	17.254	17.6207	18.0633	17.5919	17.9186	17.9473	18.2845	18.496	17.5465	17.9466	17.7569	18.3085	0.041	0.036	Q9Y263;E5RIM3	Phospholipase A-2-activating protein	PLAA	+	+
20.9289	20.6654	20.915	20.8343	20.6895	20.5865	20.3937	20.482	20.5864	20.7392	20.7181	20.8496	21.0779	20.5968	20.9903	20.4004	20.4455	20.5313	20.6202	20.5929	19.781	19.6031	19.6289	19.7921	20.3156	20.307	20.0144	20.3284	20.1484	20.3892	0.00043	0.023	Q9Y277-2;E5RFP6	Voltage-dependent anion-selective channel protein 3	VDAC3	+	+	R+14_R+0;BDC_R+0	R+14_R+0
17.657	17.4917	17.3342	16.8883	17.5601	16.7537	16.9236	16.7141	16.7996	16.1378	17.0877	16.9926	17.1226	16.6556	16.9837	13.6769	NaN	NaN	NaN	NaN	16.4243	16.4497	16.4069	16.2611	16.2861	18.1267	17.7987	18.1228	18.138	18.7656	3.5e-06	0.0041	Q9Y2G5;Q9Y2G5-2;Q9Y2G5-1;A0A0C4DGX7;H7C2T5	GDP-fucose protein O-fucosyltransferase 2	POFUT2	+	+	R+0_BDC	BDC_R+0
14.9003	13.9218	14.2127	16.0241	15.2272	18.9079	18.1896	18.1001	16.3484	16.818	15.1963	15.6157	15.3883	14.8661	14.3918	15.4781	NaN	13.5727	13.2717	13.7333	15.8608	16.0273	16.0761	15.9777	14.2014	15.7588	16.295	15.4302	14.6512	14.9904	0.027	0.00025	Q9Y2J2-2;A0A0A0MRA8;A8K968;Q9Y2J2-4;Q9Y2J2-3	Band 4.1-like protein 3;Band 4.1-like protein 3, N-terminally processed	EPB41L3	+	+	R+0_BDC	R+0_BDC;R+0_R+14
20.5375	20.4238	20.7444	20.5359	20.4946	19.7858	19.8771	19.6316	19.5467	19.8917	20.2086	20.406	20.2399	20.6864	20.296	20.0281	20.3739	20.232	20.4506	19.6159	19.6839	19.6503	19.5026	19.4565	19.6415	20.3875	20.3245	20.0577	20.0386	19.9604	0.0028	9.4e-06	Q9Y2J8;Q9Y2J8-2	Protein-arginine deiminase type-2	PADI2	+	+	BDC_R+0;R+14_R+0	R+14_R+0;BDC_R+0
11.3542	10.9758	NaN	11.6451	11.6432	13.0286	13.9809	13.2909	13.2031	13.5972	14.2274	14.2242	14.497	14.5376	14.012	13.1052	NaN	NaN	NaN	12.2822	14.4777	13.7759	14.0104	14.2473	14.4942	14.476	14.1005	14.1016	14.6487	14.6678	0.00058	8.8e-08	Q9Y2V2;H3BTK3;I3L3X8;H3BSW7;H3BUY4;H3BPY5;H3BNU9	Calcium-regulated heat stable protein 1	CARHSP1	+	+	R+0_BDC;R+14_BDC	R+0_BDC;R+14_BDC;R+14_R+0
12.8386	13.2326	12.7723	12.0564	12.8538	11.22	11.2416	12.4571	11.8368	12.0145	NaN	15.7066	15.8005	12.3481	13.6146	14.9663	14.0575	14.2287	13.7323	14.419	10.3298	NaN	NaN	12.2191	NaN	16.5753	15.4009	16.3315	16.3979	16.6388	2e-05	0.0068	Q9Y2Z0	Suppressor of G2 allele of SKP1 homolog	SUGT1	+	+	BDC_R+0;R+14_R+0;R+14_BDC	R+14_R+0
18.6288	18.6554	18.8943	18.6838	18.6405	17.6046	17.3272	17.7006	17.5848	17.7778	18.4906	18.4068	18.3318	18.1866	18.5392	17.9786	16.8094	17.531	17.3094	17.9193	17.8473	17.2705	18.0537	17.9851	17.8044	18.1551	18.0507	18.2059	18.3864	18.1555	0.024	1.2e-07	Q9Y2Z9-3;Q9Y2Z9;A0A0D9SFJ1;Q9Y2Z9-2	Ubiquinone biosynthesis monooxygenase COQ6, mitochondrial	COQ6	+	+	R+14_BDC	R+14_R+0;BDC_R+0;BDC_R+14
13.8659	13.3788	14.825	13.855	13.6818	14.3401	14.0226	14.3293	14.9834	14.638	14.42	15.1099	15.4958	15.1504	14.5536	NaN	13.4037	NaN	13.5114	14.1951	NaN	NaN	14.0872	13.1286	13.7182	14.8942	14.4882	13.8786	15.1284	14.6364	0.032	0.014	Q9Y305;Q9Y305-2;Q9Y305-3	Acyl-coenzyme A thioesterase 9, mitochondrial	ACOT9	+	+		R+14_BDC
15.8277	15.112	15.114	15.3706	15.5422	14.474	14.569	14.3767	14.7137	14.6073	16.0917	15.4696	15.5811	15.6488	15.2186	14.3647	14.3656	14.7645	14.4691	14.7778	16.8746	16.9203	16.9799	15.0423	15.2295	15.2123	14.7065	15.1969	15.6489	15.443	0.0038	9.3e-05	Q9Y371;A0A087WW40;Q9Y371-2;Q9Y371-3	Endophilin-B1	SH3GLB1	+	+	R+0_BDC	BDC_R+0;R+14_R+0
18.113	18.0822	18.2616	17.2589	18.1054	17.7823	17.7975	17.5431	17.6811	17.5753	18.4193	18.1923	18.1533	18.1814	18.4651	17.7737	16.6833	17.2075	17.142	17.5983	17.1452	16.8862	17.3122	17.42	16.9635	18.382	17.9742	18.4085	18.4376	18.4537	7.6e-05	0.0094	Q9Y376;A0A087X0K1	Calcium-binding protein 39	CAB39	+	+	R+14_R+0;R+14_BDC	R+14_R+0
15.2906	15.3421	14.6086	14.9325	14.9668	14.084	14.2679	14.4645	14.547	14.3006	15.9831	15.1015	14.8262	14.795	15.6468	16.0692	16.2814	16.0568	15.4618	16.2088	15.1106	14.2475	13.9163	15.078	14.8819	15.3083	14.3906	15.4128	15.4343	15.3947	0.0014	0.0042	Q9Y3F4;Q9Y3F4-2	Serine-threonine kinase receptor-associated protein	STRAP	+	+	BDC_R+0;BDC_R+14	BDC_R+0;R+14_R+0
17.0918	17.1518	17.0109	16.4574	17.2722	16.8998	16.733	16.8093	16.8322	16.6957	17.6789	17.5653	17.4293	17.5982	17.7658	18.0493	17.383	17.1959	17.432	17.9688	18.8608	18.7392	18.5575	18.4157	18.5607	18.3981	17.9438	18.4414	18.3519	18.3979	0.0002	9.8e-05	Q9Y490	Talin-1	TLN1	+	+	R+14_BDC;R+0_BDC	R+14_R+0;R+14_BDC
18.4592	18.4268	18.2229	17.7507	18.573	18.1071	17.815	17.6124	17.6325	17.4942	18.1333	17.8582	17.9639	17.8688	18.1892	17.1034	17.2088	17.107	16.8422	17.2785	17.136	17.2798	17.2066	17.2687	17.0532	17.8753	17.5916	17.8089	17.7865	17.9773	5.7e-06	0.014	Q9Y4W6	AFG3-like protein 2	AFG3L2	+	+	R+14_BDC;R+14_R+0	BDC_R+0
17.8266	17.6816	17.6537	17.9369	17.7539	17.4188	17.6734	17.5247	17.2466	17.5673	17.7558	17.7341	17.7702	17.8906	17.8342	18.8331	18.1939	18.5992	18.5914	18.5603	17.4902	16.4461	17.1994	17.1448	17.3362	18.1448	18.4868	18.3465	18.13	18.2989	7.7e-06	0.0026	Q9Y5L4;K7EIT2	Mitochondrial import inner membrane translocase subunit Tim13	TIMM13	+	+	R+14_R+0;BDC_R+0	BDC_R+0;R+14_R+0
15.827	15.2862	15.9054	15.5456	16.0976	16.2084	16.2554	15.6895	15.966	16.1479	16.3179	16.3984	16.3057	16.2418	16.3764	15.4184	15.245	14.764	15.2712	15.2929	15.4825	14.918	14.5105	15.7367	15.159	16.1796	16.0545	16.1123	16.2588	16.2026	0.0004	0.0052	Q9Y5S2	Serine/threonine-protein kinase MRCK beta	CDC42BPB	+	+	R+14_R+0;R+14_BDC	R+14_BDC
16.8995	17.7539	17.1294	17.1071	16.7507	16.9418	16.8228	17.0208	17.1898	17.2985	17.4742	17.3403	17.8605	17.5385	17.364	18.784	18.376	18.8373	18.663	16.4609	14.2174	NaN	15.8764	15.6919	14.4335	17.9065	18.2076	18.199	18.1766	17.9056	9.7e-05	0.045	Q9Y5Z4;Q9Y5Z4-2	Heme-binding protein 2	HEBP2	+	+	R+14_R+0;BDC_R+0
21.0834	20.4285	20.7383	20.9436	20.7364	20.0757	20.2894	19.9001	19.9752	19.6672	20.9743	20.8823	20.8027	20.8118	20.6428	13.2457	13.9021	13.6674	12.4984	13.4009	18.0792	19.5541	18.3187	18.3359	19.1129	21.3893	20.282	20.6583	20.7254	20.9439	1.2e-10	4.1e-05	Q9Y623	Myosin-4	MYH4	+	+	R+0_BDC;R+14_BDC;R+14_R+0	BDC_R+0;R+14_R+0
18.5761	18.1307	18.2959	18.4594	18.7026	17.6032	17.6362	17.5345	17.5937	17.3894	18.2642	18.1262	18.0384	18.1028	18.3176	17.222	15.8551	16.8359	16.3903	16.0334	16.9181	17.7543	16.959	17.3913	17.7167	18.0427	16.9708	17.7801	17.9027	17.7459	0.0039	4.1e-06	Q9Y6C9	Mitochondrial carrier homolog 2	MTCH2	+	+	R+0_BDC;R+14_BDC	R+14_R+0;BDC_R+0
16.8219	NaN	16.302	14.6015	NaN	13.5203	13.8734	NaN	13.3004	13.1733	14.6652	17.0113	17.4042	17.2857	16.8734	14.7676	13.3888	12.533	13.9723	NaN	13.9223	15.3804	13.6832	14.6798	14.5895	16.4866	16.0535	17.1708	15.9137	NaN	0.001	0.0022	Q9Y6I3-3;Q9Y6I3;Q9Y6I3-1	Epsin-1	EPN1	+	+	R+14_BDC;R+14_R+0	BDC_R+0;R+14_R+0
15.7754	18.1884	17.5428	17.7025	17.3533	16.4786	16.3304	17.1472	16.8065	NaN	13.7388	15.8408	16.1031	16.2875	14.8009	13.4173	15.9383	16.2619	16.0331	NaN	14.1759	16.4366	14.0419	13.6028	12.3365	17.4926	16.2504	16.4849	16.7949	17.3945	0.012	0.013	Q9Y6N5;H3BNX3	Sulfide:quinone oxidoreductase, mitochondrial	SQRDL	+	+	R+14_R+0	BDC_R+14
