# Supplementary material for: Signatures of muscle disuse in spaceflight and bed rest revealed by single muscle fiber proteomics
Source: PNAS Nexus. 2022 Jun 11;1(3):pgac086. doi: 10.1093/pnasnexus/pgac086 (PMC9896895; doi:10.1093/pnasnexus/pgac086)
Supplement: pgac086_Supplemental_Files [file pgac086_supplemental_files.zip › PNASNEXUS-PNASNEXUS-2022-00455-T-s10.xlsx]

## Sheet: Pre-flight vs landing
Table S10. Mitochondrial proteins with significantly different expression at different times of mission. LFQ intensity. Related to Figure 4
Higher expression pre-flight									Higher expression at landing
Pre	La+0	La+14	Respiratory chain complex	T: Majority protein IDs	T: Protein names	T: Gene names	P value		Pre	La+0	La+14	Respiratory chain complex	T: Majority protein IDs	T: Protein names	T: Gene names	P value
633199	71601.4	146090		P56385	ATP synthase subunit e, mitochondrial	ATP5I	0.000127006		17715.2	26499.9	21209.2		G5E9W7;G5E9V5;P82650;H7C5F2;H7C5H3;P82650-2	28S ribosomal protein S22, mitochondrial	MRPS22	0.780814
201469	26064.5	96490.5		P09417;P09417-2	Dihydropteridine reductase	QDPR	0.000795299		378517	692714	577996		O94903;E5RG77	Proline synthase co-transcribed bacterial homolog protein	PROSC	0.823621
386980	46903.2	206045		P82909	28S ribosomal protein S36, mitochondrial	MRPS36	1.23742e-06		35662	56556.3	23037.6		A0A087WVM4;B7ZM99;Q6UB35	Monofunctional C1-tetrahydrofolate synthase, mitochondrial	MTHFD1L	0.928223
121382	16147.2	72480.2		P23786;A0A1B0GTB8;A0A1B0GWC0;A0A1B0GVF3;A0A1B0GV75	Carnitine O-palmitoyltransferase 2, mitochondrial	CPT2	6.82126e-06		487249	1.17848e+06	1.33712e+06		Q7KZF4	Staphylococcal nuclease domain-containing protein 1	SND1	1.02654
77365.4	9710.97	14480.3		F5H5P2;P12694;P12694-2;F5GXU9	2-oxoisovalerate dehydrogenase subunit alpha, mitochondrial	BCKDHA	6.4325e-06		14273	21536.6	19904.4		A0A3B3IRR1;A0A3F2YNY7;P08397-2;P08397;F5H345;F5H0P4;P08397-4;P08397-3;A0A3B3IU56;F5GY90;A0A1W2PNU5;A0A3B3IU34	Porphobilinogen deaminase	HMBS	1.04722
28728.6	3400.66	15881.9		Q13907;Q13907-2	Isopentenyl-diphosphate Delta-isomerase 1	IDI1	0.0124266		463658	1.03464e+06	604717		P04040	Catalase	CAT	1.16137
1.3637e+06	372892	1.08585e+06	V	P30049	ATP synthase subunit delta, mitochondrial	ATP5D	0.00404684		89897.9	309676	88316.8		O60333-4;O60333;Q4R9M9;A0A087WWA3;O60333-2	Kinesin-like protein KIF1B;Kinesin-like protein	KIF1B;KIF1Bbeta	1.28405
138930	33257.7	61478.7	I	O95139;A0A087WZX2;O95139-2	NADH dehydrogenase [ubiquinone] 1 beta subcomplex subunit 6	NDUFB6	0.000193873		26320.5	66566.1	61581.1		Q9NVI7-2;Q9NVI7;H0Y2W2;Q9NVI7-3	ATPase family AAA domain-containing protein 3A	ATAD3A	1.43552
1.05675e+06	233425	671999	III	P14927;B7Z2R2;P14927-2;E5RHG9	Cytochrome b-c1 complex subunit 7	UQCRB	0.000134906		80516.7	287360	104860		Q96I63;Q96TA2-3;Q96TA2-2;Q96TA2	ATP-dependent zinc metalloprotease YME1L1	YME1L1	1.61596
376242	105941	260658	I	P17568	NADH dehydrogenase [ubiquinone] 1 beta subcomplex subunit 7	NDUFB7	0.000716087		51049.2	144559	137627		P62906	60S ribosomal protein L10a	RPL10A	1.66202
32900	7986.79	43417.8		Q4G0N4;Q4G0N4-2;B7Z8V7;Q4G0N4-3;A0A0C4DGV3	NAD kinase 2, mitochondrial	NADK2	3.4999e-07		109646	442986	147945		P11047	Laminin subunit gamma-1	LAMC1	1.88794
1.59597e+06	240104	374706	IV	P10606	Cytochrome c oxidase subunit 5B, mitochondrial	COX5B	4.93375e-05		1.26097e+06	7.52782e+06	1.11029e+06		D6RAN8;H7C5U8;Q9P0M9	39S ribosomal protein L27, mitochondrial	MRPL27	1.92357
316424	62909.9	72676.4	V	P48047;A0A494C0K9;H7C0C1	ATP synthase subunit O, mitochondrial	ATP5O	0.0157222		307558	1.00287e+06	537051		A6NGQ3;Q5VST9-6;Q5VST9;Q5VST9-2	Obscurin	OBSCN	2.11031
1.13063e+06	226288	806100		B8ZWD1;A0A0A0MTI5;P07108;P07108-3;P07108-2;P07108-4;P07108-5	Acyl-CoA-binding protein	DBI	0.000294426
176536	51475.6	121838		Q6UXV4;A0A087WYF7;A0A087WUX8	MICOS complex subunit MIC27	APOOL	0.000195722
19035.4	4518.72	12524.8		C9JQ41;H7C525;Q4VC31	Coiled-coil domain-containing protein 58	CCDC58	0.001382
1.23553e+06	389969	388835		O00483	Cytochrome c oxidase subunit NDUFA4	NDUFA4	8.93244e-05
298485	64147.3	232295	I	Q9NX14;Q9NX14-2	NADH dehydrogenase [ubiquinone] 1 beta subcomplex subunit 11, mitochondrial	NDUFB11	9.64497e-07
243355	65781.8	38647.8		P38117;P38117-2;M0QY67	Electron transfer flavoprotein subunit beta	ETFB	0.0201518
312371	69219.9	50925.5	I	O95168-2;O95168;F2Z3P9;C9JXQ9	NADH dehydrogenase [ubiquinone] 1 beta subcomplex subunit 4	NDUFB4	0.00298712
426209	89140.9	248141		Q9NZJ6	Ubiquinone biosynthesis O-methyltransferase, mitochondrial	COQ3	5.68293e-06
2.23029e+06	766911	1.10621e+06	IV	P20674;H3BNX8	Cytochrome c oxidase subunit 5A, mitochondrial	COX5A	0.00019537
433989	131655	287799		P78417;Q5TA02;P78417-3;P78417-2;Q5TA01	Glutathione S-transferase omega-1	GSTO1	0.000789596
405713	139046	354346	V	P03928	ATP synthase protein 8	MT-ATP8	0.000869554
527825	173214	280725		Q99497;K7ELW0;K7EN27	Protein deglycase DJ-1	PARK7	0.0141803
533415	140149	283620		P16219;E9PE82	Short-chain specific acyl-CoA dehydrogenase, mitochondrial	ACADS	9.20206e-07
117329	31082.2	49024	I	P56181	NADH dehydrogenase [ubiquinone] flavoprotein 3, mitochondrial	NDUFV3	0.00131209
567673	182104	332271	V	A8MUH2;P18859;P18859-2	ATP synthase-coupling factor 6, mitochondrial	ATP5J	1.54421e-05
162615	42110.7	53449.9		V9GYY3;A0A384N5Y3;F5H2F4;V9GZ78;A0A494C1T2		MTHFD1	2.85371e-08
89202.7	29245	63167.7		O43615;M0QXU7	Mitochondrial import inner membrane translocase subunit TIM44	TIMM44	1.2498e-05
430245	136298	273504	I	E7EWP0;H0Y886;O43674-2;O43674	NADH dehydrogenase [ubiquinone] 1 beta subcomplex subunit 5, mitochondrial	NDUFB5	9.637e-07
60176	36192.4	36955.5	I	O43676;C9JKQ2	NADH dehydrogenase [ubiquinone] 1 beta subcomplex subunit 3	NDUFB3	0.0142824
255135	105684	271558		Q9NX40;D6RG39;D6RIT9;Q9NX40-3;Q9NX40-2;Q9NX40-4	OCIA domain-containing protein 1	OCIAD1	0.000229327
27856	7142.43	9212.65		Q13825;Q13825-2	Methylglutaconyl-CoA hydratase, mitochondrial	AUH	3.71376e-05
240104	49822.2	212912		Q5T4U5;P11310;P11310-2;B7Z9I1	Medium-chain specific acyl-CoA dehydrogenase, mitochondrial	ACADM	2.20876e-06
162300	40828.8	84866.1		P35270	Sepiapterin reductase	SPR	0.00660212
389078	108257	113301	III	P07919	Cytochrome b-c1 complex subunit 6, mitochondrial	UQCRH	0.00215002
43025.4	8798.24	37176.4		A0A182DWF2;D3YTF8;A0A182DWF3;Q9NNW7-2;Q9NNW7;A0A096LPK7;Q9NNW7-3;A0A096LPD9;E7EWK1	Thioredoxin reductase 2, mitochondrial	TXNRD2	0.000139515
447181	131819	344442		O00330-3;O00330	Pyruvate dehydrogenase protein X component, mitochondrial	PDHX	0.000309155
1.06366e+06	301291	803256	I	O00217;E9PPW7;E9PN51;F8W9K7;E9PKH6	NADH dehydrogenase [ubiquinone] iron-sulfur protein 8, mitochondrial	NDUFS8	3.72465e-05
880766	236454	360240	V	Q96IX5	Up-regulated during skeletal muscle growth protein 5	USMG5	0.00709236
532086	172615	318426	I	Q86Y39;K7EQ77;K7EK78;K7EP35;Q86Y39-2;K7EMT4	NADH dehydrogenase [ubiquinone] 1 alpha subcomplex subunit 11	NDUFA11	0.000412361
19717.7	7593.24	23002.5		Q9HAV7	GrpE protein homolog 1, mitochondrial	GRPEL1	0.00711958
812664	234479	644491		A0A0B4J2A4;P42765;K7EME0	3-ketoacyl-CoA thiolase, mitochondrial	ACAA2	1.78413e-09
135779	34739.8	40877		R4GNA1;Q5TGZ0;A0A087WU07	MICOS complex subunit MIC10	MINOS1-NBL1;MINOS1	0.00322677
177899	56270.8	165354		Q7L0Y3;C9JVB6	Mitochondrial ribonuclease P protein 1	TRMT10C	0.000308963
44425.5	21620.3	27753.8		Q5U5X0	Complex III assembly factor LYRM7	LYRM7	0.00136469
299397	100497	175474	I	Q9UI09	NADH dehydrogenase [ubiquinone] 1 alpha subcomplex subunit 12	NDUFA12	1.94283e-06
2.20386e+06	669349	1.1411e+06		P00505;P00505-2	Aspartate aminotransferase, mitochondrial	GOT2	4.17139e-06
400322	77001.6	372427		Q9BWH2	FUN14 domain-containing protein 2	FUNDC2	0.00585628
447491	146242	239855	I	O75306;O75306-2	NADH dehydrogenase [ubiquinone] iron-sulfur protein 2, mitochondrial	NDUFS2	4.04353e-07
91393.3	25013.2	30743.6		Q02338;E9PCG9	D-beta-hydroxybutyrate dehydrogenase, mitochondrial	BDH1	0.00924224
323207	110302	211896		P30044-2;P30044;P30044-3;P30044-4	Peroxiredoxin-5, mitochondrial	PRDX5	0.00134272
142145	51457.7	68846.7		Q9H2U2;Q9H2U2-2;Q9H2U2-3;Q9H2U2-6;D6R967;H0Y9D8	Inorganic pyrophosphatase 2, mitochondrial	PPA2	3.45792e-05
52132.7	14995.1	29834.6		Q5TAQ0;V5IRT4;Q9BRT2	Ubiquinol-cytochrome-c reductase complex assembly factor 2	UQCC2	0.0297628
28858.3	8837.36	14711.9		O94826	Mitochondrial import receptor subunit TOM70	TOMM70A	0.0132005
2.06055e+06	843834	890651	I	E9PH64;Q9Y6M9;A0A3B3IT57;E7EWZ0;E9PF49	NADH dehydrogenase [ubiquinone] 1 beta subcomplex subunit 9	NDUFB9	6.25224e-09
52878.7	19883.7	24270.2		P21399	Cytoplasmic aconitate hydratase	ACO1	0.000126279
60472.9	13638.5	20931.7		Q9H845;H0Y8Z9	Acyl-CoA dehydrogenase family member 9, mitochondrial	ACAD9	0.00927713
1.39971e+06	522004	1.05616e+06		P07954-2;P07954	Fumarate hydratase, mitochondrial	FH	1.44942e-06
2.35386e+06	776002	1.3886e+06		P0DPI2;A0A0B4J2D5;P0DPI2-2;A0A0B4J2H4;A0A0B4J2D5-2			6.75032e-06
472810	143084	128135		H7C1U8;Q9BUR5;Q9BUR5-2	Apolipoprotein O	APOO	0.00470633
653986	233118	481074		P31937	3-hydroxyisobutyrate dehydrogenase, mitochondrial	HIBADH	2.28066e-06
787871	249798	589977		Q96A26;F8W7Q4;E9PH05	Protein FAM162A	FAM162A	0.000784492
29671.7	12493.6	15886.3		Q9GZY4;C9JA07;C9J6J1	Cytochrome c oxidase assembly factor 1 homolog	COA1	0.00158588
252321	101992	124174		Q16134;Q16134-3	Electron transfer flavoprotein-ubiquinone oxidoreductase, mitochondrial	ETFDH	0.000984618
1.8093e+06	727153	1.69964e+06	IV	P13073;H3BN72;H3BNV9;H3BPG0;Q86WV2	Cytochrome c oxidase subunit 4 isoform 1, mitochondrial	COX4I1	2.93257e-05
63536.6	26590.1	22734.6		P55809;E9PDW2	Succinyl-CoA:3-ketoacid coenzyme A transferase 1, mitochondrial	OXCT1	0.0291057
144349	46476.1	125272		Q96CM8-3;Q96CM8;Q96CM8-2;E9PF16;Q96CM8-4	Acyl-CoA synthetase family member 2, mitochondrial	ACSF2	2.14392e-08
88292.3	36207.5	98231.6		P00367;P00367-3;P00367-2;P49448	Glutamate dehydrogenase 1, mitochondrial;Glutamate dehydrogenase 2, mitochondrial	GLUD1;GLUD2	2.85884e-05
830258	345039	625391	II	P21912;A0A087WWT1;A0A087WXX8	Succinate dehydrogenase [ubiquinone] iron-sulfur subunit, mitochondrial	SDHB	1.60568e-08
175401	67191.9	153311		F8W1A4;P54819-2;P54819;P54819-5;P54819-3;F8VY04;P54819-6;F8VZG5;P54819-4;G3V213	Adenylate kinase 2, mitochondrial;Adenylate kinase 2, mitochondrial;Adenylate kinase 2, mitochondrial, N-terminally processed	AK2	0.00127493
1.59475e+06	546174	1.17002e+06		Q13011;M0R248	Delta(3,5)-Delta(2,4)-dienoyl-CoA isomerase, mitochondrial	ECH1	2.21475e-07
27451.6	14592.1	16004.6		Q96E52;H7BZX2;Q96E52-2	Metalloendopeptidase OMA1, mitochondrial	OMA1	0.0440183
786234	282972	513534		Q16698-2;Q16698;E5RJG7;E5RFV2	2,4-dienoyl-CoA reductase, mitochondrial	DECR1	4.93579e-05
88912.6	34802.4	106796		Q9H9P8;C9JVN9;Q9H9P8-2	L-2-hydroxyglutarate dehydrogenase, mitochondrial	L2HGDH	0.000752959
882294	369881	740941	V	O75947;O75947-2	ATP synthase subunit d, mitochondrial	ATP5H	5.41729e-05
155225	60712.2	105209		Q02252;Q02252-2;G3V4Z4	Methylmalonate-semialdehyde dehydrogenase [acylating], mitochondrial	ALDH6A1	0.000349439
20567.8	7615.91	11319.3		Q9NRG7;G3V5T1;Q86TZ5;F6RWC2;Q9NRG7-3;G3V4N6;G3V4Z0;H0YJ71	Epimerase family protein SDR39U1	SDR39U1	0.000332011
83321.4	30322.5	52082.1		Q8NE86-3;Q8NE86;Q8NE86-2;S4R468	Calcium uniporter protein, mitochondrial	MCU	0.00321855
362218	178418	209516		C9JRZ6;Q9NX63;F8WAR4	MICOS complex subunit MIC19	CHCHD3	6.55845e-05
1.76056e+06	753579	1.36692e+06		P04179;P04179-4;P04179-2;F5H4R2;F5GYZ5;P04179-3;F5H3C5	Superoxide dismutase [Mn], mitochondrial	SOD2	0.000388241
112557	35905.1	66299		Q86WU2-2;Q86WU2	Probable D-lactate dehydrogenase, mitochondrial	LDHD	0.00968932
1.14285e+06	510199	767177		P07195;A0A3B3IS95;A8MW50	L-lactate dehydrogenase B chain;L-lactate dehydrogenase	LDHB	4.83283e-05
2.60004e+06	896970	1.42804e+06	III	P47985	Cytochrome b-c1 complex subunit Rieske, mitochondrial;Cytochrome b-c1 complex subunit 11	UQCRFS1	8.31026e-08
56552.4	24417	33888.3		Q9NVH6;Q9NVH6-8;Q9NVH6-7;Q9NVH6-5;Q9NVH6-4;Q9NVH6-6;Q9NVH6-2;Q9NVH6-3	Trimethyllysine dioxygenase, mitochondrial	TMLHE	0.0581953
348259	134040	94734.3	I	E7EPT4;P19404	NADH dehydrogenase [ubiquinone] flavoprotein 2, mitochondrial	NDUFV2	0.00648956
1.46788e+06	769787	1.50674e+06		C9JFR7;P99999	Cytochrome c	CYCS	0.0136113
144579	51650.7	132148		Q9BV79;Q9BV79-2;H3BM30	Trans-2-enoyl-CoA reductase, mitochondrial	MECR	0.000794967
44023.9	17732.4	46877.2		Q96DC8;Q5W0J6;Q5W0J8;Q96DC8-2	Enoyl-CoA hydratase domain-containing protein 3, mitochondrial	ECHDC3	9.61287e-05
1.51365e+06	599209	1.04582e+06		P30048-2;P30048	Thioredoxin-dependent peroxide reductase, mitochondrial	PRDX3	7.39302e-07
294784	109017	163055		Q16762	Thiosulfate sulfurtransferase	TST	5.17175e-06
512965	246273	374187	I	O95182	NADH dehydrogenase [ubiquinone] 1 alpha subcomplex subunit 7	NDUFA7	0.0106553
13619.6	4417.76	21581.4		Q9NPL8;C9JU35	Complex I assembly factor TIMMDC1, mitochondrial	TIMMDC1	0.00612719
303261	140752	120160		Q9BQ69	O-acetyl-ADP-ribose deacetylase MACROD1	MACROD1	8.74469e-08
228020	109890	160254		Q07021;I3L3Q7;I3L3B0	Complement component 1 Q subcomponent-binding protein, mitochondrial	C1QBP	0.00223771
29950.7	14635.7	31404.9		J3QL56;O75880	Protein SCO1 homolog, mitochondrial	SCO1	0.00896418
102673	42618.7	140518		A0A1W2PQT3;A0A1W2PPH1;A0A1W2PQY8;P23368;A0A1W2PQF8;A0A1W2PR68;A0A1W2PQH3;P23368-2;A0A1W2PQ37	NAD-dependent malic enzyme, mitochondrial	ME2	2.08054e-05
215436	106552	131554		P51553;P51553-2;G5E9Q7;E7EQB8;E9PF84	Isocitrate dehydrogenase [NAD] subunit gamma, mitochondrial;Isocitrate dehydrogenase [NAD] subunit, mitochondrial	IDH3G	0.0011897
232730	93988.7	207939		A0A0C4DGA2;O75521-2;O75521	Enoyl-CoA delta isomerase 2, mitochondrial	ECI2	0.000550892
73415.6	29336.3	98853.2		Q7Z434;Q7Z434-4	Mitochondrial antiviral-signaling protein	MAVS	0.00099389
376894	164554	289319		P36957;P36957-2;Q86SW4	Dihydrolipoyllysine-residue succinyltransferase component of 2-oxoglutarate dehydrogenase complex, mitochondrial	DLST	0.00644338
863957	375486	444801	I	O14561;H3BNK3	Acyl carrier protein, mitochondrial;Acyl carrier protein	NDUFAB1	4.60638e-05
479643	198283	376163		Q9UBQ7;U3KQ56	Glyoxylate reductase/hydroxypyruvate reductase	GRHPR	0.000115814
294437	131554	468601		Q9Y3D6	Mitochondrial fission 1 protein	FIS1	0.0331038
555374	222308	485025		Q9BS92	Protein NipSnap homolog 3B	NIPSNAP3B	0.000717794
155494	63898.7	103890		H3BP28;Q99807;Q99807-2;H3BTN8	5-demethoxyubiquinone hydroxylase, mitochondrial	COQ7	9.25658e-05
987006	418277	963149		O75208;H3BNT2;H3BSJ5;H3BRC0;H3BPC6	Ubiquinone biosynthesis protein COQ9, mitochondrial	COQ9	5.60238e-05
1.24008e+06	596557	901395		O75390;B4DJV2;A0A0C4DGI3	Citrate synthase, mitochondrial;Citrate synthase	CS	0.000148286
874743	391431	561529		P33121;P33121-2;E7EPM6;P33121-3;B7Z3Z9;D6RER0	Long-chain-fatty-acid--CoA ligase 1	ACSL1	5.1188e-09
169157	72938.9	146536		H3BUX2;A0A499FJ32;O43169;D6RFH4	Cytochrome b5 type B	CYB5B	0.0259742
971127	372557	584401		A0A0A0MR02;P45880;P45880-2;P45880-1;Q5JSD2	Voltage-dependent anion-selective channel protein 2	VDAC2	0.000250148
707514	294580	364485		Q04837;A0A0G2JLD8;E7EUY5;C9K0U8	Single-stranded DNA-binding protein, mitochondrial	SSBP1	0.0515875
310816	107271	182647	I	F5H5N1;F5GXJ1;O75251-2;O75251;A0A087WXF6;A0A087WTI3	NADH dehydrogenase [ubiquinone] iron-sulfur protein 7, mitochondrial	NDUFS7	2.88204e-05
212029	92547.1	166112		P30038;P30038-2;P30038-3	Delta-1-pyrroline-5-carboxylate dehydrogenase, mitochondrial	ALDH4A1	0.000146985
1.66109e+06	687834	1.02835e+06		P10809	60 kDa heat shock protein, mitochondrial	HSPD1	5.36319e-06
7.02857e+06	3.14734e+06	3.84726e+06		P48735;P48735-2	Isocitrate dehydrogenase [NADP], mitochondrial	IDH2	3.16845e-05
92624.1	33794.5	90422.9		Q96AN5;B4DMT0;Q96AN5-2	Transmembrane protein 143	TMEM143	0.000377437
144139	72179.4	90366.5	I	P03915	NADH-ubiquinone oxidoreductase chain 5	MT-ND5	1.21587e-05
88310.7	49010.4	66862.1		O00763-2;O00763;O00763-3;F8W8T8;H0YGH5	Acetyl-CoA carboxylase 2;Biotin carboxylase	ACACB	0.0471645
105340	47776.1	135384		Q9P0J1;Q9P0J1-2	[Pyruvate dehydrogenase [acetyl-transferring]]-phosphatase 1, mitochondrial	PDP1	0.0101177
98081.9	37734.6	55940.3		A3KMH1;A3KMH1-3;A3KMH1-2	von Willebrand factor A domain-containing protein 8	VWA8	0.00111537
944506	473892	591451		A0A2R8YDQ9;A0A2R8Y6Y7;Q9P2R7-2;Q9P2R7;Q5T9Q5	Succinyl-CoA ligase [ADP-forming] subunit beta, mitochondrial	SUCLA2	2.25723e-05
561529	261981	360415		Q8NI60;Q8NI60-3	Atypical kinase ADCK3, mitochondrial	ADCK3	6.08834e-05
1.78625e+06	757822	1.20083e+06		Q13423	NAD(P) transhydrogenase, mitochondrial	NNT	3.1073e-05
158629	77311.7	91634.3		Q9NUB1-2;Q9NUB1;Q9NUB1-3;Q9NUB1-4	Acetyl-coenzyme A synthetase 2-like, mitochondrial	ACSS1	0.00762278
475834	217522	369445		P42126-2;P42126;Q96DC0;H3BS70	Enoyl-CoA delta isomerase 1, mitochondrial	ECI1;DCI	0.00357513
184224	82505.3	195458		Q5HYK3;B4DP72	2-methoxy-6-polyprenyl-1,4-benzoquinol methylase, mitochondrial	COQ5	0.00265142
249071	89258.4	192047		Q14061;C9J8T6;H7C4E5	Cytochrome c oxidase copper chaperone	COX17	0.0164843
538430	265988	306770		P30041	Peroxiredoxin-6	PRDX6	2.85725e-05
55074.6	33766.4	78152.3		O95822-2;O95822	Malonyl-CoA decarboxylase, mitochondrial	MLYCD	0.00294928
1.21044e+06	569288	784764		P55084-2;P55084;F5GZQ3;B5MD38	Trifunctional enzyme subunit beta, mitochondrial;3-ketoacyl-CoA thiolase	HADHB	8.10513e-06
292282	151116	196654		Q02218;A0A0D9SFS3	2-oxoglutarate dehydrogenase, mitochondrial	OGDH	0.000799501
1.00961e+07	4.50096e+06	6.77646e+06		P17540	Creatine kinase S-type, mitochondrial	CKMT2	4.146e-08
472318	224103	571265		Q9NZ45	CDGSH iron-sulfur domain-containing protein 1	CISD1	2.05271e-05
157446	71859.9	139210		P28838-2;P28838	Cytosol aminopeptidase	LAP3	8.4079e-05
133919	66478.5	100442		F5H199;Q8IXL7-2;F5H7C4;Q8IXL7;F5H6G9;H0YFW5	Methionine-R-sulfoxide reductase B3	MSRB3	0.0111151
33366.2	15751.5	29758.2		Q8WWV3;G3V1R2;Q8WWV3-3;Q8WWV3-2	Reticulon-4-interacting protein 1, mitochondrial	RTN4IP1	0.0043505
83564.4	40244.4	100261		P22830;P22830-2;A0A499FJN5;K7ELX4	Ferrochelatase, mitochondrial	FECH	0.0561065
123873	55392.4	99754.9		A0A0A0MT83;P26440;A0A0S2Z4K7;P26440-2;H7C4G6	Isovaleryl-CoA dehydrogenase, mitochondrial	IVD	7.28679e-05
85931.5	47164.1	90247.5		Q9NXA8;Q9NXA8-3;Q9NXA8-2;Q9NXA8-4	NAD-dependent protein deacylase sirtuin-5, mitochondrial	SIRT5	0.000150887
1.09189e+06	577596	475538		O75323;O75323-2	Protein NipSnap homolog 2	GBAS	0.0561933
561256	275788	444431		Q9UIJ7;Q9UIJ7-3;Q9UIJ7-2	GTP:AMP phosphotransferase AK3, mitochondrial	AK3	1.50716e-05
1.16702e+06	687262	890033	V	O75964;E9PN17;A0A3B3ITX4	ATP synthase subunit g, mitochondrial	ATP5L	0.00620686
44995.7	24489.9	41267		P51398-2;P51398-3;P51398;V9GZ03;V9GYL9;V9GYJ9	28S ribosomal protein S29, mitochondrial	DAP3	8.77696e-05
331305	128802	384254	I	O95298;E9PM14;A0A087WUM3;O95298-2;E9PQ53	NADH dehydrogenase [ubiquinone] 1 subunit C2;NADH dehydrogenase [ubiquinone] 1 subunit C2, isoform 2	NDUFC2;KCTD14;NDUFC2-KCTD14	0.00324303
71904.8	31918.4	62705.3		Q96ND0;K7EK00	Protein FAM210A	FAM210A	0.0112431
96651.2	42915.2	90335.2		Q86SX6	Glutaredoxin-related protein 5, mitochondrial	GLRX5	0.00354412
1.47604e+06	691467	1.05287e+06		H0YFD6;P40939;A0A2R8Y4F5;A0A2R8YG21	Trifunctional enzyme subunit alpha, mitochondrial;Long-chain enoyl-CoA hydratase;Long chain 3-hydroxyacyl-CoA dehydrogenase	HADHA	1.45247e-09
1.56031e+06	843951	1.15744e+06	I	P28331-4;P28331;P28331-2;P28331-5;B4DJ81;P28331-3	NADH-ubiquinone oxidoreductase 75 kDa subunit, mitochondrial	NDUFS1	3.80004e-08
2.11892e+06	956762	1.99838e+06		P49748;P49748-3;P49748-2	Very long-chain specific acyl-CoA dehydrogenase, mitochondrial	ACADVL	3.82029e-07
1.35983e+06	594823	1.02629e+06		P09622;E9PEX6;P09622-2;P09622-3	Dihydrolipoyl dehydrogenase, mitochondrial;Dihydrolipoyl dehydrogenase	DLD	1.82378e-05
164919	66198	206961		Q92667;Q92667-2	A-kinase anchor protein 1, mitochondrial	AKAP1	0.00233993
1.36285e+06	662197	1.03428e+06	II	P31040;P31040-2;D6RFM5;A0A087X1I3;P31040-3	Succinate dehydrogenase [ubiquinone] flavoprotein subunit, mitochondrial	SDHA	2.40291e-08
156673	91412.3	111648		P52758;H0YBX3;H0YB34	Ribonuclease UK114	HRSP12	1.85367e-05
202155	112028	146333		Q8IW45;Q8IW45-2;Q8IW45-4	ATP-dependent (S)-NAD(P)H-hydrate dehydratase	CARKD	0.0288969
2.27069e+06	1.25669e+06	1.71931e+06	III	P08574	Cytochrome c1, heme protein, mitochondrial	CYC1	1.50252e-06
32736.2	15045	25537		K7EKW4;Q96AB3;Q96AB3-2;K7ENV7;Q96AB3-3	Isochorismatase domain-containing protein 2, mitochondrial	ISOC2	0.0345854
80049.2	41372.9	63448.6		J3QQZ9;Q9NVS9-3;Q9NVS9;J3QQV6;Q9NVS9-4	Pyridoxine-5-phosphate oxidase	PNPO	0.00190343
105545	51568.4	70777.3		O00429;O00429-3;O00429-6;O00429-5;O00429-7	Dynamin-1-like protein	DNM1L	0.000310267
641238	364031	516246		P49773;D6REP8;D6RE99;D6RD60	Histidine triad nucleotide-binding protein 1	HINT1	1.09597e-05
1.60329e+06	852476	1.08623e+06		P11177-2;P11177;P11177-3;C9J634	Pyruvate dehydrogenase E1 component subunit beta, mitochondrial	PDHB	6.49392e-05
116834	68904	144089		A0A087X2I2;A0A087WT12;P36969-2;P36969;K7ERP4;K7EKX7;K7ENB4;K7EJ20;R4GNE4	Glutathione peroxidase;Phospholipid hydroperoxide glutathione peroxidase, mitochondrial	GPX4	0.000812184
37700.6	18813.8	60192.7		Q9UKU7;Q9UKU7-2;Q9UKU7-3	Isobutyryl-CoA dehydrogenase, mitochondrial	ACAD8	0.0274117
1.08486e+07	5.71135e+06	8.69467e+06		P40926;P40926-2;G3XAL0	Malate dehydrogenase, mitochondrial;Malate dehydrogenase	MDH2	1.25561e-05
567633	297164	374369	I	O75489	NADH dehydrogenase [ubiquinone] iron-sulfur protein 3, mitochondrial	NDUFS3	7.06418e-05
5.54094e+06	2.92134e+06	3.62865e+06	V	P25705;P25705-2;P25705-3;K7EK77	ATP synthase subunit alpha, mitochondrial	ATP5A1	8.3118e-06
748426	400322	658535		E9PCR7;E9PDF2;Q02218-2;E9PFG7	2-oxoglutarate dehydrogenase, mitochondrial	OGDH	8.27708e-09
1.15014e+07	6.25466e+06	9.50727e+06	V	P06576;H0YH81;F8W079	ATP synthase subunit beta, mitochondrial;ATP synthase subunit beta	ATP5B	2.40257e-06
46059.1	20915.7	49625.7		O43865;O43865-2	Putative adenosylhomocysteinase 2	AHCYL1	0.0237253
433659	229002	587570		P07237;H7BZ94;H0Y3Z3	Protein disulfide-isomerase	P4HB	0.0107813
47311.4	27979.8	65381.7		P05165-2;P05165;P05165-3;A0A1B0GU58;A0A1B0GWI4;A0A1B0GUX9;A0A1B0GWA1	Propionyl-CoA carboxylase alpha chain, mitochondrial	PCCA	0.00416356
954377	538244	704773		Q9Y2Q3;Q9Y2Q3-3;Q9Y2Q3-2;Q9Y2Q3-4;E9PFN5	Glutathione S-transferase kappa 1	GSTK1	0.000120675
454525	197994	216784		Q00325;Q00325-2;F8VVM2	Phosphate carrier protein, mitochondrial	SLC25A3	0.0219415
685074	326766	660592	III	P00156	Cytochrome b	MT-CYB	4.8501e-07
1.09235e+06	585334	1.04647e+06		P13804;P13804-2;H0YLU7;H0YK49;H0YL12;H0YNX6;H0YKF0	Electron transfer flavoprotein subunit alpha, mitochondrial	ETFA	0.000848899
3.31459e+06	1.78266e+06	3.2347e+06	V	P24539;Q5QNZ2	ATP synthase F(0) complex subunit B1, mitochondrial	ATP5F1	0.000181927
30177.8	16186.5	30794.8		Q9NUJ1;Q9NUJ1-2	Mycophenolic acid acyl-glucuronide esterase, mitochondrial	ABHD10	0.000213155
40648.1	17408.4	37290		Q8NBU5;Q8NBU5-2	ATPase family AAA domain-containing protein 1	ATAD1	0.0169133
152167	54849.8	100484		Q9Y2R0;K7EPV0	Cytochrome c oxidase assembly factor 3 homolog, mitochondrial	COA3	0.0374967
79523.9	45585.9	67052.3		A0A087WUQ6;P07203;A0A2R8Y6B6	Glutathione peroxidase;Glutathione peroxidase 1	GPX1	0.000956453
183828	110969	98764.2	I	O43920	NADH dehydrogenase [ubiquinone] iron-sulfur protein 5	NDUFS5	0.00157343
265509	127417	104918	I	G3V0I5;P49821-2;P49821;B4DE93	NADH dehydrogenase [ubiquinone] flavoprotein 1, mitochondrial	NDUFV1	0.0179178
229240	112706	395248		P22307-7;P22307-8;P22307;P22307-4;P22307-6;P22307-2	Non-specific lipid-transfer protein	SCP2	0.00446893
763887	368575	444770	I	A0A087WXC5;E7ESZ7;O95299;O95299-2	NADH dehydrogenase [ubiquinone] 1 alpha subcomplex subunit 10, mitochondrial	NDUFA10	4.56644e-05
814130	485597	446964		P30084	Enoyl-CoA hydratase, mitochondrial	ECHS1	0.00119726
55285	32512.3	50517.7		Q9BW91-2;Q9BW91;D6RAW2;H7C386	ADP-ribose pyrophosphatase, mitochondrial	NUDT9	0.00984364
274301	170274	264022		Q9Y5L4;K7EIT2	Mitochondrial import inner membrane translocase subunit Tim13	TIMM13	0.000144867
354666	202505	313130		P05091	Aldehyde dehydrogenase, mitochondrial	ALDH2	0.000175048
811538	475867	513000		P43155-2;P43155;P43155-3	Carnitine O-acetyltransferase	CRAT	3.20158e-06
39173.8	17728.7	70728.3		Q8N4T8;Q8N4T8-2;H0Y962	Carbonyl reductase family member 4	CBR4	0.00900237
7.64084e+06	4.53321e+06	6.06174e+06		P60174-1;P60174;P60174-4	Triosephosphate isomerase	TPI1	0.00215325
277725	177198	204211		O75746;O75746-2	Calcium-binding mitochondrial carrier protein Aralar1	SLC25A12	0.000985785
724537	442801	655711	I	O43181	NADH dehydrogenase [ubiquinone] iron-sulfur protein 4, mitochondrial	NDUFS4	0.000596421
312826	145857	353463	I	P03905	NADH-ubiquinone oxidoreductase chain 4	MT-ND4	0.00552895
73972.4	36189.9	100825		Q15046;Q15046-2	Lysine--tRNA ligase	KARS	0.0210417
168946	91007.6	203843		Q99714;Q99714-2;Q5H928	3-hydroxyacyl-CoA dehydrogenase type-2	HSD17B10	0.000558047
16177.5	8558.25	12444.3		Q9H2K0	Translation initiation factor IF-3, mitochondrial	MTIF3	0.0322931
140023	95605.1	149191		O75431-2;O75431;C9JNK6;C9JAZ1	Metaxin-2	MTX2	0.0173211
1.46391e+06	837657	1.10017e+06		P08559;P08559-4;P08559-3;P08559-2	Pyruvate dehydrogenase E1 component subunit alpha, somatic form, mitochondrial	PDHA1	0.00104884
584401	309655	553107		A0A0A0MSE2;E9PF18;Q16836;Q16836-3;Q16836-2;A0A1W2PNM1;A0A0D9SFP2;A0A1W2PQV5;A0A1W2PQ78	Hydroxyacyl-coenzyme A dehydrogenase, mitochondrial	HADH	0.00753104
128624	86727.4	110203		Q9H7Z7;A6NHH0	Prostaglandin E synthase 2;Prostaglandin E synthase 2 truncated form	PTGES2	0.00317961
1.51838e+06	854310	1.21911e+06		P24752	Acetyl-CoA acetyltransferase, mitochondrial	ACAT1	2.31876e-05
192460	115585	191184		P42704	Leucine-rich PPR motif-containing protein, mitochondrial	LRPPRC	3.00418e-08
2.087e+06	1.21768e+06	1.84834e+06	III	P31930	Cytochrome b-c1 complex subunit 1, mitochondrial	UQCRC1	0.000135642
226508	132359	207896		Q08257;Q08257-3;A6NP24;C9JH92;Q08257-2	Quinone oxidoreductase	CRYZ	0.0104539
365294	200744	489246		Q9NR28-2;Q9NR28;Q9NR28-3	Diablo homolog, mitochondrial	DIABLO	0.0166926
2.31311e+06	1.40867e+06	2.03853e+06		Q99798;A2A274	Aconitate hydratase, mitochondrial	ACO2	2.75943e-09
713919	486878	655665		P38646	Stress-70 protein, mitochondrial	HSPA9	2.51499e-05
114644	63180.9	136932		Q9UJZ1;A0A087WYB4;Q9UJZ1-2	Stomatin-like protein 2, mitochondrial	STOML2	0.0206583
112020	74838.9	109867		P83111;P83111-2	Serine beta-lactamase-like protein LACTB, mitochondrial	LACTB	0.00778403
4.78902e+06	3.00139e+06	4.83003e+06	III	P22695;H3BRG4;H3BSJ9;H3BP04	Cytochrome b-c1 complex subunit 2, mitochondrial	UQCRC2	5.61788e-05
368678	212662	365801		P50213;H0YL72;P50213-2;H0YLI6;H0YMU3	Isocitrate dehydrogenase [NAD] subunit alpha, mitochondrial	IDH3A	0.00554597
3.36203e+06	2.15208e+06	1.87012e+06	IV	P24310;K7ER11	Cytochrome c oxidase subunit 7A1, mitochondrial	COX7A1	0.00307168
1.6044e+06	1.08367e+06	1.79183e+06		P06744;A0A2U3TZU2;A0A0A0MTS2;P06744-2;K7EQ48;A0A0J9YXP8;A0A2R8Y6C7	Glucose-6-phosphate isomerase	GPI	0.00688204
416512	257070	313130		C9J406		IMMT	0.000133818
114271	79402.7	93754.5		P45954;P45954-2	Short/branched chain specific acyl-CoA dehydrogenase, mitochondrial	ACADSB	0.00130437
344704	216889	274282		Q6YN16;Q6YN16-2	Hydroxysteroid dehydrogenase-like protein 2	HSDL2	0.00574623
256909	157752	285474		Q9BXK5;A0A087WX97;A0A087WTL4;Q9BXK5-2	Bcl-2-like protein 13	BCL2L13	0.00753529
4.80232e+06	2.95699e+06	2.73688e+06		P12235;V9GYG0	ADP/ATP translocase 1	SLC25A4	0.000839133
797652	472056	668005		Q92523;Q92523-4;Q92523-3;Q92523-2	Carnitine O-palmitoyltransferase 1, muscle isoform	CPT1B	0.012237
345111	259864	383668		P27338;P27338-2	Amine oxidase [flavin-containing] B	MAOB	0.0145728
374291	262690	419264		O95831;O95831-3;O95831-2;E9PMA0	Apoptosis-inducing factor 1, mitochondrial	AIFM1	0.0084106
1.6372e+06	1.34083e+06	1.47573e+06		Q9Y277-2;E5RFP6	Voltage-dependent anion-selective channel protein 3	VDAC3	0.00584227
2.7722e+06	2.21258e+06	3.44578e+06		P40925;P40925-3;P40925-2;B9A041;C9JF79;B8ZZ51	Malate dehydrogenase, cytoplasmic;Malate dehydrogenase	MDH1	0.00182597

## Sheet: Landing vs +14
Higher expression at landing									Higher expression 14 days after landing
Pre	La+0	La+14	Respiratory chain complex	P value	Majority protein IDs	Protein names	Gene names		Pre	La+0	La+14	Respiratory chain complex	P value	Majority protein IDs	Protein names	Gene names
1.26097e+06	7.52782e+06	1.11029e+06		0.0109222	D6RAN8;H7C5U8;Q9P0M9	39S ribosomal protein L27, mitochondrial	MRPL27		763887	368575	444770	I	0.00172905	A0A087WXC5;E7ESZ7;O95299;O95299-2	NADH dehydrogenase [ubiquinone] 1 alpha subcomplex subunit 10, mitochondrial	NDUFA10
110700	76289.7	12417.6		0.00141835	P04406;E7EUT5	Glyceraldehyde-3-phosphate dehydrogenase	GAPDH		7.02857e+06	3.14734e+06	3.84726e+06		0.000151926	P48735;P48735-2	Isocitrate dehydrogenase [NADP], mitochondrial	IDH2
2967.43	60159.3	3165.24		0.0523639	P21397;P21397-2	Amine oxidase [flavin-containing] A	MAOA		944506	473892	591451		9.44493e-05	A0A2R8YDQ9;A0A2R8Y6Y7;Q9P2R7-2;Q9P2R7;Q5T9Q5	Succinyl-CoA ligase [ADP-forming] subunit beta, mitochondrial	SUCLA2
51769	68923.1	20143.1	V	0.00184104	P00846	ATP synthase subunit a	MT-ATP6		5.54094e+06	2.92134e+06	3.62865e+06	V	2.15288e-05	P25705;P25705-2;P25705-3;K7EK77	ATP synthase subunit alpha, mitochondrial	ATP5A1
20923	51937.9	9452.63		0.00686908	Q96HY7	Probable 2-oxoglutarate dehydrogenase E1 component DHKTD1, mitochondrial	DHTKD1		121013	94603.1	123162		0.00696872	O60313-2;O60313-10;O60313-9;O60313;E5KLJ9;O60313-11;O60313-13;C9JMB8;A0A2R8YDM2;A0A2R8YE78;A0A2R8Y3X5;A0A2R8YFD1;A0A2R8YGE5	Dynamin-like 120 kDa protein, mitochondrial;Dynamin-like 120 kDa protein, form S1	OPA1
109646	442986	147945		0.0257854	P11047	Laminin subunit gamma-1	LAMC1		1.60329e+06	852476	1.08623e+06		0.00393284	P11177-2;P11177;P11177-3;C9J634	Pyruvate dehydrogenase E1 component subunit beta, mitochondrial	PDHB
3.51697e+06	8.09444e+06	2.8389e+06		0.0243758	P51648-2;P51648;J3QRD1	Fatty aldehyde dehydrogenase	ALDH3A2		289961	228891	308904	I	0.00638016	A0A0C4DGS0;A0A2Y9D025;P56556;R4GN43	NADH dehydrogenase [ubiquinone] 1 alpha subcomplex subunit 6	NDUFA6
80516.7	287360	104860		0.0256868	Q96I63;Q96TA2-3;Q96TA2-2;Q96TA2	ATP-dependent zinc metalloprotease YME1L1	YME1L1		1.21044e+06	569288	784764		0.000859771	P55084-2;P55084;F5GZQ3;B5MD38	Trifunctional enzyme subunit beta, mitochondrial;3-ketoacyl-CoA thiolase	HADHB
89897.9	309676	88316.8		0.0313718	O60333-4;O60333;Q4R9M9;A0A087WWA3;O60333-2	Kinesin-like protein KIF1B;Kinesin-like protein	KIF1B;KIF1Bbeta		567633	297164	374369	I	0.00143471	O75489	NADH dehydrogenase [ubiquinone] iron-sulfur protein 3, mitochondrial	NDUFS3
NaN	36194.9	14461.2		0.002993	Q5VW52;Q9HCL2	Glycerol-3-phosphate acyltransferase 1, mitochondrial	GPAM		156673	91412.3	111648		0.00917356	P52758;H0YBX3;H0YB34	Ribonuclease UK114	HRSP12
29411.6	41441.8	19249.1	I	0.058709	O43677	NADH dehydrogenase [ubiquinone] 1 subunit C1, mitochondrial	NDUFC1		347776	279987	332363	III	0.023881	Q9UDW1	Cytochrome b-c1 complex subunit 9	UQCR10
194162	159478	79243.2	I	0.0437562	Q6FGG4;O95167;S4R3I5	NADH dehydrogenase [ubiquinone] 1 alpha subcomplex subunit 3	NDUFA3		1.46391e+06	837657	1.10017e+06		0.00599955	P08559;P08559-4;P08559-3;P08559-2	Pyruvate dehydrogenase E1 component subunit alpha, somatic form, mitochondrial	PDHA1
22299.1	25821.8	14262.1		0.0046938	A0A0C4DGB9		PPA2		187249	171399	239904		0.00148584	Q9Y4W6	AFG3-like protein 2	AFG3L2
35662	56556.3	23037.6		0.00103746	A0A087WVM4;B7ZM99;Q6UB35	Monofunctional C1-tetrahydrofolate synthase, mitochondrial	MTHFD1L		561529	261981	360415		0.00975475	Q8NI60;Q8NI60-3	Atypical kinase ADCK3, mitochondrial	ADCK3
39331.6	20250.9	10640.7		0.0180819	Q5T440	Putative transferase CAF17, mitochondrial	IBA57		344704	216889	274282		0.00714226	Q6YN16;Q6YN16-2	Hydroxysteroid dehydrogenase-like protein 2	HSDL2
89512.4	106596	48557.3		0.0578246	Q8TCD5;J3KSY6;J3KRC4	5(3)-deoxyribonucleotidase, cytosolic type	NT5C		79523.9	45585.9	67052.3		0.0148694	A0A087WUQ6;P07203;A0A2R8Y6B6	Glutathione peroxidase;Glutathione peroxidase 1	GPX1
307558	1.00287e+06	537051		1.50232e-07	A6NGQ3;Q5VST9-6;Q5VST9;Q5VST9-2	Obscurin	OBSCN		434110	300187	389186		0.01517	P53597;A0A494C0D1	Succinyl-CoA ligase [ADP/GDP-forming] subunit alpha, mitochondrial	SUCLG1
463658	1.03464e+06	604717		0.00220267	P04040	Catalase	CAT		713919	486878	655665		5.1561e-07	P38646	Stress-70 protein, mitochondrial	HSPA9
414583	289941	180796		0.0172636	O14880;Q5VV89;Q5VV87	Microsomal glutathione S-transferase 3	MGST3		209472	193785	269607		0.00578973	Q9Y6C9	Mitochondrial carrier homolog 2	MTCH2
36391.1	33482	20087.4		0.0334652	Q9H078-2;Q9H078;A0A2U3TZY2;H0YGM0;Q9H078-5;Q9H078-3;Q9H078-4;A0A2R8Y602	Caseinolytic peptidase B protein homolog	CLPB		118375	98853.2	149460		0.0255165	E9PCX7		NNT
348259	134040	94734.3	I	0.0195029	E7EPT4;P19404	NADH dehydrogenase [ubiquinone] flavoprotein 2, mitochondrial	NDUFV2		292282	151116	196654		0.00542207	Q02218;A0A0D9SFS3	2-oxoglutarate dehydrogenase, mitochondrial	OGDH
									128624	86727.4	110203		0.0222366	Q9H7Z7;A6NHH0	Prostaglandin E synthase 2;Prostaglandin E synthase 2 truncated form	PTGES2
									105545	51568.4	70777.3		0.0339313	O00429;O00429-3;O00429-6;O00429-5;O00429-7	Dynamin-1-like protein	DNM1L
									87615.6	78211.9	105662		0.0155489	P22033	Methylmalonyl-CoA mutase, mitochondrial	MUT
									1.56031e+06	843951	1.15744e+06	I	1.3377e-06	P28331-4;P28331;P28331-2;P28331-5;B4DJ81;P28331-3	NADH-ubiquinone oxidoreductase 75 kDa subunit, mitochondrial	NDUFS1
									1.00961e+07	4.50096e+06	6.77646e+06		4.12243e-05	P17540	Creatine kinase S-type, mitochondrial	CKMT2
									60192.7	46071.9	63115.2		0.0373696	Q9NQE9	Histidine triad nucleotide-binding protein 3	HINT3
									83252.2	40216.5	63343.1		0.0299251	Q8NBX0	Saccharopine dehydrogenase-like oxidoreductase	SCCPDH
									797652	472056	668005		0.00128878	Q92523;Q92523-4;Q92523-3;Q92523-2	Carnitine O-palmitoyltransferase 1, muscle isoform	CPT1B
									1.66109e+06	687834	1.02835e+06		0.00339479	P10809	60 kDa heat shock protein, mitochondrial	HSPD1
									25487.5	28299.7	34041.3		0.00452908	Q9H2W6	39S ribosomal protein L46, mitochondrial	MRPL46
									954377	538244	704773		0.00353326	Q9Y2Q3;Q9Y2Q3-3;Q9Y2Q3-2;Q9Y2Q3-4;E9PFN5	Glutathione S-transferase kappa 1	GSTK1
									2.31311e+06	1.40867e+06	2.03853e+06		5.1057e-09	Q99798;A2A274	Aconitate hydratase, mitochondrial	ACO2
									1.47604e+06	691467	1.05287e+06		9.2726e-09	H0YFD6;P40939;A0A2R8Y4F5;A0A2R8YG21	Trifunctional enzyme subunit alpha, mitochondrial;Long-chain enoyl-CoA hydratase;Long chain 3-hydroxyacyl-CoA dehydrogenase	HADHA
									1.78625e+06	757822	1.20083e+06		5.15243e-05	Q13423	NAD(P) transhydrogenase, mitochondrial	NNT
									2.7722e+06	2.21258e+06	3.44578e+06		0.000322735	P40925;P40925-3;P40925-2;B9A041;C9JF79;B8ZZ51	Malate dehydrogenase, cytoplasmic;Malate dehydrogenase	MDH1
									874743	391431	561529		6.47727e-05	P33121;P33121-2;E7EPM6;P33121-3;B7Z3Z9;D6RER0	Long-chain-fatty-acid--CoA ligase 1	ACSL1
									7.64084e+06	4.53321e+06	6.06174e+06		0.025444	P60174-1;P60174;P60174-4	Triosephosphate isomerase	TPI1
									2.087e+06	1.21768e+06	1.84834e+06	III	9.36547e-05	P31930	Cytochrome b-c1 complex subunit 1, mitochondrial	UQCRC1
									323566	218792	315854		7.46824e-06	Q9Y2Z9-3;Q9Y2Z9;A0A0D9SFJ1;Q9Y2Z9-2	Ubiquinone biosynthesis monooxygenase COQ6, mitochondrial	COQ6
									1.02373e+06	981004	1.39584e+06	V	0.00353389	P36542-2;P36542	ATP synthase subunit gamma, mitochondrial	ATP5C1
									33813.2	22552.5	35425.5		0.0205479	P49914;A0A0U1RQM3	5-formyltetrahydrofolate cyclo-ligase	MTHFS
									112020	74838.9	109867		0.00481291	P83111;P83111-2	Serine beta-lactamase-like protein LACTB, mitochondrial	LACTB
									540262	280375	423235	I	0.0434346	O75380;D6RBT3	NADH dehydrogenase [ubiquinone] iron-sulfur protein 6, mitochondrial	NDUFS6
									2.27069e+06	1.25669e+06	1.71931e+06	III	0.000166463	P08574	Cytochrome c1, heme protein, mitochondrial	CYC1
									1.15014e+07	6.25466e+06	9.50727e+06	V	1.63854e-05	P06576;H0YH81;F8W079	ATP synthase subunit beta, mitochondrial;ATP synthase subunit beta	ATP5B
									13954.1	18928.9	27848.3		0.0219787	Q9Y305;Q9Y305-2;Q9Y305-3	Acyl-coenzyme A thioesterase 9, mitochondrial	ACOT9
									301856	413693	636985		0.0364093	P02794;G3V192;G3V1D1	Ferritin heavy chain;Ferritin heavy chain, N-terminally processed;Ferritin	FTH1
									641238	364031	516246		0.000974099	P49773;D6REP8;D6RE99;D6RD60	Histidine triad nucleotide-binding protein 1	HINT1
									33535.5	44354.7	81838.9		0.0234082	Q9Y2S7;B4DEM9	Polymerase delta-interacting protein 2	POLDIP2
									4.78902e+06	3.00139e+06	4.83003e+06	III	5.80595e-05	P22695;H3BRG4;H3BSJ9;H3BP04	Cytochrome b-c1 complex subunit 2, mitochondrial	UQCRC2
									345111	259864	383668		0.00326284	P27338;P27338-2	Amine oxidase [flavin-containing] B	MAOB
									2.60004e+06	896970	1.42804e+06	III	0.0002819	P47985	Cytochrome b-c1 complex subunit Rieske, mitochondrial;Cytochrome b-c1 complex subunit 11	UQCRFS1
									724537	442801	655711	I	0.00230268	O43181	NADH dehydrogenase [ubiquinone] iron-sulfur protein 4, mitochondrial	NDUFS4
									1.36285e+06	662197	1.03428e+06	II	1.7391e-06	P31040;P31040-2;D6RFM5;A0A087X1I3;P31040-3	Succinate dehydrogenase [ubiquinone] flavoprotein subunit, mitochondrial	SDHA
									256909	157752	285474		0.00552886	Q9BXK5;A0A087WX97;A0A087WTL4;Q9BXK5-2	Bcl-2-like protein 13	BCL2L13
									1.08486e+07	5.71135e+06	8.69467e+06		1.1376e-05	P40926;P40926-2;G3XAL0	Malate dehydrogenase, mitochondrial;Malate dehydrogenase	MDH2
									302904	234984	362520		0.000909181	P00390-2;P00390-3;P00390;P00390-5;P00390-4	Glutathione reductase, mitochondrial	GSR
									29004.7	29575.2	43547.4		0.0142162	P41250	Glycine--tRNA ligase	GARS
									192460	115585	191184		9.45373e-08	P42704	Leucine-rich PPR motif-containing protein, mitochondrial	LRPPRC
									155494	63898.7	103890		0.0145488	H3BP28;Q99807;Q99807-2;H3BTN8	5-demethoxyubiquinone hydroxylase, mitochondrial	COQ7
									1.35983e+06	594823	1.02629e+06		0.000418069	P09622;E9PEX6;P09622-2;P09622-3	Dihydrolipoyl dehydrogenase, mitochondrial;Dihydrolipoyl dehydrogenase	DLD
									137008	104802	150416		0.0286231	A0A087WZN1;O43837;A0A087X2E5	Isocitrate dehydrogenase [NAD] subunit, mitochondrial;Isocitrate dehydrogenase [NAD] subunit beta, mitochondrial	IDH3B
									748426	400322	658535		1.32404e-08	E9PCR7;E9PDF2;Q02218-2;E9PFG7	2-oxoglutarate dehydrogenase, mitochondrial	OGDH
									1.25748e+06	992357	1.56128e+06		0.00143115	Q9UBY9;D3YTC6;Q8N241	Heat shock protein beta-7	HSPB7
									20567.8	7615.91	11319.3		0.041682	Q9NRG7;G3V5T1;Q86TZ5;F6RWC2;Q9NRG7-3;G3V4N6;G3V4Z0;H0YJ71	Epimerase family protein SDR39U1	SDR39U1
									374291	262690	419264		0.000331677	O95831;O95831-3;O95831-2;E9PMA0	Apoptosis-inducing factor 1, mitochondrial	AIFM1
									354666	202505	313130		0.000370537	P05091	Aldehyde dehydrogenase, mitochondrial	ALDH2
									310816	107271	182647	I	0.00387367	F5H5N1;F5GXJ1;O75251-2;O75251;A0A087WXF6;A0A087WTI3	NADH dehydrogenase [ubiquinone] iron-sulfur protein 7, mitochondrial	NDUFS7
									212029	92547.1	166112		0.00207898	P30038;P30038-2;P30038-3	Delta-1-pyrroline-5-carboxylate dehydrogenase, mitochondrial	ALDH4A1
									702140	386900	724838	I	0.0315735	Q16718;A0A087X1G1;H7BYD0;Q16718-2;F8WAS3	NADH dehydrogenase [ubiquinone] 1 alpha subcomplex subunit 5	NDUFA5
									2.35386e+06	776002	1.3886e+06		0.0229606	P0DPI2;A0A0B4J2D5;P0DPI2-2;A0A0B4J2H4;A0A0B4J2D5-2
									1.24008e+06	596557	901395		0.000516652	O75390;B4DJV2;A0A0C4DGI3	Citrate synthase, mitochondrial;Citrate synthase	CS
									1.14285e+06	510199	767177		0.0105294	P07195;A0A3B3IS95;A8MW50	L-lactate dehydrogenase B chain;L-lactate dehydrogenase	LDHB
									144109	130410	216619		8.01647e-05	P54136;P54136-2	Arginine--tRNA ligase, cytoplasmic	RARS
									44425.5	21620.3	27753.8		0.0278638	Q5U5X0	Complex III assembly factor LYRM7	LYRM7
									561256	275788	444431		0.00264114	Q9UIJ7;Q9UIJ7-3;Q9UIJ7-2	GTP:AMP phosphotransferase AK3, mitochondrial	AK3
									365801	318669	522076	I	0.00279846	Q9P0J0;Q9P0J0-2;B4DEZ3;K7EJE1;E7ENQ6	NADH dehydrogenase [ubiquinone] 1 alpha subcomplex subunit 13	NDUFA13
									25011.4	29103.4	47413.2		0.000501355	P29401;P29401-2;A0A0B4J1R6;E9PFF2	Transketolase	TKT
									376894	164554	289319		2.23638e-05	P36957;P36957-2;Q86SW4	Dihydrolipoyllysine-residue succinyltransferase component of 2-oxoglutarate dehydrogenase complex, mitochondrial	DLST
									368678	212662	365801		0.0012667	P50213;H0YL72;P50213-2;H0YLI6;H0YMU3	Isocitrate dehydrogenase [NAD] subunit alpha, mitochondrial	IDH3A
									584401	309655	553107		0.00223356	A0A0A0MSE2;E9PF18;Q16836;Q16836-3;Q16836-2;A0A1W2PNM1;A0A0D9SFP2;A0A1W2PQV5;A0A1W2PQ78	Hydroxyacyl-coenzyme A dehydrogenase, mitochondrial	HADH
									294784	109017	163055		0.0117909	Q16762	Thiosulfate sulfurtransferase	TST
									274301	170274	264022		5.57778e-05	Q9Y5L4;K7EIT2	Mitochondrial import inner membrane translocase subunit Tim13	TIMM13
									1.6044e+06	1.08367e+06	1.79183e+06		0.00817926	P06744;A0A2U3TZU2;A0A0A0MTS2;P06744-2;K7EQ48;A0A0J9YXP8;A0A2R8Y6C7	Glucose-6-phosphate isomerase	GPI
									58790.7	61079.5	92649.8		0.00713876	P31939;P31939-2	Bifunctional purine biosynthesis protein PURH;Phosphoribosylaminoimidazolecarboxamide formyltransferase;IMP cyclohydrolase	ATIC
									546401	471239	801643		1.37796e-05	Q02978;I3L1P8;Q02978-2	Mitochondrial 2-oxoglutarate/malate carrier protein	SLC25A11
									79877.4	46203	69162.4		0.000305789	Q10713;Q10713-2	Mitochondrial-processing peptidase subunit alpha	PMPCA
									111154	271125	420603		0.0233049	Q9UII2;A0A0B4J230;Q9UII2-3;Q9UII2-2	ATPase inhibitor, mitochondrial	ATPIF1
									123873	55392.4	99754.9		5.56623e-05	A0A0A0MT83;P26440;A0A0S2Z4K7;P26440-2;H7C4G6	Isovaleryl-CoA dehydrogenase, mitochondrial	IVD
									71904.8	31918.4	62705.3		0.0277591	Q96ND0;K7EK00	Protein FAM210A	FAM210A
									121931	69928.8	154474		0.00524811	Q9BSH4	Translational activator of cytochrome c oxidase 1	TACO1
									117484	89512.4	174516		0.023441	Q9NPJ3-2;Q9NPJ3	Acyl-coenzyme A thioesterase 13;Acyl-coenzyme A thioesterase 13, N-terminally processed	ACOT13
									84420.2	50749.3	93553.2		0.033415	Q92506	Estradiol 17-beta-dehydrogenase 8	HSD17B8
									447491	146242	239855	I	2.6132e-05	O75306;O75306-2	NADH dehydrogenase [ubiquinone] iron-sulfur protein 2, mitochondrial	NDUFS2
									42107.8	31348.3	43339.7		0.00906174	P34896-2;P34896;P34896-3;J3KRZ5	Serine hydroxymethyltransferase, cytosolic	SHMT1
									2.20386e+06	669349	1.1411e+06		4.17067e-05	P00505;P00505-2	Aspartate aminotransferase, mitochondrial	GOT2
									194971	199981	327288		8.79192e-05	Q9GZT3-2;Q9GZT3;A0A087WUN7;H0YJ40;G3V4X6;G3V2S9;H0YJW7	SRA stem-loop-interacting RNA-binding protein, mitochondrial	SLIRP
									52666.6	50029.8	83385		0.0235666	O95140	Mitofusin-2	MFN2
									1.59597e+06	240104	374706	IV	0.00908251	P10606	Cytochrome c oxidase subunit 5B, mitochondrial	COX5B
									116834	68904	144089		0.0259855	A0A087X2I2;A0A087WT12;P36969-2;P36969;K7ERP4;K7EKX7;K7ENB4;K7EJ20;R4GNE4	Glutathione peroxidase;Phospholipid hydroperoxide glutathione peroxidase, mitochondrial	GPX4
									54489.9	65640.6	119603		1.05865e-06	Q13162;H7C3T4	Peroxiredoxin-4	PRDX4
									286525	161033	273788		0.0129269	Q6NVY1;Q6NVY1-2;B8ZZZ0	3-hydroxyisobutyryl-CoA hydrolase, mitochondrial	HIBCH
									114644	63180.9	136932		0.0222461	Q9UJZ1;A0A087WYB4;Q9UJZ1-2	Stomatin-like protein 2, mitochondrial	STOML2
									93579.2	89252.2	189495		0.0180389	Q96I23	Protein preY, mitochondrial	PYURF
									1.76056e+06	753579	1.36692e+06		0.000564476	P04179;P04179-4;P04179-2;F5H4R2;F5GYZ5;P04179-3;F5H3C5	Superoxide dismutase [Mn], mitochondrial	SOD2
									786234	282972	513534		8.34572e-06	Q16698-2;Q16698;E5RJG7;E5RFV2	2,4-dienoyl-CoA reductase, mitochondrial	DECR1
									88310.7	49010.4	66862.1		0.0630507	O00763-2;O00763;O00763-3;F8W8T8;H0YGH5	Acetyl-CoA carboxylase 2;Biotin carboxylase	ACACB
									28465	21802.4	45042.5		0.00297075	Q9HCC0;Q9HCC0-2;D6RDF7;D6R9R1	Methylcrotonoyl-CoA carboxylase beta chain, mitochondrial	MCCC2
									234365	123496	251587		0.00030209	P51649-2;P51649;C9J8Q5	Succinate-semialdehyde dehydrogenase, mitochondrial	ALDH5A1
									140023	95605.1	149191		0.00432228	O75431-2;O75431;C9JNK6;C9JAZ1	Metaxin-2	MTX2
									27158.2	13696.3	29774.7		0.0214824	F6RP06;A0A0J9YW18;Q12983	BCL2/adenovirus E1B 19 kDa protein-interacting protein 3	BNIP3
									80049.2	41372.9	63448.6		0.00516762	J3QQZ9;Q9NVS9-3;Q9NVS9;J3QQV6;Q9NVS9-4	Pyridoxine-5-phosphate oxidase	PNPO
									155225	60712.2	105209		0.0272585	Q02252;Q02252-2;G3V4Z4	Methylmalonate-semialdehyde dehydrogenase [acylating], mitochondrial	ALDH6A1
									33366.2	15751.5	29758.2		0.00338352	Q8WWV3;G3V1R2;Q8WWV3-3;Q8WWV3-2	Reticulon-4-interacting protein 1, mitochondrial	RTN4IP1
									1.09235e+06	585334	1.04647e+06		0.000177455	P13804;P13804-2;H0YLU7;H0YK49;H0YL12;H0YNX6;H0YKF0	Electron transfer flavoprotein subunit alpha, mitochondrial	ETFA
									249071	89258.4	192047		0.00357567	Q14061;C9J8T6;H7C4E5	Cytochrome c oxidase copper chaperone	COX17
									479643	198283	376163		0.000206932	Q9UBQ7;U3KQ56	Glyoxylate reductase/hydroxypyruvate reductase	GRHPR
									567673	182104	332271	V	0.00290709	A8MUH2;P18859;P18859-2	ATP synthase-coupling factor 6, mitochondrial	ATP5J
									96651.2	42915.2	90335.2		0.00511969	Q86SX6	Glutaredoxin-related protein 5, mitochondrial	GLRX5
									30177.8	16186.5	30794.8		2.21345e-05	Q9NUJ1;Q9NUJ1-2	Mycophenolic acid acyl-glucuronide esterase, mitochondrial	ABHD10
									18438.1	12958.4	20560.7		0.00769654	Q14249	Endonuclease G, mitochondrial	ENDOG
									512965	246273	374187	I	0.0664371	O95182	NADH dehydrogenase [ubiquinone] 1 alpha subcomplex subunit 7	NDUFA7
									169157	72938.9	146536		0.00484643	H3BUX2;A0A499FJ32;O43169;D6RFH4	Cytochrome b5 type B	CYB5B
									3.31459e+06	1.78266e+06	3.2347e+06	V	6.33352e-05	P24539;Q5QNZ2	ATP synthase F(0) complex subunit B1, mitochondrial	ATP5F1
									34732.5	35217.4	76815		0.00937634	A0A2R8YD50;P51659;E7EWE5;P51659-3;P51659-2;E7ER27;A0A2R8Y7L2;G5E9S2;E7ET17;E7EPL9	Peroxisomal multifunctional enzyme type 2;(3R)-hydroxyacyl-CoA dehydrogenase;Enoyl-CoA hydratase 2	HSD17B4
									299397	100497	175474	I	3.60969e-06	Q9UI09	NADH dehydrogenase [ubiquinone] 1 alpha subcomplex subunit 12	NDUFA12
									55285	32512.3	50517.7		0.00960864	Q9BW91-2;Q9BW91;D6RAW2;H7C386	ADP-ribose pyrophosphatase, mitochondrial	NUDT9
									11084.1	7420.5	17738.5		0.0479336	Q5VUM1	Succinate dehydrogenase assembly factor 4, mitochondrial	SDHAF4
									475834	217522	369445		0.00834864	P42126-2;P42126;Q96DC0;H3BS70	Enoyl-CoA delta isomerase 1, mitochondrial	ECI1;DCI
									44995.7	24489.9	41267		0.000173951	P51398-2;P51398-3;P51398;V9GZ03;V9GYL9;V9GYJ9	28S ribosomal protein S29, mitochondrial	DAP3
									1.51365e+06	599209	1.04582e+06		7.27368e-05	P30048-2;P30048	Thioredoxin-dependent peroxide reductase, mitochondrial	PRDX3
									685074	326766	660592	III	8.52312e-06	P00156	Cytochrome b	MT-CYB
									112557	35905.1	66299		0.00119691	Q86WU2-2;Q86WU2	Probable D-lactate dehydrogenase, mitochondrial	LDHD
									39008.5	25262.3	48587.6		0.0164863	O75439;G3V0E4	Mitochondrial-processing peptidase subunit beta	PMPCB
									99327.1	89966.5	170913		0.0122407	P11387	DNA topoisomerase 1	TOP1
									2.11892e+06	956762	1.99838e+06		6.80759e-08	P49748;P49748-3;P49748-2	Very long-chain specific acyl-CoA dehydrogenase, mitochondrial	ACADVL
									7074.44	4221.38	8107.83		0.0101095	Q9P0S9	Transmembrane protein 14C	TMEM14C
									1.59475e+06	546174	1.17002e+06		1.03057e-07	Q13011;M0R248	Delta(3,5)-Delta(2,4)-dienoyl-CoA isomerase, mitochondrial	ECH1
									61970.8	27985.7	66106.3		0.0359607	F6TLX2;Q9HC38-2;Q9HC38;I3L3Q4;Q9HC38-3	Glyoxalase domain-containing protein 4	GLOD4
									555374	222308	485025		0.00298257	Q9BS92	Protein NipSnap homolog 3B	NIPSNAP3B
									430245	136298	273504	I	0.00206589	E7EWP0;H0Y886;O43674-2;O43674	NADH dehydrogenase [ubiquinone] 1 beta subcomplex subunit 5, mitochondrial	NDUFB5
									14114.6	6931.25	19291.8		0.0353936	Q8N573-8;Q8N573;Q8N573-5	Oxidation resistance protein 1	OXR1
									653986	233118	481074		8.49856e-07	P31937	3-hydroxyisobutyrate dehydrogenase, mitochondrial	HIBADH
									157446	71859.9	139210		5.83247e-05	P28838-2;P28838	Cytosol aminopeptidase	LAP3
									787871	249798	589977		0.0121789	Q96A26;F8W7Q4;E9PH05	Protein FAM162A	FAM162A
									830258	345039	625391	II	5.33112e-07	P21912;A0A087WWT1;A0A087WXX8	Succinate dehydrogenase [ubiquinone] iron-sulfur subunit, mitochondrial	SDHB
									882294	369881	740941	V	3.90596e-08	O75947;O75947-2	ATP synthase subunit d, mitochondrial	ATP5H
									168946	91007.6	203843		3.98511e-07	Q99714;Q99714-2;Q5H928	3-hydroxyacyl-CoA dehydrogenase type-2	HSD17B10
									85931.5	47164.1	90247.5		1.16617e-05	Q9NXA8;Q9NXA8-3;Q9NXA8-2;Q9NXA8-4	NAD-dependent protein deacylase sirtuin-5, mitochondrial	SIRT5
									1.39971e+06	522004	1.05616e+06		5.28118e-05	P07954-2;P07954	Fumarate hydratase, mitochondrial	FH
									1.03113e+06	608459	1.03056e+06		0.0130697	P14621;U3KQL2;U3KPX1;E9PF46;F8WA34;U3KPX8	Acylphosphatase-2;Acylphosphatase	ACYP2
									312826	145857	353463	I	1.34725e-05	P03905	NADH-ubiquinone oxidoreductase chain 4	MT-ND4
									28858.3	8837.36	14711.9		0.00225163	O94826	Mitochondrial import receptor subunit TOM70	TOMM70A
									116996	88084.5	143810		0.00679125	Q9P032	NADH dehydrogenase [ubiquinone] 1 alpha subcomplex assembly factor 4	NDUFAF4
									532086	172615	318426	I	0.000268325	Q86Y39;K7EQ77;K7EK78;K7EP35;Q86Y39-2;K7EMT4	NADH dehydrogenase [ubiquinone] 1 alpha subcomplex subunit 11	NDUFA11
									46059.1	20915.7	49625.7		0.00818057	O43865;O43865-2	Putative adenosylhomocysteinase 2	AHCYL1
									232730	93988.7	207939		0.00150162	A0A0C4DGA2;O75521-2;O75521	Enoyl-CoA delta isomerase 2, mitochondrial	ECI2
									59052.1	43874.7	75166.4		0.00782604	Q13505-3;Q13505;A0A0C4DFQ1;Q13505-2	Metaxin-1	MTX1
									31487.7	19841	51468.4		0.000472681	Q8N4Q1;Q8N4Q1-2	Mitochondrial intermembrane space import and assembly protein 40	CHCHD4
									47311.4	27979.8	65381.7		0.00271449	P05165-2;P05165;P05165-3;A0A1B0GU58;A0A1B0GWI4;A0A1B0GUX9;A0A1B0GWA1	Propionyl-CoA carboxylase alpha chain, mitochondrial	PCCA
									201693	123342	217507		0.0170007	Q6P587;Q6P587-2;Q6P587-3	Acylpyruvase FAHD1, mitochondrial	FAHD1
									1.8093e+06	727153	1.69964e+06	IV	1.71571e-06	P13073;H3BN72;H3BNV9;H3BPG0;Q86WV2	Cytochrome c oxidase subunit 4 isoform 1, mitochondrial	COX4I1
									331305	128802	384254	I	0.0014084	O95298;E9PM14;A0A087WUM3;O95298-2;E9PQ53	NADH dehydrogenase [ubiquinone] 1 subunit C2;NADH dehydrogenase [ubiquinone] 1 subunit C2, isoform 2	NDUFC2;KCTD14;NDUFC2-KCTD14
									17563.6	11117.9	21970.8		0.0528589	Q9UFN0	Protein NipSnap homolog 3A	NIPSNAP3A
									16909	13219.7	22276		0.00623335	Q6P1L8	39S ribosomal protein L14, mitochondrial	MRPL14
									633199	71601.4	146090		0.00326867	P56385	ATP synthase subunit e, mitochondrial	ATP5I
									447181	131819	344442		0.00736465	O00330-3;O00330	Pyruvate dehydrogenase protein X component, mitochondrial	PDHX
									62827.1	37630.1	131746		0.0193022	Q96HS1;Q96HS1-2	Serine/threonine-protein phosphatase PGAM5, mitochondrial	PGAM5
									365294	200744	489246		9.45802e-07	Q9NR28-2;Q9NR28;Q9NR28-3	Diablo homolog, mitochondrial	DIABLO
									1.46788e+06	769787	1.50674e+06		0.023954	C9JFR7;P99999	Cytochrome c	CYCS
									472318	224103	571265		2.00529e-05	Q9NZ45	CDGSH iron-sulfur domain-containing protein 1	CISD1
									533415	140149	283620		6.62471e-05	P16219;E9PE82	Short-chain specific acyl-CoA dehydrogenase, mitochondrial	ACADS
									323207	110302	211896		0.00365394	P30044-2;P30044;P30044-3;P30044-4	Peroxiredoxin-5, mitochondrial	PRDX5
									40648.1	17408.4	37290		5.89668e-08	Q8NBU5;Q8NBU5-2	ATPase family AAA domain-containing protein 1	ATAD1
									29950.7	14635.7	31404.9		0.0123495	J3QL56;O75880	Protein SCO1 homolog, mitochondrial	SCO1
									138930	33257.7	61478.7	I	0.0178294	O95139;A0A087WZX2;O95139-2	NADH dehydrogenase [ubiquinone] 1 beta subcomplex subunit 6	NDUFB6
									80863.4	51564.8	149191		0.00254137	P43304;P43304-2	Glycerol-3-phosphate dehydrogenase, mitochondrial	GPD2
									987006	418277	963149		3.66461e-05	O75208;H3BNT2;H3BSJ5;H3BRC0;H3BPC6	Ubiquinone biosynthesis protein COQ9, mitochondrial	COQ9
									433989	131655	287799		0.0243911	P78417;Q5TA02;P78417-3;P78417-2;Q5TA01	Glutathione S-transferase omega-1	GSTO1
									55074.6	33766.4	78152.3		2.90472e-05	O95822-2;O95822	Malonyl-CoA decarboxylase, mitochondrial	MLYCD
									144349	46476.1	125272		7.30796e-08	Q96CM8-3;Q96CM8;Q96CM8-2;E9PF16;Q96CM8-4	Acyl-CoA synthetase family member 2, mitochondrial	ACSF2
									433659	229002	587570		0.000846482	P07237;H7BZ94;H0Y3Z3	Protein disulfide-isomerase	P4HB
									175401	67191.9	153311		0.00126301	F8W1A4;P54819-2;P54819;P54819-5;P54819-3;F8VY04;P54819-6;F8VZG5;P54819-4;G3V213	Adenylate kinase 2, mitochondrial;Adenylate kinase 2, mitochondrial;Adenylate kinase 2, mitochondrial, N-terminally processed	AK2
									10534.3	17572.1	40854.3		0.0146071	O95881	Thioredoxin domain-containing protein 12	TXNDC12
									405713	139046	354346	V	0.0638872	P03928	ATP synthase protein 8	MT-ATP8
									9218.4	10519.7	18583.1		0.000252877	H3BTB7;Q5JPH6;Q5JPH6-2	Probable glutamate--tRNA ligase, mitochondrial	EARS2
									52132.7	14995.1	29834.6		0.0199603	Q5TAQ0;V5IRT4;Q9BRT2	Ubiquinol-cytochrome-c reductase complex assembly factor 2	UQCC2
									426209	89140.9	248141		0.000224249	Q9NZJ6	Ubiquinone biosynthesis O-methyltransferase, mitochondrial	COQ3
									89413.2	63805.8	207464		0.000172152	Q9UNF0-2;Q9UNF0;A0A0U1RR22	Protein kinase C and casein kinase substrate in neurons protein 2	PACSIN2
									92624.1	33794.5	90422.9		8.28973e-07	Q96AN5;B4DMT0;Q96AN5-2	Transmembrane protein 143	TMEM143
									144579	51650.7	132148		7.3105e-05	Q9BV79;Q9BV79-2;H3BM30	Trans-2-enoyl-CoA reductase, mitochondrial	MECR
									747855	290827	763517	I	6.6121e-05	I3L505	Acyl carrier protein	NDUFAB1
									184224	82505.3	195458		2.37073e-05	Q5HYK3;B4DP72	2-methoxy-6-polyprenyl-1,4-benzoquinol methylase, mitochondrial	COQ5
									73972.4	36189.9	100825		4.70476e-06	Q15046;Q15046-2	Lysine--tRNA ligase	KARS
									83564.4	40244.4	100261		0.00628792	P22830;P22830-2;A0A499FJN5;K7ELX4	Ferrochelatase, mitochondrial	FECH
									37700.6	18813.8	60192.7		0.00135004	Q9UKU7;Q9UKU7-2;Q9UKU7-3	Isobutyryl-CoA dehydrogenase, mitochondrial	ACAD8
									44023.9	17732.4	46877.2		2.76041e-05	Q96DC8;Q5W0J6;Q5W0J8;Q96DC8-2	Enoyl-CoA hydratase domain-containing protein 3, mitochondrial	ECHDC3
									32031.4	24658.5	74864.8		0.00358868	P11940;P11940-2;E7EQV3;A0A087WTT1;E7ERJ7;H0YAR2	Polyadenylate-binding protein 1;Polyadenylate-binding protein	PABPC1
									48141.7	38173.9	105063		0.000334787	O94760;B4DYP1;O94760-2	N(G),N(G)-dimethylarginine dimethylaminohydrolase 1	DDAH1
									705311	222585	564299		0.000317947	P34897-3;P34897;P34897-2;G3V2Y4;H0YIZ0	Serine hydroxymethyltransferase, mitochondrial;Serine hydroxymethyltransferase	SHMT2
									812664	234479	644491		6.23088e-09	A0A0B4J2A4;P42765;K7EME0	3-ketoacyl-CoA thiolase, mitochondrial	ACAA2
									105340	47776.1	135384		0.000234414	Q9P0J1;Q9P0J1-2	[Pyruvate dehydrogenase [acetyl-transferring]]-phosphatase 1, mitochondrial	PDP1
									19035.4	4518.72	12524.8		0.000897836	C9JQ41;H7C525;Q4VC31	Coiled-coil domain-containing protein 58	CCDC58
									46508.3	22051.7	66857.4		0.00765964	A0A0C4DGQ8;Q6IAN0	Dehydrogenase/reductase SDR family member 7B	DHRS7B
									89202.7	29245	63167.7		0.000456854	O43615;M0QXU7	Mitochondrial import inner membrane translocase subunit TIM44	TIMM44
									176536	51475.6	121838		0.00296429	Q6UXV4;A0A087WYF7;A0A087WUX8	MICOS complex subunit MIC27	APOOL
									164919	66198	206961		3.31439e-09	Q92667;Q92667-2	A-kinase anchor protein 1, mitochondrial	AKAP1
									62957.9	41118.5	84713.2		0.00545951	Q9BUB7;Q9BUB7-2	Transmembrane protein 70, mitochondrial	TMEM70
									88292.3	36207.5	98231.6		5.93143e-06	P00367;P00367-3;P00367-2;P49448	Glutamate dehydrogenase 1, mitochondrial;Glutamate dehydrogenase 2, mitochondrial	GLUD1;GLUD2
									88912.6	34802.4	106796		0.000138635	Q9H9P8;C9JVN9;Q9H9P8-2	L-2-hydroxyglutarate dehydrogenase, mitochondrial	L2HGDH
									39173.8	17728.7	70728.3		0.000490371	Q8N4T8;Q8N4T8-2;H0Y962	Carbonyl reductase family member 4	CBR4
									1.13063e+06	226288	806100		0.00404596	B8ZWD1;A0A0A0MTI5;P07108;P07108-3;P07108-2;P07108-4;P07108-5	Acyl-CoA-binding protein	DBI
									1.05675e+06	233425	671999	III	1.3319e-05	P14927;B7Z2R2;P14927-2;E5RHG9	Cytochrome b-c1 complex subunit 7	UQCRB
									1.06366e+06	301291	803256	I	5.32725e-05	O00217;E9PPW7;E9PN51;F8W9K7;E9PKH6	NADH dehydrogenase [ubiquinone] iron-sulfur protein 8, mitochondrial	NDUFS8
									298485	64147.3	232295	I	2.0004e-05	Q9NX14;Q9NX14-2	NADH dehydrogenase [ubiquinone] 1 beta subcomplex subunit 11, mitochondrial	NDUFB11
									76427.3	21716.4	97121.3		0.00222214	P36551	Oxygen-dependent coproporphyrinogen-III oxidase, mitochondrial	CPOX
									201469	26064.5	96490.5		0.00568789	P09417;P09417-2	Dihydropteridine reductase	QDPR
									177899	56270.8	165354		7.01755e-05	Q7L0Y3;C9JVB6	Mitochondrial ribonuclease P protein 1	TRMT10C
									102673	42618.7	140518		7.55379e-06	A0A1W2PQT3;A0A1W2PPH1;A0A1W2PQY8;P23368;A0A1W2PQF8;A0A1W2PR68;A0A1W2PQH3;P23368-2;A0A1W2PQ37	NAD-dependent malic enzyme, mitochondrial	ME2
									400322	77001.6	372427		0.00404173	Q9BWH2	FUN14 domain-containing protein 2	FUNDC2
									240104	49822.2	212912		2.26346e-05	Q5T4U5;P11310;P11310-2;B7Z9I1	Medium-chain specific acyl-CoA dehydrogenase, mitochondrial	ACADM
									43025.4	8798.24	37176.4		8.97075e-05	A0A182DWF2;D3YTF8;A0A182DWF3;Q9NNW7-2;Q9NNW7;A0A096LPK7;Q9NNW7-3;A0A096LPD9;E7EWK1	Thioredoxin reductase 2, mitochondrial	TXNRD2
									229240	112706	395248		5.38038e-11	P22307-7;P22307-8;P22307;P22307-4;P22307-6;P22307-2	Non-specific lipid-transfer protein	SCP2
									294437	131554	468601		0.00351249	Q9Y3D6	Mitochondrial fission 1 protein	FIS1
									386980	46903.2	206045		5.42276e-06	P82909	28S ribosomal protein S36, mitochondrial	MRPS36
									121382	16147.2	72480.2		0.000847174	P23786;A0A1B0GTB8;A0A1B0GWC0;A0A1B0GVF3;A0A1B0GV75	Carnitine O-palmitoyltransferase 2, mitochondrial	CPT2
									13619.6	4417.76	21581.4		0.000132678	Q9NPL8;C9JU35	Complex I assembly factor TIMMDC1, mitochondrial	TIMMDC1
									255135	105684	271558		7.01909e-05	Q9NX40;D6RG39;D6RIT9;Q9NX40-3;Q9NX40-2;Q9NX40-4	OCIA domain-containing protein 1	OCIAD1
									376242	105941	260658	I	0.002501	P17568	NADH dehydrogenase [ubiquinone] 1 beta subcomplex subunit 7	NDUFB7
									19717.7	7593.24	23002.5		0.000207334	Q9HAV7	GrpE protein homolog 1, mitochondrial	GRPEL1
									28728.6	3400.66	15881.9		0.00395194	Q13907;Q13907-2	Isopentenyl-diphosphate Delta-isomerase 1	IDI1
									3786.37	2713.24	16205.5		9.87131e-06	Q15286;F5H157;Q15286-2	Ras-related protein Rab-35	RAB35
									1.3637e+06	372892	1.08585e+06	V	0.00387813	P30049	ATP synthase subunit delta, mitochondrial	ATP5D
									16248.3	17171.2	771924		0.0923196	Q9BZE1;S4R369	39S ribosomal protein L37, mitochondrial	MRPL37
									32900	7986.79	43417.8		6.60378e-07	Q4G0N4;Q4G0N4-2;B7Z8V7;Q4G0N4-3;A0A0C4DGV3	NAD kinase 2, mitochondrial	NADK2
									130365	110279	884682		7.83907e-07	CON__P13647;P13647	Keratin, type II cytoskeletal 5	KRT5

## Sheet: Pre-flight vs +14
Higher expression at landing										Higher expression 14 days after landing
Pre	La+0	La+14	Respiratory chain complex	P value	Majority protein IDs	Protein names	Gene names			Pre	La+0	La+14	Respiratory chain complex	P value	Majority protein IDs	Protein names	Gene names
130365	110279	884682		0.0138111	CON__P13647;P13647	Keratin, type II cytoskeletal 5	KRT5			1.36285e+06	662197	1.03428e+06	II	2.50899e-05	P31040;P31040-2;D6RFM5;A0A087X1I3;P31040-3	Succinate dehydrogenase [ubiquinone] flavoprotein subunit, mitochondrial	SDHA
3786.37	2713.24	16205.5		0.000350312	Q15286;F5H157;Q15286-2	Ras-related protein Rab-35	RAB35			1.51838e+06	854310	1.21911e+06		0.00137203	P24752	Acetyl-CoA acetyltransferase, mitochondrial	ACAT1
10534.3	17572.1	40854.3		0.00764409	O95881	Thioredoxin domain-containing protein 12	TXNDC12			830258	345039	625391	II	0.00114747	P21912;A0A087WWT1;A0A087WXX8	Succinate dehydrogenase [ubiquinone] iron-sulfur subunit, mitochondrial	SDHB
99327.1	89966.5	170913		0.0190989	P11387	DNA topoisomerase 1	TOP1			1.47604e+06	691467	1.05287e+06		1.71341e-05	H0YFD6;P40939;A0A2R8Y4F5;A0A2R8YG21	Trifunctional enzyme subunit alpha, mitochondrial;Long-chain enoyl-CoA hydratase;Long chain 3-hydroxyacyl-CoA dehydrogenase	HADHA
51049.2	144559	137627		0.00543153	P62906	60S ribosomal protein L10a	RPL10A			787871	249798	589977		0.00295344	Q96A26;F8W7Q4;E9PH05	Protein FAM162A	FAM162A
111154	271125	420603		0.0130605	Q9UII2;A0A0B4J230;Q9UII2-3;Q9UII2-2	ATPase inhibitor, mitochondrial	ATPIF1			1.56031e+06	843951	1.15744e+06	I	0.000121585	P28331-4;P28331;P28331-2;P28331-5;B4DJ81;P28331-3	NADH-ubiquinone oxidoreductase 75 kDa subunit, mitochondrial	NDUFS1
5418.96	12100.7	29095.3		0.027541	Q15785	Mitochondrial import receptor subunit TOM34	TOMM34			763887	368575	444770	I	0.00437561	A0A087WXC5;E7ESZ7;O95299;O95299-2	NADH dehydrogenase [ubiquinone] 1 alpha subcomplex subunit 10, mitochondrial	NDUFA10
487249	1.17848e+06	1.33712e+06		0.00747636	Q7KZF4	Staphylococcal nuclease domain-containing protein 1	SND1			310816	107271	182647	I	0.00413355	F5H5N1;F5GXJ1;O75251-2;O75251;A0A087WXF6;A0A087WTI3	NADH dehydrogenase [ubiquinone] iron-sulfur protein 7, mitochondrial	NDUFS7
54489.9	65640.6	119603		0.000823787	Q13162;H7C3T4	Peroxiredoxin-4	PRDX4			1.16702e+06	687262	890033	V	0.00367901	O75964;E9PN17;A0A3B3ITX4	ATP synthase subunit g, mitochondrial	ATP5L
301856	413693	636985		0.0316397	P02794;G3V192;G3V1D1	Ferritin heavy chain;Ferritin heavy chain, N-terminally processed;Ferritin	FTH1			1.60329e+06	852476	1.08623e+06		0.0048433	P11177-2;P11177;P11177-3;C9J634	Pyruvate dehydrogenase E1 component subunit beta, mitochondrial	PDHB
48141.7	38173.9	105063		0.000205224	O94760;B4DYP1;O94760-2	N(G),N(G)-dimethylarginine dimethylaminohydrolase 1	DDAH1			156673	91412.3	111648		0.00266163	P52758;H0YBX3;H0YB34	Ribonuclease UK114	HRSP12
144109	130410	216619		0.0113176	P54136;P54136-2	Arginine--tRNA ligase, cytoplasmic	RARS			5.54094e+06	2.92134e+06	3.62865e+06	V	0.00157152	P25705;P25705-2;P25705-3;K7EK77	ATP synthase subunit alpha, mitochondrial	ATP5A1
9218.4	10519.7	18583.1		1.66138e-05	H3BTB7;Q5JPH6;Q5JPH6-2	Probable glutamate--tRNA ligase, mitochondrial	EARS2			155494	63898.7	103890		0.00123976	H3BP28;Q99807;Q99807-2;H3BTN8	5-demethoxyubiquinone hydroxylase, mitochondrial	COQ7
3915.28	5070.81	8539.88		0.0113135	P53396;P53396-2;P53396-3	ATP-citrate synthase	ACLY			1.00961e+07	4.50096e+06	6.77646e+06		8.75509e-07	P17540	Creatine kinase S-type, mitochondrial	CKMT2
229240	112706	395248		0.0045322	P22307-7;P22307-8;P22307;P22307-4;P22307-6;P22307-2	Non-specific lipid-transfer protein	SCP2			294784	109017	163055		0.00974953	Q16762	Thiosulfate sulfurtransferase	TST
13954.1	18928.9	27848.3		0.000760485	Q9Y305;Q9Y305-2;Q9Y305-3	Acyl-coenzyme A thioesterase 9, mitochondrial	ACOT9			447181	131819	344442		0.00720904	O00330-3;O00330	Pyruvate dehydrogenase protein X component, mitochondrial	PDHX
25011.4	29103.4	47413.2		0.00157594	P29401;P29401-2;A0A0B4J1R6;E9PFF2	Transketolase	TKT			277725	177198	204211		0.0063585	O75746;O75746-2	Calcium-binding mitochondrial carrier protein Aralar1	SLC25A12
194971	199981	327288		0.000393238	Q9GZT3-2;Q9GZT3;A0A087WUN7;H0YJ40;G3V4X6;G3V2S9;H0YJW7	SRA stem-loop-interacting RNA-binding protein, mitochondrial	SLIRP			98081.9	37734.6	55940.3		4.55107e-05	A3KMH1;A3KMH1-3;A3KMH1-2	von Willebrand factor A domain-containing protein 8	VWA8
58790.7	61079.5	92649.8		0.00174608	P31939;P31939-2	Bifunctional purine biosynthesis protein PURH;Phosphoribosylaminoimidazolecarboxamide formyltransferase;IMP cyclohydrolase	ATIC			874743	391431	561529		1.4161e-09	P33121;P33121-2;E7EPM6;P33121-3;B7Z3Z9;D6RER0	Long-chain-fatty-acid--CoA ligase 1	ACSL1
13619.6	4417.76	21581.4		0.00998425	Q9NPL8;C9JU35	Complex I assembly factor TIMMDC1, mitochondrial	TIMMDC1			176536	51475.6	121838		0.00631085	Q6UXV4;A0A087WYF7;A0A087WUX8	MICOS complex subunit MIC27	APOOL
										1.66109e+06	687834	1.02835e+06		0.000447861	P10809	60 kDa heat shock protein, mitochondrial	HSPD1
										1.14285e+06	510199	767177		0.000756823	P07195;A0A3B3IS95;A8MW50	L-lactate dehydrogenase B chain;L-lactate dehydrogenase	LDHB
										561529	261981	360415		0.00216491	Q8NI60;Q8NI60-3	Atypical kinase ADCK3, mitochondrial	ADCK3
										1.21044e+06	569288	784764		0.000560001	P55084-2;P55084;F5GZQ3;B5MD38	Trifunctional enzyme subunit beta, mitochondrial;3-ketoacyl-CoA thiolase	HADHB
										426209	89140.9	248141		0.000677428	Q9NZJ6	Ubiquinone biosynthesis O-methyltransferase, mitochondrial	COQ3
										4.80232e+06	2.95699e+06	2.73688e+06		5.56053e-05	P12235;V9GYG0	ADP/ATP translocase 1	SLC25A4
										20567.8	7615.91	11319.3		0.00517977	Q9NRG7;G3V5T1;Q86TZ5;F6RWC2;Q9NRG7-3;G3V4N6;G3V4Z0;H0YJ71	Epimerase family protein SDR39U1	SDR39U1
										2.60004e+06	896970	1.42804e+06	III	1.06963e-06	P47985	Cytochrome b-c1 complex subunit Rieske, mitochondrial;Cytochrome b-c1 complex subunit 11	UQCRFS1
										811538	475867	513000		1.8932e-06	P43155-2;P43155;P43155-3	Carnitine O-acetyltransferase	CRAT
										215436	106552	131554		0.00115201	P51553;P51553-2;G5E9Q7;E7EQB8;E9PF84	Isocitrate dehydrogenase [NAD] subunit gamma, mitochondrial;Isocitrate dehydrogenase [NAD] subunit, mitochondrial	IDH3G
										533415	140149	283620		0.00393487	P16219;E9PE82	Short-chain specific acyl-CoA dehydrogenase, mitochondrial	ACADS
										433989	131655	287799		0.00105213	P78417;Q5TA02;P78417-3;P78417-2;Q5TA01	Glutathione S-transferase omega-1	GSTO1
										83321.4	30322.5	52082.1		0.017222	Q8NE86-3;Q8NE86;Q8NE86-2;S4R468	Calcium uniporter protein, mitochondrial	MCU
										814130	485597	446964		0.00110725	P30084	Enoyl-CoA hydratase, mitochondrial	ECHS1
										944506	473892	591451		0.000907546	A0A2R8YDQ9;A0A2R8Y6Y7;Q9P2R7-2;Q9P2R7;Q5T9Q5	Succinyl-CoA ligase [ADP-forming] subunit beta, mitochondrial	SUCLA2
										971127	372557	584401		0.00800177	A0A0A0MR02;P45880;P45880-2;P45880-1;Q5JSD2	Voltage-dependent anion-selective channel protein 2	VDAC2
										27451.6	14592.1	16004.6		0.0181419	Q96E52;H7BZX2;Q96E52-2	Metalloendopeptidase OMA1, mitochondrial	OMA1
										252321	101992	124174		0.00153594	Q16134;Q16134-3	Electron transfer flavoprotein-ubiquinone oxidoreductase, mitochondrial	ETFDH
										299397	100497	175474	I	0.0017038	Q9UI09	NADH dehydrogenase [ubiquinone] 1 alpha subcomplex subunit 12	NDUFA12
										183828	110969	98764.2	I	0.0220442	O43920	NADH dehydrogenase [ubiquinone] iron-sulfur protein 5	NDUFS5
										2.35386e+06	776002	1.3886e+06		3.24051e-05	P0DPI2;A0A0B4J2D5;P0DPI2-2;A0A0B4J2H4;A0A0B4J2D5-2
										7.02857e+06	3.14734e+06	3.84726e+06		0.000840032	P48735;P48735-2	Isocitrate dehydrogenase [NADP], mitochondrial	IDH2
										1.09189e+06	577596	475538		0.00425368	O75323;O75323-2	Protein NipSnap homolog 2	GBAS
										121382	16147.2	72480.2		0.00123616	P23786;A0A1B0GTB8;A0A1B0GWC0;A0A1B0GVF3;A0A1B0GV75	Carnitine O-palmitoyltransferase 2, mitochondrial	CPT2
										36391.1	33482	20087.4		0.0114076	Q9H078-2;Q9H078;A0A2U3TZY2;H0YGM0;Q9H078-5;Q9H078-3;Q9H078-4;A0A2R8Y602	Caseinolytic peptidase B protein homolog	CLPB
										80757	48115	39070.7		0.019395	B4DLN1;P52815;Q9UBX3;Q9UBX3-2	39S ribosomal protein L12, mitochondrial;Mitochondrial dicarboxylate carrier	MRPL12;SLC25A10
										430245	136298	273504	I	0.00494925	E7EWP0;H0Y886;O43674-2;O43674	NADH dehydrogenase [ubiquinone] 1 beta subcomplex subunit 5, mitochondrial	NDUFB5
										3.36203e+06	2.15208e+06	1.87012e+06	IV	0.00140493	P24310;K7ER11	Cytochrome c oxidase subunit 7A1, mitochondrial	COX7A1
										447491	146242	239855	I	0.000151514	O75306;O75306-2	NADH dehydrogenase [ubiquinone] iron-sulfur protein 2, mitochondrial	NDUFS2
										863957	375486	444801	I	6.13942e-05	O14561;H3BNK3	Acyl carrier protein, mitochondrial;Acyl carrier protein	NDUFAB1
										2.20386e+06	669349	1.1411e+06		0.00154765	P00505;P00505-2	Aspartate aminotransferase, mitochondrial	GOT2
										265509	127417	104918	I	0.0140869	G3V0I5;P49821-2;P49821;B4DE93	NADH dehydrogenase [ubiquinone] flavoprotein 1, mitochondrial	NDUFV1
										538430	265988	306770		0.00398705	P30041	Peroxiredoxin-6	PRDX6
										386980	46903.2	206045		0.00559872	P82909	28S ribosomal protein S36, mitochondrial	MRPS36
										44425.5	21620.3	27753.8		0.0270432	Q5U5X0	Complex III assembly factor LYRM7	LYRM7
										567673	182104	332271	V	0.00168765	A8MUH2;P18859;P18859-2	ATP synthase-coupling factor 6, mitochondrial	ATP5J
										162300	40828.8	84866.1		0.0252653	P35270	Sepiapterin reductase	SPR
										52878.7	19883.7	24270.2		0.00099459	P21399	Cytoplasmic aconitate hydratase	ACO1
										362218	178418	209516		0.000261976	C9JRZ6;Q9NX63;F8WAR4	MICOS complex subunit MIC19	CHCHD3
										27856	7142.43	9212.65		0.00143751	Q13825;Q13825-2	Methylglutaconyl-CoA hydratase, mitochondrial	AUH
										142145	51457.7	68846.7		0.00148852	Q9H2U2;Q9H2U2-2;Q9H2U2-3;Q9H2U2-6;D6R967;H0Y9D8	Inorganic pyrophosphatase 2, mitochondrial	PPA2
										138930	33257.7	61478.7	I	0.0176826	O95139;A0A087WZX2;O95139-2	NADH dehydrogenase [ubiquinone] 1 beta subcomplex subunit 6	NDUFB6
										414583	289941	180796		0.000944349	O14880;Q5VV89;Q5VV87	Microsomal glutathione S-transferase 3	MGST3
										201469	26064.5	96490.5		0.0185048	P09417;P09417-2	Dihydropteridine reductase	QDPR
										117329	31082.2	49024	I	0.00153029	P56181	NADH dehydrogenase [ubiquinone] flavoprotein 3, mitochondrial	NDUFV3
										2.23029e+06	766911	1.10621e+06	IV	0.00276922	P20674;H3BNX8	Cytochrome c oxidase subunit 5A, mitochondrial	COX5A
										2.06055e+06	843834	890651	I	8.82009e-07	E9PH64;Q9Y6M9;A0A3B3IT57;E7EWZ0;E9PF49	NADH dehydrogenase [ubiquinone] 1 beta subcomplex subunit 9	NDUFB9
										880766	236454	360240	V	0.017118	Q96IX5	Up-regulated during skeletal muscle growth protein 5	USMG5
										29544.5	18629.5	9748.06		0.00299087	Q92552;Q92552-2;G5EA06;D6RH20	28S ribosomal protein S27, mitochondrial	MRPS27
										63536.6	26590.1	22734.6		0.00577492	P55809;E9PDW2	Succinyl-CoA:3-ketoacid coenzyme A transferase 1, mitochondrial	OXCT1
										1.59597e+06	240104	374706	IV	0.00230545	P10606	Cytochrome c oxidase subunit 5B, mitochondrial	COX5B
										39331.6	20250.9	10640.7		0.000373563	Q5T440	Putative transferase CAF17, mitochondrial	IBA57
										389078	108257	113301	III	0.0224262	P07919	Cytochrome b-c1 complex subunit 6, mitochondrial	UQCRH
										303261	140752	120160		2.06746e-07	Q9BQ69	O-acetyl-ADP-ribose deacetylase MACROD1	MACROD1
										162615	42110.7	53449.9		2.75556e-05	V9GYY3;A0A384N5Y3;F5H2F4;V9GZ78;A0A494C1T2		MTHFD1
										60176	36192.4	36955.5	I	0.0331453	O43676;C9JKQ2	NADH dehydrogenase [ubiquinone] 1 beta subcomplex subunit 3	NDUFB3
										472810	143084	128135		0.00141978	H7C1U8;Q9BUR5;Q9BUR5-2	Apolipoprotein O	APOO
										348259	134040	94734.3	I	0.000516682	E7EPT4;P19404	NADH dehydrogenase [ubiquinone] flavoprotein 2, mitochondrial	NDUFV2
										1.23553e+06	389969	388835		0.000112353	O00483	Cytochrome c oxidase subunit NDUFA4	NDUFA4
										135779	34739.8	40877		0.00925413	R4GNA1;Q5TGZ0;A0A087WU07	MICOS complex subunit MIC10	MINOS1-NBL1;MINOS1
										316424	62909.9	72676.4	V	0.0217463	P48047;A0A494C0K9;H7C0C1	ATP synthase subunit O, mitochondrial	ATP5O
										633199	71601.4	146090		0.00426737	P56385	ATP synthase subunit e, mitochondrial	ATP5I
										77365.4	9710.97	14480.3		8.05296e-06	F5H5P2;P12694;P12694-2;F5GXU9	2-oxoisovalerate dehydrogenase subunit alpha, mitochondrial	BCKDHA
										110700	76289.7	12417.6		0.0014022	P04406;E7EUT5	Glyceraldehyde-3-phosphate dehydrogenase	GAPDH
										312371	69219.9	50925.5	I	0.00142447	O95168-2;O95168;F2Z3P9;C9JXQ9	NADH dehydrogenase [ubiquinone] 1 beta subcomplex subunit 4	NDUFB4
										243355	65781.8	38647.8		0.00205306	P38117;P38117-2;M0QY67	Electron transfer flavoprotein subunit beta	ETFB
