# Supplementary material for: Signatures of muscle disuse in spaceflight and bed rest revealed by single muscle fiber proteomics
Source: PNAS Nexus. 2022 Jun 11;1(3):pgac086. doi: 10.1093/pnasnexus/pgac086 (PMC9896895; doi:10.1093/pnasnexus/pgac086)
Supplement: pgac086_Supplemental_Files [file pgac086_supplemental_files.zip › PNASNEXUS-PNASNEXUS-2022-00455-T-s02.xlsx]

## Sheet: 233 LFQ log2
Table S2. 233 individual fibers. LFQ intensity (Log2)
824_SA_TIMS05_MaMu_MuscleFibre_S76_060min_NarrowMethod_003_F4_1_2261	824_SA_TIMS05_MaMu_MuscleFibre_S77_060min_NarrowMethod_002_F3_1_2260	825_tims05_MaMu_SA_MARSPRE_MuscleFiber_S1_Day0_F5_B2_1_2266	825_tims05_MaMu_SA_MARSPRE_MuscleFiber_S1_Day0_F6_B3_1_2267	825_tims05_MaMu_SA_MARSPRE_MuscleFiber_S1_Day0_F7_B4_1_2268	825_tims05_MaMu_SA_MARSPRE_MuscleFiber_S1_Day5_F1_C1_1_2277	825_tims05_MaMu_SA_MARSPRE_MuscleFiber_S1_Day5_F6_C2_1_2278	825_tims05_MaMu_SA_MARSPRE_MuscleFiber_S1_Day5_F7_C3_1_2279	825_tims05_MaMu_SA_MARSPRE_MuscleFiber_S1_Day5_F8_C4_1_2280	825_tims05_MaMu_SA_MARSPRE_MuscleFiber_S2_Day0_F1_B5_1_2269	825_tims05_MaMu_SA_MARSPRE_MuscleFiber_S2_Day0_F2_B7_1_2271	825_tims05_MaMu_SA_MARSPRE_MuscleFiber_S2_Day0_F3_B6_1_2270	825_tims05_MaMu_SA_MARSPRE_MuscleFiber_S2_Day0_F6_B8_1_2272	825_tims05_MaMu_SA_MARSPRE_MuscleFiber_S2_Day5_F13_C7_1_2283	825_tims05_MaMu_SA_MARSPRE_MuscleFiber_S2_Day5_F20_C8_1_2284	825_tims05_MaMu_SA_MARSPRE_MuscleFiber_S2_Day5_F5_C5_1_2281	825_tims05_MaMu_SA_MARSPRE_MuscleFiber_S2_Day5_F7_C6_1_2282	825_tims05_MaMu_SA_MARSPRE_MuscleFiber_S3_Day0_F1_B9_1_2273	825_tims05_MaMu_SA_MARSPRE_MuscleFiber_S3_Day0_F20_B12_1_2276	825_tims05_MaMu_SA_MARSPRE_MuscleFiber_S3_Day0_F3_B10_1_2274	825_tims05_MaMu_SA_MARSPRE_MuscleFiber_S3_Day0_F6_B11_1_2275	825_tims05_MaMu_SA_MARSPRE_MuscleFiber_S3_Day5_F2_C9_1_2285	825_tims05_MaMu_SA_MARSPRE_MuscleFiber_S3_Day5_F5_C10_1_2286	825_tims05_MaMu_SA_MARSPRE_MuscleFiber_S3_Day5_F6_C11_1_2287	825_tims05_MaMu_SA_MARSPRE_MuscleFiber_S3_Day5_F9_C12_1_2288	827_tims05_MaMu_SA_MARSPRE_MuscleFiber_S1_Day9_F1_D1_1_2289	827_tims05_MaMu_SA_MARSPRE_MuscleFiber_S1_Day9_F2_D2_1_2290	827_tims05_MaMu_SA_MARSPRE_MuscleFiber_S1_Day9_F3_D3_1_2291	827_tims05_MaMu_SA_MARSPRE_MuscleFiber_S1_Day9_F4_D4_1_2292	827_tims05_MaMu_SA_MARSPRE_MuscleFiber_S2_Day9_F2_D6_1_2294	827_tims05_MaMu_SA_MARSPRE_MuscleFiber_S2_Day9_F3_D7_1_2295	827_tims05_MaMu_SA_MARSPRE_MuscleFiber_S2_Day9_F4_D8_1_2296	827_tims05_MaMu_SA_MARSPRE_MuscleFiber_S2_Day9_F5_D5_1_2293	827_tims05_MaMu_SA_MARSPRE_MuscleFiber_S3_Day9_F1_D9_1_2297	827_tims05_MaMu_SA_MARSPRE_MuscleFiber_S3_Day9_F2_D10_1_2298	827_tims05_MaMu_SA_MARSPRE_MuscleFiber_S3_Day9_F3_D11_1_2299	827_tims05_MaMu_SA_MARSPRE_MuscleFiber_S3_Day9_F4_D12_1_2300	828_tims05_MaMu_SA_MARSPRE_MuscleFiber_S4_Day0_F1_E1_1_2301	828_tims05_MaMu_SA_MARSPRE_MuscleFiber_S4_Day0_F2_E2_1_2302	828_tims05_MaMu_SA_MARSPRE_MuscleFiber_S4_Day0_F3_E3_1_2303	828_tims05_MaMu_SA_MARSPRE_MuscleFiber_S4_Day0_F4_E4_1_2304	828_tims05_MaMu_SA_MARSPRE_MuscleFiber_S5_Day0_F2_E6_1_2306	828_tims05_MaMu_SA_MARSPRE_MuscleFiber_S5_Day0_F3_E7_1_2307	828_tims05_MaMu_SA_MARSPRE_MuscleFiber_S5_Day0_F4_E8_1_2308	828_tims05_MaMu_SA_MARSPRE_MuscleFiber_S5_Day0_F5_E5_1_2305	828_tims05_MaMu_SA_MARSPRE_MuscleFiber_S6_Day0_F1_E9_1_2309	828_tims05_MaMu_SA_MARSPRE_MuscleFiber_S6_Day0_F2_E10_1_2310	828_tims05_MaMu_SA_MARSPRE_MuscleFiber_S6_Day0_F3_E11_1_2311	828_tims05_MaMu_SA_MARSPRE_MuscleFiber_S6_Day0_F4_E12_1_2312	829_tims05_MaMu_SA_MARSPRE_MuscleFiber_S7_Day9_F1_B9_1_2346
16.844	15.8705	16.4573	17.856	16.1826	18.1013	17.7547	16.1261	18.0852	16.7457	17.1906	14.3404	18.9228	17.9277	17.6359	14.5126	14.7658	16.4596	17.0701	16.9119	17.4789	15.9739	15.211	18.8728	14.7722	15.4888	16.5831	19.0018	17.3139	15.1805	17.3405	14.8505	18.7006	15.9679	15.2945	16.6792	18.5236	15.578	NaN	15.1895	18.3698	14.2599	15.3212	16.8298	15.3673	15.9721	NaN	15.4824	18.2693	18.3842
NaN	NaN	NaN	NaN	NaN	NaN	NaN	NaN	NaN	NaN	NaN	NaN	NaN	NaN	NaN	NaN	NaN	NaN	NaN	NaN	NaN	NaN	NaN	NaN	NaN	NaN	NaN	NaN	NaN	NaN	NaN	NaN	NaN	NaN	NaN	NaN	NaN	NaN	NaN	12.7163	NaN	NaN	NaN	NaN	NaN	NaN	NaN	NaN	NaN	NaN
12.5807	15.2259	NaN	13.4966	14.7216	13.6608	15.6558	13.9115	14.8508	13.0876	12.9405	14.5296	13.3153	15.0726	15.397	12.8697	11.65	14.5796	15.1463	NaN	11.2299	12.8897	14.2033	NaN	14.5749	16.0482	14.9315	12.2239	14.0631	15.11	15.7982	14.4272	NaN	15.4048	15.0666	NaN	15.1702	NaN	NaN	11.9596	NaN	15.359	14.7859	13.5599	NaN	NaN	NaN	16.1569	NaN	15.4815
17.2578	17.5221	16.7554	16.35	17.6193	13.9866	15.0107	16.0682	16.4927	12.4752	14.0886	NaN	14.3435	15.7556	14.4909	14.648	17.0342	16.2384	12.2103	16.117	14.4087	14.3439	14.8376	15.2943	13.717	15.3532	16.0596	14.3705	12.6532	15.3141	14.4512	13.4663	15.9517	13.9156	15.6394	16.0159	14.1592	15.4196	15.4587	17.5732	14.6376	15.1731	16.9981	14.5896	16.0254	16.2545	NaN	NaN	15.8984	14.4413
NaN	12.9693	NaN	13.0733	12.6539	NaN	13.1378	NaN	13.535	NaN	NaN	NaN	NaN	13.1336	13.3538	13.7422	NaN	14.9685	NaN	NaN	NaN	NaN	NaN	NaN	14.1027	NaN	14.432	14.0813	NaN	NaN	13.4679	NaN	NaN	NaN	12.9114	NaN	NaN	NaN	NaN	NaN	NaN	NaN	NaN	13.4493	13.0031	NaN	NaN	NaN	13.629	12.4101
15.6647	16.7407	16.2172	15.0318	14.901	13.2207	14.6733	15.0982	15.5766	13.9324	13.3622	15.0569	16.5798	15.5037	16.1829	15.0222	16.2782	17.426	15.4934	15.3161	17.479	17.2784	16.2362	15.5102	15.9549	16.5208	16.7431	17.4914	17.6549	18.4498	17.753	15.7712	NaN	15.3119	14.3729	15.58	14.5384	16.5702	17.2599	16.3568	17.6228	17.7229	15.5353	NaN	NaN	NaN	NaN	15.9001	15.0596	16.6971
14.8596	15.3029	14.6544	15.0192	16.4048	17.4177	15.7976	15.5879	16.8581	16.1901	15.7506	16.8368	13.4491	17.8846	19.0785	15.5174	14.6261	17.0201	16.5862	16.4252	17.221	14.9073	15.8769	14.4633	16.1033	16.491	17.303	16.5617	14.851	16.5811	17.2855	15.8496	17.2108	15.5149	15.1558	15.0397	16.1405	14.9547	15.1783	17.6717	16.8983	15.5492	17.0601	13.5757	14.8757	17.6934	NaN	16.4539	15.6794	14.4554
NaN	NaN	NaN	NaN	NaN	NaN	NaN	NaN	NaN	NaN	NaN	NaN	NaN	NaN	NaN	NaN	NaN	NaN	NaN	NaN	NaN	NaN	NaN	NaN	NaN	NaN	NaN	NaN	NaN	NaN	NaN	NaN	NaN	NaN	NaN	NaN	NaN	NaN	NaN	NaN	NaN	NaN	NaN	NaN	NaN	NaN	NaN	NaN	NaN	NaN
NaN	NaN	17.9349	NaN	17.8501	17.3606	16.5563	14.188	14.7907	NaN	NaN	NaN	NaN	NaN	NaN	NaN	NaN	NaN	NaN	NaN	NaN	NaN	NaN	NaN	NaN	NaN	14.7867	15.1792	15.0665	NaN	NaN	NaN	NaN	NaN	NaN	NaN	NaN	NaN	NaN	NaN	NaN	NaN	16.7677	NaN	NaN	19.4158	17.3316	NaN	17.1472	NaN
17.0593	17.0439	13.366	15.5264	15.5598	17.2955	15.7515	17.4391	16.8799	16.6955	14.5214	16.5618	14.5543	15.5067	16.6259	16.1309	16.4016	15.4846	16.3567	17.5104	16.0706	16.4668	16.0167	16.9553	16.1945	16.6334	15.6324	15.7134	16.3886	15.4042	16.5736	16.6542	17.5449	16.9302	16.1459	17.479	16.3448	16.7169	16.6177	16.6698	16.0644	16.9735	16.7517	16.2838	15.4417	15.8102	15.4477	17.3122	17.0814	17.6328
NaN	NaN	NaN	NaN	NaN	NaN	12.0247	NaN	14.1137	NaN	14.1629	NaN	NaN	NaN	NaN	NaN	12.6266	NaN	NaN	NaN	NaN	NaN	NaN	NaN	NaN	NaN	NaN	13.3953	NaN	NaN	NaN	12.2155	NaN	NaN	NaN	NaN	NaN	NaN	NaN	NaN	NaN	NaN	NaN	12.7999	NaN	NaN	NaN	NaN	NaN	13.2412
18.337	18.5879	18.9169	19.0534	18.9306	16.8771	NaN	18.6227	17.4545	17.2667	15.1023	14.9767	NaN	NaN	NaN	16.5556	18.816	NaN	16.6498	16.5015	15.7202	15.7465	14.6575	18.6327	16.6616	19.3403	14.9546	NaN	18.7383	NaN	NaN	14.2249	16.5966	18.7843	18.6383	18.4086	18.5245	18.683	18.6908	NaN	NaN	NaN	18.6103	NaN	NaN	NaN	NaN	16.7722	NaN	NaN
NaN	NaN	NaN	NaN	NaN	15.4132	NaN	NaN	NaN	NaN	NaN	NaN	NaN	NaN	NaN	NaN	NaN	NaN	NaN	NaN	NaN	NaN	NaN	NaN	NaN	14.4665	NaN	13.8074	NaN	NaN	13.2392	14.0137	NaN	12.9545	NaN	NaN	NaN	NaN	NaN	NaN	NaN	NaN	NaN	NaN	NaN	NaN	NaN	NaN	NaN	NaN
12.3591	12.6348	12.9005	NaN	NaN	NaN	12.5267	12.5489	13.7285	15.5253	14.2155	15.5899	15.1333	13.9905	13.3738	13.0927	NaN	13.5762	15.3409	NaN	15.0051	NaN	14.7177	15.298	13.8579	13.353	14.6576	15.7531	NaN	14.4316	12.9364	12.9043	NaN	15.2211	12.0885	NaN	12.2573	14.3346	14.2445	13.8815	14.9884	14.2844	NaN	14.4781	14.2519	NaN	NaN	13.9165	12.4092	14.0185
14.6577	NaN	16.1997	15.14	16.4938	17.7221	NaN	11.8606	NaN	NaN	NaN	NaN	NaN	NaN	NaN	13.6289	14.2222	14.902	15.3911	18.9907	17.9412	13.658	NaN	15.8565	16.3068	NaN	NaN	13.0159	17.3819	NaN	NaN	11.4957	13.7382	NaN	NaN	16.1649	17.2411	15.4804	NaN	NaN	14.9643	17.2674	16.3401	16.4118	NaN	18.7626	15.4612	NaN	NaN	NaN
NaN	NaN	NaN	NaN	NaN	NaN	NaN	NaN	14.4532	NaN	NaN	NaN	15.6109	NaN	NaN	NaN	NaN	NaN	NaN	NaN	NaN	NaN	NaN	NaN	NaN	NaN	NaN	NaN	NaN	NaN	NaN	NaN	NaN	NaN	NaN	NaN	NaN	NaN	NaN	NaN	NaN	NaN	NaN	NaN	NaN	NaN	NaN	NaN	NaN	NaN
NaN	NaN	NaN	NaN	NaN	NaN	NaN	NaN	NaN	14.0123	NaN	13.9137	NaN	NaN	NaN	13.0014	NaN	NaN	14.7186	NaN	NaN	NaN	NaN	NaN	NaN	NaN	NaN	NaN	NaN	NaN	NaN	NaN	NaN	NaN	NaN	NaN	NaN	15.1899	14.3127	14.6211	NaN	NaN	NaN	13.4965	14.3115	NaN	NaN	14.0487	NaN	NaN
NaN	NaN	NaN	NaN	13.4895	NaN	NaN	NaN	NaN	NaN	NaN	NaN	NaN	NaN	NaN	NaN	NaN	NaN	NaN	NaN	NaN	NaN	12.3769	NaN	NaN	NaN	NaN	NaN	NaN	NaN	NaN	NaN	NaN	NaN	15.0884	NaN	NaN	NaN	17.1033	NaN	NaN	NaN	NaN	NaN	14.6495	15.6438	NaN	14.4449	NaN	NaN
NaN	NaN	NaN	NaN	NaN	NaN	NaN	NaN	NaN	NaN	NaN	NaN	NaN	NaN	NaN	NaN	NaN	NaN	NaN	NaN	NaN	NaN	NaN	NaN	NaN	NaN	NaN	NaN	NaN	NaN	NaN	NaN	NaN	NaN	NaN	NaN	NaN	NaN	NaN	NaN	NaN	NaN	NaN	NaN	NaN	NaN	NaN	NaN	NaN	NaN
NaN	NaN	NaN	NaN	NaN	NaN	NaN	NaN	NaN	NaN	NaN	NaN	NaN	NaN	NaN	NaN	NaN	NaN	NaN	NaN	NaN	NaN	NaN	NaN	NaN	NaN	NaN	NaN	NaN	NaN	NaN	NaN	NaN	NaN	NaN	NaN	NaN	NaN	NaN	NaN	NaN	NaN	NaN	NaN	NaN	NaN	NaN	NaN	NaN	NaN
15.6744	14.4708	13.4603	15.333	16.7453	14.0909	13.2551	NaN	12.0692	15.871	12.213	16.0459	15.2933	16.5073	17.6563	17.0331	NaN	12.9106	15.5515	16.127	14.844	14.8124	NaN	13.8651	16.5891	15.9284	15.2305	16.9499	14.5774	16.2032	12.3737	15.2253	NaN	15.8361	15.5277	16.4757	16.5371	15.9143	16.5732	17.2381	NaN	16.7393	16.7937	13.3801	16.933	NaN	NaN	16.7903	16.8775	16.4921
16.0683	16.1062	14.4705	16.1589	12.9956	16.6115	NaN	18.5516	14.1688	14.4264	14.3117	15.4592	16.5629	NaN	17.4126	16.8809	16.2669	17.9494	14.0418	21.1807	14.8932	11.4679	19.0351	13.3012	15.5659	18.6775	14.4631	13.1329	14.5794	12.6452	NaN	18.8536	22.2333	17.5402	12.9867	20.0763	13.818	13.9989	14.9839	15.1775	15.1029	14.8634	17.3391	15.6674	13.6381	17.6766	18.3492	20.9551	13.8599	NaN
18.0991	18.466	14.6999	NaN	NaN	14.4553	14.3058	15.0198	14.7864	NaN	NaN	15.6247	NaN	NaN	15.4319	16.805	16.1345	NaN	NaN	16.0907	NaN	NaN	15.6003	15.6208	NaN	15.8074	NaN	NaN	16.4375	NaN	NaN	15.696	17.1636	15.7425	NaN	14.9125	NaN	15.4919	NaN	14.6113	15.1639	14.9895	NaN	NaN	NaN	18.2659	18.0901	15.412	15.4728	NaN
NaN	NaN	NaN	NaN	NaN	NaN	NaN	NaN	NaN	NaN	NaN	NaN	NaN	NaN	NaN	NaN	NaN	NaN	NaN	NaN	NaN	NaN	NaN	NaN	NaN	NaN	NaN	NaN	NaN	NaN	NaN	NaN	NaN	NaN	NaN	NaN	NaN	NaN	NaN	NaN	NaN	NaN	NaN	NaN	NaN	NaN	NaN	NaN	NaN	NaN
15.6482	15.5784	15.0487	12.8395	16.238	17.7454	16.8857	16.9028	17.9401	11.8012	11.7514	13.3218	12.6658	17.9545	16.5807	17.0522	16.9346	15.9006	16.5349	16.1034	16.068	17.2103	14.3469	16.5277	16.2098	17.4671	17.6936	16.8094	17.0412	17.7583	18.1179	17.6313	17.1466	17.5977	16.9326	15.4668	18.1959	12.068	NaN	13.1604	15.8259	16.3688	16.9538	18.0033	15.9767	16.2385	16.0056	18.0368	17.4616	18.2756
NaN	NaN	NaN	NaN	NaN	NaN	NaN	NaN	NaN	NaN	NaN	NaN	NaN	NaN	NaN	NaN	NaN	NaN	NaN	NaN	NaN	NaN	NaN	NaN	NaN	NaN	NaN	NaN	NaN	NaN	NaN	NaN	NaN	NaN	NaN	NaN	NaN	NaN	NaN	NaN	NaN	NaN	NaN	NaN	NaN	NaN	NaN	NaN	NaN	NaN
15.1853	17.6707	NaN	NaN	NaN	NaN	12.9306	16.4546	NaN	NaN	NaN	NaN	NaN	NaN	NaN	NaN	NaN	NaN	NaN	NaN	NaN	16.4337	NaN	14.7861	NaN	NaN	NaN	NaN	16.5698	NaN	NaN	NaN	NaN	15.2555	14.6184	NaN	NaN	13.6265	NaN	NaN	NaN	NaN	NaN	NaN	NaN	NaN	NaN	NaN	NaN	NaN
NaN	NaN	NaN	13.4273	NaN	13.4873	12.2271	NaN	13.9809	NaN	NaN	11.5709	13.5228	13.694	12.6297	13.9319	15.6637	NaN	13.178	13.4392	13.6758	NaN	13.8257	13.8746	13.6392	13.9459	12.8116	13.3502	NaN	14.3928	NaN	NaN	15.3088	NaN	NaN	NaN	NaN	NaN	NaN	NaN	13.2969	14.4754	NaN	13.7001	NaN	NaN	NaN	NaN	13.3019	NaN
15.2265	14.8622	16.5827	16.9122	15.4741	NaN	16.7874	16.864	16.85	16.736	17.2266	18.1825	12.4105	15.6269	17.089	15.3987	18.1814	15.921	17.3198	12.6609	18.2334	14.9197	16.2543	NaN	17.2466	16.6659	16.6301	17.064	15.6718	17.1469	17.1604	17.4411	NaN	17.4141	17.9044	15.5628	16.3577	17.3652	17.527	16.873	16.2701	17.3577	16.5607	16.7559	17.6023	NaN	NaN	17.6301	14.28	17.5557
NaN	NaN	NaN	NaN	12.2594	NaN	NaN	NaN	14.5286	14.3174	NaN	NaN	13.1192	NaN	14.0187	14.3828	NaN	12.4488	NaN	NaN	NaN	13.9592	13.8046	NaN	NaN	14.3884	NaN	15.2402	13.9572	NaN	NaN	14.7885	NaN	14.5168	NaN	NaN	NaN	NaN	14.4596	13.7348	NaN	NaN	NaN	14.2023	NaN	NaN	NaN	NaN	14.4658	NaN
16.7145	16.9976	15.2352	15.3592	16.4538	17.0805	16.7876	16.9464	17.017	14.4621	15.7729	15.0628	14.6249	16.3629	16.0508	15.4014	16.0861	16.2401	16.607	15.4953	12.9182	16.6716	16.1477	16.5929	15.8103	16.4753	17.1631	16.1067	16.8448	16.1828	17.4678	17.4187	16.5938	17.6609	17.1309	16.1323	17.5546	15.9058	15.5813	15.8837	15.4701	16.7172	17.303	15.8714	15.6432	16.7403	NaN	15.1094	17.0318	17.5382
NaN	NaN	NaN	NaN	NaN	NaN	NaN	NaN	NaN	NaN	NaN	NaN	NaN	NaN	NaN	NaN	NaN	NaN	NaN	NaN	NaN	NaN	NaN	NaN	NaN	NaN	NaN	NaN	NaN	NaN	NaN	NaN	NaN	NaN	NaN	NaN	NaN	NaN	NaN	NaN	NaN	14.4448	NaN	NaN	NaN	NaN	NaN	NaN	NaN	NaN
NaN	NaN	NaN	NaN	NaN	NaN	NaN	NaN	NaN	NaN	NaN	NaN	NaN	NaN	NaN	NaN	NaN	NaN	NaN	NaN	NaN	NaN	NaN	NaN	NaN	NaN	NaN	NaN	NaN	NaN	NaN	NaN	NaN	NaN	NaN	NaN	NaN	NaN	NaN	NaN	NaN	NaN	NaN	NaN	NaN	NaN	NaN	NaN	NaN	NaN
15.102	15.4013	NaN	14.0279	NaN	13.7973	15.4243	14.7061	16.0224	16.1929	14.0776	15.4105	12.0144	16.0972	15.9118	14.185	14.9109	15.4605	12.8926	11.8622	14.6828	12.7285	15.0406	14.1524	13.4804	15.7395	15.0987	15.708	15.7198	15.6475	13.6827	13.8917	13.4848	15.3314	16.0283	NaN	NaN	12.988	16.9091	15.09	12.3621	14.2943	NaN	12.46	13.4721	NaN	NaN	14.6898	NaN	13.7315
16.0459	15.3961	15.9842	NaN	12.9429	NaN	15.1322	NaN	14.5104	14.9848	15.9325	14.7123	14.0086	16.4135	15.1112	NaN	NaN	NaN	NaN	NaN	NaN	15.705	14.5372	NaN	NaN	NaN	NaN	16.8215	NaN	14.3248	16.3729	NaN	NaN	NaN	NaN	15.2857	13.6353	14.4859	15.9314	16.6224	15.4261	14.665	15.2033	NaN	15.83	NaN	15.0887	14.1323	NaN	14.5204
NaN	NaN	NaN	NaN	NaN	NaN	12.0479	10.8253	12.26	NaN	NaN	NaN	NaN	NaN	12.9202	NaN	13.8876	NaN	NaN	NaN	NaN	NaN	NaN	NaN	NaN	NaN	11.1117	NaN	NaN	NaN	NaN	11.2711	NaN	NaN	NaN	NaN	NaN	11.7606	NaN	11.7157	NaN	NaN	NaN	NaN	NaN	NaN	NaN	NaN	13.049	NaN
NaN	NaN	NaN	NaN	NaN	NaN	NaN	16.3446	16.8809	NaN	NaN	NaN	20.3366	NaN	NaN	NaN	NaN	NaN	NaN	21.1415	18.9954	NaN	NaN	20.7193	NaN	NaN	NaN	NaN	NaN	NaN	NaN	NaN	NaN	NaN	NaN	NaN	17.2679	NaN	NaN	NaN	NaN	NaN	NaN	NaN	16.6538	NaN	NaN	NaN	20.0603	NaN
17.8062	17.3657	16.7431	NaN	13.1544	15.9515	NaN	12.9364	17.5784	NaN	12.3721	14.043	NaN	12.2296	10.6129	13.3853	NaN	NaN	14.4797	NaN	15.7226	15.9583	NaN	NaN	13.8429	NaN	15.6118	16.5792	13.7998	16.8074	17.2566	NaN	15.9275	NaN	NaN	15.208	NaN	NaN	13.6513	NaN	NaN	13.8699	14.8293	16.49	NaN	NaN	NaN	14.2344	NaN	16.6949
NaN	NaN	NaN	NaN	NaN	NaN	NaN	NaN	NaN	NaN	NaN	NaN	NaN	NaN	NaN	NaN	NaN	NaN	NaN	NaN	NaN	NaN	NaN	NaN	NaN	NaN	NaN	NaN	NaN	NaN	NaN	NaN	NaN	NaN	NaN	NaN	NaN	NaN	NaN	NaN	NaN	NaN	NaN	NaN	NaN	NaN	NaN	NaN	NaN	NaN
12.9114	16.4479	15.8483	17.7031	18.7354	13.0874	12.0468	13.7091	12.9856	17.4042	13.1675	16.7884	12.8967	18.561	18.0704	15.9161	22.5704	16.9195	17.0298	11.3344	13.1058	14.7647	16.572	14.3971	21.6638	17.919	17.4881	12.7036	13.4182	13.188	13.5248	13.6434	19.9501	16.3127	13.7198	15.0135	14.3385	18.9387	19.3674	22.5773	13.4485	13.1558	17.7116	10.8933	18.9133	14.0374	15.452	19.51	13.5171	12.389
16.7113	15.92	16.0813	14.8963	16.2424	15.0782	18.1148	16.2785	16.9454	13.8522	14.2225	17.5157	13.4936	15.3401	14.783	17.2901	15.4216	15.5925	16.5796	13.9692	15.4666	16.1278	16.9669	16.8083	14.9492	17.7005	17.7767	15.6818	17.5222	16.3688	18.3055	18.9163	17.2734	18.5567	18.2237	16.2488	17.1586	16.3443	18.6036	15.9769	15.9762	19.3497	17.0303	16.6548	13.8698	17.5027	17.3518	16.0267	17.3584	16.5393
NaN	NaN	NaN	NaN	NaN	NaN	NaN	NaN	NaN	NaN	NaN	NaN	NaN	NaN	NaN	NaN	NaN	NaN	NaN	NaN	NaN	NaN	NaN	NaN	NaN	NaN	NaN	NaN	NaN	NaN	NaN	NaN	NaN	NaN	NaN	NaN	NaN	NaN	NaN	NaN	NaN	NaN	NaN	NaN	NaN	NaN	NaN	NaN	NaN	NaN
NaN	NaN	13.9031	NaN	14.0343	NaN	NaN	NaN	NaN	NaN	NaN	NaN	NaN	NaN	NaN	NaN	NaN	NaN	15.7995	14.929	NaN	NaN	NaN	NaN	11.8	NaN	NaN	NaN	12.213	11.3948	11.7096	11.7944	NaN	12.6728	11.9287	11.5475	12.0508	NaN	NaN	13.1285	NaN	12.7507	NaN	14.4337	NaN	NaN	NaN	17.0489	NaN	11.9948
15.2793	15.1	NaN	NaN	15.8419	13.5989	NaN	14.099	NaN	NaN	NaN	NaN	NaN	NaN	15.824	NaN	NaN	15.784	14.3219	NaN	NaN	NaN	NaN	NaN	16.288	15.2228	NaN	17.2763	NaN	14.8298	14.2913	14.694	NaN	NaN	NaN	NaN	15.9537	NaN	NaN	NaN	NaN	NaN	14.6706	NaN	14.0347	NaN	NaN	NaN	NaN	NaN
NaN	NaN	NaN	NaN	NaN	NaN	NaN	NaN	NaN	NaN	NaN	NaN	NaN	NaN	NaN	NaN	NaN	NaN	NaN	NaN	NaN	NaN	NaN	NaN	NaN	NaN	NaN	NaN	NaN	NaN	NaN	NaN	NaN	NaN	NaN	NaN	NaN	NaN	NaN	NaN	NaN	NaN	NaN	NaN	NaN	NaN	NaN	NaN	NaN	NaN
NaN	NaN	13.9137	NaN	14.0623	NaN	NaN	NaN	NaN	13.1876	NaN	NaN	NaN	NaN	NaN	NaN	NaN	NaN	NaN	NaN	NaN	NaN	NaN	NaN	NaN	NaN	NaN	NaN	NaN	NaN	NaN	NaN	NaN	NaN	NaN	NaN	NaN	NaN	NaN	15.8192	NaN	NaN	NaN	NaN	15.7487	NaN	NaN	NaN	NaN	NaN
NaN	NaN	13.4338	NaN	NaN	NaN	NaN	NaN	NaN	NaN	NaN	NaN	NaN	NaN	12.9184	13.3071	NaN	NaN	NaN	NaN	NaN	NaN	NaN	NaN	13.2201	12.2997	13.3151	NaN	NaN	NaN	NaN	NaN	NaN	NaN	NaN	NaN	NaN	12.4605	NaN	14.0816	NaN	NaN	NaN	NaN	NaN	NaN	NaN	NaN	NaN	NaN
14.8251	14.5628	17.5561	17.7717	15.3047	17.4091	14.2278	15.3122	14.8425	14.9335	14.9523	15.0438	16.3077	17.4792	17.1423	16.586	15.9812	14.6402	14.8728	17.6556	15.397	17.1301	16.0138	14.2188	14.9094	13.7476	16.9258	15.565	15.7148	17.0478	15.9669	15.9598	15.8583	15.5934	15.6957	16.9189	15.6972	15.7879	13.5194	14.3691	11.9059	14.5927	14.559	14.152	13.716	15.1983	12.9075	12.1371	12.9893	NaN
17.7076	17.7776	NaN	16.3569	17.2445	NaN	NaN	NaN	NaN	NaN	NaN	NaN	NaN	NaN	NaN	NaN	15.8195	17.5379	NaN	NaN	NaN	NaN	14.6776	NaN	17.44	13.8268	NaN	NaN	NaN	16.2738	NaN	NaN	NaN	NaN	NaN	NaN	NaN	NaN	15.9218	16.4088	NaN	NaN	NaN	NaN	NaN	NaN	NaN	NaN	NaN	NaN
NaN	NaN	NaN	NaN	NaN	NaN	NaN	NaN	NaN	NaN	NaN	NaN	NaN	NaN	NaN	NaN	NaN	NaN	NaN	NaN	NaN	NaN	NaN	NaN	NaN	NaN	NaN	NaN	NaN	NaN	NaN	NaN	NaN	NaN	NaN	NaN	NaN	NaN	NaN	NaN	NaN	NaN	NaN	NaN	NaN	NaN	NaN	NaN	NaN	NaN
NaN	NaN	NaN	NaN	NaN	NaN	NaN	NaN	NaN	NaN	NaN	NaN	NaN	NaN	NaN	NaN	NaN	NaN	NaN	NaN	NaN	13.7211	NaN	NaN	NaN	NaN	NaN	NaN	NaN	NaN	14.8137	NaN	NaN	NaN	NaN	NaN	NaN	NaN	NaN	NaN	NaN	14.5209	NaN	13.3288	NaN	NaN	NaN	NaN	NaN	NaN
NaN	NaN	NaN	NaN	14.8487	NaN	NaN	NaN	NaN	13.2084	NaN	NaN	NaN	NaN	NaN	NaN	13.1954	14.1497	NaN	NaN	NaN	NaN	NaN	NaN	NaN	NaN	NaN	NaN	NaN	NaN	NaN	NaN	NaN	NaN	NaN	NaN	NaN	NaN	NaN	NaN	NaN	NaN	NaN	NaN	NaN	NaN	NaN	NaN	NaN	NaN
NaN	NaN	NaN	NaN	NaN	NaN	NaN	NaN	NaN	NaN	NaN	NaN	NaN	NaN	NaN	NaN	NaN	NaN	NaN	NaN	NaN	NaN	NaN	NaN	NaN	NaN	NaN	NaN	NaN	NaN	NaN	NaN	NaN	NaN	NaN	NaN	NaN	NaN	NaN	NaN	NaN	NaN	NaN	NaN	NaN	NaN	NaN	NaN	NaN	NaN
NaN	NaN	NaN	NaN	NaN	14.1028	NaN	NaN	NaN	NaN	NaN	NaN	NaN	NaN	NaN	NaN	NaN	NaN	NaN	NaN	NaN	NaN	NaN	NaN	NaN	NaN	NaN	NaN	NaN	NaN	NaN	NaN	NaN	NaN	NaN	NaN	NaN	NaN	NaN	NaN	NaN	14.7034	NaN	NaN	NaN	NaN	NaN	NaN	NaN	NaN
NaN	NaN	12.303	NaN	NaN	NaN	10.5408	12.9835	NaN	NaN	NaN	NaN	NaN	NaN	14.937	NaN	NaN	13.2537	NaN	NaN	NaN	NaN	NaN	NaN	NaN	NaN	NaN	14.9938	NaN	14.539	15.2387	NaN	NaN	NaN	NaN	NaN	NaN	NaN	NaN	NaN	NaN	NaN	NaN	13.3243	NaN	NaN	NaN	NaN	14.6553	15.9483
NaN	NaN	NaN	NaN	NaN	NaN	NaN	NaN	NaN	NaN	NaN	NaN	NaN	NaN	NaN	NaN	NaN	15.7777	NaN	NaN	NaN	NaN	NaN	NaN	NaN	NaN	NaN	NaN	NaN	NaN	NaN	NaN	NaN	NaN	NaN	NaN	NaN	NaN	NaN	NaN	NaN	NaN	NaN	NaN	NaN	NaN	NaN	NaN	NaN	NaN
13.3734	15.1435	14.7496	NaN	17.6678	12.9343	15.5044	15.1677	14.4882	NaN	NaN	12.5385	NaN	12.6234	11.7853	13.3869	12.6062	16.5888	NaN	NaN	NaN	14.1325	14.4999	NaN	NaN	15.9392	NaN	NaN	NaN	NaN	13.8307	13.5971	NaN	13.3645	13.074	NaN	NaN	NaN	NaN	NaN	NaN	12.8523	12.64	12.9772	NaN	NaN	NaN	13.6772	NaN	13.5384
NaN	NaN	NaN	NaN	NaN	NaN	NaN	NaN	15.8819	NaN	13.4942	NaN	NaN	15.8852	NaN	15.6819	NaN	NaN	NaN	15.5584	NaN	NaN	15.7182	13.7527	NaN	15.4184	NaN	NaN	NaN	NaN	NaN	NaN	NaN	NaN	NaN	NaN	14.5145	NaN	NaN	NaN	NaN	NaN	NaN	15.4939	NaN	NaN	NaN	15.553	NaN	13.6074
NaN	NaN	14.069	14.9729	NaN	12.3475	11.497	NaN	NaN	NaN	NaN	NaN	12.3637	NaN	NaN	15.4603	NaN	NaN	NaN	NaN	NaN	NaN	13.3132	NaN	NaN	NaN	NaN	NaN	NaN	NaN	NaN	NaN	NaN	NaN	NaN	NaN	11.5667	NaN	NaN	NaN	NaN	15.0851	13.4781	NaN	13.0497	NaN	NaN	NaN	NaN	NaN
NaN	NaN	NaN	NaN	NaN	NaN	NaN	NaN	NaN	NaN	NaN	NaN	NaN	NaN	NaN	NaN	NaN	NaN	NaN	NaN	NaN	NaN	NaN	NaN	NaN	12.8678	NaN	12.1058	12.6269	NaN	NaN	NaN	NaN	NaN	NaN	NaN	12.2592	NaN	NaN	NaN	NaN	10.8658	NaN	NaN	NaN	NaN	NaN	NaN	NaN	NaN
NaN	15.9803	NaN	NaN	16.3937	NaN	NaN	NaN	NaN	NaN	NaN	NaN	NaN	NaN	NaN	15.7824	NaN	NaN	NaN	NaN	NaN	NaN	NaN	NaN	NaN	NaN	NaN	NaN	NaN	NaN	NaN	NaN	NaN	NaN	NaN	NaN	NaN	NaN	NaN	NaN	14.4396	NaN	NaN	NaN	NaN	19.2779	18.9517	NaN	NaN	18.5815
NaN	NaN	15.4051	NaN	12.6328	16.1778	14.7104	NaN	NaN	11.6656	NaN	NaN	NaN	11.1465	17.2867	NaN	15.3404	12.9387	13.6515	17.3646	16.6324	12.9048	NaN	NaN	12.6698	NaN	NaN	NaN	NaN	NaN	NaN	NaN	NaN	NaN	NaN	NaN	12.3566	NaN	NaN	17.0129	NaN	NaN	NaN	NaN	10.6686	NaN	NaN	NaN	NaN	NaN
NaN	NaN	NaN	NaN	NaN	NaN	NaN	NaN	NaN	NaN	NaN	NaN	NaN	NaN	NaN	NaN	15.5278	NaN	NaN	NaN	NaN	NaN	NaN	NaN	NaN	NaN	NaN	NaN	NaN	NaN	NaN	NaN	NaN	NaN	NaN	NaN	NaN	16.4479	NaN	NaN	NaN	NaN	15.7209	NaN	NaN	NaN	NaN	NaN	NaN	NaN
14.8558	15.3639	NaN	14.387	15.6268	16.8379	16.3176	15.7955	15.8592	NaN	15.3881	10.7498	14.2105	NaN	13.7418	NaN	14.3739	NaN	10.5913	15.1007	15.2458	14.0582	NaN	16.0375	NaN	16.373	NaN	NaN	14.2307	NaN	NaN	16.3216	14.8926	15.6756	16.0581	15.2474	14.9038	15.3383	15.5506	15.1661	NaN	NaN	15.4637	NaN	15.0603	NaN	NaN	NaN	14.2923	NaN
NaN	NaN	NaN	NaN	NaN	NaN	NaN	NaN	NaN	NaN	NaN	NaN	NaN	NaN	NaN	NaN	NaN	NaN	NaN	NaN	NaN	NaN	NaN	NaN	NaN	NaN	NaN	NaN	NaN	NaN	NaN	NaN	NaN	NaN	NaN	NaN	NaN	NaN	NaN	NaN	NaN	NaN	NaN	NaN	NaN	NaN	NaN	NaN	NaN	NaN
NaN	NaN	NaN	NaN	NaN	NaN	NaN	NaN	NaN	NaN	NaN	NaN	NaN	NaN	NaN	NaN	NaN	NaN	NaN	NaN	NaN	NaN	NaN	NaN	NaN	NaN	NaN	NaN	NaN	14.545	NaN	NaN	NaN	NaN	NaN	NaN	NaN	NaN	NaN	NaN	NaN	NaN	NaN	NaN	NaN	NaN	NaN	NaN	NaN	NaN
16.2614	14.0349	NaN	16.3973	NaN	14.4431	12.1142	15.7404	17.0346	15.8788	17.7716	NaN	15.5971	16.1504	NaN	13.6686	16.4355	14.4324	13.3757	15.6769	14.0042	NaN	14.1214	16.4904	13.2367	13.3325	NaN	10.5168	11.6293	NaN	14.7322	17.6493	17.0354	16.4084	16.4568	16.1593	15.2338	13.8727	14.1698	NaN	14.7063	13.4265	12.954	10.6296	13.5659	15.335	NaN	NaN	17.4269	17.7591
NaN	NaN	NaN	NaN	NaN	NaN	NaN	NaN	NaN	NaN	NaN	NaN	NaN	NaN	NaN	NaN	NaN	NaN	NaN	NaN	NaN	NaN	NaN	NaN	NaN	NaN	NaN	NaN	NaN	NaN	NaN	NaN	NaN	NaN	NaN	NaN	NaN	NaN	NaN	NaN	NaN	NaN	NaN	NaN	NaN	NaN	NaN	NaN	NaN	NaN
15.9255	15.8233	NaN	16.0404	15.806	NaN	15.2408	15.2451	14.9708	15.9743	15.555	13.9134	14.4415	15.2433	15.8967	14.5259	15.7486	15.6049	15.7817	14.2844	NaN	12.9067	13.3574	15.7079	13.3912	NaN	12.9472	13.5704	13.7628	13.2654	10.6215	11.6426	NaN	NaN	12.8611	13.012	13.3667	11.7439	NaN	15.4566	16.4009	14.4586	NaN	15.8248	NaN	NaN	NaN	12.2613	13.4489	13.7052
15.2274	17.284	16.8236	16.5952	16.2074	17.1964	15.6528	16.6379	15.1712	17.6539	12.5301	13.929	17.4114	13.5861	16.3046	15.9188	17.1558	16.2615	17.793	14.3546	16.747	15.7963	19.2165	15.2811	16.8203	17.2834	13.2534	19.5403	18.9399	19.0539	20.0987	16.2654	16.7788	15.9022	16.1456	15.2294	16.3734	15.0518	14.4481	16.0837	15.4595	18.4576	18.1106	16.9139	14.5331	15.0746	15.1459	18.9787	17.0391	14.6437
14.0667	15.5734	NaN	NaN	NaN	NaN	NaN	NaN	NaN	NaN	NaN	NaN	NaN	NaN	NaN	NaN	NaN	NaN	NaN	NaN	NaN	NaN	NaN	NaN	NaN	NaN	NaN	NaN	NaN	NaN	NaN	NaN	NaN	NaN	NaN	NaN	NaN	NaN	NaN	NaN	NaN	NaN	NaN	NaN	NaN	NaN	NaN	NaN	NaN	NaN
NaN	NaN	NaN	NaN	NaN	NaN	13.0499	NaN	13.0438	NaN	NaN	NaN	NaN	NaN	NaN	NaN	NaN	NaN	NaN	NaN	NaN	NaN	NaN	NaN	NaN	NaN	NaN	NaN	NaN	NaN	12.5693	NaN	NaN	NaN	NaN	NaN	NaN	NaN	NaN	NaN	NaN	NaN	NaN	12.4473	NaN	NaN	NaN	NaN	NaN	NaN
14.2017	13.9041	NaN	NaN	13.599	NaN	NaN	NaN	NaN	NaN	NaN	NaN	NaN	NaN	NaN	NaN	NaN	13.319	NaN	NaN	NaN	NaN	14.3507	NaN	NaN	NaN	NaN	NaN	13.053	NaN	NaN	NaN	NaN	13.4803	NaN	NaN	NaN	NaN	NaN	NaN	NaN	NaN	NaN	NaN	NaN	NaN	NaN	NaN	NaN	NaN
13.717	14.9356	NaN	15.181	14.2794	NaN	14.6156	14.5226	NaN	15.7692	NaN	15.2132	NaN	15.3253	14.9482	NaN	NaN	NaN	NaN	NaN	NaN	NaN	15.2325	14.9175	NaN	15.1724	15.0923	15.1935	NaN	NaN	14.744	14.6038	NaN	14.4153	NaN	NaN	14.5171	NaN	NaN	NaN	NaN	NaN	NaN	15.0448	15.1307	NaN	NaN	15.4526	NaN	15.2867
NaN	NaN	NaN	NaN	NaN	NaN	12.8218	NaN	NaN	13.4649	NaN	NaN	NaN	13.0999	12.6448	NaN	NaN	NaN	NaN	NaN	NaN	NaN	NaN	NaN	NaN	11.3329	13.1918	12.706	13.4045	13.0224	12.9731	NaN	13.4265	NaN	NaN	NaN	NaN	NaN	NaN	NaN	12.9576	NaN	13.9885	14.3966	NaN	NaN	NaN	NaN	NaN	NaN
NaN	NaN	NaN	NaN	NaN	NaN	NaN	NaN	NaN	NaN	NaN	NaN	NaN	NaN	NaN	NaN	NaN	NaN	NaN	NaN	NaN	NaN	NaN	NaN	NaN	NaN	NaN	NaN	NaN	NaN	NaN	NaN	NaN	NaN	NaN	NaN	NaN	NaN	NaN	NaN	NaN	NaN	NaN	NaN	NaN	NaN	NaN	NaN	NaN	NaN
19.7858	18.7473	17.2189	17.8714	18.3855	NaN	17.2297	17.3197	18.8702	19.7668	18.6158	19.3885	16.9634	18.7819	16.9244	16.9166	16.3279	19.3457	19.3667	17.2495	NaN	16.2314	16.555	16.1869	19.1166	16.8855	18.8267	17.1305	NaN	15.1733	17.355	18.6261	NaN	17.7644	18.6802	18.178	17.3972	20.4665	18.9242	18.8002	18.7532	16.2184	18.9697	17.6091	18.1911	NaN	NaN	18.6335	19.7927	19.4835
14.4817	15.8287	19.2021	NaN	19.8772	19.7578	18.5634	17.096	16.5975	12.8512	13.926	15.0579	14.6171	14.8663	18.2451	18.2074	17.3514	15.7122	13.2215	18.7851	18.5829	15.0104	20.0288	17.247	15.8404	15.9446	17.078	17.1553	17.2151	16.8392	18.1409	17.3664	16.8662	18.3299	17.6153	17.7328	19.1297	NaN	12.5062	15.0401	14.5008	19.2681	19.9466	20.463	17.8653	20.1368	18.2786	17.3121	19.6159	12.7659
NaN	NaN	NaN	NaN	NaN	NaN	NaN	NaN	NaN	NaN	NaN	NaN	NaN	NaN	NaN	NaN	NaN	NaN	NaN	NaN	NaN	NaN	NaN	NaN	NaN	NaN	NaN	NaN	NaN	NaN	NaN	NaN	NaN	NaN	NaN	NaN	NaN	NaN	NaN	NaN	NaN	NaN	NaN	NaN	NaN	NaN	NaN	NaN	NaN	NaN
NaN	NaN	NaN	NaN	NaN	NaN	NaN	NaN	NaN	NaN	NaN	NaN	NaN	NaN	NaN	NaN	NaN	NaN	NaN	NaN	NaN	NaN	NaN	NaN	NaN	NaN	NaN	NaN	NaN	NaN	NaN	NaN	NaN	NaN	NaN	NaN	NaN	13.4635	NaN	NaN	NaN	NaN	NaN	NaN	NaN	NaN	NaN	NaN	NaN	NaN
NaN	14.1018	NaN	NaN	14.8525	NaN	NaN	NaN	NaN	NaN	NaN	NaN	NaN	NaN	NaN	NaN	15.463	NaN	NaN	NaN	NaN	NaN	NaN	NaN	NaN	NaN	NaN	NaN	NaN	NaN	NaN	NaN	NaN	NaN	NaN	NaN	NaN	NaN	NaN	14.0465	NaN	NaN	NaN	NaN	NaN	NaN	NaN	NaN	NaN	NaN
NaN	NaN	NaN	NaN	NaN	NaN	NaN	NaN	NaN	NaN	NaN	NaN	14.4298	NaN	NaN	NaN	NaN	NaN	NaN	14.8556	13.9766	NaN	NaN	NaN	NaN	NaN	NaN	NaN	NaN	NaN	NaN	NaN	NaN	NaN	NaN	NaN	NaN	NaN	NaN	NaN	NaN	NaN	NaN	NaN	NaN	NaN	NaN	NaN	NaN	NaN
NaN	13.5872	14.0943	NaN	15.71	NaN	14.1643	14.4164	14.2644	14.5345	14.4802	14.912	NaN	16.4689	16.4959	NaN	13.926	15.7878	13.2532	NaN	15.9114	14.6448	15.8962	NaN	12.8949	16.3202	15.8145	16.1288	15.2657	16.3223	15.4322	NaN	13.4089	16.0126	15.858	NaN	16.1979	14.0121	14.9727	NaN	13.1641	NaN	16.3102	15.6017	15.1035	NaN	14.1283	15.6729	16.0589	NaN
NaN	NaN	NaN	NaN	NaN	NaN	NaN	NaN	NaN	NaN	NaN	NaN	NaN	NaN	NaN	NaN	NaN	NaN	NaN	NaN	NaN	NaN	NaN	NaN	NaN	NaN	NaN	NaN	13.4116	NaN	NaN	NaN	NaN	NaN	NaN	NaN	NaN	NaN	NaN	NaN	NaN	12.3979	NaN	11.2619	NaN	NaN	NaN	NaN	NaN	NaN
NaN	NaN	12.0364	NaN	NaN	NaN	NaN	NaN	NaN	NaN	NaN	NaN	NaN	11.9025	NaN	16.3942	NaN	11.3435	NaN	14.3671	NaN	NaN	15.8352	NaN	11.9494	NaN	13.3908	NaN	18.9821	NaN	14.1116	NaN	NaN	NaN	NaN	NaN	NaN	NaN	NaN	NaN	NaN	16.5285	NaN	14.6145	16.0813	NaN	NaN	NaN	NaN	16.0329
NaN	NaN	14.1789	NaN	NaN	13.9276	NaN	NaN	NaN	15.5939	NaN	NaN	14.1282	NaN	15.6434	13.0339	NaN	13.9456	NaN	12.865	13.7156	NaN	NaN	15.9799	NaN	NaN	15.4626	17.0627	15.0993	15.6223	15.2167	NaN	NaN	NaN	13.7112	15.1625	14.7305	NaN	NaN	12.9593	16.362	NaN	14.451	NaN	NaN	NaN	NaN	NaN	15.1146	NaN
16.4928	16.2859	NaN	NaN	NaN	NaN	NaN	NaN	NaN	NaN	NaN	NaN	NaN	NaN	NaN	15.2449	NaN	NaN	NaN	NaN	NaN	NaN	15.8029	16.0164	NaN	15.2385	NaN	NaN	NaN	NaN	NaN	15.2311	NaN	NaN	NaN	16.1572	NaN	NaN	NaN	15.0601	NaN	NaN	NaN	NaN	NaN	NaN	NaN	NaN	NaN	NaN
15.3321	15.6465	NaN	16.9331	16.2461	NaN	17.2584	15.0891	NaN	15.6242	NaN	16.3256	NaN	NaN	NaN	18.1266	15.6988	17.0992	NaN	14.5797	17.5289	16.0355	17.4546	15.2385	NaN	17.8796	17.151	NaN	16.5049	16.9116	18.87	NaN	NaN	NaN	16.0286	NaN	NaN	NaN	14.9504	NaN	NaN	18.2892	NaN	NaN	NaN	NaN	NaN	NaN	NaN	18.1469
16.6548	17.2849	16.5959	16.688	16.6787	13.9353	16.3045	15.5483	16.7081	16.9679	16.9939	17.268	15.8844	16.7304	16.9688	18.8945	16.1986	17.7013	17.5128	16.2481	14.2398	14.9607	16.2364	16.2482	16.4971	16.3115	16.3907	15.8142	13.8428	15.7142	16.409	16.1916	15.7975	16.3762	16.3337	15.8112	16.9304	16.3457	16.0774	18.0076	16.7385	17.3147	15.9984	15.8143	17.6117	NaN	NaN	16.935	16.391	16.4725
NaN	13.6423	NaN	NaN	NaN	NaN	15.0172	NaN	NaN	16.2161	NaN	NaN	NaN	NaN	NaN	16.4986	14.0796	15.9522	NaN	NaN	NaN	14.0244	14.6398	NaN	15.3856	NaN	14.6537	NaN	13.3701	NaN	NaN	NaN	NaN	NaN	NaN	NaN	NaN	NaN	NaN	15.9316	NaN	NaN	NaN	17.2373	NaN	NaN	NaN	NaN	NaN	NaN
14.9941	NaN	16.7888	NaN	16.4895	NaN	NaN	NaN	NaN	17.5408	NaN	16.215	14.8105	NaN	NaN	17.7481	16.3309	17.1747	NaN	NaN	NaN	NaN	16.1802	NaN	NaN	NaN	NaN	15.3105	15.4086	16.1239	14.3989	NaN	NaN	14.7675	15.5004	16.4651	NaN	17.2787	NaN	17.2748	NaN	17.7483	NaN	NaN	17.1411	NaN	NaN	NaN	NaN	NaN
NaN	NaN	NaN	NaN	NaN	NaN	NaN	NaN	NaN	NaN	NaN	NaN	NaN	NaN	NaN	NaN	NaN	NaN	NaN	NaN	NaN	NaN	NaN	NaN	NaN	NaN	NaN	NaN	NaN	NaN	NaN	NaN	NaN	NaN	NaN	NaN	NaN	NaN	NaN	NaN	NaN	NaN	NaN	NaN	NaN	NaN	NaN	NaN	NaN	NaN
NaN	NaN	NaN	NaN	NaN	NaN	NaN	NaN	NaN	NaN	NaN	NaN	NaN	NaN	NaN	NaN	NaN	NaN	NaN	NaN	NaN	NaN	NaN	NaN	NaN	NaN	NaN	NaN	NaN	NaN	NaN	NaN	NaN	NaN	NaN	NaN	NaN	NaN	NaN	NaN	NaN	NaN	NaN	NaN	NaN	NaN	NaN	NaN	NaN	NaN
NaN	NaN	NaN	NaN	NaN	NaN	NaN	NaN	NaN	NaN	NaN	NaN	NaN	NaN	NaN	NaN	NaN	NaN	NaN	NaN	NaN	NaN	NaN	NaN	11.9377	NaN	NaN	NaN	NaN	NaN	NaN	NaN	NaN	NaN	NaN	NaN	14.1527	NaN	NaN	NaN	NaN	NaN	NaN	NaN	NaN	NaN	NaN	NaN	NaN	NaN
16.3286	17.5068	14.7563	15.4867	17.5935	14.4751	17.5699	16.2741	17.0936	16.7373	15.8837	16.9125	NaN	17.5948	17.9121	16.4836	17.4971	17.6672	18.3771	16.5822	15.6261	16.3269	16.8213	16.1153	17.6799	17.903	17.5725	17.5384	16.2978	17.213	17.8826	16.8565	13.2252	16.9451	17.7173	16.6061	17.0203	16.2097	15.9165	16.1036	17.3705	16.8837	17.0973	16.9852	17.1367	15.4463	15.6214	17.6852	16.1713	17.8022
NaN	NaN	NaN	13.4358	NaN	14.0792	NaN	13.2825	14.1638	14.8136	15.157	13.3673	13.3337	13.2214	13.0721	15.1297	NaN	15.1506	NaN	13.3836	14.3459	NaN	14.0453	NaN	14.7954	NaN	12.4675	15.2684	NaN	14.7706	13.9126	NaN	NaN	NaN	NaN	NaN	NaN	13.4533	NaN	16.0637	NaN	NaN	NaN	NaN	13.802	NaN	16.2394	15.307	NaN	NaN
NaN	NaN	NaN	NaN	NaN	NaN	NaN	NaN	NaN	NaN	NaN	NaN	NaN	NaN	NaN	NaN	NaN	NaN	NaN	NaN	NaN	NaN	NaN	NaN	NaN	NaN	NaN	NaN	NaN	NaN	NaN	NaN	NaN	NaN	NaN	NaN	NaN	NaN	NaN	11.3747	NaN	NaN	NaN	NaN	NaN	NaN	NaN	NaN	NaN	NaN
NaN	NaN	15.6205	15.3159	NaN	NaN	NaN	NaN	NaN	17.1349	NaN	17.9186	NaN	NaN	NaN	18.519	15.4594	NaN	17.7284	15.7675	NaN	17.7389	NaN	NaN	17.7618	NaN	14.8285	NaN	NaN	NaN	17.3444	17.1195	NaN	NaN	16.9405	NaN	NaN	NaN	NaN	NaN	NaN	18.3647	16.8921	NaN	NaN	NaN	NaN	NaN	NaN	NaN
NaN	14.4224	NaN	13.5825	NaN	NaN	NaN	NaN	NaN	NaN	NaN	NaN	NaN	13.3923	NaN	NaN	NaN	14.7776	14.6982	14.8281	NaN	14.9949	NaN	NaN	14.6752	14.2609	14.2738	14.9376	14.4033	14.3158	NaN	14.8211	NaN	NaN	NaN	NaN	NaN	14.2093	14.6556	13.9229	NaN	NaN	NaN	NaN	NaN	NaN	NaN	NaN	NaN	NaN
NaN	NaN	NaN	NaN	NaN	NaN	NaN	NaN	NaN	14.5962	NaN	NaN	NaN	NaN	15.8981	14.7335	NaN	NaN	NaN	NaN	14.6569	NaN	NaN	NaN	NaN	NaN	NaN	15.269	NaN	15.6864	15.5504	12.7121	NaN	NaN	NaN	15.2403	13.5068	NaN	NaN	14.2391	NaN	NaN	NaN	NaN	NaN	NaN	NaN	NaN	NaN	NaN
NaN	NaN	NaN	NaN	NaN	NaN	NaN	NaN	NaN	NaN	NaN	NaN	NaN	14.8286	NaN	NaN	NaN	NaN	NaN	NaN	NaN	NaN	NaN	NaN	NaN	14.9028	NaN	NaN	NaN	NaN	NaN	NaN	NaN	NaN	NaN	NaN	NaN	NaN	NaN	NaN	NaN	NaN	NaN	15.0113	NaN	NaN	NaN	NaN	NaN	NaN
15.2042	15.1342	14.0866	NaN	14.234	NaN	NaN	NaN	NaN	13.9318	NaN	NaN	NaN	NaN	NaN	NaN	NaN	13.2645	14.1755	NaN	NaN	NaN	NaN	NaN	NaN	NaN	NaN	NaN	NaN	NaN	NaN	NaN	NaN	NaN	NaN	NaN	NaN	NaN	NaN	NaN	NaN	NaN	NaN	NaN	13.6883	NaN	NaN	NaN	NaN	15.014
NaN	NaN	NaN	NaN	15.3066	NaN	15.3529	15.1244	NaN	NaN	14.4802	NaN	14.6895	13.5401	15.3894	15.68	15.1374	NaN	15.0816	NaN	NaN	NaN	15.4025	NaN	14.941	15.6982	17.2564	NaN	16.5447	14.8488	14.5051	14.8798	NaN	NaN	NaN	NaN	15.0735	14.6544	NaN	NaN	13.8998	16.062	NaN	15.0036	15.7248	15.9517	NaN	15.8036	15.7288	16.9805
NaN	15.6478	NaN	NaN	NaN	NaN	15.1415	16.5583	16.0307	NaN	NaN	NaN	NaN	NaN	NaN	15.2464	17.5622	NaN	NaN	NaN	NaN	NaN	NaN	13.665	14.1962	NaN	NaN	NaN	14.2513	13.9806	15.5307	NaN	NaN	NaN	NaN	NaN	NaN	NaN	NaN	NaN	14.7948	14.1934	15.6757	15.1654	NaN	15.721	NaN	NaN	NaN	NaN
NaN	NaN	NaN	13.8771	NaN	14.0277	14.4878	NaN	NaN	NaN	13.8047	NaN	NaN	13.8686	NaN	NaN	NaN	NaN	NaN	NaN	NaN	NaN	NaN	NaN	NaN	NaN	NaN	NaN	NaN	15.0327	NaN	NaN	15.5451	NaN	14.1839	15.614	NaN	13.5465	NaN	NaN	NaN	NaN	14.5285	NaN	NaN	NaN	16.8724	NaN	14.9884	NaN
NaN	NaN	NaN	NaN	NaN	NaN	NaN	12.8721	NaN	NaN	14.0805	NaN	NaN	NaN	NaN	NaN	13.6698	NaN	NaN	NaN	NaN	NaN	NaN	14.4862	NaN	13.5249	NaN	NaN	NaN	NaN	12.9207	14.6979	NaN	14.3478	14.2728	13.0523	13.1468	14.7037	14.1581	14.1675	14.4144	NaN	NaN	NaN	14.7014	NaN	NaN	14.3632	13.269	NaN
14.7055	15.0757	NaN	NaN	14.912	NaN	NaN	13.9713	NaN	NaN	13.9215	NaN	14.1448	14.5201	NaN	NaN	14.7964	NaN	NaN	NaN	NaN	NaN	NaN	14.0567	NaN	14.5957	NaN	NaN	NaN	NaN	14.0538	14.0171	NaN	13.8053	NaN	NaN	NaN	NaN	NaN	14.4807	14.7299	NaN	13.5545	NaN	13.5682	NaN	NaN	13.8244	NaN	14.7177
NaN	NaN	NaN	NaN	NaN	NaN	NaN	NaN	NaN	NaN	NaN	NaN	NaN	NaN	NaN	NaN	NaN	NaN	NaN	NaN	NaN	NaN	NaN	NaN	NaN	NaN	NaN	NaN	NaN	NaN	NaN	NaN	NaN	NaN	NaN	NaN	NaN	NaN	NaN	NaN	NaN	NaN	NaN	NaN	NaN	NaN	NaN	NaN	NaN	NaN
NaN	9.42796	NaN	NaN	NaN	NaN	9.57901	NaN	NaN	14.3125	NaN	11.5265	11.4777	NaN	12.9016	9.87583	10.448	NaN	NaN	NaN	18.8279	NaN	10.5911	NaN	10.9897	NaN	NaN	18.7737	15.6641	12.5407	NaN	9.39686	NaN	NaN	NaN	NaN	NaN	NaN	10.1406	8.58751	NaN	15.2028	NaN	18.4757	NaN	NaN	NaN	NaN	NaN	NaN
NaN	NaN	NaN	NaN	NaN	NaN	NaN	NaN	14.2108	14.5342	NaN	NaN	NaN	NaN	NaN	14.1232	NaN	14.1542	15.0735	14.2461	NaN	NaN	13.8338	NaN	NaN	14.4119	14.2081	NaN	13.7645	NaN	13.972	13.4315	14.5343	NaN	14.8758	14.0802	NaN	NaN	NaN	NaN	NaN	NaN	NaN	NaN	NaN	15.0839	NaN	14.8846	13.2715	NaN
16.6368	NaN	16.3092	16.2572	15.6704	16.1016	14.5378	15.0238	16.2785	15.663	16.6906	15.1401	NaN	15.2662	16.2822	16.9369	NaN	NaN	17.1218	14.9403	12.0633	14.8687	14.7501	14.68	16.5101	13.7916	16.305	15.3904	12.7348	17.5477	17.705	17.1423	NaN	17.0716	14.4735	14.4259	17.4473	14.5562	15.4346	11.0361	12.9269	15.3224	16.3073	15.3279	15.1132	NaN	NaN	17.6708	14.8151	10.2205
16.625	15.9856	17.4517	15.9949	17.6589	19.1896	13.5174	17.2688	19.8346	19.0398	17.7854	17.6978	14.9995	20.5759	23.0024	18.4673	18.5067	19.7145	18.8527	14.7406	14.3944	17.1517	16.2703	13.8327	22.0025	17.5036	19.4422	17.8852	17.8056	16.8704	18.6556	18.635	18.5575	16.3072	17.3673	16.8994	18.6395	12.7195	12.9687	22.3105	17.6891	18.0235	15.9365	18.9361	20.6488	22.0503	22.0677	19.9408	20.0997	15.3215
NaN	NaN	11.299	NaN	NaN	NaN	NaN	NaN	NaN	NaN	11.2337	NaN	NaN	NaN	12.2532	NaN	NaN	NaN	NaN	NaN	12.0475	11.2482	NaN	NaN	12.6251	NaN	11.8753	NaN	11.4201	12.5813	12.3232	NaN	NaN	NaN	NaN	14.0592	NaN	11.724	13.4883	11.7871	11.3685	12.5567	NaN	NaN	12.2325	NaN	NaN	14.8691	NaN	10.678
19.3855	19.4814	19.0098	18.3544	18.4241	17.9092	20.1999	19.4896	20.7006	17.9858	19.8352	20.4429	19.0822	19.9604	19.4083	17.7134	18.8108	15.1848	18.904	18.7882	17.77	18.0487	19.4393	20.2773	18.1455	19.3105	19.7722	20.4185	13.8415	18.5368	19.931	20.0777	16.8451	19.8207	19.7169	19.3704	20.1411	20.2399	19.2845	18.131	16.2642	17.7832	18.9885	19.1372	19.9213	15.3953	15.4695	18.9791	20.613	20.0466
17.7712	17.403	17.1338	17.0076	18.5081	18.1898	17.7787	17.786	18.0902	17.5957	17.4698	NaN	NaN	17.7324	17.1315	17.4076	14.6953	18.4758	18.3632	NaN	16.8307	19.0315	17.967	17.7749	17.9412	18.0588	18.1849	17.3389	NaN	17.1381	17.2164	NaN	18.4488	18.0854	17.9581	NaN	18.3223	14.3216	15.4724	16.0873	NaN	18.0291	NaN	17.604	16.4446	NaN	18.5534	17.7798	NaN	NaN
NaN	NaN	NaN	NaN	NaN	NaN	12.0626	NaN	NaN	NaN	NaN	NaN	NaN	NaN	12.6815	11.7353	NaN	NaN	NaN	NaN	NaN	NaN	NaN	NaN	NaN	NaN	NaN	11.7375	NaN	NaN	12.5445	NaN	NaN	NaN	NaN	NaN	NaN	NaN	12.2977	NaN	NaN	NaN	NaN	NaN	NaN	NaN	NaN	NaN	NaN	NaN
NaN	NaN	NaN	16.3823	NaN	NaN	NaN	NaN	NaN	NaN	NaN	16.4784	15.5372	16.4621	NaN	NaN	16.0187	NaN	NaN	NaN	NaN	NaN	NaN	NaN	NaN	15.8203	NaN	15.4663	NaN	15.7258	NaN	16.8215	NaN	NaN	NaN	NaN	17.0303	NaN	NaN	NaN	NaN	NaN	16.0866	NaN	NaN	NaN	NaN	NaN	NaN	NaN
17.2567	17.7395	17.9343	18.3144	18.1604	13.492	17.2004	16.6117	17.3795	18.4522	18.071	18.798	16.0604	17.8193	17.781	17.1747	17.7308	18.0023	18.0205	15.8574	16.2669	16.8966	16.9106	16.9074	17.4086	17.6614	17.8633	17.4862	16.4839	17.6632	17.5462	17.7252	NaN	17.0238	16.7296	17.0888	15.1751	18.3245	18.2313	18.9896	18.4095	17.3003	17.3645	18.0537	17.7467	NaN	NaN	18.1866	17.1996	16.9714
16.8397	19.5165	16.3416	17.5375	17.9833	16.9914	15.9603	13.9141	NaN	16.8315	17.8048	15.3426	16.2409	15.0557	20.4334	15.6647	15.7193	18.3086	16.4175	17.9794	NaN	14.7971	NaN	NaN	17.6409	15.2654	14.681	NaN	14.4755	16.6301	15.7068	NaN	NaN	NaN	NaN	NaN	16.3828	NaN	NaN	20.1226	16.0898	15.3986	NaN	15.7693	NaN	17.8565	NaN	15.0222	NaN	NaN
NaN	NaN	NaN	NaN	NaN	NaN	NaN	NaN	NaN	NaN	NaN	NaN	NaN	NaN	NaN	NaN	NaN	NaN	NaN	NaN	NaN	NaN	NaN	NaN	NaN	NaN	NaN	NaN	NaN	NaN	NaN	NaN	NaN	NaN	NaN	NaN	NaN	NaN	NaN	NaN	NaN	NaN	NaN	NaN	NaN	NaN	NaN	NaN	NaN	NaN
NaN	NaN	NaN	NaN	NaN	NaN	NaN	NaN	NaN	NaN	NaN	NaN	NaN	NaN	NaN	NaN	NaN	NaN	NaN	NaN	NaN	NaN	NaN	NaN	NaN	NaN	NaN	NaN	NaN	NaN	NaN	NaN	NaN	NaN	NaN	NaN	NaN	NaN	NaN	NaN	NaN	NaN	NaN	NaN	NaN	NaN	NaN	NaN	NaN	NaN
NaN	NaN	12.6153	NaN	NaN	NaN	NaN	13.5237	NaN	14.0107	NaN	NaN	NaN	12.9485	NaN	NaN	14.3985	15.3473	NaN	NaN	NaN	NaN	NaN	NaN	NaN	12.5791	NaN	NaN	14.6097	12.8807	NaN	NaN	NaN	NaN	NaN	NaN	NaN	13.1896	14.0652	14.7988	NaN	13.3902	13.6834	13.5298	NaN	NaN	NaN	NaN	13.5874	NaN
21.5332	21.3421	21.4799	21.9075	20.9037	20.0929	10.8353	21.9229	14.3258	21.8282	13.2892	21.3059	21.9499	12.4784	13.0719	21.2173	22.9044	20.8153	21.539	15.2129	12.4933	22.9261	21.7764	15.1419	21.8207	21.5606	11.9413	13.2559	24.4928	16.7361	12.4989	22.5031	21.629	22.2847	22.7978	22.9171	12.7076	23.1319	22.4272	21.9991	20.0952	21.7745	23.0981	13.0641	21.3209	15.2675	13.502	21.8453	12.6401	13.8113
15.3408	NaN	NaN	NaN	NaN	14.4078	NaN	NaN	NaN	NaN	11.8909	NaN	12.7468	13.887	NaN	NaN	NaN	NaN	NaN	13.267	NaN	NaN	NaN	12.6569	NaN	NaN	14.0931	13.2503	13.1453	13.5627	12.4076	NaN	14.2006	14.302	13.339	12.9512	12.3623	NaN	NaN	NaN	14.1592	NaN	NaN	13.3688	NaN	13.5187	NaN	12.3494	13.0294	13.9665
NaN	NaN	NaN	NaN	NaN	NaN	NaN	NaN	NaN	NaN	NaN	NaN	NaN	NaN	NaN	NaN	NaN	NaN	NaN	NaN	NaN	NaN	NaN	NaN	NaN	NaN	NaN	NaN	NaN	NaN	NaN	NaN	NaN	NaN	NaN	NaN	NaN	NaN	NaN	NaN	NaN	14.198	NaN	NaN	NaN	NaN	NaN	NaN	NaN	NaN
NaN	NaN	NaN	NaN	15.8517	NaN	17.7799	NaN	17.9749	NaN	17.9407	NaN	17.9325	18.0715	17.8558	NaN	NaN	NaN	NaN	18.4548	18.1808	14.5693	NaN	17.7616	NaN	NaN	NaN	NaN	NaN	NaN	15.6331	15.0282	NaN	NaN	NaN	NaN	17.5352	NaN	NaN	NaN	NaN	NaN	NaN	17.7986	NaN	NaN	NaN	NaN	15.2541	NaN
14.782	14.925	17.5525	NaN	NaN	16.1283	16.1013	16.5334	17.9354	15.5816	18.06	15.8164	16.2478	18.3156	NaN	16.9087	17.5203	17.3759	15.7824	16.3416	16.7844	15.745	15.5977	17.3709	15.9934	NaN	18.2163	14.48	18.444	14.5379	17.5099	NaN	NaN	17.2752	14.7558	14.7495	17.4513	15.3816	13.8468	16.1188	NaN	17.1326	14.1233	13.8912	15.5052	14.6435	18.2498	14.2566	16.4929	NaN
NaN	NaN	NaN	NaN	NaN	13.9097	NaN	NaN	17.2889	NaN	16.2762	NaN	NaN	14.5453	NaN	NaN	NaN	NaN	NaN	NaN	NaN	NaN	NaN	NaN	NaN	NaN	14.9051	NaN	NaN	NaN	NaN	NaN	NaN	NaN	NaN	NaN	13.8808	NaN	NaN	NaN	NaN	NaN	NaN	14.3426	NaN	NaN	NaN	NaN	NaN	14.3245
NaN	16.0755	NaN	13.8324	17.2597	18.3875	17.0484	18.0444	15.7253	16.3371	15.345	16.8114	16.4017	14.7261	16.4644	NaN	16.1735	17.2382	14.4696	14.1927	13.1856	NaN	14.667	14.7445	12.4825	NaN	16.6184	14.5735	19.6252	NaN	NaN	18.3899	NaN	17.5687	16.8505	16.6188	NaN	16.874	16.8376	17.4617	15.1172	15.0111	14.238	NaN	18.8403	NaN	NaN	16.0724	NaN	14.9979
12.937	13.8169	15.063	17.0978	15.9923	14.2181	NaN	15.7044	11.882	16.631	14.7871	15.2974	14.6182	13.1772	NaN	NaN	15.1513	15.6919	15.9921	14.5233	NaN	15.4023	NaN	14.2941	16.586	14.87	NaN	NaN	15.6753	NaN	NaN	14.3722	16.1997	15.7983	14.1382	15.4703	NaN	17.2028	15.9558	16.4805	12.9533	NaN	15.1424	NaN	15.7441	NaN	NaN	14.1331	13.8013	12.3202
NaN	14.7824	NaN	NaN	NaN	NaN	15.2133	NaN	NaN	NaN	NaN	NaN	NaN	NaN	15.1771	13.6198	NaN	NaN	NaN	NaN	NaN	NaN	NaN	NaN	13.5462	NaN	NaN	15.7702	NaN	NaN	15.3128	NaN	NaN	NaN	NaN	NaN	NaN	NaN	NaN	13.5901	NaN	NaN	NaN	NaN	NaN	NaN	NaN	NaN	13.6858	NaN
NaN	NaN	NaN	NaN	17.1516	NaN	NaN	NaN	NaN	16.2818	NaN	15.4319	NaN	NaN	NaN	16.4291	NaN	16.7823	15.2711	NaN	NaN	NaN	16.2083	NaN	16.0348	16.0872	NaN	NaN	NaN	NaN	NaN	NaN	NaN	NaN	NaN	NaN	NaN	NaN	NaN	16.3291	15.5273	16.9482	NaN	NaN	15.9539	NaN	NaN	16.5127	NaN	NaN
NaN	NaN	NaN	NaN	NaN	NaN	NaN	15.1181	NaN	NaN	NaN	NaN	NaN	NaN	NaN	NaN	NaN	NaN	NaN	NaN	NaN	NaN	NaN	NaN	NaN	NaN	NaN	NaN	NaN	NaN	NaN	NaN	NaN	NaN	NaN	NaN	NaN	NaN	NaN	NaN	13.3879	NaN	NaN	NaN	NaN	NaN	NaN	NaN	NaN	NaN
18.2642	17.5796	16.5586	17.4809	17.2363	16.0457	18.6705	17.6536	19.0083	18.1685	19.1191	18.1039	16.77	18.4295	17.7842	15.3476	15.8753	16.7949	17.2272	15.8227	18.0932	16.3317	16.1199	18.4893	17.042	17.2913	18.8858	18.1399	17.1711	16.9669	16.8849	17.8802	14.8481	17.8978	17.9316	18.0135	18.0954	18.1983	17.8689	17.4349	17.933	16.092	17.4518	18.4523	17.884	NaN	NaN	17.7095	18.1432	17.8539
NaN	NaN	NaN	NaN	NaN	NaN	NaN	NaN	NaN	NaN	NaN	NaN	NaN	NaN	NaN	NaN	NaN	NaN	NaN	NaN	NaN	NaN	NaN	NaN	NaN	NaN	NaN	NaN	NaN	NaN	NaN	NaN	NaN	NaN	NaN	NaN	NaN	NaN	NaN	NaN	NaN	NaN	NaN	NaN	NaN	NaN	NaN	NaN	NaN	NaN
NaN	NaN	17.6176	17.8786	20.0367	17.7229	14.5967	16.0911	NaN	18.5823	17.9519	19.7714	NaN	19.861	19.0745	20.1099	NaN	18.5504	19.2084	NaN	NaN	20.3511	19.545	19.4756	20.1388	19.4838	20.4305	20.1212	20.2982	18.7132	19.1342	20.5772	NaN	14.8518	19.5822	NaN	19.5694	19.0114	18.4982	18.3592	16.5746	19.6962	19.8991	20.0922	18.4072	20.912	NaN	20.2557	18.7102	18.7984
NaN	NaN	NaN	NaN	NaN	NaN	NaN	NaN	NaN	17.8947	NaN	18.3074	NaN	NaN	18.6424	18.6415	NaN	18.0697	18.2895	NaN	NaN	NaN	18.7857	NaN	17.7977	18.8366	NaN	18.9718	NaN	18.1537	18.5086	NaN	NaN	NaN	NaN	NaN	NaN	NaN	NaN	18.7387	17.1586	18.5196	NaN	18.796	18.7959	NaN	NaN	18.8003	NaN	NaN
NaN	NaN	NaN	NaN	NaN	NaN	NaN	NaN	NaN	NaN	NaN	NaN	NaN	NaN	NaN	NaN	NaN	NaN	NaN	NaN	NaN	NaN	NaN	NaN	NaN	NaN	NaN	NaN	NaN	NaN	NaN	NaN	NaN	NaN	NaN	14.4965	13.1838	NaN	NaN	NaN	NaN	NaN	NaN	NaN	NaN	NaN	NaN	NaN	NaN	NaN
16.1638	NaN	NaN	18.5067	NaN	NaN	15.9389	NaN	18.4162	NaN	16.1069	15.9442	NaN	17.6776	15.0954	15.6537	NaN	NaN	NaN	NaN	NaN	NaN	16.5791	NaN	18.6396	17.2269	16.0584	NaN	NaN	14.0498	14.8657	17.8888	NaN	18.2588	18.087	NaN	NaN	14.7982	19.0707	NaN	NaN	NaN	17.8659	15.8746	16.2734	18.3977	NaN	NaN	16.4364	NaN
20.2246	19.9652	15.9107	14.8286	19.806	19.2539	18.9251	19.6719	20.1768	20.3838	17.2659	17.6653	10.4611	20.5541	19.5261	19.8614	19.2001	20.5409	20.8495	19.1748	17.3941	19.4228	18.5419	19.0517	19.9759	19.5377	20.7444	18.3816	18.7745	19.1741	19.4297	20.5002	19.384	19.968	20.0188	18.2259	19.538	15.5244	11.4341	15.8978	19.1534	19.8015	19.5978	18.7817	17.3071	17.8585	18.6517	18.992	20.1823	20.7129
NaN	NaN	NaN	14.6627	NaN	NaN	15.5943	15.9786	15.8065	15.5811	14.4979	15.1271	15.1034	13.9276	14.8906	17.6872	NaN	15.231	14.5837	14.6885	14.009	15.7547	15.3528	NaN	15.0987	NaN	16.5395	NaN	12.5048	15.3033	15.5435	15.4378	NaN	13.4323	NaN	13.356	NaN	13.6764	NaN	14.5342	17.3159	18.3483	NaN	14.5681	NaN	13.6511	NaN	16.5635	16.1783	16.8287
NaN	NaN	NaN	NaN	NaN	NaN	12.0526	NaN	NaN	NaN	NaN	NaN	NaN	NaN	NaN	NaN	NaN	NaN	NaN	NaN	NaN	NaN	NaN	NaN	NaN	NaN	NaN	NaN	NaN	NaN	NaN	NaN	NaN	NaN	NaN	NaN	12.8839	NaN	NaN	NaN	NaN	NaN	NaN	NaN	16.3845	NaN	17.6145	NaN	NaN	12.403
NaN	NaN	NaN	NaN	NaN	NaN	NaN	NaN	NaN	NaN	NaN	NaN	NaN	NaN	NaN	NaN	15.5084	NaN	NaN	NaN	NaN	NaN	NaN	NaN	NaN	NaN	NaN	NaN	NaN	NaN	NaN	NaN	NaN	NaN	NaN	NaN	15.8836	NaN	15.4651	NaN	NaN	NaN	15.8862	NaN	NaN	NaN	NaN	NaN	NaN	NaN
NaN	NaN	14.4893	NaN	NaN	15.7363	14.7893	15.3725	18.0425	15.318	13.8989	15.9176	NaN	NaN	15.6534	16.3142	13.8027	15.4657	NaN	NaN	NaN	15.8404	18.9789	15.3943	17.3549	13.194	NaN	NaN	14.1532	15.2795	18.3457	18.5894	15.891	19.1006	15.8476	17.0066	17.0138	13.695	15.1887	NaN	13.635	NaN	15.6268	NaN	13.5482	NaN	NaN	17.1647	NaN	NaN
NaN	NaN	18.6889	18.8868	NaN	17.0882	NaN	18.8003	16.6719	18.5709	NaN	NaN	16.3976	16.8123	16.4887	17.2529	18.4682	18.8051	19.9016	17.0311	16.4233	18.2739	19.1448	NaN	18.844	18.9972	NaN	19.3923	17.5228	NaN	18.5033	17.0923	16.0667	15.3362	NaN	NaN	16.7658	17.709	15.9532	NaN	NaN	17.8532	16.5624	18.7845	NaN	NaN	NaN	NaN	19.0426	19.1289
NaN	NaN	14.9739	NaN	15.4052	16.7834	15.0237	NaN	16.0074	15.7268	16.5441	15.9771	16.0812	15.3143	15.2262	15.4935	14.8716	15.3352	15.8424	16.6014	16.1184	16.5551	15.3745	NaN	15.3328	16.25	15.6856	14.8888	15.51	NaN	14.453	14.8609	17.4728	15.3437	14.4059	15.2812	15.1638	16.3648	16.2471	16.0125	15.5776	15.6818	16.1694	NaN	15.8912	17.5021	17.417	16.2258	16.7779	NaN
NaN	NaN	NaN	NaN	NaN	NaN	NaN	NaN	NaN	NaN	NaN	NaN	NaN	NaN	NaN	NaN	NaN	NaN	NaN	NaN	14.61	NaN	NaN	NaN	NaN	NaN	NaN	NaN	NaN	NaN	15.4078	NaN	14.6193	16.2219	NaN	NaN	NaN	NaN	NaN	NaN	NaN	NaN	NaN	NaN	NaN	NaN	15.2987	NaN	NaN	14.1217
NaN	NaN	NaN	NaN	NaN	NaN	NaN	NaN	NaN	14.3128	14.9204	NaN	14.845	14.4974	NaN	14.7613	NaN	NaN	NaN	NaN	NaN	12.3317	NaN	NaN	13.8312	NaN	NaN	NaN	NaN	NaN	NaN	NaN	NaN	NaN	NaN	NaN	NaN	NaN	NaN	NaN	14.0555	12.1628	NaN	14.5392	NaN	NaN	NaN	13.845	14.2012	NaN
17.1732	17.1386	17.5522	16.291	17.2449	15.9813	17.9426	17.8654	18.2918	19.0361	18.3716	18.6594	18.1026	18.1142	16.9827	17.1732	16.9947	16.2908	17.9751	16.9823	13.9036	16.1166	17.0638	16.844	17.2219	17.7867	18.3026	17.9387	14.3765	16.2585	17.8213	18.2609	14.5994	17.4687	17.1222	16.8238	17.204	18.3858	18.0861	17.7435	18.0077	18.0071	16.9081	18.1437	15.9202	NaN	NaN	18.4178	17.8265	16.8359
NaN	NaN	NaN	NaN	14.3932	NaN	NaN	NaN	NaN	NaN	NaN	NaN	NaN	NaN	NaN	NaN	NaN	14.5568	NaN	NaN	14.017	14.4335	NaN	NaN	NaN	15.2611	14.9568	14.7299	NaN	14.7793	14.7512	NaN	NaN	NaN	13.3871	NaN	13.7855	14.5504	NaN	13.2191	NaN	14.7664	NaN	14.805	NaN	NaN	NaN	13.2521	NaN	NaN
13.7945	14.6415	17.7679	18.2937	18.4058	16.1325	NaN	21.2076	NaN	19.5674	11.9994	21.0557	16.8387	NaN	NaN	18.779	21.9977	17.4126	19.8195	NaN	NaN	18.7644	19.0255	14.6266	20.8608	20.6547	NaN	NaN	18.3324	NaN	12.7725	19.1268	15.178	21.0427	20.7731	21.0619	11.6647	20.149	20.7876	19.3017	19.7328	16.8378	20.7311	NaN	19.0295	NaN	NaN	20.4956	NaN	NaN
15.0301	13.4105	16.1238	NaN	15.2934	NaN	15.0479	NaN	16.3182	16.2325	NaN	NaN	NaN	16.5534	15.3711	16.6975	13.7275	14.872	15.2211	NaN	NaN	NaN	15.3685	NaN	16.5925	14.3342	16.3488	15.4291	NaN	NaN	NaN	15.9444	NaN	NaN	13.6334	14.9398	NaN	14.7092	NaN	16.1858	16.8369	NaN	15.3267	NaN	15.9793	NaN	NaN	16.04	NaN	NaN
NaN	NaN	NaN	NaN	NaN	14.2951	NaN	NaN	NaN	NaN	NaN	NaN	NaN	NaN	NaN	15.776	NaN	NaN	14.9336	NaN	NaN	NaN	NaN	NaN	13.8435	NaN	NaN	16.3913	13.9281	NaN	15.4619	NaN	NaN	13.1905	NaN	NaN	NaN	NaN	12.7368	NaN	14.7388	15.2112	14.5218	NaN	NaN	NaN	NaN	NaN	14.1033	14.4909
NaN	16.501	15.495	NaN	15.2032	17.0257	17.0704	16.4273	15.8467	15.4588	15.9581	17.9113	15.2581	15.904	16.6125	16.1284	15.7051	16.5838	15.8567	15.2748	NaN	16.8234	15.2015	16.7063	16.2891	17.2804	16.6598	14.9039	15.8319	15.64	NaN	17.4461	16.2161	17.2049	17.1622	16.4763	17.0791	17.8929	15.9413	17.5096	15.6884	18.6734	16.8032	NaN	15.2498	NaN	NaN	16.8651	15.2876	16.8542
15.4967	15.1431	NaN	NaN	16.389	15.5554	13.9984	16.368	NaN	15.3143	NaN	13.2958	13.3619	14.5304	14.0626	15.622	14.3289	15.8079	16.6956	12.7541	15.9945	NaN	15.3077	16.1363	15.2613	16.5275	15.6787	14.7667	17.0018	15.8488	15.9173	16.6742	NaN	NaN	16.7668	13.9257	NaN	NaN	NaN	NaN	13.4911	16.9281	16.0896	NaN	NaN	NaN	NaN	15.8749	15.1021	16.8364
NaN	NaN	NaN	NaN	NaN	NaN	NaN	NaN	NaN	NaN	NaN	NaN	16.4127	NaN	NaN	NaN	NaN	NaN	NaN	15.3035	13.9685	14.9496	NaN	NaN	NaN	NaN	NaN	NaN	17.6338	NaN	NaN	NaN	NaN	NaN	NaN	NaN	NaN	NaN	NaN	NaN	NaN	NaN	NaN	NaN	NaN	NaN	NaN	NaN	NaN	NaN
12.8157	16.1948	NaN	14.0226	13.1034	18.3875	12.9097	NaN	14.6384	NaN	15.8253	14.7823	17.2813	15.8513	NaN	14.9724	NaN	15.387	NaN	15.4445	15.91	16.5736	14.6735	15.7681	14.8328	NaN	NaN	NaN	NaN	16.3842	14.6644	NaN	16.8921	NaN	NaN	15.3012	NaN	NaN	NaN	17.3449	15.1989	15.2308	14.8229	14.2538	NaN	NaN	NaN	NaN	NaN	NaN
NaN	NaN	NaN	NaN	NaN	NaN	NaN	NaN	NaN	NaN	NaN	NaN	NaN	NaN	NaN	NaN	NaN	NaN	NaN	13.9477	NaN	14.8514	NaN	NaN	NaN	NaN	NaN	NaN	NaN	NaN	NaN	NaN	NaN	NaN	NaN	NaN	NaN	14.3	NaN	NaN	NaN	NaN	NaN	NaN	NaN	NaN	NaN	NaN	14.6773	NaN
12.7555	14.4394	13.8145	13.2619	NaN	NaN	14.7115	14.9894	13.3938	NaN	NaN	NaN	15.0593	13.5934	14.2299	NaN	NaN	NaN	11.7749	12.6433	NaN	13.1916	14.5652	NaN	NaN	13.66	NaN	12.7598	13.6498	14.5381	15.4154	11.0893	NaN	NaN	NaN	NaN	15.6168	NaN	NaN	NaN	NaN	15.1781	NaN	NaN	12.4612	NaN	NaN	NaN	12.5094	14.8717
17.3924	16.0534	15.929	16.002	16.3854	NaN	14.3153	NaN	14.7933	17.2046	15.802	14.4778	16.5101	18.7367	20.1477	16.588	18.0357	17.034	14.8172	NaN	13.1315	15.5603	16.1214	12.9399	19.8535	17.7014	14.8263	16.2649	17.1584	16.4354	15.6138	15.0627	NaN	NaN	15.205	15.9391	17.4953	15.812	15.4533	20.9556	17.3967	15.2033	15.3587	17.0324	18.6697	NaN	NaN	17.8991	NaN	15.0206
NaN	14.205	NaN	NaN	NaN	NaN	15.7072	13.441	13.694	NaN	13.3351	16.9057	14.4459	11.4699	15.2412	14.3269	NaN	NaN	NaN	13.7308	NaN	15.5451	NaN	14.2568	NaN	13.2618	11.848	14.7617	NaN	14.2098	12.7422	14.33	16.6559	NaN	NaN	NaN	NaN	NaN	NaN	15.0476	11.7842	NaN	14.4573	NaN	14.1182	NaN	NaN	15.5108	14.05	14.6459
NaN	NaN	NaN	NaN	NaN	NaN	NaN	NaN	NaN	NaN	NaN	NaN	NaN	NaN	NaN	NaN	NaN	NaN	NaN	NaN	14.1447	NaN	NaN	14.0718	NaN	NaN	NaN	NaN	NaN	NaN	NaN	NaN	13.0588	NaN	NaN	NaN	NaN	NaN	NaN	NaN	NaN	NaN	NaN	NaN	NaN	NaN	NaN	NaN	NaN	NaN
NaN	NaN	NaN	NaN	NaN	NaN	NaN	NaN	NaN	NaN	NaN	NaN	NaN	NaN	NaN	NaN	NaN	NaN	NaN	NaN	NaN	NaN	NaN	NaN	NaN	NaN	NaN	NaN	NaN	NaN	NaN	NaN	NaN	NaN	NaN	NaN	NaN	NaN	NaN	NaN	NaN	NaN	NaN	NaN	NaN	NaN	NaN	NaN	NaN	NaN
NaN	NaN	NaN	NaN	NaN	NaN	NaN	NaN	NaN	NaN	NaN	NaN	NaN	NaN	NaN	NaN	NaN	NaN	NaN	NaN	NaN	NaN	NaN	NaN	NaN	NaN	NaN	NaN	NaN	NaN	NaN	NaN	NaN	NaN	NaN	NaN	NaN	NaN	NaN	NaN	NaN	NaN	NaN	NaN	NaN	NaN	NaN	NaN	NaN	NaN
NaN	13.5838	NaN	NaN	NaN	NaN	NaN	NaN	NaN	NaN	NaN	NaN	NaN	NaN	NaN	NaN	NaN	NaN	NaN	NaN	12.7945	NaN	NaN	NaN	NaN	NaN	14.8647	NaN	NaN	14.2768	14.9424	NaN	NaN	NaN	NaN	NaN	NaN	NaN	NaN	NaN	NaN	14.8004	NaN	NaN	NaN	16.6183	16.0995	NaN	NaN	NaN
NaN	NaN	12.3012	NaN	NaN	NaN	NaN	12.3747	NaN	12.5733	13.3699	13.4909	13.7535	NaN	13.6226	NaN	NaN	12.7148	NaN	13.2583	14.4529	NaN	NaN	NaN	12.0192	11.7817	NaN	15.6503	NaN	NaN	NaN	13.5852	NaN	NaN	NaN	NaN	NaN	13.0857	12.9444	NaN	12.7673	NaN	NaN	13.7039	NaN	NaN	NaN	14.623	NaN	NaN
NaN	NaN	NaN	NaN	NaN	NaN	NaN	NaN	NaN	NaN	NaN	NaN	NaN	NaN	NaN	NaN	NaN	NaN	NaN	NaN	NaN	NaN	NaN	NaN	NaN	NaN	NaN	NaN	NaN	NaN	NaN	NaN	NaN	NaN	NaN	NaN	NaN	NaN	NaN	NaN	NaN	NaN	NaN	NaN	NaN	NaN	NaN	NaN	NaN	NaN
17.7189	16.7029	16.9952	NaN	17.8673	14.9415	13.4937	18.7662	14.9221	15.5989	15.4464	16.5052	17.1516	11.725	NaN	14.3578	17.5231	NaN	12.4786	13.8995	12.275	17.8391	15.9605	13.861	15.3713	18.1227	14.9277	15.5406	20.4603	15.1084	13.5001	15.9875	12.511	19.4164	18.185	20.1135	NaN	18.6914	20.6731	13.9195	13.2062	13.6305	17.6644	12.668	16.4253	NaN	NaN	16.9057	14.4261	12.7001
NaN	NaN	NaN	NaN	NaN	NaN	NaN	NaN	NaN	NaN	NaN	NaN	NaN	NaN	NaN	NaN	NaN	NaN	NaN	NaN	NaN	NaN	NaN	NaN	NaN	NaN	NaN	NaN	NaN	NaN	NaN	NaN	NaN	NaN	NaN	NaN	NaN	NaN	NaN	NaN	NaN	NaN	NaN	NaN	NaN	NaN	NaN	NaN	NaN	NaN
NaN	NaN	14.5009	NaN	14.2551	NaN	14.812	13.2793	15.3114	19.3279	14.4696	15.88	NaN	13.3971	14.9478	15.5754	13.8906	13.1779	14.1594	NaN	NaN	NaN	14.3443	NaN	13.8462	15.3855	13.9094	14.129	13.7244	14.3588	13.7652	NaN	NaN	NaN	NaN	NaN	NaN	14.0129	14.5467	NaN	13.924	15.1291	14.3508	NaN	NaN	NaN	NaN	14.1808	14.9613	NaN
18.2304	17.9676	17.9623	16.2915	16.7449	16.2455	19.0203	17.9839	18.9375	17.7811	18.1831	18.8557	18.3195	18.5692	18.4857	17.6695	15.8741	16.8771	18.2511	18.552	16.5721	16.6765	18.6939	18.5834	17.3102	18.6385	19.5095	18.7601	14.8258	17.8644	18.4395	18.1634	NaN	17.6533	17.9525	17.5077	18.6609	18.9224	18.2201	18.8356	19.4412	18.4096	16.3511	18.6718	17.7929	NaN	NaN	18.0347	18.8978	19.1912
NaN	NaN	NaN	NaN	NaN	NaN	15.8497	NaN	NaN	NaN	NaN	NaN	NaN	14.2937	13.7677	NaN	13.143	NaN	NaN	NaN	NaN	NaN	NaN	NaN	NaN	NaN	NaN	14.2961	NaN	NaN	13.444	NaN	NaN	NaN	NaN	NaN	NaN	NaN	NaN	13.213	NaN	15.0338	NaN	14.2192	13.6118	NaN	NaN	14.2922	NaN	15.8453
NaN	NaN	NaN	NaN	NaN	NaN	12.3596	NaN	NaN	NaN	NaN	NaN	NaN	NaN	12.7713	NaN	NaN	NaN	NaN	NaN	NaN	NaN	NaN	12.9913	NaN	NaN	NaN	13.2907	NaN	NaN	14.6122	NaN	NaN	NaN	NaN	NaN	NaN	NaN	NaN	NaN	NaN	NaN	NaN	13.0647	NaN	NaN	NaN	NaN	13.901	NaN
15.1941	15.9377	15.8675	16.5369	16.9135	17.2455	16.4469	15.3355	16.9927	16.1033	16.0613	16.0781	16.6345	15.885	15.3737	16.355	15.7295	17.2037	16.8238	15.9173	16.8159	16.059	16.643	16.653	16.458	16.0875	16.3451	16.8416	15.4276	16.5558	16.4537	15.6017	15.0508	15.7644	16.3601	15.9246	16.029	14.8946	15.0436	16.9788	16.5555	17.7605	16.4224	16.3078	13.0984	12.7197	13.5283	14.2743	17.4499	15.1081
14.3396	13.5434	13.8303	14.8419	15.6228	NaN	14.3943	NaN	14.4184	12.1843	14.1809	NaN	14.0725	13.0395	13.6778	14.7875	13.3746	15.2349	NaN	14.2832	13.9026	NaN	13.2975	14.8278	13.7377	15.1447	14.3702	15.2775	NaN	NaN	14.6117	12.9019	NaN	13.3822	13.5399	13.5831	NaN	13.5733	16.2875	17.3541	16.6712	NaN	14.3518	NaN	NaN	NaN	13.0162	NaN	11.988	13.5242
NaN	NaN	NaN	NaN	NaN	NaN	NaN	NaN	NaN	16.3544	NaN	NaN	NaN	NaN	NaN	17.3409	NaN	16.5652	NaN	NaN	NaN	16.0774	NaN	NaN	NaN	17.0476	NaN	NaN	16.9579	NaN	NaN	NaN	NaN	NaN	NaN	NaN	NaN	NaN	NaN	NaN	NaN	NaN	NaN	NaN	NaN	NaN	NaN	NaN	NaN	NaN
NaN	13.7433	NaN	NaN	NaN	NaN	NaN	NaN	NaN	NaN	NaN	NaN	NaN	NaN	13.9354	NaN	NaN	NaN	NaN	NaN	NaN	NaN	NaN	NaN	NaN	NaN	NaN	NaN	NaN	NaN	NaN	NaN	NaN	NaN	NaN	NaN	13.4091	NaN	NaN	NaN	NaN	NaN	NaN	NaN	NaN	NaN	NaN	NaN	NaN	NaN
NaN	NaN	21.8111	18.6741	21.1776	NaN	15.486	NaN	NaN	18.5135	NaN	18.2367	NaN	NaN	NaN	21.6451	NaN	19.301	18.4598	NaN	NaN	NaN	22.0147	NaN	19.6807	22.003	NaN	17.1147	NaN	18.2593	17.5398	NaN	NaN	NaN	NaN	NaN	NaN	NaN	NaN	NaN	20.0286	21.8033	20.7624	13.3056	21.5112	NaN	NaN	21.4688	NaN	NaN
NaN	15.9921	NaN	15.5791	NaN	NaN	18.0275	16.1595	18.141	NaN	NaN	NaN	NaN	NaN	18.0761	NaN	17.9698	17.2624	NaN	NaN	NaN	NaN	18.3412	NaN	NaN	18.6388	NaN	NaN	16.1793	17.68	17.9806	NaN	16.2052	15.69	NaN	16.6327	18.3779	NaN	15.8902	14.7584	18.5506	19.4976	18.2621	17.434	19.9795	NaN	NaN	20.1743	18.5151	17.802
NaN	NaN	NaN	NaN	NaN	NaN	NaN	NaN	NaN	NaN	NaN	NaN	17.5438	NaN	15.4756	14.9184	NaN	17.2373	15.7406	17.5631	17.5522	NaN	NaN	NaN	14.0438	NaN	15.6122	NaN	NaN	NaN	NaN	NaN	NaN	NaN	NaN	16.227	NaN	NaN	NaN	NaN	14.7393	NaN	NaN	NaN	NaN	NaN	NaN	NaN	NaN	NaN
NaN	NaN	NaN	NaN	NaN	NaN	NaN	NaN	15.9625	NaN	NaN	NaN	NaN	NaN	15.5663	NaN	NaN	NaN	NaN	NaN	NaN	NaN	NaN	NaN	NaN	NaN	NaN	NaN	NaN	14.8532	NaN	NaN	NaN	NaN	NaN	NaN	NaN	NaN	NaN	NaN	NaN	NaN	NaN	13.168	NaN	NaN	NaN	14.5643	NaN	NaN
NaN	NaN	NaN	NaN	NaN	NaN	NaN	NaN	NaN	NaN	NaN	NaN	NaN	NaN	NaN	NaN	NaN	NaN	NaN	NaN	NaN	NaN	NaN	NaN	NaN	NaN	NaN	14.6997	NaN	NaN	NaN	NaN	NaN	NaN	NaN	NaN	NaN	NaN	NaN	NaN	NaN	NaN	NaN	NaN	NaN	NaN	NaN	NaN	NaN	NaN
23.23	23.2669	23.1237	23.7066	23.1132	18.559	22.6754	23.0524	22.7528	23.1204	23.3337	23.2871	19.3953	22.8279	22.456	22.0563	22.9657	22.8969	23.126	18.4278	22.5873	21.644	22.8025	23.0716	23.0626	22.9586	22.8863	22.6455	21.9516	22.2775	22.6557	22.933	19.8311	23.0987	23.0684	23.4828	22.7033	23.3799	23.4847	23.0925	23.3104	22.046	22.8189	22.715	23.0344	17.9429	17.7051	22.8889	22.8436	22.8032
NaN	NaN	NaN	NaN	NaN	NaN	NaN	NaN	NaN	NaN	NaN	NaN	NaN	NaN	NaN	NaN	NaN	NaN	NaN	NaN	NaN	NaN	NaN	NaN	NaN	NaN	NaN	NaN	NaN	NaN	NaN	NaN	NaN	NaN	NaN	NaN	NaN	NaN	NaN	NaN	NaN	NaN	NaN	NaN	NaN	NaN	NaN	NaN	NaN	NaN
NaN	NaN	NaN	NaN	NaN	NaN	NaN	NaN	NaN	NaN	NaN	NaN	NaN	NaN	NaN	NaN	NaN	NaN	NaN	NaN	NaN	NaN	NaN	NaN	NaN	NaN	NaN	NaN	NaN	NaN	NaN	NaN	NaN	NaN	NaN	NaN	NaN	NaN	NaN	NaN	NaN	NaN	NaN	NaN	NaN	NaN	NaN	NaN	NaN	NaN
NaN	14.2206	NaN	NaN	NaN	NaN	15.1376	NaN	NaN	NaN	14.8816	NaN	14.7397	NaN	NaN	NaN	NaN	NaN	NaN	NaN	NaN	NaN	15.2635	NaN	NaN	15.6832	14.911	15.2085	NaN	NaN	14.7203	NaN	NaN	NaN	NaN	NaN	NaN	13.6066	NaN	NaN	NaN	NaN	NaN	NaN	NaN	NaN	NaN	NaN	NaN	NaN
NaN	NaN	NaN	14.3451	NaN	13.7799	13.9472	NaN	15.242	17.5674	14.1491	13.7795	NaN	15.1971	14.9666	16.7083	15.2377	16.8996	16.6884	NaN	NaN	NaN	14.9985	13.918	16.311	14.0846	15.4596	13.905	14.7321	NaN	17.7995	16.0496	NaN	15.2676	NaN	NaN	15.3765	NaN	12.6414	15.8217	NaN	NaN	15.7084	NaN	14.8037	NaN	NaN	16.4441	17.1665	16.0358
NaN	NaN	NaN	NaN	NaN	NaN	NaN	NaN	NaN	NaN	NaN	NaN	NaN	NaN	NaN	NaN	14.5159	NaN	NaN	NaN	NaN	NaN	NaN	NaN	NaN	NaN	NaN	16.3587	NaN	NaN	16.3391	NaN	NaN	NaN	NaN	NaN	NaN	NaN	NaN	14.8003	14.162	NaN	NaN	NaN	NaN	NaN	NaN	NaN	NaN	NaN
NaN	NaN	NaN	NaN	NaN	NaN	NaN	NaN	NaN	NaN	NaN	NaN	NaN	NaN	NaN	NaN	NaN	NaN	NaN	NaN	NaN	NaN	NaN	NaN	NaN	NaN	NaN	NaN	NaN	NaN	NaN	NaN	NaN	NaN	NaN	NaN	NaN	NaN	NaN	NaN	NaN	NaN	NaN	NaN	NaN	NaN	NaN	NaN	NaN	NaN
14.9532	NaN	NaN	NaN	NaN	NaN	NaN	NaN	NaN	13.5109	NaN	NaN	NaN	14.6726	14.3743	NaN	NaN	13.316	NaN	12.9676	13.4027	14.5003	NaN	NaN	NaN	NaN	NaN	NaN	NaN	NaN	NaN	NaN	NaN	NaN	NaN	NaN	NaN	NaN	NaN	NaN	NaN	NaN	NaN	NaN	NaN	NaN	NaN	NaN	NaN	NaN
17.5642	17.5755	17.0424	17.8705	17.4859	NaN	NaN	16.9426	NaN	17.617	17.1184	17.7305	NaN	NaN	15.1052	NaN	16.5622	17.8774	16.9343	14.4655	NaN	NaN	NaN	17.4862	16.7796	NaN	NaN	NaN	NaN	NaN	NaN	16.4209	17.2468	NaN	NaN	17.8459	17.3529	NaN	NaN	NaN	15.2046	15.6104	16.4883	NaN	NaN	NaN	NaN	13.845	17.5272	NaN
NaN	NaN	NaN	NaN	NaN	NaN	16.6569	NaN	NaN	NaN	NaN	NaN	NaN	NaN	NaN	NaN	NaN	NaN	NaN	NaN	NaN	NaN	NaN	NaN	NaN	NaN	NaN	NaN	NaN	NaN	NaN	NaN	NaN	NaN	NaN	NaN	NaN	NaN	14.3378	NaN	NaN	15.3459	NaN	NaN	NaN	NaN	NaN	NaN	NaN	NaN
NaN	NaN	NaN	NaN	NaN	NaN	NaN	NaN	NaN	NaN	NaN	NaN	NaN	NaN	NaN	NaN	NaN	13.1374	NaN	14.9298	NaN	NaN	NaN	NaN	NaN	15.1783	14.0007	NaN	NaN	NaN	NaN	15.2773	17.1346	NaN	NaN	NaN	NaN	NaN	NaN	13.4907	NaN	NaN	NaN	NaN	NaN	NaN	14.2888	NaN	NaN	NaN
NaN	NaN	11.7077	NaN	NaN	NaN	NaN	NaN	NaN	NaN	NaN	NaN	13.6256	14.7351	NaN	NaN	NaN	NaN	NaN	12.8862	16.3024	NaN	13.5894	NaN	12.7809	NaN	14.941	NaN	12.5288	NaN	13.1319	12.7424	NaN	NaN	NaN	NaN	NaN	13.2105	NaN	14.4128	14.027	13.7862	NaN	NaN	13.1652	NaN	NaN	13.5071	13.3578	NaN
16.0283	16.0075	14.8221	15.9071	16.5016	16.0513	16.0269	16.3924	16.3258	16.4665	15.6107	16.8018	13.5612	17.013	16.9618	16.3674	16.4973	16.9214	17.3591	15.0053	16.5135	16.8452	15.9701	15.9988	17.2432	16.735	16.9573	16.6664	16.5464	16.832	16.1632	16.755	15.4122	16.7149	16.425	15.6411	16.5684	15.0887	14.5892	16.0511	16.9931	16.2357	16.5838	15.9305	16.0916	14.2613	13.2192	16.4639	16.4972	16.8218
13.2343	NaN	NaN	NaN	12.8327	NaN	NaN	13.7004	15.6907	NaN	15.6655	NaN	NaN	14.7153	NaN	14.4163	NaN	13.5826	NaN	NaN	NaN	NaN	14.07	14.1546	15.0352	NaN	NaN	16.0631	NaN	15.2317	NaN	NaN	NaN	NaN	NaN	14.1593	NaN	14.8946	14.7308	NaN	NaN	NaN	NaN	NaN	15.1611	NaN	NaN	14.442	13.6139	NaN
NaN	NaN	NaN	NaN	16.3649	NaN	NaN	15.2744	NaN	NaN	NaN	NaN	NaN	NaN	NaN	NaN	NaN	NaN	NaN	NaN	NaN	16.8044	12.8624	NaN	14.3264	16.4724	NaN	15.4397	NaN	NaN	NaN	16.6524	NaN	NaN	13.7966	NaN	14.131	NaN	NaN	NaN	NaN	NaN	NaN	NaN	NaN	NaN	NaN	NaN	NaN	NaN
NaN	NaN	NaN	NaN	NaN	NaN	NaN	NaN	NaN	NaN	NaN	NaN	NaN	NaN	NaN	NaN	NaN	NaN	NaN	NaN	NaN	NaN	NaN	NaN	NaN	NaN	NaN	13.2793	NaN	NaN	NaN	NaN	NaN	NaN	NaN	NaN	NaN	NaN	NaN	NaN	NaN	NaN	NaN	NaN	NaN	NaN	NaN	NaN	15.8613	NaN
NaN	NaN	NaN	NaN	13.5649	13.771	NaN	NaN	NaN	NaN	NaN	NaN	NaN	NaN	NaN	NaN	NaN	NaN	NaN	NaN	NaN	NaN	13.2951	NaN	13.8008	NaN	NaN	NaN	NaN	NaN	NaN	NaN	NaN	NaN	NaN	NaN	NaN	NaN	NaN	NaN	NaN	NaN	NaN	NaN	NaN	14.2622	NaN	NaN	13.2743	NaN
NaN	NaN	NaN	18.39	NaN	NaN	NaN	NaN	NaN	NaN	NaN	16.7537	NaN	NaN	NaN	19.016	NaN	20.2773	NaN	NaN	NaN	NaN	NaN	NaN	19.187	16.3846	NaN	18.714	NaN	17.8917	19.0105	NaN	NaN	NaN	18.2742	NaN	NaN	17.9161	17.9738	19.5461	19.2527	23.1803	NaN	23.894	22.5031	NaN	NaN	21.9133	NaN	NaN
NaN	14.7671	14.0879	17.2128	NaN	NaN	NaN	NaN	14.3138	13.4027	14.1513	11.9299	12.4451	14.2993	13.5377	12.8218	14.5101	NaN	NaN	NaN	14.5458	NaN	12.8355	13.6349	NaN	11.3783	14.284	13.8586	NaN	14.0416	13.5662	NaN	NaN	NaN	11.254	NaN	12.9332	NaN	NaN	11.8176	13.2569	NaN	NaN	13.3031	12.4284	NaN	NaN	12.7108	13.5958	NaN
NaN	NaN	NaN	NaN	NaN	NaN	NaN	NaN	NaN	NaN	NaN	NaN	NaN	NaN	NaN	NaN	NaN	NaN	NaN	NaN	NaN	NaN	NaN	NaN	NaN	NaN	NaN	NaN	13.0536	NaN	NaN	NaN	NaN	NaN	NaN	NaN	NaN	NaN	NaN	NaN	NaN	NaN	NaN	NaN	NaN	NaN	NaN	NaN	NaN	NaN
14.2303	13.5294	13.8325	14.1218	14.1944	11.8777	NaN	13.8517	12.0529	NaN	NaN	NaN	15.014	NaN	NaN	13.4054	NaN	NaN	NaN	12.9578	NaN	14.4552	11.5994	13.5259	12.1464	13.8012	NaN	NaN	14.3287	13.6292	NaN	11.469	NaN	14.4114	13.7258	13.4409	NaN	13.3518	14.2915	NaN	NaN	NaN	NaN	NaN	NaN	NaN	NaN	NaN	NaN	12.8324
NaN	NaN	NaN	NaN	NaN	14.3088	NaN	NaN	NaN	NaN	NaN	NaN	NaN	NaN	NaN	NaN	NaN	NaN	NaN	NaN	NaN	NaN	NaN	NaN	NaN	NaN	NaN	15.028	NaN	NaN	NaN	NaN	NaN	NaN	NaN	NaN	NaN	NaN	13.6289	NaN	NaN	NaN	NaN	NaN	NaN	NaN	NaN	NaN	NaN	NaN
NaN	NaN	NaN	NaN	NaN	NaN	NaN	NaN	NaN	NaN	NaN	NaN	NaN	NaN	NaN	NaN	NaN	NaN	NaN	NaN	NaN	NaN	NaN	NaN	NaN	NaN	NaN	NaN	NaN	NaN	NaN	NaN	NaN	NaN	NaN	NaN	NaN	NaN	NaN	NaN	NaN	NaN	NaN	NaN	NaN	NaN	NaN	NaN	NaN	NaN
NaN	NaN	NaN	NaN	NaN	NaN	14.5435	NaN	14.2136	NaN	NaN	NaN	NaN	14.1528	NaN	14.348	NaN	NaN	NaN	NaN	NaN	NaN	NaN	NaN	13.7499	NaN	NaN	NaN	NaN	NaN	NaN	NaN	NaN	NaN	NaN	NaN	NaN	NaN	NaN	NaN	NaN	NaN	NaN	NaN	NaN	NaN	NaN	NaN	NaN	NaN
NaN	NaN	NaN	NaN	NaN	NaN	NaN	NaN	NaN	NaN	NaN	NaN	NaN	NaN	NaN	NaN	NaN	NaN	NaN	NaN	NaN	13.9203	15.5837	NaN	NaN	14.6876	NaN	NaN	14.5676	12.9849	13.9284	NaN	NaN	NaN	NaN	NaN	15.6056	NaN	13.6897	13.7508	NaN	14.6673	NaN	NaN	14.5105	NaN	NaN	14.216	NaN	NaN
NaN	NaN	NaN	NaN	NaN	NaN	17.2083	NaN	17.347	NaN	NaN	NaN	14.8741	NaN	NaN	NaN	NaN	NaN	NaN	15.7673	16.5639	NaN	NaN	17.2009	NaN	NaN	NaN	NaN	NaN	NaN	NaN	NaN	NaN	NaN	NaN	NaN	15.7351	NaN	NaN	NaN	NaN	NaN	NaN	14.9835	NaN	NaN	NaN	NaN	NaN	NaN
NaN	NaN	NaN	NaN	NaN	NaN	NaN	NaN	NaN	NaN	NaN	NaN	NaN	16.9732	14.5272	14.9364	15.4996	NaN	15.183	NaN	NaN	NaN	16.5421	15.9563	16.2863	15.9523	NaN	15.5704	NaN	NaN	NaN	NaN	NaN	NaN	14.4075	16.5517	NaN	NaN	NaN	17.2352	16.4232	NaN	NaN	15.6869	NaN	NaN	NaN	NaN	NaN	16.6231
NaN	13.9138	16.5275	14.2441	15.593	NaN	15.6273	NaN	NaN	14.1422	NaN	NaN	NaN	14.3759	15.3644	15.3772	16.2265	NaN	NaN	NaN	NaN	16.1641	14.9043	14.8614	NaN	NaN	16.3568	NaN	15.8229	13.6654	NaN	16.1555	NaN	16.6974	NaN	NaN	NaN	NaN	NaN	14.1056	NaN	NaN	15.8456	NaN	15.1403	18.3756	NaN	15.0538	NaN	NaN
NaN	NaN	NaN	NaN	NaN	NaN	NaN	NaN	NaN	NaN	NaN	NaN	NaN	NaN	NaN	NaN	NaN	NaN	NaN	13.2492	13.3095	NaN	NaN	NaN	NaN	NaN	NaN	NaN	NaN	NaN	NaN	NaN	NaN	NaN	NaN	NaN	NaN	14.0328	13.8815	NaN	13.7558	NaN	NaN	NaN	NaN	NaN	NaN	13.5148	NaN	NaN
NaN	NaN	NaN	NaN	NaN	NaN	NaN	NaN	NaN	NaN	NaN	13.4331	NaN	15.6564	15.3901	NaN	NaN	NaN	NaN	NaN	NaN	14.4975	NaN	NaN	NaN	NaN	14.2151	NaN	NaN	NaN	NaN	NaN	NaN	NaN	NaN	NaN	NaN	NaN	NaN	NaN	NaN	NaN	NaN	14.0929	NaN	NaN	NaN	NaN	NaN	NaN
13.5706	13.6134	15.1415	13.4206	14.5904	15.0495	13.5129	13.1381	14.5536	15.0441	15.1671	13.9301	14.1857	14.528	16.1015	15.0158	14.4785	14.1147	14.1248	13.3383	14.4694	15.0698	14.1125	NaN	15.0801	13.8938	14.2638	14.5128	15.1845	12.6767	13.9777	12.9494	14.7506	13.5982	14.2784	13.893	13.5513	14.0909	14.4087	16.1936	15.238	NaN	12.7584	13.7588	14.4242	NaN	14.2521	13.0721	12.8204	15.3257
NaN	NaN	NaN	NaN	NaN	NaN	NaN	NaN	NaN	NaN	NaN	NaN	NaN	NaN	NaN	NaN	NaN	NaN	NaN	NaN	NaN	NaN	NaN	NaN	NaN	NaN	NaN	NaN	NaN	NaN	NaN	NaN	NaN	NaN	NaN	NaN	NaN	NaN	NaN	NaN	NaN	NaN	NaN	NaN	NaN	NaN	NaN	NaN	NaN	NaN
15.2465	16.044	15.1366	14.2589	14.6879	13.1539	14.0873	15.5275	15.359	14.9148	14.5342	13.9098	NaN	15.4962	NaN	NaN	15.4379	NaN	NaN	15.677	13.6449	NaN	13.7307	14.4907	NaN	13.5571	NaN	13.3457	15.8915	13.8382	NaN	13.7976	NaN	15.0981	14.5423	14.1578	14.8126	14.8467	15.4124	NaN	NaN	15.1053	15.0209	NaN	14.6151	NaN	NaN	NaN	NaN	NaN
NaN	NaN	NaN	NaN	15.7034	NaN	NaN	NaN	NaN	NaN	NaN	NaN	NaN	NaN	14.9653	16.0619	NaN	15.0266	NaN	NaN	NaN	15.3015	14.58	NaN	16.0099	NaN	15.7582	15.2981	NaN	NaN	14.8688	NaN	NaN	NaN	NaN	NaN	15.3893	NaN	14.8943	15.6963	13.9003	14.5971	NaN	13.2499	NaN	NaN	NaN	14.5846	NaN	13.3491
NaN	NaN	NaN	NaN	NaN	NaN	NaN	NaN	NaN	NaN	NaN	NaN	NaN	NaN	NaN	NaN	NaN	NaN	NaN	NaN	NaN	NaN	NaN	NaN	NaN	NaN	NaN	NaN	NaN	NaN	NaN	NaN	NaN	NaN	NaN	NaN	NaN	NaN	NaN	NaN	NaN	NaN	NaN	NaN	NaN	NaN	NaN	NaN	NaN	NaN
NaN	NaN	NaN	NaN	NaN	13.9132	NaN	NaN	13.0228	NaN	12.8028	NaN	16.5643	NaN	NaN	NaN	NaN	NaN	NaN	NaN	NaN	NaN	NaN	NaN	NaN	NaN	NaN	NaN	14.9949	14.8567	NaN	18.294	NaN	NaN	NaN	17.4859	NaN	NaN	NaN	NaN	NaN	NaN	18.1623	NaN	NaN	NaN	NaN	NaN	12.792	16.3392
NaN	NaN	NaN	NaN	NaN	NaN	16.5926	NaN	15.0526	NaN	18.0578	NaN	NaN	NaN	17.5463	NaN	NaN	NaN	NaN	NaN	13.6697	NaN	NaN	NaN	NaN	NaN	NaN	NaN	NaN	16.3896	16.4122	NaN	NaN	NaN	NaN	NaN	NaN	NaN	NaN	NaN	16.5557	NaN	NaN	16.9488	15.7692	NaN	NaN	NaN	NaN	NaN
NaN	NaN	NaN	NaN	NaN	NaN	NaN	NaN	NaN	NaN	NaN	NaN	13.7298	NaN	14.1199	13.958	NaN	14.6454	NaN	14.2438	NaN	NaN	NaN	NaN	NaN	NaN	NaN	NaN	NaN	NaN	NaN	NaN	NaN	NaN	NaN	NaN	NaN	NaN	NaN	NaN	NaN	14.2511	12.6808	NaN	NaN	NaN	NaN	NaN	NaN	NaN
14.3575	15.472	14.8055	15.8537	15.3487	NaN	14.4621	14.1825	15.0911	15.7474	16.4124	16.5004	13.5918	15.145	15.218	14.319	14.3159	15.4092	15.6354	15.7826	NaN	14.5845	13.0531	13.1793	15.6932	14.3039	14.2457	14.8507	NaN	13.3554	14.7827	15.0102	14.3108	14.5107	15.1087	13.5901	13.9234	15.7643	14.6161	16.8345	15.9748	15.0648	13.6908	15.7548	14.9136	15.2547	14.3643	12.9919	14.8125	13.8532
14.375	14.8498	14.8904	15.2032	13.032	NaN	14.948	14.582	NaN	NaN	NaN	NaN	NaN	15.5056	NaN	13.1318	14.9174	NaN	NaN	NaN	NaN	NaN	14.1376	14.5764	NaN	NaN	NaN	NaN	13.4892	NaN	NaN	14.9792	NaN	14.7739	14.5851	13.831	NaN	13.4338	14.5521	NaN	NaN	14.374	NaN	14.9355	NaN	NaN	NaN	NaN	NaN	NaN
NaN	13.055	13.4097	NaN	NaN	13.0346	14.1944	16.2013	13.8559	13.8578	14.0537	14.9746	14.683	13.5911	14.566	NaN	NaN	NaN	13.3973	13.7011	12.5374	15.1311	13.8052	13.8073	13.4169	13.4054	14.6077	15.0702	NaN	NaN	13.7294	12.9574	NaN	14.2878	14.2571	13.4122	14.9932	17.068	13.6932	13.56	16.1528	13.5619	14.5621	12.8094	15.7261	NaN	NaN	13.6958	16.3566	16.3299
14.3396	13.6937	15.9179	14.9228	15.885	17.566	16.1719	16.7524	16.5141	18.1445	15.6548	NaN	15.0654	16.119	15.3356	15.7223	16.1271	NaN	16.0554	16.5639	15.7213	16.5959	15.3009	17.391	14.3287	19.0432	16.3739	NaN	15.58	NaN	14.1072	16.2642	17.0571	16.7156	16.2341	16.5424	16.6771	14.8704	14.8407	15.7735	15.6686	12.4048	16.3779	13.1262	13.7307	15.9693	15.7559	16.0337	16.9705	12.1506
NaN	NaN	NaN	NaN	NaN	NaN	NaN	NaN	NaN	NaN	NaN	NaN	NaN	NaN	NaN	NaN	NaN	NaN	NaN	NaN	NaN	NaN	NaN	NaN	NaN	NaN	NaN	NaN	NaN	NaN	NaN	NaN	NaN	NaN	NaN	NaN	NaN	NaN	NaN	NaN	NaN	NaN	NaN	NaN	NaN	NaN	NaN	NaN	NaN	NaN
13.0842	14.3511	NaN	NaN	NaN	14.5621	17.9376	NaN	16.8347	11.4033	NaN	NaN	13.2377	NaN	12.923	NaN	NaN	NaN	NaN	NaN	17.4929	10.527	NaN	17.2673	NaN	NaN	16.351	NaN	15.572	NaN	NaN	NaN	NaN	12.6497	12.0493	NaN	17.47	10.5746	NaN	NaN	NaN	NaN	14.3699	15.2365	NaN	16.2769	NaN	NaN	17.0566	18.1537
NaN	NaN	NaN	NaN	NaN	NaN	NaN	NaN	NaN	NaN	NaN	NaN	NaN	NaN	NaN	NaN	NaN	NaN	NaN	NaN	NaN	NaN	NaN	NaN	NaN	NaN	NaN	NaN	NaN	NaN	NaN	NaN	NaN	NaN	NaN	NaN	NaN	NaN	NaN	NaN	NaN	NaN	NaN	NaN	NaN	NaN	NaN	NaN	NaN	NaN
NaN	NaN	NaN	NaN	NaN	NaN	NaN	NaN	NaN	NaN	NaN	NaN	18.1073	NaN	NaN	NaN	NaN	NaN	NaN	NaN	NaN	NaN	NaN	NaN	NaN	NaN	NaN	NaN	16.9642	17.1975	NaN	NaN	NaN	NaN	NaN	NaN	NaN	NaN	NaN	NaN	NaN	NaN	NaN	16.644	NaN	20.8577	19.0372	NaN	15.8845	16.9386
13.2656	NaN	14.9039	14.1064	NaN	15.1213	15.3898	NaN	13.8668	16.2236	NaN	15.0041	NaN	NaN	NaN	13.3508	15.1328	14.4195	NaN	NaN	NaN	15.1351	15.6848	14.4159	15.2366	16.1294	NaN	13.9276	NaN	NaN	15.0465	NaN	15.4189	NaN	NaN	NaN	NaN	NaN	NaN	15.132	14.6144	14.8702	15.0592	NaN	NaN	NaN	NaN	13.0936	14.9884	15.093
NaN	NaN	NaN	NaN	NaN	NaN	NaN	NaN	NaN	NaN	NaN	NaN	NaN	NaN	14.2766	13.8463	NaN	NaN	14.3534	NaN	NaN	NaN	NaN	NaN	12.9139	NaN	NaN	14.585	14.9516	14.4678	NaN	NaN	NaN	NaN	13.7025	NaN	NaN	NaN	14.0312	15.4816	15.3816	13.5482	NaN	NaN	13.571	NaN	NaN	15.4406	NaN	13.6342
NaN	NaN	17.699	17.6585	17.3574	NaN	17.8548	17.5049	17.98	16.7369	16.8313	16.7269	18.3478	15.9963	16.6953	16.4447	17.5434	17.392	17.5386	14.3752	NaN	17.7345	15.3683	17.3971	17.2806	17.6249	17.7814	16.9265	17.8664	17.6276	17.0324	17.832	16.5919	17.5708	17.4047	17.1841	16.1079	18.1365	17.9266	17.8193	13.4075	17.4938	18.0498	17.3203	15.3115	NaN	NaN	17.5626	17.9728	17.7114
NaN	NaN	NaN	NaN	NaN	NaN	NaN	NaN	NaN	14.3957	NaN	14.6595	NaN	NaN	NaN	NaN	NaN	NaN	13.6101	NaN	NaN	NaN	NaN	NaN	15.1392	NaN	15.4239	NaN	NaN	NaN	NaN	NaN	NaN	NaN	NaN	NaN	NaN	12.4748	10.8741	NaN	12.702	NaN	NaN	15.8054	NaN	NaN	NaN	14.8056	NaN	NaN
NaN	14.4149	NaN	NaN	NaN	NaN	NaN	NaN	NaN	NaN	NaN	NaN	NaN	NaN	NaN	14.8175	NaN	NaN	NaN	NaN	NaN	NaN	15.6911	NaN	NaN	NaN	NaN	NaN	NaN	NaN	13.3063	NaN	NaN	NaN	NaN	NaN	NaN	NaN	NaN	NaN	14.0015	NaN	NaN	NaN	13.2973	NaN	NaN	NaN	NaN	NaN
NaN	NaN	NaN	NaN	NaN	NaN	16.115	NaN	NaN	14.0931	NaN	12.8539	NaN	12.2203	NaN	NaN	13.512	NaN	NaN	12.8275	NaN	NaN	NaN	NaN	13.7963	NaN	12.8412	13.8317	NaN	NaN	15.4765	13.7379	NaN	NaN	NaN	NaN	NaN	NaN	NaN	13.6358	13.4105	12.9421	NaN	12.3363	NaN	NaN	NaN	13.3461	NaN	NaN
NaN	NaN	13.8887	14.0764	13.8848	14.5456	14.4069	NaN	14.0922	13.313	NaN	13.3722	NaN	15.2698	15.4838	13.7433	NaN	NaN	16.7168	NaN	NaN	14.8254	16.0648	NaN	NaN	16.2835	14.8666	NaN	12.7359	NaN	15.1419	14.9572	NaN	15.3178	15.0832	NaN	15.475	12.503	NaN	17.2587	NaN	14.6535	14.9717	13.756	13.8297	NaN	NaN	15.0911	NaN	14.2557
NaN	NaN	14.1423	NaN	NaN	NaN	NaN	13.5378	NaN	NaN	12.2536	12.3913	11.9058	NaN	12.9701	NaN	13.4367	NaN	NaN	NaN	14.36	14.175	NaN	12.8066	NaN	NaN	NaN	NaN	15.7794	13.8981	14.0946	NaN	NaN	NaN	NaN	13.4201	14.6305	NaN	13.392	NaN	13.0606	NaN	13.3691	12.9703	13.862	13.0836	NaN	NaN	NaN	NaN
16.7972	16.8101	15.5714	15.27	17.651	17.3341	17.3557	17.3273	17.1331	16.9506	16.6791	16.1009	16.2909	16.6171	16.7634	17.0765	15.7556	15.841	19.2524	16.7762	16.267	17.6324	17.5707	16.1518	16.4454	18.3268	18.4221	16.6795	16.8947	17.15	17.4552	17.8207	17.6434	18.1024	17.9756	16.8936	16.9752	16.7614	16.4241	16.5752	15.2483	18.3888	17.178	17.7992	15.7437	15.3116	14.6033	17.8025	15.8013	18.3329
NaN	NaN	NaN	NaN	NaN	NaN	NaN	NaN	NaN	NaN	NaN	NaN	NaN	NaN	NaN	NaN	NaN	NaN	NaN	NaN	NaN	NaN	NaN	NaN	NaN	NaN	NaN	NaN	NaN	NaN	NaN	NaN	NaN	NaN	NaN	NaN	NaN	NaN	NaN	NaN	NaN	10.5165	NaN	NaN	NaN	NaN	NaN	NaN	NaN	NaN
18.4175	19.4282	20.4087	20.9501	20.9779	14.6937	18.6928	18.0138	19.2722	20.17	18.8356	20.6472	13.61	19.6725	19.5975	18.905	18.4871	18.8934	20.4759	14.3412	20.0301	16.5113	17.5362	18.0626	18.0737	19.534	19.3141	18.7134	19.4741	19.1101	19.41	18.9229	14.0884	18.2728	17.3493	16.5643	18.2373	17.9387	17.7671	18.923	19.9189	18.6056	19.0374	18.7203	19.1809	15.8361	13.6616	19.3555	19.3624	18.0572
13.7334	14.1275	13.5993	14.964	15.1837	NaN	15.3003	14.6596	15.0297	13.4743	14.6589	13.0688	13.4274	14.9254	14.3112	14.7081	14.2239	12.3822	14.7686	16.3503	15.5786	14.651	13.5167	14.0906	15.75	13.9156	15.0603	13.363	14.0647	16.4479	14.6288	13.7234	15.6075	14.4483	14.0043	13.6556	15.6079	14.2136	15.1311	14.5989	14.0527	13.8941	14.125	NaN	14.6582	14.0363	14.8218	14.6971	15.9218	15.2858
NaN	NaN	NaN	14.4407	NaN	NaN	NaN	NaN	16.7511	NaN	NaN	16.2861	17.2563	16.1511	NaN	NaN	NaN	NaN	NaN	16.7112	17.4837	16.0167	16.9304	NaN	15.7221	NaN	16.7884	18.2916	18.8964	18.6202	14.3462	15.2579	NaN	15.6947	14.4124	NaN	NaN	15.5261	16.8844	14.4374	15.7076	NaN	NaN	NaN	NaN	NaN	NaN	NaN	NaN	14.9187
18.3802	18.2659	18.0899	16.7892	18.6162	19.9882	20.2441	19.8858	20.0363	18.2589	16.7303	19.1224	17.34	20.1405	18.9608	19.8956	17.6157	17.6955	19.888	19.0318	18.3497	18.1398	19.7724	20.061	17.9018	20.9715	21.1002	18.8718	18.8366	19.2951	20.4041	20.128	19.3069	19.8618	19.4013	17.8052	19.7853	14.9592	14.1184	16.6878	17.2945	19.9023	18.7221	18.4773	17.8404	18.5703	19.6727	19.1561	20.9178	20.7157
NaN	NaN	NaN	NaN	13.3164	NaN	13.6983	NaN	NaN	NaN	NaN	NaN	NaN	NaN	NaN	NaN	NaN	NaN	NaN	NaN	NaN	NaN	12.8841	NaN	13.6686	13.3125	NaN	NaN	NaN	NaN	NaN	NaN	NaN	NaN	NaN	15.2275	NaN	NaN	NaN	NaN	NaN	14.2359	NaN	NaN	NaN	NaN	NaN	13.5314	NaN	NaN
NaN	NaN	NaN	NaN	NaN	NaN	NaN	NaN	NaN	NaN	NaN	NaN	NaN	NaN	NaN	NaN	NaN	NaN	NaN	NaN	NaN	NaN	NaN	NaN	NaN	NaN	NaN	NaN	NaN	NaN	NaN	NaN	NaN	NaN	NaN	NaN	NaN	NaN	NaN	NaN	NaN	NaN	NaN	NaN	NaN	NaN	NaN	NaN	NaN	NaN
NaN	NaN	NaN	NaN	NaN	NaN	NaN	NaN	NaN	NaN	NaN	NaN	NaN	NaN	NaN	NaN	NaN	NaN	NaN	NaN	NaN	NaN	NaN	NaN	NaN	NaN	NaN	NaN	NaN	NaN	NaN	NaN	NaN	NaN	NaN	NaN	NaN	NaN	NaN	NaN	NaN	NaN	NaN	NaN	NaN	NaN	NaN	NaN	NaN	NaN
16.1732	17.089	NaN	NaN	17.6641	15.11	NaN	NaN	NaN	NaN	NaN	NaN	13.9747	NaN	NaN	14.2685	16.1425	17.0212	13.7418	NaN	NaN	14.7561	NaN	NaN	13.1516	NaN	NaN	15.2894	14.7272	14.5717	14.4919	NaN	NaN	NaN	NaN	15.5755	NaN	NaN	14.5833	NaN	15.0884	NaN	NaN	14.101	NaN	NaN	NaN	15.7872	NaN	NaN
NaN	NaN	NaN	NaN	NaN	NaN	NaN	NaN	NaN	NaN	NaN	NaN	NaN	13.4063	15.839	NaN	NaN	NaN	NaN	NaN	NaN	NaN	NaN	NaN	NaN	NaN	15.4906	NaN	NaN	14.8613	NaN	NaN	NaN	NaN	16.6181	NaN	NaN	16.4235	16.9732	16.3347	NaN	NaN	15.9493	NaN	NaN	NaN	NaN	17.3452	NaN	NaN
NaN	NaN	12.7428	14.0626	13.2532	NaN	NaN	NaN	13.1721	NaN	14.2256	NaN	NaN	13.7058	NaN	NaN	NaN	NaN	NaN	NaN	NaN	12.6848	NaN	NaN	NaN	NaN	14.0588	NaN	13.9973	NaN	12.9447	13.0626	14.1321	12.6154	12.8372	NaN	NaN	13.2599	13.2868	NaN	NaN	NaN	NaN	12.4947	12.3355	NaN	NaN	NaN	13.4025	NaN
NaN	NaN	12.3803	NaN	NaN	NaN	NaN	NaN	NaN	14.0686	NaN	NaN	NaN	NaN	NaN	NaN	13.5497	12.671	11.9901	NaN	12.5537	NaN	NaN	NaN	11.5087	NaN	NaN	NaN	13.5905	12.3198	12.3835	NaN	14.9793	NaN	NaN	13.3055	NaN	NaN	NaN	NaN	NaN	13.1632	NaN	NaN	NaN	NaN	NaN	11.8462	NaN	NaN
NaN	NaN	13.0601	13.9624	NaN	NaN	NaN	NaN	NaN	NaN	NaN	NaN	NaN	NaN	NaN	NaN	NaN	NaN	14.039	NaN	13.4047	NaN	NaN	NaN	NaN	NaN	NaN	NaN	NaN	NaN	NaN	13.533	NaN	14.149	NaN	NaN	NaN	14.8007	13.707	NaN	NaN	NaN	NaN	NaN	NaN	NaN	NaN	NaN	NaN	NaN
NaN	14.022	14.5428	NaN	NaN	NaN	12.8697	13.1766	14.1647	12.4101	13.728	12.5221	NaN	13.9258	14.4675	13.6579	14.4595	NaN	13.5316	NaN	NaN	NaN	14.1759	NaN	NaN	14.2516	NaN	14.4094	NaN	NaN	13.5662	NaN	NaN	NaN	NaN	NaN	13.7721	NaN	NaN	14.2811	13.882	14.2417	11.9557	13.8999	NaN	NaN	NaN	14.2754	NaN	NaN
NaN	14.5473	13.5828	NaN	12.566	NaN	12.7162	NaN	14.1025	NaN	13.6593	NaN	NaN	12.1718	NaN	NaN	NaN	14.2908	NaN	14.1974	NaN	NaN	NaN	NaN	13.8212	NaN	13.1392	NaN	NaN	NaN	NaN	NaN	NaN	NaN	NaN	NaN	NaN	NaN	12.626	13.122	NaN	NaN	NaN	NaN	NaN	NaN	NaN	15.0236	NaN	NaN
NaN	NaN	NaN	NaN	NaN	NaN	NaN	NaN	NaN	NaN	NaN	NaN	NaN	NaN	NaN	NaN	NaN	NaN	NaN	NaN	NaN	NaN	NaN	NaN	NaN	NaN	NaN	NaN	11.75	13.2436	NaN	NaN	NaN	NaN	NaN	NaN	NaN	NaN	NaN	NaN	NaN	NaN	NaN	NaN	NaN	NaN	NaN	NaN	NaN	NaN
NaN	NaN	NaN	NaN	NaN	NaN	NaN	NaN	NaN	NaN	NaN	NaN	NaN	NaN	NaN	NaN	NaN	NaN	NaN	NaN	NaN	NaN	NaN	NaN	15.3124	NaN	NaN	15.7149	NaN	NaN	15.4318	NaN	NaN	NaN	NaN	NaN	NaN	NaN	NaN	NaN	NaN	NaN	NaN	NaN	NaN	NaN	NaN	NaN	NaN	NaN
NaN	14.7348	NaN	NaN	NaN	16.4191	NaN	NaN	NaN	NaN	13.3392	NaN	17.6313	NaN	NaN	NaN	14.9155	NaN	NaN	15.1071	14.21	NaN	NaN	16.9897	NaN	NaN	15.1517	NaN	NaN	NaN	NaN	17.96	NaN	17.7699	17.2715	16.1549	17.6696	17.4149	17.637	15.7599	NaN	NaN	NaN	16.0343	NaN	NaN	NaN	NaN	17.582	17.0983
NaN	NaN	NaN	NaN	NaN	NaN	NaN	NaN	NaN	NaN	NaN	NaN	NaN	NaN	NaN	NaN	NaN	NaN	NaN	NaN	NaN	NaN	NaN	NaN	16.0938	NaN	NaN	NaN	NaN	NaN	NaN	NaN	NaN	NaN	NaN	NaN	NaN	NaN	NaN	NaN	NaN	NaN	NaN	NaN	NaN	NaN	NaN	NaN	NaN	NaN
17.7901	16.2259	19.1123	13.4662	19.5154	20.8376	18.499	18.8661	17.826	10.8989	NaN	NaN	15.2523	13.5182	17.5618	17.4897	19.2851	18.1907	15.5763	20.7096	20.3662	16.8509	20.216	18.191	16.7121	16.2327	16.0535	16.4443	15.3265	15.4191	16.9327	18.815	12.5637	20.3466	20.6202	19.7444	19.9425	14.1858	15.9653	16.065	13.8503	19.8807	21.238	19.7284	16.7961	17.7969	16.7399	16.8651	14.8496	15.4217
NaN	NaN	15.5693	NaN	16.1769	16.5425	14.779	NaN	NaN	NaN	NaN	NaN	NaN	NaN	NaN	NaN	NaN	NaN	NaN	NaN	NaN	NaN	NaN	NaN	NaN	NaN	NaN	NaN	NaN	NaN	NaN	NaN	NaN	NaN	NaN	NaN	NaN	NaN	NaN	NaN	NaN	NaN	NaN	NaN	NaN	NaN	NaN	NaN	13.4906	NaN
NaN	NaN	NaN	NaN	NaN	13.6099	NaN	NaN	NaN	NaN	NaN	13.2316	NaN	NaN	NaN	NaN	NaN	NaN	NaN	NaN	NaN	NaN	NaN	NaN	NaN	NaN	NaN	NaN	NaN	NaN	NaN	NaN	NaN	NaN	NaN	NaN	NaN	NaN	NaN	NaN	NaN	NaN	NaN	NaN	NaN	NaN	NaN	NaN	NaN	NaN
13.5778	NaN	NaN	14.6201	NaN	NaN	NaN	NaN	NaN	14.574	NaN	NaN	NaN	NaN	13.6417	14.6713	12.7179	13.9323	NaN	NaN	NaN	NaN	14.1036	NaN	NaN	NaN	NaN	NaN	NaN	NaN	NaN	NaN	NaN	NaN	NaN	NaN	NaN	NaN	NaN	14.0754	14.3869	14.2082	14.051	12.7215	14.46	NaN	NaN	13.5615	NaN	NaN
NaN	NaN	NaN	NaN	NaN	NaN	NaN	NaN	NaN	NaN	NaN	NaN	NaN	NaN	NaN	NaN	NaN	NaN	NaN	NaN	NaN	NaN	NaN	NaN	NaN	NaN	NaN	NaN	NaN	NaN	NaN	NaN	NaN	NaN	NaN	NaN	NaN	NaN	NaN	NaN	NaN	NaN	NaN	NaN	NaN	NaN	NaN	NaN	NaN	NaN
NaN	NaN	NaN	NaN	NaN	NaN	NaN	NaN	NaN	NaN	NaN	NaN	NaN	NaN	NaN	NaN	NaN	NaN	NaN	NaN	NaN	NaN	NaN	NaN	NaN	NaN	NaN	NaN	NaN	NaN	NaN	NaN	NaN	NaN	NaN	NaN	NaN	NaN	NaN	NaN	NaN	NaN	NaN	NaN	NaN	NaN	NaN	NaN	NaN	NaN
NaN	NaN	NaN	NaN	NaN	NaN	NaN	NaN	12.3925	13.8038	12.3048	NaN	NaN	11.8742	NaN	14.32	NaN	NaN	11.8607	13.3004	NaN	NaN	NaN	NaN	NaN	NaN	NaN	12.832	NaN	NaN	11.5421	NaN	NaN	NaN	11.4855	NaN	NaN	12.7739	NaN	NaN	12.4227	13.0755	NaN	NaN	NaN	NaN	NaN	NaN	NaN	NaN
NaN	NaN	NaN	14.2248	NaN	NaN	NaN	NaN	NaN	NaN	13.1274	NaN	15.0789	NaN	NaN	NaN	NaN	NaN	NaN	14.4675	15.6957	NaN	NaN	NaN	NaN	NaN	NaN	NaN	15.44	NaN	NaN	NaN	NaN	NaN	NaN	NaN	NaN	14.2912	14.1698	NaN	NaN	NaN	NaN	NaN	NaN	NaN	NaN	NaN	NaN	NaN
NaN	NaN	15.4698	NaN	NaN	NaN	15.2425	NaN	NaN	14.3015	NaN	14.3458	NaN	NaN	NaN	NaN	NaN	15.4023	NaN	NaN	14.8706	NaN	NaN	14.0325	16.1739	NaN	NaN	NaN	NaN	NaN	NaN	NaN	NaN	NaN	13.3529	NaN	NaN	NaN	14.654	12.8492	NaN	15.6699	14.6685	14.7224	13.4529	NaN	NaN	13.2482	NaN	14.7197
NaN	NaN	12.6219	NaN	NaN	NaN	NaN	NaN	NaN	NaN	NaN	NaN	NaN	NaN	NaN	NaN	NaN	NaN	NaN	NaN	NaN	NaN	NaN	NaN	NaN	NaN	NaN	NaN	NaN	NaN	NaN	NaN	NaN	NaN	NaN	NaN	NaN	NaN	NaN	NaN	NaN	NaN	NaN	NaN	NaN	NaN	NaN	NaN	NaN	NaN
NaN	NaN	NaN	NaN	NaN	NaN	14.2626	NaN	NaN	NaN	NaN	NaN	15.2657	NaN	NaN	NaN	NaN	NaN	NaN	NaN	17.6971	NaN	NaN	NaN	NaN	NaN	NaN	17.1832	NaN	17.7531	17.1019	NaN	NaN	NaN	NaN	NaN	NaN	NaN	NaN	NaN	NaN	NaN	NaN	16.6611	NaN	NaN	NaN	NaN	NaN	NaN
NaN	NaN	NaN	NaN	NaN	NaN	NaN	14.1773	NaN	NaN	NaN	14.8967	17.1273	NaN	NaN	NaN	NaN	13.0974	NaN	14.4242	17.5137	NaN	NaN	17.816	NaN	NaN	NaN	NaN	NaN	NaN	NaN	NaN	NaN	NaN	NaN	NaN	NaN	14.8373	NaN	15.9118	NaN	NaN	NaN	NaN	15.1003	NaN	NaN	NaN	14.837	16.8064
11.7046	NaN	NaN	NaN	NaN	12.6188	NaN	13.7712	NaN	NaN	NaN	14.3701	NaN	NaN	NaN	NaN	NaN	14.934	13.4529	NaN	NaN	14.4185	14.2226	NaN	13.365	14.2242	NaN	NaN	NaN	NaN	NaN	13.7039	NaN	NaN	12.6223	NaN	NaN	NaN	14.1847	14.1172	14.1509	NaN	13.4569	NaN	13.6111	NaN	NaN	14.9934	12.5686	NaN
15.5178	NaN	16.9413	17.0284	NaN	14.8757	NaN	16.6531	NaN	NaN	NaN	17.1017	14.7023	NaN	NaN	16.5155	NaN	16.7425	16.5503	NaN	NaN	16.3268	NaN	NaN	16.4269	16.4294	NaN	NaN	NaN	NaN	NaN	16.5801	NaN	16.4763	16.4251	17.0774	NaN	15.7882	16.1005	14.784	NaN	NaN	16.4752	NaN	15.4751	NaN	NaN	NaN	15.6795	NaN
NaN	NaN	NaN	NaN	NaN	NaN	NaN	NaN	NaN	NaN	NaN	NaN	NaN	NaN	NaN	NaN	NaN	NaN	NaN	NaN	NaN	NaN	NaN	NaN	NaN	NaN	NaN	14.47	NaN	NaN	NaN	NaN	NaN	NaN	NaN	NaN	NaN	NaN	NaN	NaN	NaN	NaN	13.5461	NaN	NaN	NaN	NaN	NaN	NaN	NaN
13.3016	NaN	15.6208	16.1931	15.9455	14.5495	15.0858	14.2165	15.0603	NaN	13.9029	13.7619	14.775	NaN	14.7592	16.6443	14.949	12.9832	14.0091	14.7176	14.9991	15.9102	16.5598	NaN	15.0673	16.2666	15.0116	NaN	16.3049	16.6966	13.7471	13.8941	14.1921	13.9763	NaN	NaN	NaN	NaN	15.2946	14.5959	NaN	16.6751	NaN	NaN	15.1293	NaN	NaN	15.1458	NaN	13.7272
15.2617	NaN	NaN	NaN	NaN	NaN	15.644	NaN	15.5118	NaN	16.0733	NaN	NaN	15.3299	15.0824	NaN	NaN	NaN	NaN	NaN	NaN	NaN	13.7213	15.1693	NaN	NaN	15.5895	NaN	NaN	14.6089	15.0952	NaN	NaN	NaN	NaN	NaN	NaN	NaN	NaN	13.7668	14.9379	NaN	14.3322	16.1545	NaN	NaN	NaN	NaN	15.3849	NaN
14.4035	NaN	NaN	NaN	NaN	NaN	16.0789	NaN	NaN	NaN	NaN	NaN	16.6105	NaN	NaN	16.5038	NaN	NaN	NaN	14.8297	15.5151	16.2127	15.4976	NaN	16.2411	15.8637	NaN	14.5876	14.9627	NaN	NaN	NaN	NaN	14.2769	NaN	NaN	NaN	15.263	NaN	15.1949	NaN	NaN	NaN	13.8954	NaN	NaN	NaN	NaN	NaN	NaN
NaN	NaN	NaN	NaN	16.7377	NaN	NaN	16.475	NaN	NaN	NaN	17.5061	15.0819	NaN	NaN	NaN	NaN	17.5294	NaN	15.2454	NaN	17.3192	17.4074	14.6222	17.74	17.4233	NaN	NaN	16.7375	NaN	NaN	17.3825	NaN	17.4475	16.0965	16.3035	NaN	16.8017	18.0209	17.2395	NaN	NaN	15.8202	NaN	16.562	NaN	NaN	17.7066	NaN	NaN
15.6203	14.5425	13.9704	13.3215	15.4309	15.0395	18.0251	15.6222	16.7443	12.1254	14.3534	10.792	13.8	17.312	15.5138	14.4003	NaN	10.8938	15.2578	NaN	NaN	NaN	15.967	16.6003	14.3261	16.3573	18.3616	15.9437	14.3872	15.6426	16.7983	14.4968	13.4815	15.2109	15.1483	NaN	17.118	NaN	12.3346	15.33	14.1248	16.4932	NaN	17.4108	15.2236	NaN	NaN	15.003	NaN	16.9973
NaN	NaN	NaN	16.042	NaN	NaN	NaN	NaN	NaN	NaN	NaN	NaN	NaN	NaN	15.1143	15.6419	NaN	15.8706	NaN	NaN	NaN	NaN	NaN	NaN	15.1664	NaN	NaN	14.9849	NaN	15.6085	15.0384	NaN	NaN	NaN	NaN	15.9013	NaN	NaN	NaN	NaN	NaN	15.3628	NaN	NaN	15.5524	NaN	NaN	NaN	NaN	NaN
NaN	NaN	NaN	13.9407	NaN	NaN	NaN	NaN	14.9455	NaN	14.8345	NaN	15.6146	NaN	NaN	NaN	NaN	NaN	NaN	15.3671	NaN	NaN	NaN	14.2776	NaN	NaN	NaN	NaN	NaN	NaN	NaN	NaN	NaN	15.538	NaN	14.3061	NaN	12.4912	14.4608	NaN	NaN	NaN	14.6658	NaN	NaN	NaN	NaN	NaN	12.8712	15.9773
NaN	NaN	NaN	NaN	NaN	NaN	NaN	NaN	NaN	NaN	NaN	NaN	NaN	NaN	NaN	NaN	NaN	NaN	NaN	NaN	NaN	NaN	NaN	NaN	NaN	NaN	NaN	NaN	NaN	NaN	NaN	NaN	NaN	NaN	NaN	NaN	NaN	NaN	NaN	NaN	NaN	NaN	NaN	NaN	NaN	15.5439	NaN	NaN	NaN	NaN
NaN	NaN	NaN	NaN	NaN	NaN	NaN	NaN	NaN	NaN	NaN	NaN	NaN	NaN	NaN	NaN	NaN	NaN	NaN	NaN	NaN	NaN	NaN	NaN	NaN	NaN	NaN	NaN	NaN	NaN	NaN	NaN	NaN	NaN	NaN	NaN	NaN	NaN	NaN	NaN	NaN	NaN	NaN	NaN	NaN	12.0216	NaN	NaN	NaN	NaN
14.3207	NaN	NaN	NaN	NaN	14.7884	NaN	NaN	NaN	NaN	NaN	NaN	NaN	NaN	NaN	NaN	14.44	NaN	NaN	NaN	12.8347	NaN	NaN	NaN	NaN	NaN	NaN	NaN	NaN	NaN	NaN	NaN	NaN	NaN	NaN	NaN	NaN	NaN	NaN	12.9093	NaN	NaN	NaN	NaN	NaN	15.2994	NaN	NaN	NaN	NaN
NaN	NaN	NaN	NaN	NaN	NaN	NaN	NaN	NaN	15.6306	13.0302	13.5204	NaN	NaN	NaN	14.2202	NaN	NaN	NaN	NaN	NaN	NaN	NaN	NaN	14.0275	NaN	NaN	NaN	NaN	NaN	NaN	NaN	NaN	NaN	NaN	NaN	NaN	NaN	NaN	NaN	NaN	13.8934	12.9971	NaN	NaN	NaN	NaN	NaN	NaN	NaN
NaN	NaN	13.7227	NaN	13.6595	13.9337	NaN	NaN	NaN	NaN	NaN	NaN	NaN	NaN	NaN	NaN	13.5027	NaN	NaN	13.4472	13.3533	NaN	NaN	NaN	NaN	NaN	NaN	NaN	NaN	NaN	NaN	NaN	NaN	13.4368	13.1121	NaN	NaN	NaN	NaN	NaN	NaN	NaN	14.0815	NaN	NaN	13.4713	NaN	NaN	13.353	NaN
17.9473	17.3787	17.0895	14.7862	18.2095	16.6111	17.3745	17.5986	17.7235	16.8671	16.3718	15.6938	18.184	17.3797	17.1234	NaN	16.9916	NaN	16.9579	15.7384	NaN	15.6711	15.6654	NaN	16.8382	17.2264	16.6547	16.8213	18.1397	19.3163	17.21	18.0259	NaN	17.4049	16.2409	NaN	17.3161	16.0846	15.7876	16.6985	16.0033	15.2883	15.1274	17.0351	16.1495	NaN	16.3651	16.2576	18.7562	15.4669
NaN	NaN	NaN	NaN	NaN	NaN	NaN	NaN	NaN	NaN	NaN	NaN	NaN	NaN	NaN	NaN	NaN	NaN	NaN	NaN	NaN	NaN	NaN	NaN	NaN	NaN	NaN	NaN	NaN	NaN	NaN	NaN	NaN	NaN	NaN	NaN	NaN	NaN	NaN	NaN	NaN	NaN	NaN	NaN	NaN	NaN	NaN	NaN	NaN	NaN
17.0857	16.6771	16.2263	15.1002	15.3081	15.3299	17.6712	16.134	16.8533	16.9139	18.9283	17.4919	16.5943	14.4757	16.5471	17.4229	15.1779	15.5596	17.0018	16.2834	15.8986	16.1005	17.7745	16.3521	16.2926	16.8098	15.8798	17.9989	15.664	16.8295	16.9239	16.6244	16.7097	17.3178	16.21	16.8355	17.3646	16.7114	15.3596	16.5467	15.8391	17.4729	15.2968	18.2391	15.7285	NaN	14.2378	16.2311	16.7422	16.6966
NaN	NaN	NaN	NaN	NaN	16.0731	NaN	NaN	15.9231	NaN	NaN	NaN	NaN	NaN	NaN	NaN	NaN	NaN	NaN	NaN	NaN	NaN	NaN	NaN	NaN	NaN	NaN	14.7471	NaN	NaN	NaN	NaN	NaN	NaN	NaN	NaN	NaN	NaN	NaN	NaN	NaN	16.009	NaN	16.4025	NaN	NaN	NaN	NaN	NaN	NaN
NaN	15.0392	16.7229	16.3078	16.0995	18.2302	17.651	15.4132	15.0754	18.113	16.8459	17.0216	17.2843	16.084	17.7271	18.0621	16.7936	18.6179	17.7348	16.8964	17.4881	17.2238	17.6155	15.2699	18.1199	16.4978	17.7432	18.4599	17.709	15.4426	17.891	16.9458	15.7039	16.917	16.7757	17.4277	16.8225	16.1115	17.4032	16.6505	17.801	17.7451	NaN	17.7547	17.0591	16.4811	15.8543	17.4882	15.166	16.8066
14.6739	12.991	14.6085	NaN	14.0533	NaN	13.137	15.1277	13.136	14.4353	11.9706	17.3569	13.2071	NaN	NaN	15.6159	14.601	13.8232	14.8175	NaN	NaN	NaN	NaN	12.7111	NaN	14.6646	11.9041	NaN	NaN	13.8136	13.3571	15.0202	NaN	13.6441	13.8663	13.7321	NaN	NaN	NaN	11.6355	11.0173	NaN	13.3099	13.6291	14.8159	NaN	NaN	13.539	12.3638	NaN
13.5495	11.7625	NaN	NaN	NaN	NaN	NaN	NaN	NaN	NaN	NaN	NaN	NaN	NaN	NaN	NaN	NaN	NaN	NaN	NaN	NaN	NaN	NaN	NaN	NaN	NaN	NaN	NaN	NaN	NaN	NaN	NaN	NaN	NaN	NaN	NaN	NaN	NaN	NaN	NaN	NaN	NaN	NaN	NaN	NaN	NaN	NaN	NaN	NaN	NaN
NaN	NaN	NaN	NaN	NaN	NaN	NaN	NaN	NaN	NaN	NaN	NaN	NaN	NaN	NaN	10.7884	NaN	NaN	NaN	11.4055	NaN	NaN	NaN	NaN	NaN	NaN	NaN	NaN	NaN	NaN	NaN	NaN	NaN	NaN	NaN	NaN	NaN	NaN	NaN	NaN	NaN	NaN	NaN	NaN	NaN	NaN	NaN	NaN	NaN	NaN
NaN	NaN	NaN	NaN	NaN	NaN	NaN	NaN	9.81147	NaN	NaN	NaN	NaN	NaN	NaN	NaN	NaN	NaN	NaN	NaN	10.8913	NaN	NaN	NaN	NaN	NaN	NaN	NaN	NaN	NaN	14.3322	NaN	14.0532	NaN	NaN	NaN	NaN	13.5549	NaN	NaN	NaN	NaN	NaN	14.5626	NaN	NaN	NaN	NaN	NaN	13.6359
13.5634	13.6473	14.0719	14.9883	14.8077	NaN	14.4855	14.0678	17.2657	14.4394	16.7748	18.982	12.3592	16.2167	12.7238	14.4807	17.446	15.0655	14.5436	13.9718	13.1795	16.0815	14.0195	13.6409	14.6341	18.7855	15.2865	19.1557	16.3562	NaN	NaN	13.5834	NaN	17.2991	17.6375	17.122	16.9197	15.6498	17.9887	18.0558	12.5364	15.8045	17.3946	NaN	14.6124	NaN	NaN	14.5438	15.0943	13.6385
NaN	NaN	NaN	NaN	NaN	NaN	NaN	NaN	NaN	NaN	NaN	NaN	NaN	14.3812	NaN	NaN	NaN	NaN	NaN	NaN	13.4007	NaN	NaN	NaN	NaN	NaN	NaN	NaN	NaN	NaN	13.4497	NaN	NaN	NaN	NaN	NaN	14.8356	NaN	12.3955	14.7274	NaN	NaN	NaN	NaN	NaN	NaN	NaN	NaN	NaN	NaN
12.6727	14.9125	14.7107	NaN	13.7743	16.9471	15.2684	13.3548	13.3744	NaN	NaN	NaN	NaN	13.8614	17.5509	16.0541	17.0738	NaN	NaN	15.3847	13.6819	NaN	15.8194	13.1366	NaN	14.6186	NaN	15.6426	NaN	15.0197	15.7434	14.5804	NaN	14.6546	13.8684	NaN	15.4821	NaN	NaN	NaN	14.8128	17.6426	13.1901	18.6444	17.0216	17.2234	15.1171	16.2366	12.1615	16.5237
17.559	14.8942	16.2029	11.9035	16.8953	20.6459	18.171	19.1798	19.3821	NaN	14.8092	13.8823	15.73	16.6201	16.4596	15.257	18.6206	16.1563	17.7633	18.3977	17.2619	16.8882	17.3265	19.4328	16.0829	19.0415	18.1773	17.1748	19.2444	18.2895	18.9328	17.7691	17.2728	14.719	14.3443	16.7712	18.431	16.5489	NaN	12.1828	13.3814	17.0098	17.2566	16.7968	10.1163	13.6873	14.0412	15.8682	20.2343	19.337
NaN	NaN	NaN	NaN	NaN	NaN	NaN	NaN	NaN	NaN	NaN	NaN	NaN	NaN	NaN	NaN	NaN	NaN	NaN	12.9669	NaN	NaN	NaN	NaN	NaN	NaN	NaN	NaN	NaN	NaN	NaN	NaN	NaN	NaN	NaN	NaN	NaN	NaN	NaN	NaN	NaN	NaN	NaN	NaN	NaN	NaN	NaN	NaN	NaN	NaN
NaN	NaN	14.5878	NaN	NaN	NaN	14.8745	NaN	NaN	NaN	16.6231	NaN	17.2987	15.8774	15.6397	NaN	NaN	15.0129	NaN	18.0504	16.2472	NaN	NaN	NaN	NaN	NaN	16.3422	15.0208	NaN	15.8112	14.328	NaN	NaN	NaN	NaN	NaN	NaN	NaN	NaN	NaN	17.0283	NaN	NaN	NaN	NaN	NaN	NaN	NaN	16.6589	NaN
NaN	NaN	NaN	16.3117	NaN	15.3389	NaN	NaN	NaN	16.9484	16.498	16.5178	16.7259	15.7162	NaN	15.7971	14.4206	18.1136	NaN	17.1332	15.975	14.6884	16.4085	NaN	15.1411	NaN	NaN	NaN	NaN	14.605	15.302	13.9251	17.6135	15.9946	15.9424	NaN	NaN	15.5386	17.7191	15.4668	NaN	16.1872	NaN	NaN	NaN	NaN	NaN	15.995	16.4791	14.6929
12.6074	14.864	12.926	13.3578	15.1096	NaN	15.6608	14.2918	14.7204	13.776	14.3273	NaN	12.4536	14.5806	15.3009	14.9787	13.0129	15.8293	14.7791	NaN	NaN	15.5361	13.7294	11.5488	12.193	15.0518	14.4876	14.3271	13.2556	13.9179	14.9801	14.3081	NaN	13.3545	12.8785	10.95	12.3328	13.706	NaN	13.64	12.6083	14.3449	13.058	15.216	14.0595	NaN	NaN	13.8483	13.1436	15.8692
NaN	NaN	NaN	NaN	NaN	NaN	NaN	NaN	NaN	NaN	NaN	NaN	NaN	NaN	NaN	NaN	NaN	NaN	NaN	NaN	NaN	NaN	NaN	NaN	NaN	NaN	NaN	NaN	NaN	NaN	NaN	NaN	NaN	NaN	NaN	NaN	NaN	NaN	NaN	NaN	NaN	NaN	NaN	NaN	NaN	NaN	NaN	NaN	NaN	NaN
23.5673	23.4827	23.234	23.7645	23.314	18.0748	22.8158	23.1409	23.0066	23.4639	23.5321	23.5531	19.0907	23.108	22.7481	22.4451	23.1947	23.2222	23.3365	17.4241	21.894	20.9015	22.8893	23.2819	23.4579	22.9535	22.9818	22.7925	21.2521	22.3878	22.6413	23.0272	19.4763	23.0981	23.3083	23.6599	22.9094	23.5959	23.5739	23.4342	23.5623	22.5169	23.0812	22.91	23.3876	16.7248	17.7743	23.1342	23.0089	22.9913
17.6844	17.5198	NaN	NaN	NaN	18.7683	17.0243	17.3087	18.1092	NaN	NaN	17.2631	17.2346	NaN	17.0839	NaN	NaN	15.8103	NaN	17.3717	NaN	NaN	15.972	17.4158	16.677	NaN	NaN	NaN	NaN	15.0747	NaN	NaN	NaN	NaN	NaN	17.7363	16.1083	17.1371	17.3881	16.0962	NaN	NaN	NaN	NaN	NaN	NaN	NaN	NaN	16.8457	NaN
NaN	NaN	NaN	NaN	NaN	NaN	NaN	NaN	NaN	NaN	NaN	NaN	NaN	NaN	NaN	NaN	NaN	NaN	NaN	NaN	NaN	NaN	NaN	NaN	NaN	NaN	NaN	NaN	NaN	NaN	NaN	NaN	NaN	NaN	NaN	NaN	NaN	NaN	NaN	NaN	NaN	NaN	NaN	NaN	NaN	NaN	NaN	NaN	NaN	NaN
NaN	NaN	18.9536	18.08	20.6126	NaN	20.365	19.7655	20.2258	19.844	18.7062	19.5337	NaN	19.9658	19.6094	20.0534	18.5376	20.495	20.6097	NaN	NaN	20.7671	20.5307	15.4696	20.4547	20.8296	20.6887	20.004	20.5622	20.3381	20.1864	NaN	NaN	20.3951	20.2879	16.9772	19.8853	NaN	NaN	20.0189	20.0459	20.5561	NaN	18.4222	19.7056	NaN	NaN	20.4057	NaN	17.4728
NaN	NaN	NaN	NaN	NaN	15.3451	NaN	15.4218	NaN	NaN	NaN	13.3671	NaN	NaN	NaN	NaN	NaN	NaN	NaN	NaN	NaN	NaN	NaN	14.6957	NaN	NaN	13.2797	NaN	14.3105	NaN	NaN	NaN	NaN	12.493	NaN	NaN	15.3001	NaN	NaN	NaN	NaN	NaN	14.3342	NaN	NaN	NaN	NaN	NaN	NaN	NaN
NaN	NaN	NaN	NaN	NaN	NaN	NaN	NaN	NaN	NaN	NaN	NaN	NaN	NaN	NaN	14.0719	NaN	NaN	NaN	NaN	NaN	NaN	NaN	NaN	NaN	NaN	NaN	NaN	NaN	NaN	NaN	NaN	NaN	NaN	NaN	NaN	NaN	NaN	NaN	NaN	NaN	NaN	NaN	NaN	NaN	NaN	NaN	NaN	NaN	NaN
16.3626	12.9848	13.7291	15.0373	13.4427	13.7619	16.7847	15.8274	17.2823	14.8791	17.4482	15.3596	17.7949	16.2554	15.3919	14.9839	15.4208	13.3776	16.2172	16.2626	12.8132	12.2122	15.0537	16.0552	16.1638	13.0828	16.6204	16.5962	12.7818	15.2215	17.1232	16.1399	13.8023	16.2911	12.7187	12.2344	12.4125	11.6534	14.3807	14.978	14.9219	13.2132	15.0125	14.3775	NaN	NaN	NaN	12.2877	12.3524	NaN
NaN	NaN	14.288	15.0458	NaN	15.8866	NaN	NaN	NaN	15.2272	NaN	NaN	NaN	NaN	15.0058	15.245	14.3203	NaN	NaN	14.0573	14.4813	15.0536	NaN	14.625	14.3714	13.6146	NaN	15.2487	NaN	15.5432	15.0508	13.8806	15.58	NaN	NaN	NaN	NaN	NaN	15.5025	13.2963	NaN	NaN	14.6899	15.0505	NaN	NaN	NaN	NaN	14.467	NaN
NaN	13.771	NaN	NaN	NaN	14.3582	16.5632	15.3004	NaN	12.6569	NaN	13.2252	15.2122	15.1727	12.7005	16.499	13.6566	13.5567	14.5331	14.5693	NaN	NaN	15.6113	14.8029	NaN	16.4244	14.4485	13.9307	NaN	NaN	10.6819	15.2825	NaN	14.97	15.3321	NaN	15.8769	14.7438	NaN	NaN	NaN	NaN	NaN	12.1244	NaN	NaN	NaN	NaN	NaN	16.1893
NaN	NaN	NaN	NaN	13.9621	13.9598	NaN	NaN	NaN	NaN	NaN	NaN	15.5802	NaN	NaN	NaN	NaN	NaN	NaN	NaN	NaN	NaN	NaN	NaN	NaN	NaN	NaN	NaN	NaN	NaN	NaN	NaN	NaN	NaN	NaN	NaN	NaN	NaN	NaN	NaN	NaN	13.3852	NaN	NaN	NaN	NaN	NaN	NaN	NaN	NaN
NaN	NaN	NaN	NaN	NaN	NaN	NaN	NaN	NaN	NaN	NaN	NaN	NaN	NaN	NaN	NaN	NaN	NaN	NaN	NaN	NaN	NaN	NaN	NaN	NaN	NaN	NaN	NaN	NaN	NaN	NaN	NaN	NaN	NaN	NaN	NaN	NaN	NaN	NaN	NaN	NaN	NaN	NaN	NaN	NaN	16.0856	NaN	NaN	NaN	NaN
NaN	NaN	NaN	NaN	NaN	NaN	NaN	NaN	NaN	NaN	NaN	NaN	NaN	NaN	NaN	NaN	NaN	14.8821	NaN	NaN	NaN	13.5645	NaN	NaN	14.0917	NaN	NaN	NaN	NaN	NaN	13.8872	NaN	NaN	NaN	NaN	NaN	NaN	12.4824	14.1794	12.5226	NaN	NaN	NaN	NaN	NaN	NaN	NaN	NaN	NaN	14.5012
NaN	NaN	15.9304	16.2963	NaN	NaN	NaN	15.8965	NaN	17.3504	NaN	16.5796	17.7058	NaN	NaN	16.6171	NaN	NaN	NaN	14.9385	NaN	NaN	NaN	17.0639	NaN	NaN	NaN	16.8041	NaN	NaN	NaN	NaN	NaN	NaN	NaN	NaN	NaN	NaN	15.8508	17.4413	16.7863	NaN	NaN	NaN	NaN	NaN	NaN	16.3616	NaN	NaN
15.3356	14.4011	14.4793	14.4367	NaN	NaN	NaN	NaN	NaN	NaN	NaN	NaN	NaN	NaN	NaN	NaN	NaN	NaN	NaN	NaN	NaN	14.6476	NaN	NaN	14.6877	NaN	NaN	NaN	NaN	NaN	NaN	NaN	NaN	NaN	NaN	NaN	14.9995	NaN	NaN	13.5333	15.2651	NaN	NaN	NaN	NaN	NaN	NaN	12.8477	NaN	NaN
15.2048	15.2498	14.9505	16.562	15.7743	14.9145	16.5456	16.4472	16.2169	16.6313	15.9392	17.7252	13.8501	15.5495	16.5661	14.7719	14.9451	18.7917	18.6708	14.7171	NaN	16.5772	11.5448	16.9754	16.0857	16.6554	16.947	16.5419	NaN	15.4995	15.3531	16.2566	NaN	15.8291	14.9029	13.3049	NaN	15.5119	16.9446	16.9888	16.3901	14.5874	NaN	14.9613	16.4189	NaN	NaN	16.0798	13.411	13.0639
NaN	NaN	NaN	NaN	13.3891	14.8424	NaN	NaN	NaN	NaN	NaN	13.1801	14.6549	NaN	NaN	NaN	NaN	NaN	NaN	13.9809	NaN	NaN	NaN	NaN	NaN	NaN	NaN	NaN	NaN	NaN	NaN	NaN	NaN	NaN	NaN	NaN	NaN	NaN	NaN	NaN	13.2409	NaN	NaN	NaN	NaN	NaN	NaN	NaN	NaN	NaN
NaN	NaN	NaN	NaN	NaN	NaN	NaN	NaN	NaN	NaN	NaN	NaN	NaN	NaN	NaN	NaN	NaN	14.3831	NaN	NaN	16.0971	NaN	NaN	NaN	NaN	NaN	NaN	13.6822	15.2595	NaN	NaN	14.1454	NaN	NaN	NaN	NaN	NaN	NaN	NaN	14.2317	15.531	NaN	NaN	NaN	NaN	15.3274	NaN	NaN	NaN	NaN
NaN	NaN	NaN	NaN	NaN	NaN	NaN	NaN	NaN	NaN	NaN	NaN	NaN	NaN	NaN	NaN	NaN	NaN	NaN	NaN	NaN	NaN	NaN	NaN	NaN	NaN	NaN	NaN	NaN	NaN	NaN	NaN	NaN	NaN	NaN	NaN	NaN	NaN	NaN	NaN	NaN	NaN	NaN	NaN	NaN	NaN	NaN	NaN	NaN	NaN
NaN	NaN	14.9111	NaN	NaN	15.412	NaN	NaN	NaN	NaN	NaN	NaN	14.8163	NaN	14.7248	NaN	NaN	NaN	NaN	NaN	15.5583	NaN	NaN	NaN	NaN	14.0331	14.1513	NaN	NaN	NaN	NaN	14.7895	NaN	NaN	NaN	13.3191	13.7299	NaN	NaN	NaN	NaN	NaN	NaN	NaN	14.8716	NaN	NaN	NaN	NaN	NaN
NaN	NaN	NaN	NaN	NaN	NaN	NaN	NaN	NaN	NaN	NaN	NaN	NaN	NaN	NaN	NaN	NaN	NaN	NaN	NaN	NaN	NaN	NaN	NaN	NaN	NaN	NaN	NaN	NaN	13.0412	NaN	NaN	15.2213	NaN	NaN	NaN	NaN	NaN	NaN	NaN	NaN	NaN	NaN	NaN	NaN	15.8059	15.5906	NaN	NaN	NaN
NaN	NaN	NaN	14.5823	13.9682	NaN	15.4288	NaN	15.6123	14.5894	NaN	NaN	NaN	NaN	NaN	NaN	14.9988	NaN	NaN	NaN	NaN	15.0222	14.4605	NaN	NaN	NaN	14.3304	NaN	15.2764	15.1061	NaN	14.8489	NaN	NaN	NaN	NaN	NaN	NaN	NaN	NaN	15.2066	13.9444	NaN	NaN	NaN	NaN	NaN	NaN	NaN	NaN
18.0416	18.0784	17.8641	17.0718	15.7611	17.6762	18.0197	18.29	18.4924	18.9641	19.4718	19.5157	20.2816	18.8027	18.8481	17.7752	17.5015	18.2534	18.8216	19.1195	18.0021	17.5134	18.4533	18.441	18.4723	17.6861	18.7254	19.3743	14.3912	18.4292	19.098	19.0101	15.2758	18.4966	18.2387	18.0218	18.5103	19.7312	19.2525	19.5021	19.4126	18.8462	18.5443	19.7287	18.4405	11.9273	14.6084	18.7983	19.7221	18.751
18.1597	19.2899	18.3618	16.68	19.129	NaN	19.1381	18.1033	17.8877	20.6841	18.5635	19.6748	NaN	17.8612	18.788	19.4748	18.0095	18.7965	19.8387	NaN	NaN	18.8571	16.8044	NaN	20.1449	19.0627	18.8548	20.2954	18.781	20.7493	20.0105	18.6636	17.5391	18.1857	16.7785	19.6513	NaN	19.851	18.1836	19.7521	20.509	19.6667	NaN	20.2219	18.3158	17.5388	16.4833	19.1487	19.3246	18.4551
NaN	NaN	NaN	NaN	NaN	14.7705	NaN	NaN	NaN	13.3504	NaN	NaN	NaN	NaN	NaN	15.534	14.3961	NaN	NaN	13.1222	11.3002	NaN	NaN	15.3634	13.9598	NaN	NaN	NaN	NaN	NaN	NaN	12.5672	NaN	13.6897	14.504	15.6555	15.6341	NaN	NaN	NaN	NaN	NaN	15.3222	NaN	NaN	19.2174	17.1501	NaN	15.2092	NaN
18.814	17.9147	15.3693	14.1683	19.4459	19.5217	19.0216	18.155	18.4844	16.4872	11.7962	12.5861	10.4046	16.1475	16.7931	16.781	16.9904	17.5401	17.4347	17.6002	17.0844	18.5503	17.6015	19.501	16.0607	18.2984	17.9024	17.1453	15.495	16.0778	18.8144	18.2039	19.0718	18.9311	18.8518	16.2999	19.2542	NaN	12.0302	15.2288	13.6054	17.1507	17.4498	17.5647	15.026	17.0478	17.5977	17.4434	18.5663	18.6251
19.5606	19.5864	19.8577	18.1379	18.1374	20.1392	21.157	20.6746	21.3471	20.1502	20.6326	20.3025	22.0387	19.4009	20.2591	20.3439	19.4668	18.9446	20.1309	20.8836	19.5637	18.4321	20.0054	20.0811	19.2088	19.9116	21.1426	20.9468	17.3493	19.3857	19.5515	20.1085	18.3381	19.9057	19.9431	19.6257	20.6567	19.9292	20.3582	19.5523	20.0307	20.1561	19.8724	21.1221	18.8398	16.8337	17.1844	19.861	21.2525	20.694
16.5205	NaN	14.0164	13.2071	15.6351	14.1232	NaN	14.3398	16.2706	14.4679	NaN	NaN	14.8418	16.8697	15.7623	16.4196	15.3301	15.3082	NaN	15.696	NaN	NaN	15.2044	NaN	20.9755	NaN	NaN	13.4693	NaN	16.9281	13.8146	NaN	NaN	NaN	NaN	NaN	NaN	16.2338	15.7289	13.2117	17.6839	NaN	12.9526	NaN	NaN	NaN	NaN	NaN	NaN	NaN
NaN	NaN	NaN	NaN	NaN	NaN	NaN	NaN	NaN	NaN	NaN	NaN	NaN	NaN	NaN	NaN	NaN	NaN	NaN	NaN	NaN	NaN	NaN	NaN	13.5553	NaN	NaN	NaN	NaN	13.6804	13.0685	NaN	NaN	13.1956	NaN	NaN	NaN	NaN	NaN	NaN	NaN	14.2201	NaN	NaN	NaN	NaN	NaN	12.8319	NaN	NaN
NaN	NaN	NaN	NaN	14.1	NaN	NaN	NaN	NaN	NaN	NaN	NaN	12.5237	NaN	NaN	NaN	NaN	NaN	NaN	NaN	NaN	NaN	NaN	NaN	NaN	NaN	11.8631	NaN	NaN	13.132	NaN	NaN	NaN	NaN	NaN	NaN	14.4087	NaN	NaN	NaN	NaN	NaN	NaN	NaN	NaN	NaN	NaN	NaN	NaN	NaN
NaN	NaN	NaN	NaN	NaN	NaN	NaN	NaN	NaN	NaN	NaN	NaN	NaN	NaN	NaN	NaN	NaN	NaN	NaN	NaN	NaN	NaN	NaN	NaN	14.8585	NaN	NaN	NaN	NaN	NaN	NaN	NaN	14.4838	NaN	NaN	NaN	NaN	NaN	NaN	NaN	NaN	13.1355	NaN	NaN	14.4512	NaN	NaN	NaN	NaN	NaN
NaN	NaN	NaN	NaN	NaN	NaN	NaN	NaN	NaN	13.4501	NaN	NaN	NaN	15.6904	NaN	15.9191	NaN	14.7729	NaN	NaN	13.8747	NaN	NaN	NaN	14.2586	NaN	NaN	NaN	NaN	NaN	NaN	15.1939	NaN	NaN	NaN	15.4306	NaN	NaN	14.8934	NaN	NaN	NaN	NaN	NaN	14.7003	NaN	NaN	NaN	NaN	NaN
16.305	16.2278	16.6488	15.9885	15.9672	16.057	15.0773	17.4489	16.6611	17.2754	16.8833	17.3547	16.7972	NaN	NaN	16.8401	16.9227	16.1605	16.8348	16.3913	16.5478	16.4308	16.9573	17.3354	16.7275	17.1384	16.9573	16.2615	NaN	NaN	16.9034	17.5228	16.1829	17.387	17.2681	17.0188	16.9712	17.3819	17.236	16.5939	17.2314	17.0613	16.8418	17.3488	16.6754	16.3112	NaN	16.8947	17.1637	16.6474
NaN	NaN	NaN	NaN	NaN	NaN	NaN	NaN	NaN	NaN	NaN	NaN	NaN	16.6526	16.3526	NaN	14.935	NaN	NaN	NaN	NaN	15.5256	NaN	NaN	NaN	NaN	NaN	NaN	NaN	15.795	NaN	NaN	NaN	NaN	NaN	NaN	NaN	NaN	NaN	NaN	NaN	NaN	NaN	NaN	NaN	NaN	NaN	NaN	NaN	NaN
21.355	21.4265	21.0653	21.2297	20.9229	17.0698	21.5475	21.2875	21.7467	22.2248	22.2736	22.5522	21.0209	22.0972	21.0618	20.899	20.906	21.0928	21.811	19.3356	20.7258	20.8086	21.0203	21.5635	20.8218	21.165	21.9708	21.4657	18.5601	21.029	21.6455	21.751	18.2195	21.1754	21.1597	20.9624	21.0106	21.5554	21.6113	21.2657	22.1042	21.1229	20.7395	21.516	21.6742	14.3907	14.0016	21.6368	21.8153	20.9766
NaN	NaN	NaN	NaN	NaN	NaN	NaN	NaN	NaN	NaN	NaN	NaN	NaN	NaN	NaN	NaN	NaN	NaN	NaN	NaN	NaN	NaN	NaN	NaN	NaN	NaN	NaN	NaN	NaN	NaN	NaN	NaN	NaN	NaN	NaN	NaN	NaN	NaN	NaN	NaN	NaN	NaN	NaN	NaN	NaN	NaN	NaN	NaN	NaN	NaN
13.047	12.8102	14.692	NaN	13.931	13.6077	NaN	14.207	NaN	NaN	12.473	13.1275	11.6511	13.9204	14.4975	13.4911	13.3696	NaN	11.7961	NaN	NaN	NaN	12.7366	NaN	NaN	12.7299	12.8785	11.73	NaN	11.8273	12.1968	12.6215	13.8682	12.3208	13.8482	NaN	NaN	NaN	NaN	15.7742	13.3271	13.4407	13.6945	NaN	NaN	NaN	NaN	13.2996	NaN	NaN
NaN	NaN	NaN	NaN	NaN	NaN	NaN	NaN	NaN	NaN	NaN	NaN	NaN	NaN	NaN	NaN	NaN	NaN	NaN	NaN	NaN	NaN	NaN	NaN	NaN	NaN	NaN	NaN	NaN	NaN	NaN	NaN	NaN	NaN	NaN	NaN	NaN	NaN	NaN	NaN	NaN	NaN	NaN	NaN	NaN	NaN	NaN	NaN	NaN	NaN
NaN	NaN	NaN	NaN	NaN	NaN	16.3855	NaN	NaN	NaN	NaN	NaN	NaN	13.6657	NaN	NaN	NaN	NaN	NaN	NaN	NaN	NaN	NaN	NaN	NaN	NaN	NaN	16.905	NaN	NaN	NaN	NaN	NaN	NaN	NaN	NaN	NaN	NaN	NaN	NaN	NaN	NaN	NaN	NaN	NaN	NaN	NaN	NaN	NaN	NaN
15.1952	NaN	NaN	NaN	15.573	NaN	15.9581	17.0832	15.4888	16.274	NaN	16.9514	NaN	NaN	16.3995	NaN	16.1883	NaN	15.9973	NaN	15.7194	16.6593	16.6906	NaN	NaN	16.2343	NaN	NaN	15.022	17.0118	15.1013	16.1671	16.3695	17.4031	16.7909	NaN	16.66	15.9756	15.3189	NaN	15.8699	NaN	16.1307	16.2769	NaN	17.7501	NaN	16.2458	NaN	14.2626
NaN	NaN	NaN	NaN	NaN	NaN	NaN	NaN	NaN	NaN	NaN	NaN	NaN	NaN	NaN	NaN	NaN	NaN	NaN	NaN	NaN	NaN	NaN	NaN	NaN	NaN	NaN	NaN	NaN	NaN	NaN	NaN	NaN	NaN	NaN	NaN	NaN	NaN	NaN	NaN	NaN	NaN	NaN	NaN	NaN	NaN	NaN	NaN	NaN	NaN
15.5826	15.5145	16.7138	13.5801	15.7657	NaN	19.0732	NaN	18.1356	19.9858	18.8274	20.3466	12.6695	19.0415	18.2652	18.8893	NaN	17.8823	20.1479	12.3144	11.8694	15.1155	18.4057	18.5911	19.008	17.9163	20.4606	20.4186	18.2352	19.7829	18.9755	17.1624	NaN	16.6859	17.0025	17.4983	16.3757	17.6122	17.2455	17.9004	21.0507	19.4876	17.2446	19.6992	20.0751	NaN	NaN	19.5509	15.5253	18.8538
NaN	NaN	15.7344	NaN	NaN	16.2766	NaN	NaN	NaN	16.7353	NaN	NaN	NaN	NaN	NaN	15.9275	15.9094	NaN	NaN	NaN	NaN	NaN	NaN	NaN	NaN	NaN	NaN	NaN	NaN	NaN	NaN	NaN	NaN	NaN	NaN	NaN	NaN	NaN	NaN	17.0874	NaN	NaN	15.6629	NaN	15.4887	NaN	NaN	NaN	NaN	NaN
NaN	NaN	NaN	NaN	NaN	NaN	NaN	NaN	16.5007	NaN	15.0521	NaN	14.5867	15.2341	16.4968	NaN	NaN	NaN	NaN	NaN	NaN	NaN	16.3506	14.7882	NaN	NaN	NaN	14.8942	NaN	NaN	NaN	16.3402	NaN	NaN	NaN	NaN	NaN	15.56	14.311	15.4704	15.1078	NaN	NaN	14.5788	15.3005	NaN	NaN	15.4479	15.109	NaN
16.82	16.5759	12.6812	18.2105	14.6028	13.5337	15.0454	17.3845	16.5191	18.2648	14.8757	16.8359	16.7318	NaN	NaN	12.7918	16.5211	NaN	NaN	16.415	NaN	15.0658	NaN	17.2046	NaN	12.3494	NaN	NaN	15.182	NaN	NaN	17.1881	13.3723	16.7589	15.0143	16.401	16.3215	18.2788	18.1811	18.4986	14.8148	13.1665	15.6189	NaN	15.3311	14.7376	15.4934	15.8073	15.6424	14.8287
NaN	NaN	NaN	NaN	NaN	NaN	NaN	NaN	NaN	11.5031	NaN	NaN	NaN	NaN	NaN	NaN	NaN	NaN	NaN	11.8633	NaN	NaN	NaN	NaN	NaN	13.3302	NaN	11.8151	NaN	NaN	11.3918	13.1471	NaN	NaN	NaN	NaN	NaN	NaN	NaN	NaN	NaN	NaN	NaN	NaN	NaN	NaN	NaN	13.4797	NaN	NaN
NaN	NaN	NaN	NaN	NaN	NaN	NaN	NaN	NaN	NaN	NaN	NaN	NaN	NaN	NaN	NaN	NaN	NaN	NaN	NaN	NaN	NaN	NaN	NaN	NaN	NaN	NaN	14.0038	NaN	NaN	NaN	NaN	NaN	NaN	13.0031	12.6182	NaN	NaN	NaN	NaN	NaN	NaN	NaN	NaN	NaN	NaN	NaN	NaN	NaN	NaN
NaN	NaN	NaN	NaN	NaN	NaN	NaN	NaN	NaN	NaN	NaN	NaN	NaN	NaN	NaN	NaN	NaN	NaN	NaN	NaN	NaN	NaN	NaN	NaN	12.6257	NaN	12.5863	NaN	NaN	NaN	NaN	NaN	NaN	NaN	NaN	NaN	NaN	NaN	NaN	NaN	NaN	NaN	NaN	NaN	NaN	NaN	NaN	NaN	NaN	NaN
NaN	NaN	NaN	NaN	NaN	NaN	NaN	NaN	NaN	NaN	NaN	NaN	NaN	NaN	NaN	13.565	NaN	NaN	14.5137	NaN	NaN	NaN	NaN	NaN	NaN	13.4525	NaN	NaN	NaN	NaN	NaN	NaN	NaN	NaN	NaN	NaN	NaN	NaN	NaN	13.2356	NaN	NaN	NaN	NaN	NaN	NaN	NaN	NaN	NaN	NaN
NaN	NaN	NaN	NaN	NaN	NaN	NaN	NaN	NaN	NaN	NaN	NaN	NaN	NaN	NaN	NaN	NaN	NaN	NaN	NaN	NaN	NaN	NaN	NaN	NaN	NaN	NaN	NaN	NaN	NaN	NaN	NaN	NaN	NaN	NaN	NaN	NaN	NaN	NaN	NaN	NaN	NaN	NaN	NaN	NaN	NaN	NaN	NaN	NaN	NaN
NaN	NaN	NaN	NaN	NaN	NaN	NaN	NaN	NaN	NaN	NaN	NaN	NaN	NaN	NaN	NaN	NaN	NaN	NaN	14.3498	NaN	NaN	NaN	NaN	NaN	NaN	NaN	NaN	NaN	NaN	NaN	NaN	NaN	NaN	NaN	NaN	NaN	NaN	NaN	NaN	NaN	NaN	NaN	NaN	NaN	NaN	NaN	NaN	NaN	NaN
NaN	NaN	NaN	NaN	NaN	19.2531	17.562	21.2156	18.7463	18.3517	18.8962	16.1696	NaN	18.7444	19.1071	17.0436	19.7912	18.0399	21.1523	18.0455	NaN	NaN	18.0067	NaN	16.8318	19.2018	18.5823	17.92	17.5009	17.5261	18.0726	19.1102	NaN	18.6718	17.4086	16.4447	19.3078	18.47	19.5645	NaN	18.5745	NaN	18.7508	18.2052	23.3795	NaN	NaN	18.9924	17.5993	17.6932
16.631	16.8248	16.4885	16.4033	14.8436	16.1409	16.5074	17.6409	18.0909	16.0734	18.8761	18.1581	19.4781	18.1446	17.362	16.2671	16.6193	16.903	16.3057	17.8923	16.8167	15.3397	15.0577	18.3578	15.6939	16.2683	18.5794	16.9179	15.186	16.6689	17.4771	16.8839	17.8971	16.6277	16.1113	17.1055	17.9288	17.6417	16.8462	14.8858	18.1384	16.9944	15.4053	17.1016	16.1368	13.7888	16.252	16.7423	18.7756	16.2541
12.5906	13.4161	NaN	NaN	NaN	NaN	12.4219	NaN	12.363	12.5352	NaN	12.0508	NaN	NaN	NaN	12.2743	NaN	13.1061	NaN	NaN	NaN	12.8898	NaN	NaN	13.6519	NaN	12.063	NaN	NaN	NaN	NaN	NaN	NaN	NaN	NaN	NaN	NaN	NaN	NaN	12.7975	12.0411	12.2711	NaN	NaN	NaN	NaN	NaN	NaN	NaN	NaN
NaN	NaN	NaN	NaN	NaN	NaN	NaN	NaN	NaN	NaN	NaN	NaN	NaN	NaN	NaN	NaN	NaN	NaN	NaN	NaN	NaN	NaN	NaN	NaN	NaN	NaN	NaN	NaN	NaN	NaN	NaN	NaN	NaN	NaN	NaN	NaN	NaN	NaN	NaN	NaN	NaN	NaN	NaN	NaN	NaN	NaN	NaN	NaN	NaN	NaN
12.8981	13.8	10.2797	NaN	15.4954	14.1745	15.0524	NaN	14.232	12.8723	15.4315	14.5557	14.6448	15.8508	12.7334	14.3606	11.4638	17.5886	14.1778	11.6554	14.2634	11.5051	13.5615	NaN	16.4496	13.5241	15.2903	14.6235	NaN	13.6926	15.2782	12.8858	NaN	NaN	12.1825	16.7074	13.3069	15.6883	15.1846	14.964	15.3562	13.8866	11.7417	14.6535	13.3493	NaN	NaN	13.4344	14.475	14.8967
NaN	NaN	15.6482	13.9695	15.8659	NaN	NaN	16.0922	16.0534	NaN	15.6171	14.0186	15.5143	NaN	15.5965	13.6156	15.6722	NaN	14.4719	15.1444	15.5339	NaN	NaN	NaN	15.2404	15.8224	15.6003	NaN	NaN	NaN	NaN	NaN	NaN	15.4707	15.5882	NaN	15.8498	14.7934	15.4471	15.3849	14.4356	15.3301	NaN	NaN	NaN	NaN	NaN	NaN	NaN	NaN
15.1915	15.5319	16.0729	NaN	15.8518	13.739	NaN	14.6425	NaN	NaN	NaN	NaN	NaN	14.5344	14.1318	13.2379	NaN	NaN	NaN	NaN	NaN	NaN	NaN	NaN	NaN	15.1184	NaN	NaN	13.844	13.5214	NaN	14.8595	NaN	14.3976	NaN	14.1328	NaN	NaN	NaN	NaN	NaN	NaN	NaN	NaN	NaN	NaN	NaN	NaN	NaN	13.8731
15.0924	NaN	NaN	NaN	NaN	NaN	17.5255	NaN	16.0358	NaN	NaN	NaN	NaN	NaN	NaN	NaN	NaN	NaN	17.4237	NaN	NaN	NaN	NaN	NaN	16.3246	NaN	17.5815	17.7114	NaN	17.2544	17.5509	NaN	NaN	NaN	NaN	15.9424	NaN	15.0994	16.5102	NaN	NaN	17.0948	17.7311	13.9995	NaN	NaN	NaN	NaN	NaN	NaN
14.5836	NaN	14.9833	16.0559	15.738	NaN	NaN	15.7488	15.4766	NaN	15.8904	15.8973	NaN	15.5926	NaN	NaN	15.1293	15.9395	14.7336	NaN	NaN	NaN	14.7528	15.7461	NaN	15.1109	NaN	NaN	NaN	NaN	NaN	15.0045	NaN	14.9002	NaN	15.9381	NaN	NaN	NaN	NaN	NaN	NaN	14.6164	NaN	NaN	NaN	NaN	NaN	15.4491	NaN
NaN	NaN	NaN	15.0749	14.222	NaN	NaN	NaN	NaN	NaN	15.2258	14.9987	NaN	NaN	13.1836	NaN	NaN	NaN	NaN	NaN	NaN	NaN	NaN	15.0394	NaN	NaN	NaN	NaN	NaN	14.2952	NaN	NaN	NaN	NaN	NaN	NaN	NaN	NaN	14.662	NaN	NaN	NaN	13.3729	NaN	NaN	NaN	NaN	NaN	NaN	14.6368
11.2833	11.9085	NaN	NaN	NaN	NaN	NaN	NaN	NaN	NaN	NaN	NaN	12.9134	NaN	NaN	NaN	NaN	NaN	NaN	12.476	NaN	NaN	NaN	13.2406	NaN	NaN	NaN	NaN	NaN	NaN	NaN	NaN	NaN	NaN	NaN	NaN	NaN	NaN	NaN	NaN	NaN	NaN	NaN	NaN	NaN	NaN	NaN	NaN	NaN	NaN
13.4482	15.0074	NaN	NaN	NaN	NaN	NaN	NaN	NaN	15.6741	NaN	15.1619	NaN	NaN	NaN	NaN	NaN	NaN	12.8733	NaN	NaN	13.6032	13.3633	NaN	NaN	NaN	NaN	NaN	13.4638	NaN	NaN	12.3619	15.5699	NaN	13.6769	NaN	NaN	13.2141	12.8102	15.1497	15.2457	14.1111	NaN	NaN	NaN	NaN	15.1343	14.5154	NaN	12.589
16.621	17.3384	16.0798	16.6236	16.8318	NaN	15.1833	13.9731	16.6204	15.679	17.4836	15.6797	14.8959	16.3562	15.2197	15.8146	15.7401	15.5844	15.2944	14.4711	NaN	15.7273	15.636	15.658	15.9897	14.7908	16.9474	11.8809	NaN	14.706	15.1387	15.4324	15.8214	16.0563	16.6569	17.2971	NaN	16.764	16.4174	15.9013	14.9353	13.8845	15.8072	17.0691	16.584	NaN	NaN	15.5963	16.9698	16.9173
NaN	NaN	NaN	NaN	NaN	12.9799	NaN	NaN	NaN	NaN	NaN	NaN	NaN	NaN	NaN	NaN	NaN	NaN	NaN	NaN	NaN	NaN	NaN	NaN	NaN	NaN	NaN	NaN	NaN	NaN	NaN	NaN	NaN	NaN	NaN	NaN	NaN	NaN	NaN	NaN	NaN	NaN	NaN	NaN	NaN	NaN	NaN	NaN	NaN	NaN
17.4412	17.1464	16.8392	15.8661	15.4423	16.7631	18.5629	17.3533	18.9177	17.822	19.0308	17.3143	17.3333	18.6163	18.3685	17.282	18.8202	16.2171	17.6518	16.9839	15.086	15.5101	17.7637	17.8869	17.7683	17.5846	19.015	19.3994	16.8568	17.9013	18.5937	17.4153	13.6525	17.0698	17.2136	16.505	18.2615	18.4567	18.2207	18.9418	17.6621	18.2803	17.8459	18.8992	18.62	NaN	NaN	18.7792	18.8928	18.8493
16.1159	15.3871	14.1167	13.9388	13.1268	NaN	14.6064	15.1356	15.5964	16.1053	14.8409	15.9871	NaN	14.7519	14.9503	14.475	14.0449	15.657	14.9819	NaN	12.6053	13.9154	14.947	13.5053	14.0081	14.8604	14.9454	14.795	13.4226	14.7514	13.4027	15.7467	NaN	15.8623	15.1198	14.2217	14.3289	16.1541	15.4251	16.1763	15.7277	14.5712	14.7208	15.917	14.8998	NaN	NaN	14.6183	13.8747	15.2341
NaN	NaN	NaN	NaN	NaN	NaN	NaN	NaN	NaN	NaN	NaN	NaN	NaN	NaN	NaN	NaN	NaN	NaN	NaN	NaN	NaN	NaN	NaN	NaN	NaN	NaN	NaN	NaN	NaN	NaN	NaN	NaN	NaN	NaN	NaN	NaN	NaN	NaN	NaN	NaN	NaN	NaN	NaN	NaN	NaN	NaN	NaN	NaN	NaN	NaN
13.3004	NaN	NaN	15.4401	15.4493	NaN	NaN	NaN	NaN	NaN	13.5741	NaN	NaN	15.6145	NaN	NaN	NaN	NaN	NaN	NaN	NaN	NaN	NaN	NaN	NaN	NaN	NaN	13.8532	NaN	NaN	14.7886	NaN	NaN	NaN	NaN	NaN	NaN	13.7351	NaN	14.689	NaN	NaN	NaN	NaN	NaN	NaN	NaN	NaN	NaN	NaN
17.8722	18.1907	18.9588	18.3042	18.0989	NaN	17.1788	19.1327	17.9771	NaN	16.6891	16.8651	NaN	NaN	16.3879	NaN	18.7565	17.094	17.6903	NaN	NaN	15.7523	17.5545	18.1221	NaN	18.3664	NaN	NaN	17.1785	NaN	16.2403	19.0547	NaN	18.8467	18.0602	17.6114	18.7184	18.9351	18.6502	18.1073	NaN	NaN	18.5724	NaN	18.2612	NaN	NaN	17.7462	18.1949	18.048
NaN	NaN	NaN	NaN	NaN	NaN	NaN	NaN	NaN	NaN	NaN	NaN	NaN	NaN	NaN	NaN	NaN	NaN	NaN	NaN	NaN	NaN	NaN	NaN	NaN	NaN	NaN	NaN	NaN	NaN	NaN	NaN	NaN	NaN	NaN	NaN	NaN	NaN	NaN	NaN	NaN	NaN	14.4029	NaN	NaN	NaN	NaN	NaN	NaN	NaN
NaN	NaN	NaN	NaN	14.6614	NaN	NaN	NaN	NaN	NaN	NaN	15.8865	NaN	15.9738	15.436	NaN	NaN	NaN	15.3775	NaN	NaN	NaN	14.3781	NaN	NaN	NaN	NaN	NaN	NaN	NaN	NaN	NaN	NaN	13.4778	NaN	NaN	NaN	NaN	16.2763	NaN	NaN	NaN	NaN	NaN	NaN	NaN	NaN	14.5812	NaN	NaN
NaN	NaN	NaN	NaN	NaN	NaN	NaN	NaN	NaN	NaN	NaN	NaN	NaN	NaN	NaN	NaN	NaN	NaN	NaN	NaN	NaN	NaN	NaN	NaN	NaN	NaN	NaN	NaN	NaN	NaN	NaN	NaN	NaN	NaN	NaN	NaN	NaN	NaN	NaN	NaN	NaN	NaN	NaN	NaN	NaN	NaN	NaN	NaN	NaN	NaN
NaN	NaN	12.6533	NaN	NaN	16.3296	NaN	NaN	NaN	NaN	NaN	NaN	NaN	13.3093	NaN	NaN	NaN	NaN	NaN	15.2871	13.8351	10.8032	NaN	12.9679	NaN	NaN	NaN	NaN	NaN	NaN	NaN	NaN	NaN	NaN	NaN	NaN	15.3519	NaN	NaN	NaN	11.7566	13.0485	NaN	NaN	NaN	14.7124	NaN	NaN	14.6545	NaN
NaN	NaN	NaN	NaN	NaN	NaN	NaN	NaN	NaN	NaN	NaN	NaN	NaN	NaN	NaN	NaN	NaN	NaN	NaN	NaN	NaN	NaN	NaN	NaN	NaN	NaN	NaN	NaN	NaN	NaN	NaN	NaN	NaN	NaN	NaN	NaN	NaN	NaN	NaN	NaN	NaN	NaN	NaN	NaN	NaN	NaN	NaN	NaN	NaN	NaN
NaN	NaN	NaN	NaN	NaN	NaN	NaN	NaN	NaN	NaN	NaN	NaN	NaN	NaN	NaN	NaN	NaN	NaN	NaN	NaN	NaN	NaN	NaN	NaN	NaN	NaN	NaN	NaN	NaN	NaN	NaN	NaN	NaN	NaN	NaN	NaN	NaN	NaN	NaN	NaN	NaN	NaN	NaN	NaN	NaN	NaN	NaN	NaN	NaN	13.6283
14.6585	14.3921	13.3068	13.7863	13.554	NaN	13.582	14.3567	14.9671	15.0736	14.9961	15.2617	13.5115	14.7066	13.2639	12.8566	13.3467	14.6893	14.1051	12.0139	NaN	13.8254	13.4858	13.9212	14.9633	13.1855	14.3119	15.3518	NaN	NaN	NaN	13.9706	NaN	13.8839	13.5335	14.0507	13.522	14.4341	13.4645	13.9089	14.8738	NaN	NaN	10.9227	NaN	NaN	NaN	12.1151	13.2153	NaN
15.4424	NaN	NaN	NaN	NaN	16.1791	16.4146	NaN	16.4212	NaN	16.3976	NaN	NaN	16.7124	18.0795	16.4469	18.4928	14.6125	16.5529	NaN	16.228	NaN	17.1086	NaN	16.5104	15.3348	16.6831	17.5162	17.3999	NaN	NaN	15.1605	16.8763	17.4904	NaN	NaN	18.6508	NaN	NaN	17.5488	NaN	17.6562	18.7666	17.623	16.7399	17.5307	17.0828	16.6112	17.8173	NaN
17.5039	17.2479	14.7177	14.1351	17.311	16.5577	15.2865	17.757	15.1558	15.0797	16.1778	NaN	14.2808	NaN	NaN	NaN	17.0792	NaN	15.1919	NaN	15.0032	17.9123	NaN	NaN	NaN	NaN	NaN	17.1846	16.6507	NaN	NaN	NaN	NaN	NaN	16.4601	18.4919	NaN	16.3409	NaN	NaN	NaN	NaN	16.5904	NaN	15.2185	NaN	NaN	15.8003	NaN	NaN
17.1777	16.7737	14.8334	15.3207	NaN	NaN	NaN	NaN	NaN	NaN	NaN	NaN	14.0118	NaN	NaN	NaN	NaN	NaN	15.3193	14.4037	NaN	NaN	NaN	NaN	13.6718	14.0289	NaN	NaN	NaN	NaN	NaN	NaN	NaN	NaN	13.6818	NaN	NaN	NaN	15.0751	15.0468	NaN	NaN	NaN	NaN	NaN	NaN	NaN	NaN	NaN	NaN
NaN	NaN	NaN	NaN	NaN	NaN	NaN	NaN	NaN	NaN	NaN	NaN	NaN	NaN	NaN	NaN	NaN	NaN	NaN	NaN	NaN	NaN	NaN	NaN	NaN	NaN	NaN	NaN	NaN	NaN	NaN	NaN	NaN	NaN	NaN	NaN	NaN	NaN	NaN	NaN	NaN	NaN	NaN	NaN	NaN	NaN	NaN	NaN	NaN	NaN
17.4617	17.4537	17.736	18.1532	17.3195	18.1152	16.874	17.7992	17.0955	18.1538	16.7363	18.2784	13.8993	17.1302	17.1747	16.5563	17.2751	18.4853	19.0667	16.0933	12.9564	17.2928	17.4727	16.2986	18.0166	17.8363	17.8244	17.8148	14.5902	17.4392	17.7071	17.8216	14.6291	17.6666	17.8332	17.1221	16.3271	18.3323	18.2344	17.9963	16.1035	17.4198	17.9371	16.0498	18.1908	NaN	NaN	17.7655	17.7039	17.5872
NaN	NaN	NaN	NaN	NaN	NaN	NaN	NaN	NaN	NaN	NaN	NaN	NaN	NaN	NaN	NaN	NaN	NaN	NaN	NaN	NaN	NaN	NaN	NaN	NaN	NaN	NaN	NaN	NaN	NaN	NaN	NaN	NaN	NaN	NaN	NaN	NaN	NaN	NaN	NaN	NaN	NaN	NaN	NaN	NaN	NaN	NaN	NaN	NaN	NaN
15.8388	15.6772	NaN	NaN	15.5345	16.432	NaN	15.0287	NaN	NaN	NaN	NaN	15.2926	NaN	14.2853	NaN	NaN	15.5973	NaN	NaN	13.7912	15.8396	NaN	16.5452	NaN	NaN	NaN	NaN	15.3901	NaN	NaN	15.4503	NaN	15.9545	NaN	14.7088	NaN	NaN	15.9566	NaN	NaN	14.2161	NaN	15.9289	NaN	NaN	NaN	NaN	NaN	NaN
NaN	NaN	NaN	NaN	NaN	NaN	NaN	NaN	NaN	NaN	NaN	NaN	NaN	NaN	NaN	NaN	NaN	NaN	NaN	NaN	NaN	NaN	NaN	NaN	NaN	NaN	NaN	16.995	NaN	NaN	NaN	NaN	NaN	NaN	NaN	NaN	NaN	NaN	16.6987	NaN	NaN	NaN	NaN	NaN	NaN	NaN	NaN	NaN	NaN	NaN
NaN	NaN	NaN	NaN	NaN	NaN	NaN	NaN	NaN	NaN	NaN	NaN	NaN	NaN	15.5382	15.5046	14.266	NaN	NaN	NaN	NaN	NaN	13.4062	NaN	NaN	NaN	12.9577	14.6858	NaN	14.3675	NaN	NaN	NaN	NaN	NaN	NaN	15.4513	NaN	NaN	NaN	NaN	NaN	NaN	NaN	NaN	NaN	NaN	NaN	NaN	NaN
12.6221	12.7343	12.2637	15.2977	12.4653	NaN	NaN	14.2711	NaN	NaN	NaN	NaN	NaN	NaN	NaN	NaN	15.2241	NaN	NaN	13.8608	NaN	NaN	NaN	13.4235	NaN	NaN	NaN	NaN	NaN	NaN	NaN	NaN	NaN	12.1246	13.1387	13.8214	NaN	13.5879	14.5164	NaN	NaN	NaN	NaN	NaN	NaN	NaN	NaN	NaN	NaN	NaN
NaN	NaN	13.9034	12.0853	NaN	NaN	13.0391	NaN	12.81	NaN	12.9867	NaN	NaN	NaN	NaN	NaN	NaN	12.0297	13.0922	14.4148	13.1818	NaN	NaN	12.7345	NaN	NaN	12.8826	12.2506	12.7927	12.2821	13.3592	NaN	NaN	NaN	12.828	11.9079	13.0606	NaN	NaN	13.1902	NaN	NaN	NaN	NaN	NaN	NaN	14.7532	NaN	12.4644	13.4271
NaN	NaN	NaN	NaN	NaN	NaN	NaN	NaN	NaN	NaN	NaN	NaN	NaN	12.5242	NaN	NaN	NaN	NaN	NaN	NaN	NaN	NaN	NaN	NaN	12.9482	NaN	NaN	NaN	NaN	12.7264	NaN	NaN	NaN	NaN	NaN	NaN	NaN	NaN	NaN	15.5413	NaN	NaN	NaN	NaN	NaN	NaN	NaN	NaN	NaN	NaN
16.131	19.5559	19.1382	19.0809	19.5986	17.4618	16.7203	18.1027	17.8829	17.5522	18.7652	17.0121	14.9788	21.7329	24.032	19.3822	18.3229	20.4618	18.2399	18.031	18.4278	19.3918	18.8535	19.8842	19.0875	19.1959	20.3104	21.265	17.8697	20.7254	20.622	19.1421	17.1358	17.639	18.3525	19.1239	18.035	19.1189	18.3614	22.7734	19.5433	19.539	17.6269	20.0902	21.9918	23.2462	21.4277	20.2227	20.8941	19.6106
15.9809	15.9987	15.5189	NaN	17.5582	NaN	15.2309	NaN	15.4737	17.7976	16.6193	17.7294	NaN	NaN	16.8455	15.8238	16.2949	17.293	17.6827	15.2728	NaN	15.0875	16.855	NaN	17.2865	16.5304	NaN	15.6016	NaN	15.7003	15.9673	NaN	NaN	14.4615	14.5464	15.9174	NaN	NaN	NaN	NaN	NaN	NaN	NaN	NaN	16.4793	NaN	NaN	16.7204	NaN	NaN
NaN	16.1559	NaN	15.9875	16.7895	15.5536	16.3994	15.2595	17.6444	17.4797	14.3086	16.7996	17.2093	18.1665	14.7488	15.9916	16.7167	17.4401	15.6836	14.8173	15.6162	17.3525	17.7406	NaN	17.841	NaN	17.8568	16.1332	18.0534	16.2072	16.0214	17.7652	NaN	18.3131	17.917	NaN	17.2786	NaN	NaN	16.7155	17.5449	17.581	NaN	16.9472	16.5545	NaN	NaN	NaN	16.5809	14.7402
10.912	NaN	NaN	NaN	NaN	NaN	NaN	NaN	NaN	NaN	NaN	11.4491	NaN	NaN	11.3367	11.8803	NaN	NaN	NaN	NaN	NaN	NaN	11.8177	NaN	NaN	NaN	NaN	12.9516	12.2529	12.5881	NaN	NaN	NaN	NaN	NaN	NaN	12.2566	NaN	NaN	NaN	NaN	11.1884	NaN	12.8597	NaN	NaN	NaN	NaN	NaN	NaN
NaN	NaN	NaN	NaN	NaN	NaN	NaN	NaN	NaN	NaN	NaN	NaN	NaN	NaN	NaN	NaN	NaN	NaN	NaN	NaN	NaN	NaN	NaN	NaN	NaN	NaN	NaN	NaN	NaN	NaN	NaN	NaN	NaN	NaN	NaN	NaN	NaN	NaN	NaN	NaN	NaN	NaN	NaN	NaN	NaN	NaN	NaN	NaN	NaN	NaN
NaN	NaN	NaN	NaN	NaN	NaN	NaN	NaN	NaN	NaN	NaN	NaN	NaN	NaN	NaN	NaN	NaN	NaN	NaN	NaN	NaN	NaN	NaN	NaN	NaN	NaN	NaN	NaN	NaN	NaN	NaN	NaN	NaN	NaN	NaN	NaN	NaN	NaN	NaN	NaN	NaN	NaN	NaN	NaN	NaN	NaN	NaN	NaN	NaN	NaN
NaN	NaN	NaN	NaN	NaN	NaN	NaN	NaN	NaN	NaN	NaN	NaN	NaN	NaN	NaN	NaN	NaN	NaN	NaN	NaN	NaN	NaN	NaN	NaN	NaN	NaN	NaN	NaN	NaN	NaN	NaN	NaN	15.2368	NaN	NaN	NaN	NaN	NaN	NaN	NaN	NaN	NaN	NaN	NaN	NaN	NaN	NaN	NaN	NaN	NaN
19.2034	19.5397	17.2133	18.0681	19.7699	19.8584	18.7521	19.3088	19.5884	19.3656	18.0621	18.349	16.2811	20.622	19.227	19.2369	18.7922	20.1568	20.2513	19.6687	19.39	20.1626	19.157	20.3321	19.3045	19.2874	19.7754	17.8128	19.2945	20.1856	20.0158	20.8084	20.8407	20.3565	20.1851	19.7825	20.6904	16.4071	15.7338	18.7659	17.008	19.452	20.0645	19.1414	18.9955	19.7964	19.9219	19.7988	20.4805	20.2619
NaN	13.8863	NaN	13.3263	12.422	13.7599	13.8132	NaN	13.53	14.9345	15.0485	14.4801	15.6741	15.6619	NaN	NaN	NaN	14.0386	13.8382	15.4806	14.6687	NaN	NaN	NaN	12.4144	12.3922	14.5488	13.1807	NaN	NaN	NaN	NaN	NaN	NaN	NaN	NaN	NaN	14.7955	13.932	13.6574	16.7664	NaN	NaN	11.8477	12.4235	NaN	NaN	NaN	NaN	14.7274
15.8887	14.4395	NaN	NaN	NaN	NaN	NaN	NaN	NaN	NaN	NaN	NaN	NaN	NaN	NaN	NaN	NaN	NaN	NaN	NaN	NaN	NaN	NaN	NaN	NaN	NaN	NaN	NaN	13.9715	NaN	NaN	NaN	NaN	NaN	NaN	NaN	NaN	NaN	NaN	NaN	NaN	14.2167	NaN	NaN	NaN	NaN	NaN	NaN	NaN	NaN
NaN	NaN	NaN	12.8948	NaN	NaN	NaN	NaN	NaN	12.8	NaN	13.5309	NaN	13.4519	NaN	NaN	NaN	NaN	NaN	14.5612	NaN	NaN	NaN	NaN	13.9581	NaN	NaN	NaN	NaN	13.806	NaN	NaN	NaN	NaN	NaN	NaN	NaN	12.9372	NaN	NaN	14.542	NaN	12.6503	13.5354	NaN	NaN	NaN	NaN	13.3658	NaN
NaN	NaN	NaN	NaN	NaN	NaN	NaN	NaN	NaN	NaN	NaN	NaN	NaN	NaN	NaN	NaN	NaN	NaN	NaN	NaN	NaN	NaN	NaN	NaN	NaN	NaN	NaN	NaN	NaN	NaN	NaN	NaN	NaN	NaN	NaN	NaN	NaN	NaN	NaN	NaN	NaN	NaN	NaN	NaN	NaN	NaN	NaN	NaN	NaN	NaN
11.5709	NaN	NaN	NaN	NaN	NaN	NaN	NaN	NaN	NaN	NaN	NaN	NaN	NaN	NaN	NaN	NaN	NaN	NaN	NaN	10.5839	NaN	10.0188	NaN	NaN	NaN	NaN	NaN	NaN	NaN	NaN	NaN	NaN	NaN	NaN	NaN	NaN	NaN	NaN	NaN	13.7734	13.4286	NaN	NaN	NaN	NaN	NaN	NaN	NaN	NaN
NaN	NaN	NaN	NaN	NaN	NaN	NaN	NaN	NaN	NaN	NaN	NaN	NaN	NaN	NaN	NaN	NaN	NaN	NaN	NaN	NaN	NaN	NaN	NaN	NaN	NaN	NaN	NaN	NaN	NaN	NaN	NaN	NaN	NaN	NaN	NaN	NaN	NaN	NaN	NaN	NaN	NaN	NaN	NaN	NaN	NaN	NaN	NaN	NaN	NaN
16.2292	16.8705	15.2137	13.5994	15.6634	15.9888	16.1542	16.0307	15.9176	17.6561	12.6851	16.8302	NaN	16.5299	15.4728	15.0298	15.5329	16.4072	17.7647	16.2737	16.707	16.8366	15.9186	14.5278	16.0675	16.8113	17.5984	15.6006	18.5063	16.4469	16.6325	17.2347	15.1446	16.6217	14.7038	14.8782	15.5889	15.5348	13.3505	13.338	17.5956	16.9487	15.4559	16.9785	15.1267	NaN	14.1335	16.5345	15.4071	16.6355
NaN	NaN	NaN	NaN	13.4161	NaN	NaN	NaN	NaN	NaN	NaN	NaN	NaN	NaN	NaN	NaN	NaN	NaN	NaN	NaN	NaN	NaN	NaN	NaN	14.051	NaN	NaN	NaN	NaN	NaN	NaN	NaN	NaN	NaN	NaN	NaN	NaN	NaN	NaN	NaN	14.2697	NaN	NaN	NaN	NaN	NaN	NaN	NaN	NaN	NaN
NaN	NaN	NaN	14.837	NaN	NaN	14.7952	15.5292	15.1536	NaN	15.9178	14.2666	NaN	15.5242	14.6839	NaN	NaN	13.7759	14.2928	NaN	NaN	14.4964	NaN	NaN	NaN	15.0938	15.924	15.7325	NaN	NaN	15.4071	15.5174	NaN	15.4757	15.2269	NaN	14.8137	14.9645	15.356	13.5051	NaN	NaN	14.4068	NaN	14.8868	NaN	NaN	14.965	14.6885	NaN
NaN	NaN	NaN	NaN	NaN	NaN	NaN	NaN	NaN	NaN	NaN	NaN	NaN	NaN	NaN	NaN	NaN	NaN	NaN	NaN	NaN	NaN	NaN	NaN	NaN	NaN	NaN	NaN	NaN	NaN	NaN	NaN	NaN	NaN	NaN	NaN	NaN	NaN	NaN	NaN	NaN	NaN	NaN	NaN	NaN	NaN	NaN	NaN	NaN	NaN
NaN	NaN	14.0218	NaN	14.8513	NaN	NaN	NaN	NaN	NaN	NaN	NaN	NaN	NaN	NaN	15.6997	NaN	NaN	13.9422	NaN	NaN	15.84	15.4614	NaN	NaN	15.5617	NaN	NaN	NaN	NaN	NaN	NaN	NaN	NaN	NaN	NaN	NaN	NaN	NaN	NaN	NaN	15.4762	NaN	NaN	15.0639	NaN	NaN	14.4621	NaN	NaN
NaN	NaN	15.8943	NaN	14.9738	NaN	15.1405	NaN	NaN	16.0401	13.4027	15.0056	13.7369	NaN	15.1698	17.6083	15.649	16.1089	15.051	14.138	14.2819	14.2746	15.8623	NaN	16.1232	15.1806	NaN	15.3223	15.8379	13.9108	15.2896	15.0028	16.5805	13.6411	13.4442	NaN	NaN	NaN	NaN	15.5509	14.3676	16.8391	15.4242	14.4102	16.5137	16.8786	16.3591	15.5023	NaN	14.92
NaN	NaN	NaN	NaN	NaN	NaN	NaN	NaN	NaN	NaN	NaN	NaN	NaN	NaN	NaN	NaN	NaN	NaN	NaN	NaN	NaN	NaN	NaN	NaN	NaN	NaN	NaN	NaN	NaN	NaN	NaN	NaN	NaN	NaN	NaN	NaN	NaN	NaN	NaN	NaN	NaN	NaN	NaN	NaN	NaN	NaN	NaN	NaN	NaN	NaN
NaN	NaN	NaN	14.9213	NaN	NaN	NaN	NaN	NaN	NaN	NaN	NaN	14.7676	NaN	NaN	NaN	NaN	NaN	NaN	NaN	NaN	NaN	13.5258	NaN	NaN	NaN	NaN	NaN	NaN	NaN	NaN	NaN	NaN	NaN	NaN	NaN	NaN	NaN	NaN	NaN	NaN	15.2502	NaN	NaN	NaN	15.5694	NaN	NaN	NaN	NaN
NaN	NaN	NaN	NaN	NaN	NaN	NaN	NaN	NaN	NaN	NaN	NaN	NaN	NaN	NaN	NaN	NaN	NaN	NaN	NaN	NaN	NaN	NaN	NaN	NaN	NaN	NaN	NaN	NaN	NaN	NaN	NaN	NaN	NaN	NaN	NaN	NaN	NaN	NaN	NaN	NaN	NaN	NaN	NaN	NaN	NaN	NaN	NaN	NaN	NaN
NaN	NaN	NaN	NaN	NaN	NaN	14.7462	NaN	15.158	NaN	13.6956	13.3953	NaN	15.3437	15.0927	16.676	NaN	NaN	NaN	NaN	NaN	NaN	NaN	NaN	13.7541	NaN	NaN	15.0574	13.7247	14.7609	14.7383	13.6487	NaN	16.3974	NaN	NaN	NaN	16.4428	NaN	NaN	15.2153	15.0197	NaN	14.7627	18.0619	NaN	NaN	NaN	NaN	NaN
NaN	NaN	12.7865	NaN	NaN	NaN	13.3475	12.7921	14.6259	15.2325	14.0449	15.3454	NaN	15.3687	NaN	14.9289	14.222	15.5422	15.396	14.056	13.4861	15.5429	13.2316	13.2464	14.3961	14.1578	14.5536	NaN	NaN	NaN	NaN	12.8805	NaN	NaN	NaN	14.5904	NaN	12.9697	NaN	15.3061	14.527	13.9516	14.0644	13.9631	13.3536	NaN	NaN	14.8879	NaN	NaN
15.2228	15.4502	15.1605	14.1958	15.9071	12.5952	15.3505	15.3234	16.6857	15.7263	16.9914	17.3523	17.1146	16.0457	16.7461	12.2486	15.7603	14.6761	NaN	16.0324	14.4254	15.6027	15.8262	14.9416	15.6327	11.8359	16.878	16.135	13.9485	15.7229	16.6037	15.5694	NaN	15.5342	15.2584	15.2586	15.5066	13.6095	14.72	14.2284	14.5563	15.1073	14.7833	16.4429	16.0571	NaN	NaN	16.4874	15.0824	14.8548
NaN	13.5159	14.6103	13.1111	NaN	NaN	14.4381	NaN	14.9862	NaN	15.4081	15.0617	NaN	15.1942	14.47	14.7532	NaN	14.9638	14.8068	NaN	13.9193	NaN	NaN	NaN	NaN	14.6976	15.1166	12.9884	NaN	NaN	14.2248	NaN	NaN	NaN	NaN	NaN	14.4129	NaN	NaN	NaN	14.4366	14.5302	NaN	14.1253	14.6333	NaN	NaN	14.8616	13.0745	15.0661
17.2504	16.0154	14.9459	NaN	NaN	NaN	NaN	NaN	NaN	13.535	NaN	NaN	NaN	NaN	13.6992	14.9641	NaN	15.91	NaN	NaN	15.1061	15.4164	NaN	NaN	16.7829	NaN	NaN	14.2072	NaN	NaN	NaN	NaN	NaN	14.0782	15.0023	NaN	15.321	14.6299	14.272	16.6403	NaN	NaN	NaN	NaN	15.1026	NaN	NaN	NaN	14.5433	14.4882
15.8675	16.8826	14.8582	16.1122	17.2287	13.8676	14.4631	14.1367	14.5111	16.5621	14.8392	15.6533	NaN	14.8384	15.9111	16.2813	15.5228	15.6414	16.8263	15.2156	14.5292	16.1478	16.8032	NaN	17.2385	16.4183	11.3955	15.0204	16.7788	14.945	11.4366	15.0805	14.6549	14.6964	15.9534	14.2207	NaN	17.2263	16.704	16.5258	16.0129	16.5329	15.4733	15.3967	16.7722	NaN	NaN	16.9049	NaN	14.3559
19.4641	17.9925	16.5697	NaN	12.1409	17.1732	13.4131	17.072	15.6014	NaN	16.7551	NaN	16.1178	15.5977	16.0998	15.1597	17.7735	NaN	NaN	16.4135	17.042	12.9818	15.1697	16.3262	13.2598	15.1886	14.5465	16.4157	19.2927	15.2189	NaN	14.0492	14.8246	16.6426	18.5097	14.9595	16.3877	15.7812	NaN	13.4227	14.5247	14.6945	14.941	14.9327	14.9101	15.9557	NaN	15.3709	16.195	12.8121
NaN	NaN	13.7998	12.5086	14.3506	NaN	NaN	14.0752	NaN	14.3453	10.7405	13.8714	NaN	NaN	NaN	14.2712	13.4001	13.2166	NaN	NaN	NaN	13.7038	NaN	14.3021	NaN	NaN	NaN	NaN	13.2706	NaN	13.3833	13.5078	NaN	12.9189	NaN	13.7832	NaN	NaN	NaN	11.6512	NaN	15.2144	NaN	NaN	12.7557	NaN	NaN	NaN	NaN	NaN
NaN	NaN	NaN	NaN	NaN	NaN	NaN	NaN	NaN	NaN	NaN	NaN	NaN	NaN	NaN	NaN	NaN	NaN	NaN	NaN	NaN	NaN	NaN	NaN	NaN	NaN	NaN	NaN	NaN	NaN	NaN	NaN	NaN	NaN	NaN	NaN	NaN	NaN	NaN	NaN	NaN	NaN	NaN	NaN	NaN	NaN	NaN	NaN	NaN	NaN
NaN	NaN	13.5158	13.1837	13.1354	NaN	NaN	12.4462	NaN	11.4866	12.1727	NaN	NaN	13.8641	NaN	NaN	NaN	NaN	NaN	NaN	NaN	13.5785	NaN	NaN	11.2819	NaN	11.896	NaN	NaN	12.4253	12.2632	NaN	NaN	NaN	NaN	NaN	NaN	NaN	NaN	11.6782	12.0711	11.5627	NaN	NaN	NaN	NaN	NaN	NaN	NaN	NaN
NaN	15.6975	NaN	NaN	NaN	NaN	NaN	NaN	NaN	15.088	NaN	15.2583	NaN	NaN	NaN	NaN	NaN	NaN	14.8658	NaN	NaN	NaN	15.8381	NaN	NaN	16.294	NaN	15.6569	NaN	NaN	15.6599	NaN	19.7554	NaN	NaN	NaN	NaN	NaN	NaN	NaN	NaN	NaN	NaN	15.7346	16.3408	NaN	NaN	16.3699	NaN	15.5264
19.9651	18.3233	19.1354	18.666	19.4754	20.0433	20.0655	19.8244	20.5973	18.7996	19.1652	19.4327	19.1922	20.0826	19.4072	19.1684	18.7939	18.7998	19.7768	19.4719	19.3464	19.4327	19.0428	19.914	18.5177	19.9794	20.5897	20.0309	19.6675	19.6926	19.0201	19.682	20.0839	19.466	19.2713	19.4667	19.2086	18.6457	18.5804	18.4838	18.3738	19.1677	19.2886	18.7017	18.996	17.6576	19.4842	18.7932	20.2256	19.8588
21.4124	21.2489	20.8984	22.7462	20.8107	24.2935	19.9599	21.3961	20.803	20.6039	22.2821	19.3867	23.7975	20.283	18.5313	18.7883	21.128	20.263	20.8481	23.8901	22.707	21.1284	19.1772	21.9439	20.33	19.0593	21.0706	17.918	20.7816	18.656	18.6507	19.7006	25.3409	20.1727	20.6706	23.2143	21.2613	20.4463	20.9608	20.4586	19.7418	18.121	21.2882	17.9715	19.8114	25.5693	25.8309	19.5124	22.078	18.8812
18.3595	17.3171	17.6734	16.3466	18.1258	16.3589	16.0562	15.7374	16.4747	16.7778	16.9636	16.3531	18.0766	17.0925	18.3232	17.8377	17.7152	16.4606	17.4578	11.8106	13.6101	18.6024	14.785	13.3347	15.1931	15.3381	16.8618	19.8121	14.7374	16.0366	15.1233	16.0035	NaN	14.869	14.961	11.5877	NaN	16.0977	16.1369	18.3409	19.4849	17.6188	15.0413	14.8039	15.813	13.8215	14.9021	15.6332	17.3664	17.2773
NaN	NaN	NaN	NaN	15.2632	NaN	NaN	NaN	14.1835	NaN	12.7731	NaN	15.531	14.0025	NaN	16.0391	NaN	NaN	NaN	NaN	13.3555	NaN	NaN	14.1109	NaN	NaN	NaN	NaN	NaN	NaN	13.9214	NaN	NaN	14.4141	15.2657	NaN	NaN	NaN	NaN	14.6917	16.2541	NaN	13.3837	16.2376	NaN	NaN	NaN	NaN	NaN	NaN
NaN	13.4477	14.5304	14.6292	14.2266	NaN	14.8033	14.2194	14.2856	13.7378	16.4982	12.0052	16.2644	14.9127	14.515	13.721	13.9076	NaN	NaN	NaN	NaN	NaN	12.207	NaN	NaN	13.4119	15.8583	13.6662	NaN	15.3809	NaN	13.1011	NaN	NaN	NaN	13.8254	NaN	15.2886	14.3077	NaN	14.3145	13.942	NaN	14.3872	12.9263	NaN	NaN	NaN	16.049	NaN
NaN	NaN	NaN	NaN	NaN	NaN	NaN	NaN	NaN	NaN	NaN	NaN	NaN	NaN	NaN	NaN	NaN	NaN	NaN	NaN	NaN	NaN	NaN	NaN	NaN	NaN	NaN	NaN	NaN	NaN	NaN	NaN	NaN	NaN	NaN	NaN	NaN	NaN	NaN	NaN	NaN	NaN	NaN	NaN	NaN	NaN	NaN	NaN	NaN	NaN
23.409	24.6868	24.7123	22.5293	24.7049	25.0199	19.5895	24.2797	19.5753	22.1422	18.394	21.7211	23.5109	18.3574	20.2385	24.9479	24.8825	22.7036	22.2344	20.1436	19.8986	21.8268	25.0779	19.8085	21.0611	25.0587	17.9552	19.5722	24.8941	22.0815	19.0822	24.3056	23.8448	24.4725	23.0852	22.6229	19.2409	22.4454	22.5767	22.2296	22.6778	23.9994	24.2521	21.2619	23.706	17.3005	17.2276	24.5383	19.59	19.7208
NaN	11.7461	14.4495	NaN	14.3553	14.6021	NaN	NaN	14.7815	NaN	NaN	NaN	NaN	NaN	16.4079	NaN	NaN	NaN	NaN	14.723	15.2782	NaN	16.0404	13.2556	13.8178	NaN	NaN	NaN	NaN	NaN	NaN	NaN	NaN	14.3817	NaN	NaN	NaN	NaN	NaN	NaN	NaN	15.3516	15.8817	NaN	NaN	17.1695	16.6503	NaN	NaN	NaN
19.3846	18.9762	16.1481	19.0642	18.8882	20.2664	20.2071	17.4214	20.3234	16.9981	19.247	NaN	NaN	NaN	20.3473	NaN	NaN	19.2561	NaN	19.7852	17.2687	NaN	20.314	20.2163	18.8953	NaN	NaN	20.1462	NaN	16.488	20.6539	17.5848	18.9079	20.0961	NaN	NaN	19.9704	NaN	NaN	NaN	NaN	NaN	16.9622	NaN	NaN	19.5723	18.5094	17.7688	19.8529	20.0506
13.3461	13.1911	13.8739	13.4035	NaN	15.1817	15.7178	NaN	NaN	NaN	14.0899	NaN	NaN	NaN	13.2712	14.5124	13.2906	13.6177	NaN	NaN	NaN	14.877	15.0998	13.1543	14.2031	14.1001	NaN	NaN	NaN	14.2564	14.8934	NaN	NaN	NaN	NaN	NaN	13.3908	14.8341	13.6909	14.1405	NaN	14.4559	11.9835	15.109	13.9957	NaN	NaN	15.9033	NaN	NaN
17.504	17.0858	15.2716	15.3571	17.0511	16.3148	16.7029	17.4497	17.0369	17.4729	16.1795	15.2553	16.6809	16.7239	16.4041	16.3778	16.6719	15.6166	16.6165	12.0675	15.0812	14.7909	16.2279	15.5416	15.7917	17.6885	16.6975	16.7717	17.8301	16.9876	17.8507	16.9828	16.2199	16.9561	16.4954	14.7931	15.6551	13.5597	15.0877	14.4869	15.4675	17.5419	16.0611	15.9342	13.7675	18.597	18.5217	17.1701	15.4798	16.3445
17.856	17.3401	19.3654	17.3773	19.148	16.3383	15.383	17.4371	16.8219	16.6233	17.6419	17.6091	14.9379	17.7099	17.5035	17.1331	19.1379	19.3837	17.4569	16.3722	16.5212	18.0358	17.0361	NaN	NaN	17.5953	17.6937	17.3242	15.4638	15.6014	17.4745	15.1367	15.481	16.4624	NaN	NaN	NaN	16.5717	NaN	15.4888	16.7538	17.026	17.746	17.0856	16.8787	17.4132	NaN	16.7861	14.1674	NaN
NaN	NaN	13.8962	15.2815	NaN	NaN	NaN	NaN	NaN	NaN	NaN	14.2782	NaN	NaN	NaN	NaN	NaN	NaN	14.4534	14.2516	NaN	NaN	NaN	16.0988	NaN	14.3518	NaN	NaN	NaN	NaN	NaN	NaN	NaN	NaN	NaN	NaN	14.4624	12.1739	NaN	NaN	NaN	NaN	NaN	NaN	NaN	NaN	NaN	NaN	NaN	NaN
NaN	NaN	NaN	NaN	NaN	NaN	NaN	NaN	NaN	NaN	NaN	NaN	NaN	NaN	NaN	NaN	NaN	NaN	NaN	NaN	NaN	NaN	NaN	NaN	NaN	NaN	NaN	NaN	NaN	NaN	NaN	NaN	NaN	NaN	NaN	NaN	NaN	NaN	NaN	NaN	NaN	NaN	NaN	NaN	NaN	NaN	NaN	NaN	NaN	NaN
NaN	NaN	NaN	NaN	14.6054	15.2776	NaN	NaN	NaN	NaN	14.6465	13.8326	13.6328	NaN	NaN	13.6365	NaN	15.3386	15.6327	NaN	NaN	14.4775	13.2972	NaN	NaN	14.5768	14.5422	13.5083	NaN	14.5047	NaN	NaN	NaN	NaN	14.7286	NaN	NaN	NaN	12.728	14.2948	13.4282	14.8049	14.0964	NaN	NaN	NaN	NaN	NaN	14.4971	14.3369
12.9559	NaN	14.2189	13.7249	14.0484	NaN	13.5709	16.3062	14.8292	17.3147	15.1121	16.5916	NaN	14.2874	16.1456	15.97	16.9883	15.7812	16.6105	NaN	12.7109	14.4539	15.6179	15.2578	18.1388	16.2095	12.2767	NaN	NaN	14.867	15.6021	15.0314	NaN	14.8757	14.1782	NaN	16.2649	16.2141	15.9581	16.1106	17.3087	14.1307	NaN	15.6166	14.2143	NaN	NaN	16.0447	15.4251	12.2823
NaN	NaN	NaN	NaN	NaN	NaN	NaN	NaN	NaN	NaN	NaN	NaN	NaN	NaN	NaN	NaN	NaN	NaN	NaN	NaN	NaN	NaN	NaN	NaN	NaN	NaN	NaN	NaN	NaN	NaN	NaN	NaN	NaN	NaN	NaN	NaN	NaN	NaN	NaN	NaN	NaN	NaN	NaN	NaN	NaN	NaN	NaN	NaN	NaN	NaN
NaN	NaN	NaN	NaN	NaN	NaN	NaN	NaN	NaN	NaN	NaN	NaN	NaN	NaN	NaN	NaN	15.4976	NaN	NaN	NaN	NaN	NaN	NaN	NaN	16.5872	NaN	NaN	NaN	NaN	NaN	NaN	NaN	NaN	NaN	NaN	NaN	NaN	NaN	NaN	NaN	NaN	14.3521	NaN	NaN	15.8361	NaN	NaN	NaN	NaN	NaN
NaN	NaN	NaN	14.8817	14.6917	NaN	13.8062	NaN	NaN	14.1029	NaN	NaN	NaN	NaN	NaN	NaN	14.6321	13.7122	NaN	NaN	NaN	16.6733	NaN	NaN	15.2884	NaN	14.5074	NaN	15.1137	NaN	NaN	13.8925	NaN	NaN	NaN	NaN	14.2414	NaN	NaN	NaN	NaN	NaN	14.6752	NaN	NaN	NaN	NaN	NaN	NaN	NaN
NaN	13.811	15.2714	NaN	NaN	NaN	NaN	NaN	13.4622	16.502	15.8884	15.4195	NaN	NaN	13.7401	16.8258	15.4985	16.2914	14.9998	13.5215	NaN	14.954	14.1495	15.4021	15.621	14.6761	NaN	NaN	NaN	NaN	13.3029	NaN	NaN	14.6829	NaN	NaN	14.8894	NaN	NaN	16.0522	NaN	15.854	16.5413	NaN	16.3829	NaN	NaN	14.5794	NaN	NaN
NaN	NaN	NaN	NaN	NaN	NaN	NaN	NaN	NaN	NaN	NaN	NaN	NaN	NaN	NaN	13.3571	NaN	NaN	NaN	NaN	NaN	13.8522	13.3016	NaN	NaN	NaN	NaN	13.9687	NaN	NaN	NaN	NaN	NaN	NaN	NaN	NaN	NaN	NaN	NaN	NaN	NaN	NaN	NaN	NaN	NaN	NaN	NaN	NaN	NaN	NaN
NaN	NaN	12.6425	13.2581	12.8539	NaN	NaN	NaN	NaN	NaN	11.9212	NaN	11.9935	NaN	13.3439	14.365	NaN	13.657	12.3958	NaN	NaN	NaN	NaN	NaN	NaN	NaN	NaN	NaN	NaN	NaN	NaN	NaN	NaN	NaN	NaN	15.0024	NaN	NaN	NaN	15.3562	NaN	13.374	NaN	NaN	NaN	NaN	NaN	NaN	NaN	NaN
NaN	NaN	NaN	NaN	NaN	14.5932	18.1302	NaN	18.179	16.4193	18.2594	16.0755	NaN	NaN	18.1945	NaN	NaN	16.3784	15.764	NaN	NaN	NaN	NaN	NaN	15.2467	NaN	18.2698	18.0099	NaN	17.399	17.9833	NaN	14.6194	NaN	NaN	NaN	NaN	15.6774	14.8954	NaN	16.8306	NaN	NaN	18.1633	NaN	NaN	NaN	17.3974	NaN	NaN
NaN	NaN	NaN	NaN	12.9037	NaN	13.5073	NaN	NaN	NaN	NaN	NaN	NaN	NaN	NaN	13.4773	NaN	NaN	NaN	NaN	NaN	NaN	NaN	NaN	NaN	NaN	NaN	NaN	NaN	NaN	NaN	12.9199	NaN	NaN	NaN	NaN	NaN	NaN	NaN	NaN	NaN	NaN	NaN	NaN	NaN	NaN	NaN	NaN	NaN	NaN
11.9469	15.1009	15.6907	13.9272	15.7639	NaN	13.7841	NaN	10.6605	14.4496	14.6881	14.8745	13.7495	NaN	13.9217	13.892	14.8323	NaN	14.7447	NaN	14.2861	NaN	10.9878	13.7208	NaN	12.5271	NaN	14.3575	14.2873	10.951	NaN	9.89224	NaN	NaN	14.5939	13.3608	14.2702	NaN	NaN	11.5209	14.684	NaN	12.8904	14.9959	13.7852	NaN	NaN	13.0935	15.4644	14.7453
NaN	NaN	NaN	NaN	NaN	NaN	NaN	NaN	NaN	NaN	NaN	NaN	NaN	NaN	NaN	NaN	NaN	15.4146	NaN	NaN	NaN	NaN	NaN	NaN	NaN	NaN	NaN	NaN	NaN	NaN	NaN	NaN	NaN	NaN	NaN	NaN	NaN	NaN	NaN	NaN	NaN	NaN	NaN	NaN	NaN	NaN	NaN	NaN	NaN	NaN
NaN	NaN	NaN	NaN	NaN	NaN	NaN	NaN	11.9401	NaN	NaN	NaN	14.4045	NaN	NaN	NaN	NaN	NaN	NaN	NaN	NaN	NaN	NaN	NaN	NaN	NaN	NaN	NaN	NaN	NaN	NaN	NaN	NaN	NaN	NaN	NaN	NaN	NaN	NaN	NaN	NaN	NaN	NaN	NaN	NaN	NaN	NaN	NaN	NaN	NaN
NaN	NaN	NaN	NaN	NaN	NaN	NaN	NaN	NaN	NaN	NaN	12.7687	NaN	NaN	NaN	NaN	NaN	NaN	NaN	NaN	NaN	NaN	NaN	11.5259	NaN	NaN	NaN	NaN	NaN	NaN	NaN	NaN	NaN	NaN	NaN	11.2757	12.9119	16.1795	13.1266	NaN	NaN	NaN	NaN	NaN	NaN	NaN	NaN	NaN	12.452	NaN
NaN	NaN	NaN	NaN	NaN	NaN	NaN	NaN	NaN	NaN	NaN	NaN	NaN	NaN	12.3297	12.8374	NaN	NaN	NaN	NaN	NaN	NaN	NaN	NaN	NaN	NaN	NaN	NaN	NaN	NaN	NaN	NaN	NaN	NaN	NaN	NaN	NaN	NaN	NaN	NaN	NaN	13.2478	NaN	NaN	NaN	NaN	NaN	NaN	NaN	NaN
12.7289	12.6963	13.2382	13.3404	13.4684	NaN	12.7807	12.9995	12.8863	NaN	NaN	11.6054	NaN	12.6483	11.4523	13.7062	12.556	12.3676	12.9893	NaN	NaN	11.8345	NaN	NaN	10.1408	12.511	12.3864	13.0134	10.5256	12.4106	12.7043	12.2358	NaN	12.4564	12.8874	12.9441	12.1418	13.0149	13.4993	12.4737	11.222	12.3974	13.1595	12.1812	12.2007	NaN	NaN	12.0095	12.3258	12.0396
NaN	NaN	NaN	NaN	NaN	NaN	NaN	NaN	NaN	NaN	NaN	NaN	NaN	NaN	NaN	NaN	NaN	NaN	NaN	NaN	NaN	NaN	NaN	NaN	NaN	NaN	NaN	NaN	NaN	NaN	NaN	NaN	NaN	NaN	NaN	NaN	NaN	NaN	NaN	NaN	NaN	NaN	NaN	NaN	NaN	NaN	NaN	NaN	NaN	NaN
16.0817	13.8522	16.3852	15.8087	14.0498	NaN	NaN	NaN	12.2737	15.009	14.5563	14.88	11.7199	NaN	16.2772	13.4041	14.5586	16.164	16.8611	16.2321	13.3966	15.1731	13.1226	NaN	14.9155	NaN	12.9187	12.1176	14.4165	NaN	NaN	NaN	14.1108	15.4827	15.5537	14.6001	15.0714	17.2696	15.4449	18.9094	16.1568	15.6576	16.2816	13.6418	17.0783	NaN	NaN	15.2315	14.5702	15.4879
NaN	NaN	NaN	NaN	NaN	NaN	NaN	NaN	NaN	NaN	NaN	NaN	NaN	11.4767	14.6102	NaN	NaN	NaN	NaN	NaN	NaN	NaN	NaN	NaN	NaN	NaN	NaN	NaN	NaN	NaN	NaN	NaN	NaN	NaN	NaN	NaN	NaN	NaN	NaN	14.4303	NaN	NaN	NaN	NaN	11.0429	NaN	NaN	NaN	NaN	NaN
NaN	NaN	NaN	NaN	NaN	NaN	NaN	NaN	NaN	NaN	NaN	NaN	NaN	NaN	NaN	NaN	15.8649	NaN	NaN	NaN	NaN	NaN	NaN	NaN	NaN	NaN	NaN	NaN	NaN	NaN	NaN	NaN	NaN	NaN	NaN	NaN	NaN	NaN	NaN	NaN	NaN	NaN	NaN	NaN	NaN	NaN	NaN	NaN	NaN	NaN
NaN	NaN	NaN	NaN	NaN	15.6794	NaN	NaN	15.858	NaN	15.2798	14.2858	NaN	NaN	NaN	NaN	NaN	16.3461	NaN	NaN	NaN	15.7573	NaN	NaN	NaN	NaN	15.4313	NaN	NaN	NaN	15.3892	14.486	15.5638	14.5613	NaN	NaN	NaN	15.226	NaN	NaN	NaN	14.9901	NaN	NaN	13.2869	NaN	NaN	NaN	NaN	14.4475
NaN	NaN	NaN	NaN	NaN	NaN	NaN	NaN	NaN	NaN	NaN	NaN	NaN	NaN	NaN	NaN	NaN	NaN	NaN	NaN	NaN	NaN	NaN	NaN	NaN	NaN	NaN	NaN	NaN	NaN	NaN	NaN	NaN	NaN	NaN	NaN	NaN	NaN	NaN	NaN	12.5746	NaN	NaN	NaN	NaN	NaN	NaN	NaN	NaN	NaN
NaN	NaN	NaN	NaN	NaN	NaN	NaN	NaN	NaN	NaN	NaN	NaN	NaN	NaN	NaN	NaN	NaN	14.746	NaN	NaN	NaN	NaN	NaN	NaN	15.4143	NaN	NaN	NaN	NaN	NaN	NaN	NaN	NaN	NaN	NaN	NaN	NaN	NaN	NaN	NaN	NaN	NaN	NaN	NaN	14.384	NaN	NaN	NaN	NaN	NaN
NaN	NaN	NaN	NaN	NaN	NaN	NaN	NaN	NaN	14.7166	14.7281	NaN	NaN	14.1851	13.8512	NaN	NaN	NaN	12.7236	NaN	NaN	NaN	NaN	NaN	NaN	NaN	14.6303	14.9073	NaN	13.586	NaN	NaN	NaN	NaN	NaN	NaN	NaN	NaN	NaN	NaN	NaN	15.2616	NaN	13.8335	NaN	NaN	NaN	NaN	NaN	13.5757
NaN	NaN	NaN	NaN	NaN	NaN	12.6653	NaN	NaN	NaN	12.7542	NaN	NaN	NaN	NaN	NaN	NaN	NaN	NaN	NaN	NaN	NaN	NaN	NaN	NaN	NaN	NaN	NaN	NaN	NaN	NaN	NaN	NaN	NaN	NaN	NaN	NaN	NaN	NaN	NaN	NaN	NaN	NaN	NaN	NaN	NaN	NaN	NaN	NaN	NaN
NaN	NaN	NaN	NaN	NaN	NaN	NaN	NaN	NaN	NaN	NaN	NaN	NaN	NaN	13.7937	NaN	NaN	NaN	NaN	NaN	NaN	NaN	12.165	NaN	NaN	NaN	NaN	NaN	NaN	NaN	NaN	NaN	NaN	NaN	NaN	NaN	NaN	NaN	NaN	NaN	13.5364	NaN	NaN	NaN	NaN	NaN	NaN	NaN	NaN	NaN
16.0101	15.6338	14.6583	14.7932	15.9746	NaN	16.6354	14.8873	15.9931	17.0773	17.9381	17.1043	17.0465	17.4797	16.8276	16.6836	16.9101	NaN	16.1864	13.313	NaN	NaN	NaN	15.5985	NaN	16.6555	16.4555	13.3494	NaN	15.5071	15.7519	14.8349	NaN	NaN	14.8667	NaN	NaN	16.9222	16.5597	NaN	NaN	NaN	NaN	14.3554	NaN	NaN	NaN	NaN	17.1716	NaN
NaN	NaN	NaN	15.0109	15.8708	NaN	NaN	14.1496	15.9606	NaN	15.8246	NaN	NaN	NaN	15.3082	NaN	NaN	NaN	NaN	NaN	NaN	NaN	NaN	NaN	NaN	NaN	15.2578	NaN	14.9673	NaN	NaN	NaN	NaN	15.559	NaN	NaN	NaN	14.7964	15.4014	NaN	NaN	NaN	NaN	NaN	NaN	NaN	NaN	NaN	14.434	NaN
NaN	NaN	NaN	NaN	NaN	NaN	NaN	NaN	NaN	NaN	NaN	NaN	NaN	NaN	NaN	NaN	NaN	NaN	NaN	NaN	NaN	NaN	NaN	NaN	NaN	NaN	NaN	NaN	NaN	NaN	NaN	NaN	15.7988	NaN	NaN	NaN	NaN	NaN	NaN	NaN	NaN	NaN	14.6919	NaN	NaN	17.7348	NaN	NaN	14.0341	NaN
NaN	15.3111	NaN	NaN	15.456	NaN	NaN	NaN	NaN	NaN	NaN	16.079	NaN	NaN	NaN	15.3359	17.016	13.8291	NaN	NaN	NaN	NaN	NaN	NaN	NaN	NaN	NaN	15.3932	NaN	NaN	14.7243	16.6618	NaN	NaN	16.5639	16.087	16.3515	NaN	NaN	NaN	NaN	NaN	NaN	NaN	NaN	14.491	NaN	NaN	NaN	NaN
19.3325	22.1161	19.3822	21.9778	19.8053	15.8151	19.6401	19.142	22.0796	22.2005	22.0966	22.425	14.6974	22.2319	19.8904	21.4191	19.0398	21.8105	22.3468	15.0006	17.8691	21.8854	21.6861	18.1399	19.6959	21.9568	22.4258	22.0403	20.6133	20.3556	21.846	19.8301	NaN	21.6664	21.4624	19.0079	19.1177	22.2352	20.5552	22.5327	22.0051	21.4971	19.4021	22.4395	22.2113	14.3635	NaN	22.1204	19.0207	22.1527
NaN	NaN	NaN	NaN	NaN	NaN	NaN	NaN	NaN	NaN	NaN	NaN	NaN	NaN	NaN	NaN	NaN	NaN	NaN	NaN	NaN	NaN	NaN	NaN	NaN	NaN	NaN	NaN	NaN	NaN	NaN	NaN	NaN	NaN	NaN	NaN	NaN	NaN	NaN	NaN	NaN	NaN	NaN	NaN	NaN	NaN	NaN	NaN	NaN	NaN
18.6342	18.3	15.9389	17.0066	18.2062	16.7117	17.4049	17.3152	17.6789	15.983	18.5816	14.7277	17.4526	17.2157	17.6474	16.4201	13.9107	18.2488	18.2406	16.9974	19.6368	17.8804	17.3398	18.0562	17.2818	18.359	17.767	16.1456	17.0651	17.0177	17.7159	18.2252	18.4752	18.615	18.4665	16.05	17.6632	17.1588	12.9468	11.1878	13.7467	17.4369	17.6086	17.6384	12.5919	16.5223	15.6387	17.1485	16.7188	17.4273
NaN	NaN	NaN	NaN	NaN	NaN	NaN	NaN	NaN	NaN	NaN	NaN	NaN	NaN	NaN	NaN	NaN	NaN	NaN	NaN	NaN	NaN	NaN	NaN	NaN	NaN	NaN	NaN	NaN	NaN	NaN	NaN	NaN	NaN	NaN	NaN	NaN	NaN	NaN	NaN	NaN	NaN	NaN	NaN	NaN	NaN	NaN	NaN	NaN	NaN
NaN	NaN	NaN	NaN	NaN	NaN	NaN	NaN	NaN	NaN	NaN	NaN	NaN	NaN	NaN	NaN	NaN	NaN	NaN	NaN	NaN	NaN	NaN	NaN	NaN	NaN	NaN	NaN	NaN	NaN	NaN	NaN	NaN	NaN	NaN	NaN	NaN	NaN	NaN	NaN	NaN	NaN	NaN	NaN	NaN	NaN	NaN	NaN	NaN	NaN
15.3732	18.204	16.9792	18.2244	18.2114	16.5711	18.0316	NaN	18.4985	18.8893	19.0001	NaN	NaN	17.2411	18.2582	18.0778	15.8757	NaN	17.4533	NaN	NaN	NaN	15.3474	NaN	NaN	18.0754	17.8486	18.3225	NaN	18.0233	18.4082	NaN	NaN	NaN	16.8525	NaN	15.6873	18.6372	NaN	16.33	15.5429	NaN	NaN	18.3736	18.4993	16.6111	NaN	18.1246	NaN	NaN
15.542	15.8566	14.7894	14.0919	13.1738	14.9487	14.9324	15.6158	14.4888	15.8135	15.9452	17.4744	16.2968	17.4191	14.8625	14.2693	14.1103	NaN	16.2133	14.8869	NaN	14.989	14.5887	13.616	15.3221	14.0896	15.1649	14.1677	NaN	13.4159	13.4307	15.136	15.0826	NaN	11.8415	15.1331	13.4897	15.2132	14.7128	16.5905	16.3201	12.9753	11.6454	13.9502	12.6174	NaN	NaN	13.909	13.8866	13.2815
NaN	NaN	NaN	NaN	NaN	NaN	NaN	NaN	NaN	NaN	NaN	NaN	NaN	NaN	13.9931	NaN	NaN	NaN	NaN	NaN	NaN	13.143	NaN	NaN	NaN	NaN	12.3343	NaN	NaN	NaN	NaN	NaN	NaN	NaN	NaN	NaN	NaN	NaN	NaN	NaN	NaN	NaN	NaN	NaN	NaN	NaN	NaN	NaN	NaN	NaN
NaN	NaN	18.0297	NaN	NaN	NaN	NaN	NaN	NaN	NaN	NaN	NaN	NaN	NaN	NaN	15.552	NaN	NaN	NaN	NaN	NaN	NaN	NaN	NaN	NaN	NaN	NaN	NaN	NaN	NaN	17.5555	NaN	NaN	NaN	NaN	NaN	NaN	NaN	NaN	NaN	NaN	NaN	NaN	18.8103	NaN	NaN	NaN	NaN	NaN	NaN
13.0919	NaN	14.545	NaN	14.9987	12.7704	14.3821	11.9082	NaN	NaN	NaN	NaN	12.5041	NaN	13.0725	NaN	15.1758	12.5493	14.5056	12.3968	NaN	NaN	13.4217	12.7546	NaN	NaN	13.0894	14.1112	14.3009	12.4798	13.4717	NaN	NaN	13.4226	13.4931	13.2875	13.1033	NaN	NaN	12.3155	NaN	13.3563	12.8845	NaN	12.425	NaN	14.1275	12.6131	12.102	13.3058
18.5794	16.1334	16.9522	15.9217	16.8158	16.7132	19.3525	15.7087	17.5289	17.5354	16.9546	15.9486	17.8381	17.659	17.2256	16.4763	17.8186	14.7907	16.6589	17.6126	18.2876	18.219	17.5601	17.4485	15.295	17.1033	17.4657	16.5241	19.4383	17.7415	17.3918	17.041	NaN	17.0882	16.1173	17.7783	14.6493	18.2727	17.2723	17.1722	16.8883	16.4115	16.2252	16.8248	16.9842	NaN	NaN	15.022	14.0318	17.4726
NaN	NaN	NaN	12.1667	NaN	NaN	NaN	NaN	NaN	17.1255	14.0779	12.1001	NaN	14.4686	22.9853	NaN	NaN	17.784	13.007	NaN	NaN	13.8315	14.0764	18.6503	16.2536	NaN	NaN	NaN	19.2574	NaN	NaN	19.4754	NaN	19.4152	NaN	NaN	NaN	NaN	13.376	18.3644	NaN	NaN	NaN	NaN	NaN	NaN	NaN	18.1647	NaN	NaN
14.5959	NaN	NaN	NaN	NaN	15.3725	NaN	14.877	NaN	NaN	13.4657	NaN	14.2541	13.186	NaN	NaN	NaN	NaN	15.8026	NaN	NaN	NaN	16.0749	NaN	13.7883	NaN	NaN	NaN	13.5311	14.7558	NaN	NaN	NaN	13.6392	15.7244	14.8436	NaN	13.7053	NaN	NaN	15.5075	14.7549	15.0426	NaN	NaN	NaN	NaN	13.0618	NaN	16.3101
15.4057	15.4535	NaN	NaN	NaN	NaN	NaN	NaN	NaN	NaN	NaN	NaN	NaN	16.38	18.51	15.3333	15.6426	NaN	NaN	NaN	NaN	NaN	13.8388	NaN	NaN	NaN	NaN	NaN	NaN	NaN	NaN	NaN	NaN	NaN	NaN	NaN	NaN	NaN	NaN	18.1369	NaN	15.1373	NaN	14.9878	17.0764	16.5213	NaN	NaN	NaN	NaN
11.9873	13.0099	NaN	NaN	15.2871	NaN	13.8169	14.0173	NaN	NaN	NaN	NaN	NaN	NaN	12.4814	14.8285	NaN	NaN	11.3559	NaN	NaN	NaN	14.4758	NaN	NaN	15.3432	NaN	NaN	15.6672	15.1141	14.7246	14.1277	NaN	13.772	12.2669	NaN	NaN	NaN	NaN	NaN	NaN	15.6262	NaN	14.0848	NaN	NaN	NaN	13.801	NaN	14.9455
12.1657	11.5852	13.5621	NaN	12.644	13.3442	12.2165	11.244	NaN	NaN	NaN	9.32382	NaN	12.2041	NaN	14.1347	12.5793	15.653	12.2987	13.1315	NaN	12.8249	12.7446	NaN	15.0313	13.1567	18.5185	18.0739	13.6771	NaN	11.8684	12.2999	NaN	12.3546	11.2401	13.3907	11.8852	NaN	12.3502	NaN	NaN	13.3343	10.7749	15.1948	NaN	NaN	NaN	11.7189	19.5631	NaN
NaN	14.9445	17.2292	NaN	18.4567	19.7566	16.8616	15.5321	14.3044	NaN	NaN	NaN	13.0331	13.6845	NaN	NaN	15.5475	14.522	NaN	17.4518	17.792	18.1943	15.2063	NaN	NaN	NaN	12.8189	12.7125	13.9709	NaN	15.1959	11.7946	14.2421	15.6929	12.9206	11.2971	13.8513	NaN	NaN	12.4723	NaN	16.6781	17.7574	17.0092	15.2155	19.1684	17.321	14.124	16.7159	NaN
14.4812	13.5742	NaN	NaN	NaN	NaN	NaN	14.464	NaN	NaN	NaN	15.0139	NaN	NaN	NaN	NaN	NaN	NaN	14.9273	NaN	NaN	NaN	NaN	NaN	NaN	NaN	14.7715	NaN	NaN	NaN	12.4679	NaN	NaN	NaN	NaN	14.5092	NaN	NaN	NaN	NaN	NaN	NaN	NaN	NaN	NaN	NaN	NaN	14.5483	NaN	NaN
NaN	NaN	13.4766	NaN	NaN	NaN	NaN	NaN	NaN	NaN	NaN	12.6252	NaN	13.8353	12.2473	NaN	NaN	NaN	14.0064	NaN	NaN	NaN	14.3893	NaN	NaN	NaN	13.0048	NaN	NaN	NaN	NaN	NaN	NaN	NaN	NaN	NaN	NaN	12.5665	NaN	NaN	NaN	NaN	NaN	NaN	NaN	NaN	NaN	NaN	NaN	12.7236
NaN	NaN	NaN	NaN	NaN	NaN	NaN	16.0336	NaN	NaN	NaN	16.8898	NaN	NaN	16.5347	14.5862	16.4913	17.2874	17.1716	NaN	NaN	15.2789	16.6906	16.5363	17.3776	16.5325	15.1665	15.9809	16.9459	16.6683	16.6841	NaN	16.1799	NaN	NaN	NaN	NaN	17.4153	NaN	17.2101	16.9133	16.5574	NaN	16.48	16.9411	15.9171	NaN	16.5396	NaN	NaN
15.8323	15.2618	15.388	15.8211	15.291	14.7631	15.3665	14.415	13.5043	15.2724	14.7249	16.8365	17.3299	NaN	11.1356	13.3537	13.9409	14.4707	15.0289	NaN	16.6937	NaN	13.2327	14.9366	15.3518	16.0049	NaN	15.9577	14.2107	NaN	16.0063	15.6651	NaN	14.7024	14.4909	14.8675	13.2808	14.4378	14.4914	14.7321	17.1687	13.8025	15.0602	16.9717	14.5115	NaN	NaN	13.8242	15.4594	14.8004
NaN	NaN	NaN	NaN	NaN	NaN	NaN	NaN	NaN	NaN	NaN	NaN	NaN	NaN	NaN	NaN	NaN	NaN	NaN	NaN	NaN	NaN	NaN	NaN	NaN	NaN	NaN	NaN	NaN	NaN	NaN	NaN	NaN	NaN	NaN	NaN	NaN	NaN	NaN	NaN	NaN	NaN	NaN	NaN	NaN	NaN	NaN	NaN	NaN	NaN
NaN	NaN	NaN	NaN	NaN	NaN	NaN	NaN	NaN	NaN	NaN	17.1603	NaN	NaN	NaN	NaN	NaN	NaN	NaN	NaN	NaN	NaN	16.2625	NaN	NaN	17.3173	NaN	15.052	NaN	NaN	15.3444	NaN	NaN	NaN	NaN	NaN	NaN	NaN	NaN	NaN	NaN	16.2719	NaN	14.345	16.384	NaN	NaN	NaN	NaN	NaN
17.6813	17.6132	17.9301	18.2582	17.2868	18.7813	18.0321	18.3406	17.9642	16.4749	17.8293	16.4748	18.262	17.6423	18.2236	16.5469	18.1398	17.3402	16.3852	18.0284	16.7239	17.7227	18.4589	17.4833	16.9748	18.2309	18.029	17.9	17.1392	17.0595	18.4355	17.9579	17.3569	17.8083	17.8258	18.1625	17.5824	18.6048	17.8037	18.5787	18.4022	16.5688	18.3479	17.9084	17.9824	16.6889	NaN	18.3739	18.1103	17.9532
NaN	NaN	NaN	NaN	NaN	NaN	15.1667	13.9232	NaN	NaN	NaN	13.0505	NaN	NaN	15.8434	14.2364	14.8636	NaN	14.9317	16.2535	NaN	NaN	12.4046	13.3515	NaN	13.0281	14.5087	15.3643	NaN	14.8714	13.8865	14.103	NaN	15.0307	15.0728	NaN	14.9852	NaN	13.5985	16.7502	13.7869	13.4783	13.9792	NaN	15.5859	NaN	NaN	14.7256	14.2066	16.5529
NaN	NaN	NaN	NaN	NaN	NaN	NaN	NaN	NaN	NaN	NaN	NaN	15.1141	NaN	NaN	NaN	NaN	NaN	NaN	NaN	NaN	NaN	NaN	NaN	NaN	NaN	NaN	NaN	NaN	NaN	NaN	NaN	NaN	NaN	NaN	NaN	NaN	NaN	NaN	14.8743	NaN	NaN	NaN	NaN	NaN	NaN	NaN	NaN	NaN	NaN
NaN	NaN	NaN	NaN	NaN	NaN	NaN	NaN	NaN	NaN	NaN	NaN	NaN	NaN	NaN	NaN	NaN	NaN	NaN	NaN	NaN	NaN	NaN	NaN	NaN	NaN	NaN	NaN	NaN	NaN	NaN	NaN	NaN	NaN	NaN	NaN	NaN	NaN	NaN	NaN	NaN	NaN	NaN	NaN	NaN	NaN	NaN	NaN	NaN	NaN
NaN	NaN	NaN	NaN	NaN	NaN	NaN	NaN	NaN	NaN	NaN	NaN	NaN	NaN	NaN	NaN	NaN	NaN	NaN	NaN	NaN	NaN	NaN	NaN	NaN	NaN	NaN	NaN	NaN	NaN	NaN	NaN	NaN	NaN	NaN	NaN	NaN	NaN	NaN	NaN	NaN	NaN	NaN	NaN	NaN	NaN	NaN	NaN	NaN	NaN
NaN	NaN	NaN	NaN	15.8426	NaN	17.3472	NaN	NaN	NaN	17.4771	NaN	17.1445	NaN	NaN	NaN	NaN	NaN	NaN	NaN	NaN	NaN	NaN	NaN	NaN	15.7536	NaN	17.951	NaN	NaN	17.1088	NaN	NaN	NaN	NaN	NaN	15.918	NaN	NaN	NaN	NaN	NaN	NaN	19.8276	NaN	NaN	NaN	NaN	NaN	16.8044
NaN	NaN	NaN	NaN	NaN	NaN	NaN	14.5496	NaN	NaN	NaN	NaN	NaN	NaN	NaN	NaN	15.2173	NaN	NaN	NaN	NaN	NaN	NaN	NaN	NaN	NaN	NaN	NaN	14.757	NaN	NaN	NaN	NaN	NaN	NaN	13.0222	NaN	13.2612	NaN	NaN	NaN	14.6235	NaN	NaN	NaN	NaN	NaN	NaN	NaN	NaN
15.1223	16.9773	14.0023	NaN	12.4292	17.3166	14.1222	14.3471	13.182	15.4903	15.2624	NaN	14.9372	15.3275	12.3128	16.0007	13.7694	NaN	14.489	15.5103	15.3101	12.3494	NaN	15.6099	17.6468	NaN	14.7803	NaN	15.2782	15.3224	15.677	13.4885	16.1951	12.7444	13.8452	16.9884	17.9957	NaN	13.4314	18.5583	13.3802	11.4438	13.3038	14.4783	18.5743	15.0998	NaN	16.2544	15.6104	16.4487
18.354	17.409	19.2312	20.4613	17.2864	22.1512	14.2709	16.7316	14.0311	13.9951	NaN	15.6004	21.5201	NaN	NaN	14.0492	15.2229	14.307	14.0985	22.328	20.5484	19.3187	17.2896	15.5673	16.1048	13.4184	14.9403	13.764	15.2647	NaN	14.8252	13.2439	18.2508	16.6379	17.9321	16.2926	16.3367	17.0101	20.3519	19.1147	13.5688	12.467	19.9781	14.6066	12.2207	18.6813	18.0722	14.8082	14.7011	NaN
15.1845	16.1193	15.9179	16.6341	15.9596	13.9022	16.1275	14.8996	15.8687	17.1317	15.6508	17.7875	13.9587	14.9512	16.6379	14.5974	15.8172	16.4534	17.3763	13.3446	16.5249	14.2723	15.576	14.0141	16.0313	16.2572	16.4283	13.0411	16.0042	16.2146	15.6673	15.3165	14.2409	14.7339	14.3422	13.6562	13.0373	15.5421	16.3671	15.8707	16.8184	15.4529	14.0883	15.7395	16.0031	15.945	NaN	14.6928	15.0036	14.7079
NaN	NaN	NaN	NaN	NaN	NaN	NaN	NaN	NaN	NaN	NaN	NaN	NaN	NaN	NaN	NaN	NaN	NaN	NaN	NaN	NaN	NaN	NaN	NaN	NaN	NaN	NaN	NaN	NaN	NaN	NaN	NaN	NaN	NaN	NaN	NaN	NaN	NaN	NaN	NaN	NaN	NaN	NaN	NaN	NaN	NaN	NaN	NaN	NaN	NaN
NaN	NaN	NaN	NaN	NaN	NaN	NaN	NaN	14.5984	NaN	NaN	NaN	NaN	NaN	14.6533	NaN	NaN	15.6714	15.7714	NaN	NaN	NaN	NaN	NaN	NaN	NaN	NaN	NaN	NaN	NaN	NaN	NaN	NaN	NaN	NaN	NaN	NaN	NaN	14.7049	NaN	NaN	NaN	NaN	NaN	NaN	NaN	NaN	NaN	NaN	NaN
NaN	NaN	NaN	NaN	NaN	NaN	NaN	NaN	NaN	NaN	NaN	NaN	NaN	NaN	NaN	NaN	NaN	NaN	NaN	NaN	NaN	NaN	NaN	NaN	NaN	NaN	NaN	NaN	15.4832	NaN	NaN	14.6952	NaN	NaN	NaN	NaN	NaN	NaN	NaN	NaN	NaN	NaN	NaN	13.3688	NaN	NaN	NaN	NaN	NaN	NaN
NaN	NaN	NaN	NaN	NaN	NaN	NaN	NaN	NaN	NaN	NaN	NaN	NaN	NaN	NaN	NaN	NaN	NaN	NaN	NaN	NaN	NaN	NaN	NaN	NaN	NaN	NaN	NaN	NaN	NaN	NaN	NaN	NaN	NaN	NaN	NaN	NaN	NaN	NaN	NaN	NaN	NaN	NaN	NaN	NaN	NaN	NaN	NaN	NaN	NaN
NaN	NaN	12.8408	NaN	NaN	15.501	NaN	14.4707	NaN	16.4384	16.6648	NaN	NaN	NaN	NaN	NaN	NaN	15.0187	NaN	NaN	NaN	NaN	NaN	15.3764	13.6681	NaN	NaN	NaN	NaN	NaN	NaN	NaN	NaN	NaN	NaN	14.3221	NaN	NaN	NaN	13.2533	NaN	NaN	14.2947	NaN	NaN	NaN	NaN	NaN	14.454	NaN
13.6809	14.2094	13.241	14.2422	14.163	NaN	NaN	NaN	NaN	13.2799	14.877	NaN	NaN	NaN	NaN	14.5004	13.5458	14.3695	NaN	NaN	14.0901	NaN	NaN	NaN	NaN	NaN	14.0998	NaN	NaN	13.4876	NaN	NaN	NaN	NaN	NaN	NaN	NaN	13.2366	NaN	13.6146	NaN	13.4689	NaN	NaN	NaN	NaN	NaN	NaN	NaN	NaN
NaN	NaN	NaN	NaN	NaN	NaN	NaN	NaN	NaN	NaN	NaN	NaN	NaN	NaN	NaN	NaN	NaN	NaN	NaN	NaN	NaN	NaN	NaN	NaN	NaN	NaN	NaN	NaN	NaN	NaN	NaN	NaN	NaN	NaN	NaN	NaN	NaN	NaN	NaN	NaN	NaN	NaN	NaN	NaN	NaN	NaN	NaN	NaN	NaN	NaN
NaN	NaN	NaN	NaN	NaN	NaN	NaN	NaN	NaN	NaN	NaN	NaN	NaN	NaN	NaN	NaN	NaN	NaN	NaN	NaN	NaN	NaN	NaN	NaN	NaN	NaN	NaN	NaN	NaN	NaN	NaN	NaN	NaN	NaN	NaN	NaN	NaN	NaN	NaN	NaN	NaN	NaN	NaN	NaN	NaN	NaN	NaN	NaN	NaN	NaN
NaN	NaN	NaN	NaN	NaN	12.6063	NaN	11.6372	NaN	NaN	NaN	12.4604	NaN	13.2648	14.6624	10.7606	12.0078	15.4564	NaN	NaN	NaN	12.6999	12.1752	NaN	NaN	12.8034	14.7666	NaN	12.9535	13.3895	12.7516	12.0489	NaN	NaN	13.9205	12.6468	11.6527	10.646	12.5279	16.777	12.0205	12.355	NaN	NaN	NaN	NaN	NaN	12.2815	NaN	14.4413
NaN	NaN	NaN	NaN	NaN	NaN	NaN	NaN	NaN	NaN	NaN	NaN	NaN	NaN	NaN	NaN	NaN	NaN	NaN	NaN	NaN	NaN	NaN	NaN	NaN	NaN	NaN	15.129	NaN	16.5907	16.2874	NaN	NaN	NaN	NaN	NaN	NaN	NaN	NaN	16.0081	17.0509	15.4864	NaN	15.9629	14.1934	NaN	NaN	NaN	NaN	17.5537
14.246	14.368	NaN	13.7925	13.9109	15.9215	13.3062	NaN	NaN	13.8547	17.15	14.6876	14.2314	15.0844	NaN	NaN	NaN	16.4571	14.411	16.4602	13.4066	NaN	NaN	15.1148	NaN	NaN	NaN	13.7272	NaN	14.8971	NaN	NaN	14.9935	NaN	NaN	NaN	15.1042	13.5738	NaN	NaN	NaN	14.3286	14.3941	14.8002	15.2151	15.559	15.8306	13.7759	15.5534	NaN
NaN	NaN	NaN	NaN	NaN	NaN	NaN	NaN	NaN	NaN	NaN	NaN	NaN	NaN	NaN	NaN	NaN	NaN	NaN	NaN	NaN	NaN	NaN	NaN	NaN	NaN	NaN	NaN	NaN	NaN	NaN	NaN	NaN	NaN	NaN	NaN	NaN	NaN	NaN	NaN	NaN	NaN	NaN	NaN	NaN	NaN	NaN	NaN	NaN	NaN
NaN	NaN	14.6172	NaN	NaN	NaN	NaN	NaN	13.4353	NaN	NaN	NaN	NaN	16.0648	15.131	NaN	NaN	NaN	NaN	NaN	NaN	15.2552	NaN	NaN	NaN	NaN	13.4865	15.6788	NaN	14.4522	14.8388	NaN	NaN	NaN	NaN	NaN	NaN	NaN	NaN	14.1016	NaN	14.1137	NaN	14.2848	14.2766	15.3687	NaN	NaN	NaN	NaN
NaN	NaN	NaN	NaN	NaN	NaN	NaN	NaN	NaN	NaN	NaN	NaN	NaN	NaN	NaN	NaN	NaN	NaN	NaN	NaN	NaN	NaN	NaN	NaN	NaN	NaN	NaN	NaN	NaN	NaN	NaN	NaN	NaN	NaN	NaN	NaN	NaN	NaN	NaN	NaN	NaN	NaN	NaN	NaN	NaN	NaN	NaN	NaN	NaN	NaN
16.963	16.0052	14.8488	15.9859	15.6977	NaN	15.4839	17.0701	15.5883	17.5216	16.0296	17.3645	13.756	16.122	15.1119	15.801	15.9249	15.0831	16.0073	12.9729	NaN	15.8864	16.0746	16.0352	16.594	16.617	15.8432	14.2257	12.4093	15.2363	16.2506	16.7382	NaN	16.3874	15.7157	16.1521	14.6642	16.8055	16.4394	16.8829	NaN	NaN	16.1864	13.9414	15.3904	NaN	NaN	15.9908	14.5285	15.1909
15.9203	16.184	NaN	NaN	18.1569	NaN	NaN	NaN	NaN	17.9052	NaN	19.8918	NaN	NaN	NaN	NaN	NaN	NaN	NaN	NaN	NaN	NaN	NaN	NaN	NaN	NaN	NaN	NaN	NaN	NaN	NaN	14.2202	NaN	NaN	NaN	NaN	NaN	14.239	NaN	NaN	15.521	NaN	NaN	13.5434	13.028	NaN	NaN	14.5285	NaN	NaN
NaN	14.6358	NaN	14.7573	14.8748	NaN	NaN	NaN	NaN	NaN	NaN	NaN	NaN	NaN	NaN	NaN	NaN	NaN	NaN	NaN	NaN	NaN	NaN	NaN	NaN	NaN	NaN	NaN	NaN	NaN	NaN	NaN	NaN	NaN	NaN	NaN	NaN	NaN	NaN	NaN	NaN	NaN	NaN	NaN	NaN	NaN	NaN	NaN	NaN	NaN
12.2663	NaN	14.9938	NaN	13.821	NaN	15.4508	NaN	14.9113	13.4471	NaN	14.147	NaN	14.5519	13.1924	11.6595	14.9542	15.2854	13.99	NaN	NaN	NaN	12.6313	12.6852	13.5493	11.9031	14.7284	13.9395	NaN	14.5492	15.4043	14.3461	NaN	12.6602	12.863	NaN	NaN	NaN	15.3148	14.8392	NaN	13.7299	NaN	NaN	14.4267	NaN	NaN	11.0619	13.6292	15.6774
15.0568	NaN	15.543	13.5874	NaN	15.9321	16.1149	15.333	15.8795	NaN	NaN	14.0289	NaN	15.1075	15.761	14.0562	15.6877	NaN	16.2026	15.6152	NaN	16.0934	15.3509	NaN	NaN	NaN	15.8469	15.7568	15.4349	14.7051	13.5141	15.7043	NaN	17.4147	16.7912	15.5964	NaN	16.3608	14.2718	NaN	14.9377	13.9644	15.9022	15.1614	14.3142	NaN	NaN	14.2958	14.0948	15.356
14.2529	18.3964	18.4182	18.7592	18.6188	16.8839	17.6073	16.5674	14.6444	10.1785	17.9807	13.5899	17.7071	14.757	17.5841	19.2077	15.857	14.6811	14.0399	13.7118	13.8019	14.527	17.4885	13.4278	17.9904	17.9525	16.3844	17.8937	16.3971	19.2493	20.2809	17.3058	15.6428	16.4858	15.3842	18.1357	15.6898	15.6652	14.4774	14.5858	15.0488	21.1502	15.5757	20.3117	14.9465	20.3433	20.1284	18.3061	14.4329	19.5836
17.1361	16.9961	16.1029	15.5332	16.4858	NaN	16.1958	17.4007	17.4588	19.0869	16.8984	18.2689	NaN	17.8195	16.677	17.2207	15.3356	17.342	18.3459	NaN	NaN	17.2006	16.3049	NaN	18.4368	16.9035	17.03	NaN	NaN	15.4247	15.017	18.0811	NaN	17.521	NaN	NaN	13.7973	16.7353	NaN	18.5483	17.9004	16.1117	NaN	15.1243	17.0615	14.5354	NaN	17.2633	NaN	NaN
14.8745	14.6273	14.4698	20.6411	18.1659	NaN	15.4672	17.0859	15.588	13.0172	15.1986	13.5157	16.932	15.7485	14.5389	16.4471	13.9423	16.0942	15.111	15.3728	14.84	14.8965	16.8839	15.0805	15.2634	17.0141	15.8137	15.7487	17.3005	15.9044	15.8719	16.2741	NaN	14.914	NaN	13.3658	15.5343	13.487	14.5908	15.1567	18.078	15.6213	14.5036	14.7638	14.9017	NaN	NaN	17.1773	16.3245	15.529
NaN	NaN	NaN	NaN	NaN	NaN	NaN	NaN	NaN	NaN	NaN	NaN	13.1695	12.4311	NaN	NaN	NaN	NaN	NaN	NaN	NaN	NaN	NaN	NaN	NaN	NaN	NaN	NaN	NaN	NaN	12.0402	NaN	NaN	NaN	NaN	NaN	NaN	NaN	NaN	11.9718	NaN	NaN	NaN	NaN	NaN	NaN	NaN	NaN	NaN	NaN
14.8063	15.2439	17.5955	13.7413	18.4615	18.567	16.1361	17.3504	16.598	11.7506	14.19	15.8035	NaN	NaN	16.255	16.7637	17.1982	18.1478	15.3723	NaN	18.4679	14.4974	13.1446	13.7828	NaN	15.1798	NaN	14.1536	NaN	NaN	14.8066	15.4899	NaN	18.4747	17.7567	13.9071	19.6534	NaN	14.0856	NaN	NaN	18.6172	14.0519	NaN	16.8177	NaN	NaN	16.8503	NaN	NaN
NaN	NaN	NaN	NaN	14.5557	16.193	15.7859	16.6347	15.6168	15.7317	NaN	NaN	NaN	13.5542	15.4566	17.5008	14.0534	17.1567	16.9857	NaN	NaN	17.2799	16.7708	NaN	17.4922	17.0483	16.2253	NaN	16.8578	16.5634	14.6417	17.2861	NaN	17.0119	16.4426	NaN	NaN	NaN	NaN	NaN	NaN	14.3224	16.5886	16.0807	NaN	14.4625	NaN	16.789	15.0655	NaN
NaN	NaN	NaN	NaN	NaN	NaN	NaN	NaN	NaN	NaN	13.0584	NaN	NaN	NaN	NaN	NaN	NaN	NaN	NaN	NaN	12.8381	NaN	NaN	NaN	NaN	NaN	NaN	NaN	NaN	NaN	NaN	NaN	NaN	NaN	NaN	NaN	NaN	12.4539	NaN	NaN	NaN	NaN	NaN	NaN	NaN	NaN	NaN	NaN	NaN	NaN
NaN	13.6987	NaN	NaN	NaN	NaN	NaN	NaN	NaN	NaN	NaN	NaN	NaN	NaN	NaN	14.6334	NaN	12.8891	NaN	NaN	NaN	NaN	NaN	NaN	14.7882	NaN	NaN	NaN	NaN	NaN	NaN	NaN	NaN	NaN	NaN	NaN	NaN	NaN	NaN	13.4841	NaN	14.6546	NaN	NaN	NaN	NaN	NaN	NaN	NaN	NaN
NaN	NaN	NaN	NaN	NaN	NaN	NaN	NaN	NaN	NaN	NaN	NaN	NaN	NaN	NaN	NaN	NaN	NaN	NaN	NaN	NaN	NaN	NaN	NaN	NaN	NaN	NaN	NaN	NaN	NaN	NaN	NaN	NaN	NaN	NaN	NaN	NaN	NaN	NaN	NaN	NaN	NaN	NaN	NaN	NaN	13.8993	NaN	NaN	NaN	NaN
NaN	NaN	NaN	NaN	NaN	NaN	NaN	NaN	NaN	NaN	NaN	NaN	NaN	NaN	NaN	NaN	NaN	NaN	NaN	NaN	NaN	NaN	NaN	NaN	NaN	NaN	NaN	NaN	NaN	NaN	NaN	NaN	NaN	NaN	NaN	NaN	NaN	NaN	NaN	NaN	NaN	NaN	NaN	NaN	NaN	NaN	NaN	NaN	NaN	NaN
NaN	NaN	NaN	NaN	NaN	NaN	16.5598	NaN	15.6639	NaN	14.2374	NaN	12.8075	14.8655	17.263	NaN	NaN	NaN	NaN	14.6921	14.246	NaN	NaN	14.1223	NaN	NaN	13.9807	14.9065	NaN	15.2041	16.3176	NaN	NaN	NaN	NaN	NaN	13.8921	NaN	NaN	12.5123	14.4488	NaN	NaN	16.0939	11.309	NaN	NaN	15.4456	14.6691	14.3706
14.2461	NaN	13.816	14.385	15.995	NaN	15.0477	NaN	NaN	15.2675	14.6976	12.0316	16.7475	14.8499	NaN	15.1176	15.6093	15.8762	NaN	NaN	16.0693	12.6446	15.6823	NaN	NaN	15.3854	15.4828	15.7211	16.1563	17.3531	NaN	15.396	15.531	13.2905	14.1439	NaN	NaN	14.7917	15.2408	16.8864	NaN	NaN	13.2144	12.3945	15.811	NaN	NaN	NaN	14.8047	15.5959
NaN	NaN	NaN	NaN	NaN	NaN	NaN	NaN	NaN	NaN	NaN	NaN	NaN	NaN	NaN	NaN	NaN	NaN	NaN	NaN	NaN	NaN	NaN	NaN	NaN	NaN	NaN	NaN	NaN	NaN	NaN	NaN	NaN	NaN	NaN	NaN	NaN	NaN	NaN	NaN	NaN	NaN	NaN	NaN	NaN	NaN	NaN	NaN	NaN	NaN
NaN	NaN	NaN	NaN	NaN	NaN	NaN	NaN	NaN	NaN	NaN	NaN	NaN	NaN	NaN	NaN	NaN	NaN	NaN	NaN	NaN	NaN	NaN	NaN	NaN	NaN	NaN	NaN	NaN	NaN	NaN	NaN	NaN	NaN	NaN	NaN	NaN	NaN	NaN	NaN	12.5149	NaN	NaN	NaN	NaN	NaN	NaN	NaN	NaN	NaN
NaN	NaN	15.5099	NaN	13.7986	NaN	15.3807	13.9276	NaN	NaN	NaN	NaN	NaN	NaN	NaN	NaN	15.9326	NaN	NaN	NaN	NaN	NaN	NaN	NaN	NaN	15.2929	NaN	NaN	NaN	NaN	16.1523	14.1364	NaN	NaN	NaN	16.4718	NaN	NaN	NaN	NaN	NaN	NaN	NaN	14.0491	NaN	NaN	NaN	NaN	NaN	NaN
NaN	NaN	12.0253	NaN	NaN	NaN	18.5741	NaN	17.9668	13.9909	NaN	15.4722	NaN	14.925	16.6851	NaN	NaN	14.4056	14.4485	NaN	NaN	NaN	15.6064	NaN	NaN	18.2335	15.7929	NaN	NaN	NaN	NaN	NaN	17.3116	NaN	NaN	NaN	18.6238	NaN	NaN	15.9677	NaN	NaN	NaN	NaN	NaN	15.3143	15.2965	16.6869	NaN	NaN
14.374	14.2782	12.7726	15.0928	14.0804	15.3971	13.4608	14.186	15.3355	15.7877	15.6923	14.7967	16.2353	16.8489	13.9689	12.5572	12.711	15.3913	15.2625	16.2393	13.9036	15.083	14.1466	14.0967	16.0841	14.0011	14.9948	NaN	12.8003	NaN	12.9858	14.9602	NaN	14.9146	14.6287	15.1502	14.5806	15.9073	16.3997	16.7235	15.3714	13.6893	15.0685	14.7516	13.4062	NaN	NaN	14.9061	14.5181	12.3711
14.9674	NaN	NaN	NaN	NaN	NaN	NaN	NaN	NaN	NaN	NaN	NaN	NaN	NaN	NaN	NaN	NaN	NaN	NaN	NaN	NaN	NaN	NaN	NaN	NaN	NaN	NaN	NaN	NaN	NaN	NaN	NaN	NaN	NaN	NaN	NaN	NaN	NaN	NaN	NaN	NaN	NaN	17.0638	NaN	NaN	NaN	NaN	NaN	NaN	NaN
NaN	NaN	13.9446	16.115	NaN	NaN	15.2966	NaN	15.1589	15.1752	15.6248	NaN	NaN	NaN	NaN	NaN	14.3022	NaN	NaN	NaN	NaN	NaN	NaN	NaN	14.6866	NaN	NaN	NaN	NaN	NaN	NaN	NaN	NaN	NaN	NaN	NaN	NaN	NaN	NaN	NaN	NaN	NaN	NaN	NaN	NaN	NaN	NaN	NaN	NaN	NaN
16.7129	15.9492	17.9813	14.9232	18.4749	18.3898	16.8784	14.6848	17.732	14.3631	16.9886	15.2699	17.3554	17.1411	15.9913	17.5663	17.0891	18.732	14.6623	17.5087	18.6049	13.6564	19.9241	16.2894	16.6347	13.7177	17.4986	16.966	14.982	16.268	16.9869	16.5033	15.1478	15.6638	16.5472	15.7591	18.6487	16.7283	17.2497	16.4446	14.414	19.7211	18.1059	19.5694	15.0891	17.895	NaN	16.3276	17.8246	12.6525
14.9321	13.8325	17.2759	13.7587	16.4451	16.4979	15.2489	12.9594	NaN	13.9889	12.3625	10.7979	12.1434	12.7946	15.0782	14.2758	15.7411	15.1959	NaN	17.5116	17.4016	12.92	16.634	16.6	NaN	13.5524	NaN	12.1859	13.3465	NaN	13.6402	NaN	14.6345	16.9152	17.3092	17.4604	15.647	NaN	12.2091	14.6211	NaN	16.0095	17.1121	17.6478	14.791	18.2687	NaN	NaN	17.6241	NaN
13.5872	15.6521	16.0777	13.6709	18.105	16.0041	15.5743	13.6357	11.9517	NaN	15.3923	14.4408	NaN	14.6507	NaN	NaN	15.4738	15.1433	16.7236	15.2337	16.8601	NaN	16.5239	11.9937	13.3813	14.6455	12.9133	14.3151	15.1383	NaN	NaN	14.5962	NaN	16.1255	16.6836	14.1137	17.4481	16.0414	12.183	11.3335	NaN	16.5429	17.7566	17.0994	13.3387	NaN	NaN	NaN	17.0818	NaN
NaN	NaN	NaN	14.73	15.0316	16.5239	15.2767	NaN	14.0951	NaN	14.4993	13.6673	NaN	NaN	15.1256	NaN	NaN	14.6554	NaN	17.1152	NaN	NaN	14.1382	NaN	NaN	NaN	16.1117	15.1054	NaN	18.6676	18.2863	NaN	NaN	NaN	NaN	14.8988	15.7028	NaN	NaN	NaN	14.1251	18.2885	15.39	NaN	NaN	NaN	14.8908	NaN	15.7238	NaN
NaN	NaN	NaN	NaN	NaN	NaN	NaN	NaN	NaN	NaN	NaN	NaN	NaN	14.81	NaN	NaN	NaN	NaN	13.774	NaN	NaN	NaN	14.3995	NaN	NaN	NaN	NaN	NaN	NaN	NaN	15.0867	NaN	NaN	NaN	15.137	NaN	NaN	NaN	NaN	NaN	NaN	14.6897	NaN	NaN	NaN	NaN	NaN	NaN	NaN	NaN
23.4116	23.5511	22.4958	24.0832	23.1813	20.9384	12.8827	23.5164	14.3961	23.1231	16.1672	23.6727	20.7265	14.7331	14.5854	21.0163	23.1198	23.4786	22.4674	16.9794	15.0724	22.8034	22.6136	13.7731	23.1058	23.0012	13.5505	14.3307	22.5035	16.4377	13.4394	23.7071	19.2773	23.8493	23.7628	23.641	13.513	23.866	23.919	23.7682	22.0967	23.0068	22.9507	12.4511	22.5188	14.8269	NaN	22.8099	15.6825	11.5572
13.7079	14.8518	NaN	NaN	NaN	NaN	NaN	NaN	NaN	NaN	NaN	NaN	NaN	NaN	NaN	NaN	NaN	NaN	NaN	NaN	NaN	NaN	NaN	NaN	NaN	NaN	NaN	NaN	NaN	NaN	NaN	NaN	NaN	NaN	NaN	NaN	NaN	NaN	NaN	12.4153	NaN	NaN	NaN	NaN	NaN	NaN	NaN	NaN	NaN	NaN
11.9628	11.9183	12.2091	NaN	NaN	NaN	15.0089	NaN	13.0205	11.364	12.5238	11.4704	NaN	13.6921	13.4261	NaN	NaN	10.8996	11.2107	NaN	NaN	NaN	11.6259	NaN	NaN	NaN	13.7699	10.6789	NaN	NaN	NaN	NaN	NaN	NaN	NaN	NaN	NaN	12.0131	NaN	15.0529	12.2971	NaN	NaN	NaN	NaN	NaN	NaN	NaN	NaN	NaN
NaN	NaN	NaN	NaN	NaN	21.0433	NaN	NaN	NaN	NaN	NaN	NaN	18.9632	NaN	NaN	17.532	NaN	NaN	18.7332	19.9649	NaN	NaN	NaN	NaN	NaN	NaN	NaN	17.7414	NaN	NaN	NaN	NaN	NaN	NaN	NaN	NaN	NaN	22.8091	22.148	NaN	NaN	NaN	22.6213	NaN	NaN	NaN	NaN	NaN	19.2007	NaN
NaN	12.2709	NaN	NaN	NaN	NaN	NaN	NaN	NaN	NaN	NaN	NaN	NaN	NaN	NaN	NaN	NaN	NaN	NaN	NaN	NaN	12.2006	12.557	NaN	NaN	13.2109	NaN	NaN	13.4555	NaN	NaN	13.1707	NaN	13.0727	11.7071	NaN	NaN	NaN	NaN	NaN	NaN	10.2636	NaN	12.1918	NaN	NaN	NaN	NaN	NaN	NaN
NaN	NaN	NaN	NaN	NaN	NaN	NaN	NaN	15.1383	14.4666	NaN	14.6122	NaN	14.8144	12.9111	NaN	NaN	NaN	NaN	NaN	NaN	14.4357	NaN	NaN	NaN	NaN	NaN	NaN	NaN	13.5477	14.5812	13.8386	NaN	NaN	13.6146	NaN	NaN	NaN	NaN	NaN	NaN	NaN	13.0181	NaN	NaN	NaN	NaN	NaN	14.2049	NaN
18.3783	18.2061	16.9003	20.1116	NaN	17.7289	17.5939	NaN	18.0408	18.2385	NaN	NaN	12.0484	NaN	NaN	NaN	16.3558	NaN	NaN	17.8139	16.4406	NaN	17.0192	18.312	NaN	17.629	17.674	17.9095	15.8754	18.0041	15.7386	17.9885	18.5487	16.8297	NaN	NaN	17.6353	NaN	14.5791	NaN	18.2586	17.7174	NaN	NaN	17.7322	NaN	17.6201	18.3665	16.5842	17.7651
NaN	NaN	NaN	NaN	NaN	13.944	NaN	NaN	NaN	NaN	NaN	NaN	14.7761	NaN	NaN	NaN	NaN	NaN	NaN	NaN	12.2072	NaN	NaN	15.2418	NaN	NaN	NaN	NaN	NaN	NaN	NaN	NaN	13.1655	NaN	NaN	NaN	NaN	NaN	NaN	NaN	NaN	NaN	NaN	NaN	NaN	19.5541	17.6034	NaN	NaN	NaN
NaN	NaN	15.0998	NaN	15.0882	15.5644	17.3869	12.3774	NaN	NaN	NaN	NaN	11.0709	12.0911	16.7475	14.8753	15.5067	13.5963	NaN	NaN	15.4646	NaN	17.1489	NaN	NaN	15.527	NaN	17.7804	18.7269	15.96	18.2323	10.5385	NaN	NaN	NaN	NaN	15.3027	NaN	NaN	NaN	NaN	15.4535	NaN	17.4366	15.512	NaN	NaN	11.7813	NaN	14.6043
NaN	NaN	13.2021	13.65	14.9569	14.0304	NaN	13.5146	NaN	NaN	NaN	14.1425	13.3366	NaN	13.2474	NaN	12.9472	13.6367	NaN	14.0215	NaN	NaN	NaN	NaN	NaN	12.5825	NaN	NaN	NaN	NaN	NaN	13.7946	NaN	NaN	NaN	NaN	NaN	NaN	NaN	NaN	NaN	NaN	NaN	NaN	NaN	NaN	NaN	NaN	NaN	12.9088
16.9423	17.2901	NaN	NaN	16.1303	NaN	NaN	NaN	NaN	NaN	NaN	NaN	NaN	NaN	NaN	NaN	NaN	NaN	NaN	NaN	NaN	NaN	NaN	NaN	NaN	NaN	NaN	NaN	NaN	NaN	NaN	NaN	NaN	NaN	NaN	NaN	NaN	NaN	NaN	NaN	NaN	NaN	NaN	NaN	NaN	NaN	NaN	NaN	NaN	NaN
NaN	13.7884	15.1099	15.643	14.8998	NaN	NaN	15.5117	15.237	13.0377	15.2358	NaN	NaN	NaN	NaN	12.8984	16.0233	NaN	NaN	NaN	NaN	13.8822	14.1891	NaN	NaN	14.8551	NaN	NaN	NaN	NaN	NaN	15.4374	NaN	13.7939	12.4709	NaN	14.2967	15.4239	16.1321	15.3383	NaN	NaN	NaN	14.3853	NaN	NaN	NaN	14.3299	14.9538	13.3415
11.9668	NaN	NaN	NaN	NaN	NaN	13.3574	NaN	13.3085	NaN	NaN	NaN	NaN	13.5429	13.2422	13.8903	NaN	12.6975	13.5409	12.3553	NaN	13.7405	11.8271	NaN	13.2502	13.085	13.6587	14.2766	19.7988	13.2789	12.9064	12.9681	NaN	12.8748	12.0955	NaN	13.045	NaN	NaN	12.3405	16.2839	13.1881	NaN	12.3133	NaN	NaN	NaN	11.8849	NaN	12.7293
12.6451	NaN	NaN	NaN	NaN	NaN	NaN	NaN	NaN	NaN	NaN	NaN	NaN	NaN	NaN	NaN	NaN	NaN	NaN	NaN	NaN	NaN	12.5194	NaN	NaN	NaN	NaN	12.7898	NaN	NaN	NaN	NaN	NaN	NaN	NaN	NaN	NaN	NaN	NaN	NaN	NaN	NaN	NaN	NaN	NaN	NaN	NaN	NaN	NaN	12.9236
NaN	NaN	16.7739	NaN	NaN	NaN	17.2588	NaN	17.8249	NaN	18.5766	NaN	15.8083	17.7532	16.6481	NaN	NaN	NaN	NaN	16.0045	NaN	NaN	NaN	17.7031	NaN	NaN	17.3267	16.1507	NaN	16.4022	17.1217	NaN	NaN	NaN	NaN	NaN	15.9368	NaN	NaN	15.7141	17.1334	NaN	NaN	16.0988	18.6181	NaN	NaN	15.8919	16.4193	NaN
15.2532	15.6379	NaN	15.6102	15.1813	NaN	14.0853	14.9769	14.5841	14.7712	15.3743	15.8711	NaN	14.6036	15.1692	NaN	NaN	14.8126	14.767	NaN	NaN	15.2205	NaN	14.3389	15.9707	12.0368	14.218	14.4558	NaN	NaN	13.5507	15.2891	NaN	15.3618	15.1912	14.9969	14.57	16.0873	16.0041	16.0208	15.6098	NaN	15.1489	14.7607	15.1322	NaN	NaN	15.5987	NaN	14.3668
NaN	15.0574	13.5751	15.3806	17.3468	16.2905	16.1766	14.1708	15.8991	16.2478	14.9993	15.8966	15.7278	17.0724	16.5823	16.643	NaN	NaN	17.2735	13.661	15.2962	16.9008	17.1433	NaN	17.1888	17.2079	15.4857	15.9286	13.2965	NaN	17.0036	14.9383	NaN	NaN	15.5245	14.8175	NaN	16.4489	16.0525	15.0887	15.8931	17.0739	13.6328	16.8991	15.7941	15.0942	15.8431	16.602	14.8911	15.9513
NaN	NaN	NaN	NaN	NaN	NaN	NaN	NaN	NaN	NaN	NaN	NaN	NaN	NaN	17.2781	16.9531	NaN	NaN	NaN	NaN	NaN	NaN	NaN	NaN	NaN	NaN	NaN	NaN	NaN	NaN	NaN	NaN	NaN	NaN	NaN	NaN	NaN	NaN	NaN	NaN	NaN	NaN	16.398	NaN	NaN	NaN	NaN	NaN	NaN	NaN
NaN	NaN	NaN	NaN	NaN	NaN	NaN	NaN	NaN	NaN	NaN	NaN	NaN	NaN	NaN	NaN	NaN	NaN	NaN	NaN	NaN	NaN	NaN	NaN	NaN	NaN	NaN	NaN	NaN	NaN	NaN	NaN	NaN	NaN	NaN	NaN	NaN	NaN	NaN	NaN	NaN	NaN	NaN	NaN	NaN	14.5226	NaN	NaN	NaN	NaN
14.6807	14.0349	NaN	NaN	NaN	NaN	NaN	13.5486	13.3201	13.5905	12.7815	13.3329	NaN	14.0951	NaN	12.51	12.6219	NaN	12.4577	NaN	NaN	NaN	NaN	13.7248	NaN	11.0982	13.9872	NaN	NaN	NaN	13.9693	NaN	NaN	NaN	11.7585	NaN	14.2127	13.5479	13.4087	NaN	NaN	NaN	NaN	NaN	NaN	NaN	NaN	NaN	NaN	NaN
NaN	NaN	NaN	NaN	NaN	NaN	NaN	NaN	NaN	NaN	NaN	NaN	NaN	NaN	NaN	NaN	NaN	NaN	NaN	NaN	NaN	NaN	NaN	NaN	NaN	NaN	NaN	NaN	NaN	NaN	NaN	NaN	NaN	NaN	NaN	NaN	NaN	NaN	NaN	NaN	NaN	NaN	NaN	NaN	NaN	NaN	NaN	NaN	NaN	NaN
NaN	NaN	NaN	14.5151	NaN	15.1633	13.908	NaN	14.8196	NaN	14.8139	NaN	NaN	NaN	NaN	NaN	NaN	NaN	NaN	NaN	NaN	NaN	NaN	17.2419	NaN	NaN	NaN	NaN	NaN	NaN	NaN	13.2193	NaN	NaN	15.527	16.6081	NaN	NaN	NaN	NaN	17.0692	NaN	NaN	NaN	NaN	NaN	NaN	NaN	NaN	NaN
18.5144	15.2296	NaN	NaN	NaN	16.6707	16.178	NaN	NaN	16.0951	15.5565	NaN	NaN	16.6641	16.6365	17.6354	16.0986	13.8656	17.3436	17.0181	16.4199	NaN	17.5274	NaN	18.0738	NaN	16.3038	18.7772	NaN	16.9441	16.7539	NaN	NaN	NaN	NaN	NaN	NaN	NaN	NaN	15.9096	NaN	18.069	NaN	16.325	NaN	NaN	NaN	NaN	NaN	NaN
NaN	14.1428	NaN	NaN	NaN	17.1972	15.0251	15.368	14.0664	15.4244	NaN	NaN	13.3389	13.8827	14.0614	13.4219	15.0104	NaN	15.5593	NaN	14.9897	14.6058	14.6567	15.0769	14.9851	13.9187	NaN	14.4732	13.6086	14.7654	14.2282	13.3599	15.7357	13.2617	14.1012	13.9748	NaN	14.218	14.4293	19.5335	NaN	13.7323	NaN	13.7626	14.9967	16.107	NaN	NaN	14.6771	NaN
18.5928	NaN	20.1718	NaN	NaN	17.0003	NaN	NaN	NaN	NaN	NaN	NaN	14.7771	NaN	16.3954	17.3464	NaN	17.2822	NaN	NaN	NaN	NaN	NaN	NaN	15.8698	NaN	NaN	14.588	NaN	15.2947	15.0977	NaN	NaN	NaN	NaN	NaN	NaN	NaN	15.574	NaN	NaN	18.1127	NaN	14.1057	NaN	17.2334	18.1783	NaN	15.168	16.1896
NaN	NaN	NaN	NaN	NaN	NaN	15.9838	NaN	NaN	14.0054	NaN	NaN	NaN	NaN	16.7936	15.7538	NaN	14.7368	NaN	14.0105	14.7137	NaN	NaN	NaN	NaN	NaN	NaN	14.8752	14.7048	15.127	15.9405	12.8147	NaN	NaN	NaN	NaN	NaN	NaN	NaN	13.5153	NaN	NaN	NaN	16.203	NaN	NaN	NaN	14.7984	NaN	NaN
15.9001	15.4945	13.2546	14.2417	14.8813	NaN	14.3226	16.522	13.6931	14.3753	13.7048	14.8367	18.0885	13.998	13.3357	13.6837	14.694	14.8479	13.3171	12.3867	NaN	11.9822	13.1483	12.6118	13.2909	15.2283	14.8777	12.3409	NaN	13.69	14.7804	13.153	NaN	NaN	NaN	13.4437	15.505	14.659	13.0538	14.42	15.7181	NaN	NaN	12.2186	15.8278	NaN	NaN	14.902	NaN	15.6279
15.3693	NaN	15.85	15.7535	13.8303	16.8184	14.2654	14.8208	NaN	14.2951	13.4727	14.9753	NaN	13.9794	NaN	15.8313	16.3729	15.62	15.4562	14.9787	15.7453	NaN	NaN	17.1921	14.8434	16.7248	16.4844	NaN	13.5681	14.1405	NaN	NaN	16.5028	13.9971	NaN	NaN	NaN	NaN	NaN	NaN	13.0783	15.1389	NaN	NaN	NaN	15.41	15.8077	16.4891	14.7017	NaN
16.1815	NaN	NaN	NaN	NaN	17.797	14.3958	15.4706	14.0027	NaN	NaN	NaN	15.5428	13.3039	14.4606	NaN	16.471	15.8579	15.2335	17.4604	17.6872	15.7667	NaN	16.9677	NaN	NaN	NaN	15.265	15.6359	14.1226	16.1415	14.3231	15.4328	16.4356	16.377	16.3016	17.5269	NaN	NaN	14.2142	NaN	16.6661	NaN	17.1181	NaN	18.2365	17.7	NaN	NaN	NaN
NaN	NaN	13.3685	NaN	12.993	NaN	NaN	NaN	NaN	NaN	14.329	14.7691	13.3764	14.7327	13.3281	NaN	NaN	NaN	NaN	NaN	NaN	13.9528	13.4078	NaN	NaN	NaN	NaN	NaN	NaN	NaN	NaN	NaN	NaN	NaN	NaN	NaN	NaN	NaN	NaN	NaN	NaN	14.8223	NaN	12.3444	NaN	NaN	NaN	NaN	NaN	NaN
21.7543	21.8962	20.8271	NaN	21.4152	18.9438	17.082	20.2218	16.9663	21.6823	18.2249	21.1525	19.2344	17.7244	17.4572	20.7198	18.0297	21.286	21.5858	19.309	19.1111	20.715	21.0238	19.1496	21.6793	20.9535	17.2312	NaN	20.1174	18.9137	17.6415	20.3116	16.6092	20.2669	20.2942	18.7479	16.8296	20.7677	21.0185	21.0862	16.8932	NaN	20.9568	19.0041	21.0208	NaN	17.7783	20.6799	18.6681	18.7322
12.0676	NaN	12.7085	13.011	15.493	12.4868	14.8812	16.0602	16.0166	13.6357	13.6549	14.1278	NaN	15.1193	17.7229	14.61	14.8879	15.6957	15.6628	NaN	NaN	15.9853	15.406	11.8604	16.5955	16.5927	13.0329	15.3103	14.6254	12.9042	13.8776	15.4711	14.5442	16.2252	15.8472	NaN	15.1939	12.8974	13.0291	18.6415	14.0291	15.0851	15.6813	14.3073	15.8439	13.9792	13.2032	16.3303	13.9574	15.2149
NaN	14.9185	NaN	NaN	NaN	NaN	NaN	16.7521	NaN	13.4729	NaN	NaN	14.2855	NaN	NaN	16.34	16.1694	NaN	15.4803	NaN	NaN	NaN	15.73	NaN	15.5905	16.8084	NaN	NaN	NaN	16.1106	NaN	16.1185	NaN	15.9636	16.6178	15.1633	NaN	15.6594	15.9222	16.1016	15.5083	15.8569	NaN	15.3037	15.8958	NaN	NaN	15.8976	NaN	NaN
NaN	NaN	NaN	NaN	15.6549	NaN	NaN	NaN	NaN	NaN	NaN	NaN	NaN	NaN	NaN	NaN	NaN	NaN	NaN	NaN	NaN	NaN	15.0563	NaN	NaN	NaN	NaN	NaN	NaN	NaN	NaN	NaN	NaN	NaN	NaN	NaN	NaN	NaN	NaN	NaN	NaN	NaN	NaN	NaN	NaN	NaN	NaN	NaN	NaN	NaN
17.1304	17.4613	16.6683	16.7693	17.8867	15.8004	15.9089	17.8081	17.8146	17.4932	18.1439	17.7255	16.8927	17.7689	17.831	16.5859	17.9702	16.6161	17.2458	17.2305	18.0452	17.2588	16.7782	16.6653	17.2476	17.3723	17.5381	17.3817	17.388	15.6443	16.6196	17.8892	15.1095	17.7781	17.9578	17.3959	17.2981	17.2348	16.2557	18.0544	17.4317	16.7638	17.9517	17.1948	18.1225	19.0502	19.5196	17.9005	18.116	18.3756
14.0636	15.7533	NaN	NaN	14.0594	16.2989	13.7806	NaN	14.2282	15.1914	14.1175	14.1278	NaN	14.4942	14.5878	13.3432	14.464	14.7188	14.4368	NaN	NaN	NaN	14.9993	12.2894	13.7077	13.365	14.0843	14.9673	NaN	16.6545	12.0565	NaN	NaN	NaN	NaN	NaN	12.7807	15.3017	14.728	15.3045	NaN	15.4565	12.8932	13.8514	14.8366	NaN	NaN	14.553	NaN	NaN
NaN	NaN	NaN	NaN	NaN	NaN	NaN	NaN	NaN	NaN	NaN	NaN	NaN	NaN	NaN	NaN	NaN	NaN	NaN	NaN	NaN	NaN	NaN	NaN	NaN	NaN	NaN	NaN	NaN	NaN	NaN	NaN	NaN	NaN	NaN	NaN	NaN	NaN	NaN	15.1167	NaN	NaN	14.793	NaN	NaN	NaN	NaN	NaN	NaN	NaN
NaN	NaN	NaN	NaN	14.8245	NaN	NaN	NaN	NaN	NaN	14.6737	NaN	NaN	NaN	NaN	13.2989	NaN	NaN	NaN	NaN	NaN	NaN	15.0461	NaN	NaN	NaN	NaN	NaN	NaN	15.0735	13.7081	NaN	NaN	NaN	NaN	13.9334	NaN	NaN	NaN	13.0706	NaN	15.0774	14.4802	NaN	15.027	15.136	NaN	14.7711	NaN	NaN
15.6829	15.708	NaN	15.9759	NaN	NaN	NaN	NaN	15.8951	NaN	14.9192	14.894	NaN	15.7625	15.2269	NaN	NaN	NaN	NaN	NaN	16.4228	16.309	13.8127	14.656	14.9334	NaN	NaN	NaN	15.527	15.5259	15.6575	16.2212	NaN	14.7996	16.8052	NaN	14.7001	NaN	NaN	14.2444	NaN	14.6746	14.9039	15.3746	13.7991	NaN	NaN	NaN	14.4962	NaN
15.5788	15.9067	15.9803	12.5108	16.4541	NaN	15.7704	15.3238	15.6372	20.0898	16.1229	18.1251	NaN	19.6705	15.3624	15.7829	14.8821	16.2115	16.0129	14.4014	13.6554	15.3245	15.6666	15.301	16.3602	15.7797	15.7704	15.2341	15.5528	15.5647	15.2449	15.8873	15.3823	15.7872	16.1907	14.2446	15.9046	14.9297	NaN	16.5258	19.8764	15.4486	15.3624	16.9401	15.9027	NaN	NaN	17.9163	14.6024	15.6485
NaN	NaN	NaN	NaN	NaN	NaN	NaN	NaN	NaN	NaN	NaN	NaN	NaN	NaN	NaN	NaN	NaN	15.081	NaN	15.9887	17.1422	NaN	14.2337	15.4688	NaN	NaN	NaN	NaN	NaN	NaN	NaN	NaN	NaN	13.1001	12.6109	16.5201	16.007	NaN	NaN	NaN	NaN	12.6627	NaN	NaN	NaN	NaN	NaN	NaN	NaN	NaN
NaN	NaN	15.6743	NaN	NaN	14.4392	17.1608	15.6871	16.0402	NaN	15.3499	NaN	13.4581	15.5608	17.7539	14.9636	15.4	11.4929	11.5417	13.9041	16.6416	14.5233	16.6291	17.1177	NaN	NaN	14.4868	17.8879	15.0597	17.7238	17.4752	16.6261	13.83	15.9589	15.5608	14.5899	16.0971	16.6671	15.8021	12.1816	12.4706	NaN	15.837	17.9735	17.3687	NaN	NaN	15.7198	14.6375	NaN
NaN	NaN	13.3569	13.233	14.2359	NaN	13.0024	NaN	12.7371	NaN	14.4656	15.2907	NaN	15.0522	NaN	NaN	13.1013	NaN	NaN	NaN	NaN	13.7601	NaN	NaN	NaN	NaN	14.9186	NaN	NaN	14.8262	NaN	NaN	NaN	NaN	NaN	NaN	NaN	11.7131	NaN	13.4638	NaN	NaN	NaN	14.3125	14.1968	NaN	NaN	13.7803	NaN	NaN
15.9247	NaN	15.2565	16.8113	NaN	16.701	13.7439	16.0874	14.419	NaN	15.9251	NaN	16.7336	NaN	NaN	NaN	13.7747	15.8909	NaN	16.0044	14.7256	16.5197	NaN	NaN	14.3396	NaN	NaN	15.2109	NaN	15.6025	NaN	15.4031	17.016	13.3039	NaN	13.7683	17.0076	NaN	15.7319	NaN	16.5205	13.2996	16.1407	14.9653	15.4169	17.0656	17.3583	NaN	16.8638	15.143
NaN	NaN	NaN	NaN	NaN	NaN	22.3897	NaN	16.3252	NaN	NaN	NaN	14.6354	18.2961	20.9691	14.3431	16.1238	NaN	NaN	11.9174	21.1546	NaN	14.597	15.3319	NaN	NaN	17.1815	20.8002	NaN	20.4084	21.0718	NaN	NaN	NaN	18.9981	NaN	19.2733	19.1315	NaN	NaN	16.8389	NaN	NaN	20.7998	19.5036	NaN	NaN	NaN	14.5308	18.6344
14.0257	14.605	13.5132	15.5698	16.1183	16.6359	14.9723	14.6147	15.6662	15.8248	15.648	14.9943	16.7656	15.7009	15.5915	14.7484	15.0563	15.2544	15.5516	16.7363	15.3087	13.0973	15.7711	15.5868	16.2666	15.4176	16.4555	15.8436	NaN	15.5071	15.4815	12.5311	16.1079	12.6195	13.4331	15.3684	15.251	15.0265	14.8239	15.9967	14.7182	14.5616	NaN	14.5135	14.1578	14.614	14.8898	14.5432	16.8799	14.6801
16.4815	17.3499	16.2041	16.3167	15.9707	13.4871	16.624	16.6528	17.0254	16.7926	17.1037	17.9092	16.0969	16.0701	16.9921	NaN	16.8135	15.4897	16.4321	15.0569	12.5175	14.5898	15.5473	15.6633	17.321	15.9197	16.5416	17.1253	10.8048	14.2421	16.6063	16.4506	14.8367	15.5706	14.1163	14.3937	15.2576	17.397	17.3899	17.353	17.151	15.5724	16.4452	14.9883	17.7471	NaN	NaN	17.5676	16.6531	16.2373
NaN	NaN	NaN	NaN	NaN	NaN	NaN	NaN	NaN	NaN	NaN	NaN	NaN	NaN	NaN	NaN	NaN	NaN	NaN	NaN	NaN	NaN	NaN	NaN	NaN	NaN	NaN	NaN	NaN	NaN	NaN	NaN	NaN	NaN	NaN	NaN	NaN	NaN	NaN	NaN	NaN	NaN	NaN	NaN	NaN	NaN	NaN	NaN	NaN	NaN
NaN	13.8242	NaN	NaN	NaN	NaN	NaN	NaN	NaN	NaN	NaN	NaN	NaN	NaN	NaN	NaN	NaN	NaN	NaN	NaN	NaN	NaN	NaN	NaN	13.8889	NaN	NaN	NaN	NaN	NaN	NaN	NaN	NaN	NaN	NaN	NaN	NaN	NaN	NaN	NaN	NaN	NaN	NaN	NaN	NaN	NaN	NaN	NaN	NaN	NaN
NaN	NaN	13.121	NaN	NaN	15.2754	14.7989	15.179	16.9156	15.86	15.2242	15.8372	NaN	15.631	15.9861	15.0735	17.0169	14.5916	NaN	15.4012	NaN	NaN	NaN	NaN	NaN	NaN	15.0489	15.1566	15.6533	15.0418	NaN	15.339	NaN	14.6569	16.5124	NaN	NaN	14.4695	NaN	NaN	NaN	16.2202	15.4551	14.9953	13.732	NaN	14.1469	14.3554	NaN	NaN
NaN	NaN	NaN	NaN	NaN	NaN	NaN	NaN	NaN	NaN	NaN	NaN	NaN	NaN	NaN	NaN	NaN	NaN	NaN	NaN	NaN	NaN	NaN	NaN	NaN	NaN	NaN	NaN	NaN	NaN	NaN	NaN	NaN	NaN	NaN	NaN	NaN	NaN	NaN	NaN	NaN	NaN	NaN	NaN	NaN	NaN	NaN	NaN	NaN	NaN
NaN	NaN	NaN	NaN	NaN	NaN	NaN	NaN	NaN	NaN	NaN	NaN	NaN	NaN	NaN	NaN	NaN	NaN	NaN	NaN	NaN	NaN	NaN	NaN	NaN	NaN	NaN	NaN	NaN	NaN	NaN	NaN	NaN	NaN	NaN	NaN	NaN	NaN	NaN	NaN	NaN	NaN	NaN	NaN	NaN	NaN	NaN	NaN	NaN	NaN
15.0755	NaN	13.2777	NaN	NaN	NaN	14.9514	15.0614	17.2291	13.8551	14.7245	16.6479	13.3435	15.0454	14.0131	14.4687	14.6584	14.318	15.1644	NaN	NaN	NaN	15.2257	NaN	16.1073	14.8058	15.9289	15.9845	NaN	15.8764	14.766	NaN	23.453	NaN	13.4251	13.3035	17.3487	12.2424	13.8838	NaN	14.7561	14.6102	NaN	15.8704	14.4184	19.3207	NaN	15.0427	NaN	14.0371
17.3411	17.4704	17.8349	16.4972	17.2519	16.3091	19.2242	19.389	19.8239	19.0781	19.6128	19.3162	19.5524	19.2511	19.1159	18.2219	17.9348	17.8413	19.0633	18.4115	15.6431	16.9425	19.0756	18.2033	18.5436	18.553	19.6944	19.5632	16.475	18.1648	19.2061	19.058	12.2723	18.7489	18.9735	18.8525	19.1254	19.2785	18.5812	18.7158	19.105	19.6883	18.929	19.8861	18.3353	18.9009	NaN	19.3467	19.626	18.6683
16.6586	16.7894	17.8412	16.9152	16.6273	17.3313	16.9358	17.4694	17.1154	16.6345	17.0053	16.7676	17.5131	16.9856	15.5937	17.3559	16.9418	17.3461	17.0811	17.0481	17.008	15.7694	17.1574	17.3476	16.0774	17.4256	16.6807	15.3795	NaN	17.0505	15.701	17.0941	15.1025	17.3676	17.2614	17.5353	16.1062	17.0197	17.7085	17.7087	15.2211	16.9156	16.7934	15.7655	17.4333	14.8703	NaN	17.6568	17.2207	16.6433
NaN	NaN	15.4356	NaN	15.1677	NaN	NaN	NaN	13.274	NaN	15.5454	14.3939	NaN	NaN	15.532	NaN	NaN	15.5601	15.4718	NaN	NaN	15.0396	15.3014	NaN	NaN	13.1854	NaN	14.7488	NaN	NaN	NaN	NaN	NaN	NaN	NaN	14.2251	NaN	15.2498	NaN	13.8971	15.8314	NaN	NaN	NaN	NaN	15.0338	14.8634	NaN	13.9055	NaN
NaN	NaN	NaN	NaN	14.8032	NaN	NaN	NaN	13.0156	13.841	14.0634	NaN	14.5097	NaN	NaN	15.4538	NaN	14.3366	15.136	15.4482	NaN	NaN	13.456	15.4106	15.3805	14.9638	NaN	NaN	14.6485	NaN	13.4083	14.8673	NaN	15.1451	NaN	15.3379	NaN	14.0205	NaN	14.1883	15.6589	NaN	NaN	13.4723	NaN	NaN	15.1418	15.8351	NaN	13.017
NaN	NaN	NaN	NaN	NaN	NaN	NaN	NaN	NaN	NaN	NaN	NaN	NaN	NaN	NaN	NaN	NaN	NaN	NaN	NaN	NaN	NaN	NaN	NaN	NaN	NaN	NaN	NaN	NaN	NaN	NaN	NaN	NaN	NaN	NaN	NaN	NaN	NaN	NaN	NaN	NaN	14.121	NaN	NaN	NaN	NaN	NaN	NaN	NaN	NaN
NaN	NaN	NaN	NaN	NaN	NaN	NaN	NaN	NaN	NaN	NaN	NaN	NaN	NaN	NaN	NaN	NaN	NaN	NaN	NaN	NaN	NaN	NaN	NaN	NaN	NaN	NaN	13.5793	NaN	NaN	NaN	NaN	14.666	NaN	NaN	NaN	NaN	NaN	NaN	NaN	NaN	NaN	13.5277	13.8859	NaN	NaN	NaN	NaN	14.845	NaN
13.7788	14.0319	17.9452	14.0847	13.9416	12.162	12.5734	16.0525	15.8001	16.2966	15.3851	13.7873	15.5472	15.0643	14.8531	19.6612	14.1758	16.9507	14.5392	14.6532	12.8081	13.55	14.6788	15.0299	16.3735	14.905	14.9788	13.528	15.9067	14.771	15.0339	15.4725	12.4248	16.0553	14.2054	NaN	15.6923	15.0448	15.4131	15.6385	13.3969	14.7282	18.0749	15.3083	15.5288	NaN	16.317	13.2156	16.0323	13.975
NaN	NaN	NaN	NaN	NaN	14.3266	15.1574	NaN	15.3079	NaN	15.5558	NaN	NaN	15.2737	15.1884	NaN	NaN	NaN	NaN	NaN	NaN	NaN	NaN	NaN	NaN	NaN	15.0735	14.9731	NaN	13.5398	14.849	NaN	NaN	NaN	NaN	NaN	NaN	NaN	NaN	13.3927	14.2317	NaN	NaN	15.2466	14.3584	NaN	NaN	14.2676	NaN	NaN
9.9129	10.1887	18.0837	19.8081	17.9471	NaN	NaN	18.2261	NaN	21.1201	NaN	19.8322	13.9657	NaN	NaN	18.3397	15.2405	21.7747	18.7653	NaN	NaN	16.0011	17.7676	NaN	17.7894	17.6215	NaN	NaN	13.3778	NaN	NaN	18.5851	11.1186	18.5951	14.2808	18.3942	NaN	18.8292	20.0605	19.7476	16.0646	13.8184	15.0086	NaN	15.7464	NaN	NaN	16.6776	NaN	NaN
NaN	NaN	NaN	NaN	NaN	NaN	20.2252	NaN	20.3947	NaN	20.3964	NaN	NaN	19.7124	20.0246	NaN	NaN	NaN	NaN	NaN	NaN	NaN	NaN	17.3599	NaN	NaN	19.757	19.5487	NaN	19.4086	NaN	NaN	NaN	NaN	NaN	NaN	20.1289	NaN	NaN	17.8177	18.3587	NaN	NaN	18.2007	19.8507	NaN	NaN	19.3119	20.4264	16.228
NaN	NaN	NaN	NaN	NaN	NaN	NaN	NaN	NaN	NaN	NaN	NaN	15.2879	13.11	NaN	NaN	NaN	NaN	NaN	NaN	NaN	15.3865	NaN	NaN	NaN	NaN	NaN	NaN	NaN	NaN	NaN	15.037	NaN	14.1225	14.8686	NaN	NaN	14.162	13.5571	NaN	NaN	NaN	14.8865	14.8073	14.7394	NaN	NaN	14.8307	14.6617	13.518
NaN	NaN	NaN	NaN	NaN	NaN	NaN	NaN	NaN	13.8871	NaN	NaN	NaN	NaN	NaN	NaN	13.3617	NaN	NaN	NaN	NaN	NaN	NaN	NaN	NaN	NaN	NaN	NaN	NaN	NaN	NaN	NaN	NaN	NaN	NaN	NaN	NaN	NaN	NaN	NaN	NaN	NaN	NaN	NaN	NaN	NaN	NaN	NaN	NaN	NaN
NaN	NaN	NaN	NaN	NaN	NaN	NaN	NaN	NaN	NaN	NaN	NaN	NaN	NaN	NaN	NaN	NaN	NaN	NaN	NaN	NaN	NaN	NaN	NaN	NaN	NaN	NaN	NaN	NaN	NaN	NaN	NaN	NaN	NaN	NaN	NaN	NaN	NaN	NaN	NaN	NaN	NaN	NaN	NaN	NaN	NaN	NaN	NaN	NaN	NaN
NaN	13.515	NaN	NaN	NaN	NaN	NaN	NaN	NaN	NaN	NaN	NaN	NaN	NaN	NaN	NaN	NaN	NaN	NaN	NaN	NaN	NaN	NaN	NaN	NaN	NaN	NaN	NaN	NaN	NaN	NaN	NaN	NaN	NaN	NaN	NaN	NaN	NaN	NaN	NaN	NaN	NaN	NaN	NaN	NaN	NaN	NaN	NaN	NaN	NaN
NaN	NaN	NaN	NaN	NaN	NaN	NaN	NaN	NaN	NaN	NaN	NaN	NaN	NaN	NaN	14.2109	13.8642	NaN	NaN	NaN	NaN	NaN	NaN	NaN	NaN	15.7635	NaN	NaN	14.1798	14.71	14.5044	13.6329	NaN	NaN	NaN	NaN	NaN	NaN	NaN	NaN	14.8786	16.4344	NaN	NaN	14.4025	NaN	NaN	NaN	NaN	16.9092
NaN	NaN	NaN	NaN	NaN	NaN	NaN	NaN	NaN	NaN	NaN	NaN	NaN	NaN	NaN	NaN	NaN	NaN	NaN	NaN	NaN	NaN	NaN	NaN	NaN	NaN	NaN	NaN	NaN	NaN	NaN	NaN	NaN	NaN	NaN	NaN	NaN	NaN	NaN	NaN	NaN	NaN	NaN	NaN	NaN	NaN	NaN	NaN	NaN	NaN
22.0533	21.2369	18.1514	18.5618	21.5552	21.6516	20.9917	21.0105	21.1779	21.2165	20.0329	20.5335	17.1855	21.4522	20.8033	20.8611	20.608	21.3644	21.4097	20.3011	19.4819	21.0917	20.4917	20.9815	21.0081	21.3006	21.2182	20.8089	20.4085	21.3564	21.1589	21.2747	21.7939	21.5956	21.8464	20.4096	21.0701	18.6169	17.5531	17.7031	18.8132	20.7584	21.6914	20.0976	19.1802	20.4197	20.8828	20.2428	20.5961	21.148
15.1988	15.0067	14.6413	14.6152	15.7054	12.0429	NaN	13.5647	11.5506	15.7466	13.8934	15.7151	NaN	13.2455	12.9434	14.5153	14.7962	15.1265	14.7792	12.4045	12.8485	14.9699	15.0863	NaN	16.4064	14.747	11.7778	10.8989	14.768	13.2726	12.2291	14.253	12.024	14.2886	14.0786	14.1215	NaN	15.1314	15.5279	15.1285	14.564	13.741	14.3876	12.1007	15.0708	NaN	NaN	14.5729	NaN	NaN
NaN	14.9706	15.6221	14.5377	NaN	NaN	11.7367	NaN	NaN	14.6229	12.4248	12.2668	NaN	13.6144	13.5153	14.31	NaN	13.9767	15.6878	NaN	13.802	NaN	12.3071	NaN	16.821	15.4271	12.6776	NaN	NaN	12.9874	NaN	NaN	NaN	10.7865	12.2502	11.2614	12.4842	14.9217	15.9039	14.7192	16.701	15.3381	NaN	15.5945	13.4952	NaN	NaN	NaN	NaN	14.6547
NaN	NaN	NaN	NaN	NaN	NaN	NaN	NaN	NaN	NaN	NaN	NaN	NaN	NaN	NaN	NaN	NaN	NaN	NaN	NaN	NaN	NaN	NaN	NaN	NaN	NaN	NaN	NaN	NaN	NaN	NaN	NaN	NaN	NaN	NaN	NaN	NaN	NaN	NaN	NaN	NaN	NaN	NaN	NaN	NaN	NaN	NaN	NaN	NaN	NaN
NaN	NaN	9.5607	NaN	NaN	NaN	NaN	NaN	NaN	NaN	NaN	NaN	NaN	13.9507	13.8826	12.3809	NaN	10.4225	NaN	NaN	NaN	NaN	NaN	NaN	NaN	NaN	NaN	NaN	NaN	NaN	NaN	NaN	NaN	NaN	NaN	NaN	NaN	NaN	NaN	NaN	NaN	NaN	NaN	NaN	NaN	NaN	14.0203	NaN	NaN	NaN
13.1023	12.1289	NaN	NaN	NaN	NaN	NaN	NaN	NaN	NaN	12.8875	NaN	NaN	NaN	NaN	NaN	14.0455	NaN	NaN	NaN	NaN	NaN	NaN	NaN	NaN	NaN	NaN	NaN	13.1791	NaN	NaN	NaN	NaN	NaN	NaN	NaN	13.7388	NaN	NaN	NaN	NaN	NaN	NaN	NaN	NaN	NaN	NaN	NaN	NaN	NaN
NaN	13.5639	NaN	14.3115	NaN	13.9246	NaN	NaN	NaN	NaN	14.7095	14.6533	NaN	13.5446	NaN	NaN	12.5042	14.8972	12.9649	14.0147	12.6461	NaN	13.4567	15.4233	14.1204	15.242	12.782	16.2585	13.9212	13.6085	NaN	16.0104	14.3137	14.5149	14.3402	14.2942	NaN	NaN	15.7936	NaN	15.7395	NaN	NaN	NaN	NaN	NaN	NaN	NaN	NaN	14.9273
16.3894	16.6451	16.4491	11.1889	17.9134	16.2867	17.378	16.8715	17.8882	16.6646	16.4443	12.2529	13.7693	18.0983	17.411	17.1096	15.3273	15.7179	16.877	15.1906	15.809	16.9536	17.1641	15.8599	16.192	17.8719	17.6881	16.9425	17.8122	18.3166	18.399	17.508	18.1082	17.3498	16.7083	15.1029	16.7965	14.1281	13.7058	16.489	14.0695	18.1155	16.9089	17.4146	15.4314	16.7503	16.696	17.0619	16.5919	16.7039
NaN	NaN	NaN	NaN	16.4359	NaN	NaN	NaN	14.1118	14.4748	NaN	NaN	NaN	15.1842	14.8914	14.926	14.9234	15.8405	NaN	17.1191	NaN	NaN	NaN	NaN	16.6651	NaN	NaN	13.2203	NaN	NaN	15.204	NaN	NaN	15.1367	16.3736	NaN	16.0194	NaN	NaN	NaN	15.4626	NaN	15.0601	NaN	NaN	NaN	NaN	13.5718	NaN	NaN
14.7133	14.4868	NaN	14.0681	NaN	13.7432	NaN	NaN	NaN	NaN	15.6606	NaN	14.097	15.3208	15.116	NaN	NaN	14.9848	14.644	13.8409	NaN	NaN	NaN	14.3388	NaN	NaN	15.2186	NaN	NaN	NaN	15.5621	NaN	15.6668	NaN	NaN	NaN	15.1671	14.9985	15.4805	NaN	NaN	NaN	NaN	14.3517	NaN	NaN	NaN	NaN	15.2819	15.4371
NaN	NaN	NaN	NaN	NaN	NaN	NaN	NaN	NaN	NaN	NaN	NaN	NaN	NaN	NaN	14.1605	NaN	NaN	NaN	NaN	NaN	NaN	NaN	NaN	NaN	NaN	NaN	NaN	NaN	NaN	NaN	NaN	NaN	NaN	NaN	NaN	NaN	NaN	NaN	NaN	NaN	16.0312	NaN	NaN	NaN	NaN	NaN	NaN	NaN	NaN
NaN	NaN	NaN	NaN	NaN	NaN	NaN	NaN	NaN	NaN	NaN	NaN	NaN	NaN	NaN	NaN	NaN	NaN	NaN	NaN	NaN	NaN	NaN	NaN	NaN	NaN	NaN	NaN	12.2677	NaN	NaN	NaN	NaN	NaN	NaN	NaN	NaN	NaN	NaN	NaN	NaN	NaN	NaN	NaN	NaN	NaN	NaN	NaN	NaN	NaN
NaN	NaN	NaN	NaN	NaN	NaN	NaN	NaN	NaN	NaN	NaN	NaN	NaN	NaN	NaN	NaN	NaN	NaN	NaN	NaN	NaN	NaN	NaN	NaN	NaN	NaN	NaN	NaN	NaN	NaN	NaN	NaN	NaN	NaN	NaN	NaN	NaN	NaN	NaN	NaN	NaN	NaN	NaN	NaN	NaN	NaN	NaN	NaN	NaN	NaN
NaN	NaN	NaN	NaN	NaN	14.0269	NaN	NaN	NaN	NaN	NaN	NaN	NaN	NaN	NaN	NaN	12.7803	NaN	NaN	NaN	NaN	15.1123	NaN	NaN	NaN	13.2125	NaN	NaN	NaN	NaN	NaN	NaN	NaN	NaN	14.155	NaN	NaN	12.2453	14.5627	16.5113	NaN	NaN	13.3442	NaN	12.9381	NaN	NaN	17.6981	NaN	NaN
14.7265	15.4416	14.5673	13.163	14.3242	NaN	NaN	NaN	14.958	NaN	NaN	NaN	NaN	NaN	15.581	15.364	15.8273	15.5695	NaN	NaN	14.3971	15.2099	NaN	NaN	15.7169	NaN	NaN	13.3408	NaN	15.6468	15.7306	14.9438	NaN	13.7469	14.9243	NaN	NaN	NaN	NaN	NaN	NaN	15.7655	14.9432	16.0662	15.3787	NaN	NaN	14.1664	14.4532	16.3132
NaN	NaN	NaN	NaN	NaN	15.7847	16.7333	14.4184	NaN	19.5974	NaN	19.1931	NaN	15.626	19.5229	15.7576	14.9647	20.5514	19.2235	NaN	NaN	NaN	17.2933	NaN	18.1248	16.0318	NaN	21.0576	NaN	17.7688	18.3108	NaN	NaN	NaN	NaN	NaN	16.466	NaN	NaN	16.8263	NaN	16.959	NaN	19.5218	20.5511	15.0515	NaN	20.9092	16.903	21.1085
NaN	NaN	NaN	NaN	NaN	NaN	NaN	NaN	NaN	NaN	NaN	NaN	NaN	NaN	NaN	NaN	NaN	NaN	NaN	NaN	NaN	NaN	NaN	NaN	NaN	NaN	NaN	NaN	NaN	NaN	NaN	NaN	NaN	NaN	NaN	NaN	NaN	NaN	NaN	NaN	NaN	NaN	NaN	NaN	NaN	NaN	NaN	NaN	NaN	NaN
NaN	NaN	NaN	NaN	NaN	NaN	NaN	12.1268	NaN	11.5752	NaN	NaN	NaN	NaN	NaN	NaN	NaN	NaN	NaN	NaN	NaN	NaN	NaN	NaN	NaN	NaN	NaN	NaN	11.8177	NaN	NaN	10.8003	NaN	12.8267	NaN	NaN	NaN	13.049	NaN	NaN	NaN	NaN	NaN	NaN	NaN	NaN	NaN	NaN	NaN	10.5575
NaN	NaN	NaN	NaN	NaN	NaN	NaN	NaN	NaN	NaN	NaN	NaN	NaN	NaN	NaN	NaN	NaN	NaN	NaN	NaN	NaN	NaN	NaN	NaN	NaN	NaN	NaN	NaN	NaN	NaN	NaN	NaN	NaN	NaN	NaN	NaN	NaN	NaN	NaN	NaN	NaN	NaN	NaN	NaN	NaN	NaN	NaN	NaN	NaN	NaN
12.5129	NaN	13.3184	NaN	NaN	NaN	NaN	NaN	NaN	11.9062	12.9523	NaN	NaN	13.3115	NaN	NaN	NaN	NaN	12.5654	NaN	NaN	NaN	NaN	NaN	NaN	NaN	NaN	NaN	NaN	NaN	NaN	NaN	NaN	NaN	NaN	NaN	NaN	NaN	NaN	13.5603	NaN	NaN	NaN	NaN	NaN	NaN	14.0392	13.5551	NaN	NaN
NaN	13.0104	12.3028	NaN	14.7744	NaN	14.2413	14.5235	13.6114	16.328	15.8956	16.0714	13.4491	15.7057	15.0023	15.1612	NaN	15.0768	15.8048	14.177	NaN	NaN	15.1429	14.6545	16.1121	15.2825	15.787	15.3343	NaN	15.168	14.7817	14.6199	NaN	14.3787	NaN	NaN	NaN	16.2078	16.134	16.0685	17.2851	15.345	NaN	15.987	15.2057	NaN	NaN	NaN	NaN	14.6352
NaN	NaN	NaN	NaN	NaN	NaN	NaN	NaN	NaN	NaN	NaN	NaN	NaN	NaN	NaN	NaN	NaN	NaN	NaN	NaN	NaN	NaN	NaN	NaN	NaN	NaN	NaN	NaN	NaN	NaN	NaN	NaN	NaN	NaN	NaN	NaN	NaN	NaN	NaN	NaN	NaN	NaN	NaN	NaN	NaN	NaN	NaN	NaN	NaN	NaN
NaN	NaN	NaN	NaN	NaN	NaN	NaN	15.9679	NaN	NaN	NaN	NaN	16.4905	15.9395	NaN	NaN	16.1126	NaN	NaN	NaN	NaN	17.418	NaN	NaN	NaN	NaN	NaN	NaN	NaN	16.2589	NaN	NaN	NaN	NaN	NaN	NaN	NaN	NaN	NaN	NaN	NaN	NaN	NaN	NaN	NaN	NaN	NaN	NaN	NaN	NaN
NaN	NaN	NaN	NaN	NaN	12.5688	NaN	NaN	NaN	NaN	NaN	NaN	NaN	NaN	NaN	NaN	NaN	NaN	NaN	NaN	NaN	16.5518	NaN	12.7554	NaN	NaN	NaN	NaN	12.1216	13.9372	NaN	NaN	13.7493	NaN	NaN	NaN	NaN	NaN	NaN	NaN	NaN	NaN	NaN	NaN	NaN	NaN	NaN	NaN	NaN	NaN
NaN	14.8036	NaN	NaN	14.6307	13.374	NaN	NaN	NaN	NaN	NaN	NaN	NaN	NaN	NaN	NaN	NaN	NaN	NaN	NaN	NaN	NaN	NaN	NaN	NaN	NaN	NaN	NaN	14.5241	NaN	NaN	NaN	14.4378	NaN	NaN	NaN	NaN	NaN	NaN	NaN	NaN	NaN	NaN	NaN	NaN	NaN	NaN	NaN	NaN	NaN
NaN	NaN	12.8706	14.8064	11.661	NaN	13.3385	13.2022	13.8532	NaN	14.0599	NaN	14.6482	12.3527	12.8744	12.9782	NaN	12.0454	NaN	14.493	NaN	15.3195	13.0673	NaN	NaN	13.0038	13.9124	13.6549	NaN	NaN	12.3722	14.7425	NaN	14.9012	14.3333	14.6328	12.9694	NaN	14.4889	NaN	13.4855	NaN	14.3382	NaN	13.4707	NaN	NaN	13.7676	14.2895	NaN
15.3236	15.5969	15.8313	17.2157	17.8305	16.6217	16.0132	18.7158	15.0232	17.7322	17.8334	16.211	17.5042	16.7283	18.3626	17.0522	16.3663	15.9597	16.4663	15.876	14.8725	17.9154	15.9585	17.2407	16.4491	17.1214	16.8856	18.1363	17.4591	17.5764	15.5115	16.3403	15.3587	17.3972	17.0886	17.032	15.4405	17.017	18.0065	18.3296	18.4752	17.272	17.1754	17.024	18.3913	17.2076	16.6052	18.2406	18.036	17.2316
NaN	NaN	NaN	NaN	NaN	NaN	NaN	NaN	NaN	NaN	NaN	NaN	NaN	NaN	NaN	NaN	NaN	NaN	NaN	NaN	NaN	NaN	NaN	NaN	NaN	NaN	NaN	NaN	NaN	NaN	NaN	NaN	NaN	NaN	NaN	NaN	NaN	NaN	NaN	NaN	NaN	NaN	NaN	NaN	NaN	NaN	NaN	NaN	NaN	NaN
NaN	NaN	NaN	14.9468	NaN	NaN	13.9237	NaN	NaN	NaN	NaN	NaN	14.7303	NaN	NaN	NaN	NaN	12.9821	14.0556	NaN	NaN	NaN	NaN	15.2139	NaN	NaN	NaN	NaN	NaN	NaN	13.6731	NaN	NaN	NaN	12.4777	NaN	14.2186	NaN	NaN	NaN	NaN	NaN	NaN	NaN	NaN	NaN	NaN	NaN	14.92	NaN
15.452	16.1223	17.3346	NaN	NaN	NaN	16.2229	15.4411	16.1623	NaN	15.9921	15.5529	NaN	NaN	16.2899	NaN	16.7403	15.7582	NaN	13.4583	15.106	NaN	14.8353	14.972	NaN	16.498	12.8562	NaN	NaN	12.8613	16.5621	13.7956	NaN	14.9598	15.0478	15.2041	15.1771	14.5192	15.0541	NaN	NaN	15.0215	15.1666	15.5997	15.8569	NaN	NaN	15.536	15.2422	14.621
NaN	NaN	NaN	NaN	NaN	NaN	NaN	NaN	NaN	NaN	NaN	NaN	NaN	NaN	NaN	NaN	NaN	NaN	NaN	NaN	12.7293	NaN	NaN	NaN	NaN	NaN	NaN	NaN	15.6188	NaN	NaN	NaN	NaN	NaN	NaN	NaN	NaN	NaN	NaN	NaN	NaN	NaN	NaN	NaN	NaN	NaN	NaN	NaN	NaN	NaN
13.2611	NaN	14.8973	NaN	16.2847	16.7934	15.7274	14.1546	NaN	NaN	13.9481	13.7812	15.7686	14.068	NaN	15.2096	NaN	NaN	NaN	16.9501	13.9809	13.1047	15.601	NaN	15.5523	NaN	13.5013	13.1848	NaN	15.2101	NaN	NaN	13.8479	NaN	16.2148	NaN	13.8259	16.1445	NaN	12.7722	13.3529	14.8983	14.8452	16.4048	NaN	NaN	NaN	12.7762	NaN	NaN
13.0523	11.8686	NaN	NaN	NaN	NaN	NaN	13.0117	11.3468	9.1737	NaN	NaN	NaN	16.039	9.88315	9.33456	14.8871	NaN	7.79305	NaN	NaN	NaN	NaN	NaN	13.244	6.89251	NaN	NaN	9.8911	8.81343	NaN	13.3108	NaN	12.5366	14.3936	NaN	14.6957	NaN	NaN	18.4705	NaN	11.3541	NaN	NaN	12.6328	NaN	NaN	NaN	NaN	NaN
NaN	NaN	NaN	NaN	NaN	NaN	NaN	NaN	NaN	NaN	NaN	NaN	14.3949	NaN	12.8975	NaN	NaN	NaN	NaN	NaN	NaN	NaN	NaN	NaN	NaN	NaN	NaN	NaN	NaN	14.7658	NaN	NaN	NaN	NaN	NaN	NaN	NaN	NaN	NaN	NaN	NaN	NaN	NaN	NaN	14.4719	NaN	NaN	NaN	NaN	NaN
NaN	NaN	NaN	NaN	NaN	NaN	16.8691	NaN	16.7452	17.1817	NaN	16.7893	NaN	17.1765	17.6726	NaN	NaN	16.0048	16.6789	NaN	NaN	NaN	NaN	16.2204	17.0117	NaN	17.4592	16.8169	NaN	16.364	16.9624	NaN	NaN	NaN	15.3036	NaN	NaN	16.9721	15.4538	16.8835	16.8787	14.4262	NaN	18.2016	17.2252	NaN	NaN	NaN	NaN	18.6574
16.8554	17.4119	15.4633	15.9949	15.3698	15.4696	14.3283	15.5716	15.1094	16.7969	15.8212	16.4872	15.1455	18.1648	18.1401	16.2637	20.3335	15.6304	16.4301	15.9909	15.3626	16.7044	16.1646	15.8296	17.0558	15.6144	15.7374	16.6691	17.148	16.4035	17.4775	13.7901	15.8915	13.7948	13.8662	15.4771	14.9064	14.8819	16.4988	18.7194	17.064	16.691	15.2692	15.9129	17.6363	15.9546	16.0753	16.7545	14.989	15.7667
12.7197	NaN	NaN	NaN	14.1388	13.8612	14.4099	NaN	14.0264	NaN	NaN	NaN	14.3516	14.4863	15.0052	NaN	15.196	13.4099	16.333	15.9783	13.8087	15.1148	NaN	15.7399	NaN	14.1459	14.0107	14.6822	15.5412	15.7771	14.8079	NaN	17.0346	13.05	15.0215	15.6785	NaN	NaN	NaN	NaN	NaN	15.5274	NaN	NaN	NaN	NaN	NaN	NaN	NaN	NaN
NaN	NaN	NaN	NaN	NaN	NaN	NaN	NaN	NaN	NaN	NaN	NaN	NaN	NaN	16.9204	NaN	NaN	NaN	NaN	NaN	NaN	NaN	NaN	NaN	16.9136	NaN	NaN	NaN	NaN	NaN	NaN	NaN	NaN	NaN	NaN	NaN	NaN	NaN	NaN	17.9491	NaN	14.8108	NaN	NaN	14.0352	NaN	NaN	NaN	NaN	NaN
NaN	NaN	NaN	NaN	NaN	NaN	NaN	NaN	NaN	NaN	NaN	NaN	NaN	NaN	NaN	NaN	NaN	NaN	NaN	NaN	NaN	NaN	NaN	NaN	NaN	NaN	NaN	15.3196	NaN	NaN	14.1334	NaN	NaN	NaN	NaN	NaN	NaN	NaN	NaN	NaN	NaN	NaN	NaN	13.7358	NaN	NaN	NaN	NaN	NaN	NaN
13.1646	15.2314	15.3084	16.195	NaN	16.6224	14.854	15.9085	13.9367	NaN	16.116	14.7113	16.9068	15.6867	15.6104	14.4794	15.936	15.4228	14.0317	16.8964	16.357	16.4835	NaN	NaN	NaN	15.5762	15.3998	15.2673	16.3532	15.5474	14.1095	15.4147	17.3608	15.5326	14.6005	15.6903	15.3672	16.3933	16.302	13.9934	13.3343	NaN	16.2427	14.4734	15.2072	15.8922	15.4501	14.4564	16.7181	NaN
NaN	11.5893	14.0226	13.1119	14.2205	NaN	12.4383	14.7617	13.8492	NaN	13.1835	13.7208	11.2931	12.4122	12.456	11.6453	NaN	14.7691	10.1824	NaN	NaN	NaN	NaN	NaN	NaN	12.8975	11.9532	13.6683	NaN	NaN	10.9363	13.1441	NaN	NaN	14.5842	NaN	14.5018	12.6413	15.3968	12.6558	13.9464	NaN	NaN	11.5503	12.3221	NaN	NaN	12.1603	13.2109	13.9275
14.3744	12.8019	14.3772	13.5825	16.0325	NaN	NaN	14.8836	15.3891	NaN	17.0198	NaN	13.8819	13.3792	NaN	NaN	NaN	NaN	12.5437	13.1639	NaN	NaN	NaN	14.3029	14.284	NaN	13.9065	NaN	NaN	NaN	NaN	NaN	NaN	14.03	NaN	14.4499	14.7274	16.2774	15.2266	17.4996	13.8883	NaN	NaN	14.3053	13.621	NaN	NaN	NaN	14.5286	14.7713
NaN	NaN	15.1276	NaN	12.1702	NaN	15.752	NaN	NaN	NaN	NaN	NaN	NaN	12.8526	NaN	14.3742	NaN	13.1271	NaN	NaN	NaN	NaN	14.7759	12.7926	13.7976	NaN	NaN	NaN	NaN	NaN	NaN	15.0272	NaN	NaN	NaN	NaN	NaN	NaN	15.0538	15.0908	14.7746	NaN	13.6724	NaN	15.1264	NaN	NaN	NaN	NaN	14.4553
NaN	NaN	NaN	NaN	NaN	NaN	NaN	NaN	NaN	NaN	NaN	17.7241	NaN	NaN	NaN	NaN	14.6184	NaN	NaN	NaN	NaN	NaN	15.7482	NaN	NaN	15.073	NaN	NaN	15.4989	NaN	NaN	15.1265	NaN	14.3679	NaN	15.5519	NaN	NaN	16.2438	NaN	NaN	NaN	14.5053	NaN	NaN	NaN	NaN	14.9923	NaN	NaN
18.8059	NaN	21.8444	NaN	16.1433	NaN	NaN	20.5601	NaN	14.9492	NaN	15.3292	18.2617	NaN	15.9477	NaN	21.6435	15.4597	16.148	NaN	NaN	16.1449	NaN	NaN	14.3378	19.78	NaN	NaN	NaN	14.3245	NaN	20.1257	NaN	19.7722	12.735	18.8888	NaN	NaN	NaN	14.7343	15.0461	12.901	NaN	NaN	12.3835	NaN	NaN	12.8239	NaN	NaN
NaN	NaN	NaN	NaN	NaN	NaN	NaN	NaN	NaN	NaN	NaN	NaN	NaN	NaN	NaN	NaN	NaN	NaN	NaN	NaN	NaN	NaN	NaN	NaN	NaN	NaN	NaN	NaN	NaN	NaN	NaN	NaN	NaN	NaN	NaN	NaN	NaN	NaN	NaN	NaN	NaN	NaN	NaN	NaN	NaN	NaN	NaN	NaN	NaN	NaN
NaN	NaN	NaN	NaN	NaN	NaN	NaN	NaN	NaN	NaN	NaN	NaN	NaN	NaN	NaN	NaN	14.7869	NaN	NaN	NaN	NaN	NaN	NaN	NaN	NaN	NaN	NaN	NaN	NaN	NaN	NaN	NaN	NaN	NaN	NaN	15.6504	NaN	15.0257	15.4516	NaN	NaN	NaN	NaN	NaN	NaN	NaN	NaN	NaN	NaN	NaN
NaN	NaN	NaN	NaN	NaN	NaN	NaN	NaN	NaN	NaN	NaN	NaN	NaN	NaN	NaN	NaN	NaN	NaN	NaN	NaN	NaN	NaN	NaN	NaN	NaN	NaN	NaN	NaN	NaN	NaN	NaN	NaN	NaN	NaN	NaN	NaN	NaN	NaN	NaN	NaN	NaN	NaN	NaN	NaN	NaN	NaN	NaN	NaN	NaN	NaN
NaN	NaN	NaN	NaN	10.6737	NaN	NaN	NaN	NaN	NaN	NaN	NaN	11.423	NaN	NaN	NaN	NaN	NaN	NaN	13.3939	NaN	NaN	NaN	NaN	13.3301	NaN	NaN	NaN	NaN	NaN	NaN	NaN	NaN	NaN	NaN	NaN	NaN	NaN	NaN	12.4074	NaN	NaN	NaN	NaN	NaN	NaN	NaN	NaN	NaN	NaN
16.3212	NaN	NaN	NaN	NaN	NaN	NaN	NaN	NaN	NaN	NaN	NaN	NaN	NaN	NaN	NaN	NaN	NaN	NaN	NaN	14.1613	NaN	NaN	15.2394	NaN	NaN	NaN	NaN	12.269	NaN	NaN	NaN	NaN	NaN	15.4178	16.3658	14.1084	NaN	NaN	NaN	NaN	NaN	NaN	NaN	NaN	NaN	NaN	NaN	14.8762	NaN
NaN	NaN	NaN	NaN	NaN	NaN	NaN	NaN	NaN	NaN	NaN	NaN	13.9533	NaN	13.6014	NaN	NaN	NaN	NaN	12.885	NaN	11.7742	NaN	NaN	NaN	NaN	NaN	NaN	NaN	NaN	NaN	NaN	NaN	NaN	NaN	NaN	NaN	NaN	NaN	NaN	NaN	NaN	NaN	NaN	12.2248	NaN	NaN	NaN	NaN	NaN
NaN	NaN	NaN	NaN	13.4405	NaN	13.3001	NaN	12.6308	NaN	NaN	NaN	NaN	NaN	NaN	NaN	NaN	NaN	12.7922	NaN	NaN	NaN	NaN	NaN	NaN	12.9117	12.4051	NaN	13.6407	NaN	13.3765	12.762	NaN	13.0203	NaN	NaN	NaN	NaN	NaN	NaN	NaN	NaN	12.9492	13.0777	NaN	NaN	NaN	NaN	NaN	NaN
20.2199	19.1175	NaN	20.9605	17.9324	19.1834	17.686	18.2431	16.5148	19.253	16.9839	17.2346	18.076	17.7092	19.2006	18.7821	17.5938	21.0234	NaN	17.0799	17.4081	18.926	17.7874	18.189	NaN	17.9944	18.5414	NaN	17.1911	16.3029	18.3278	17.6708	19.0087	18.1129	18.5128	19.379	17.7666	NaN	NaN	21.1983	21.2388	20.0849	16.6639	NaN	NaN	NaN	NaN	NaN	17.3192	16.691
14.0928	11.9529	12.0156	NaN	13.2218	12.7478	NaN	13.48	NaN	12.8519	NaN	13.6488	12.497	NaN	NaN	15.4641	13.6292	15.2292	15.7554	NaN	11.4529	14.7178	NaN	12.5749	13.6481	13.9014	NaN	NaN	15.4629	NaN	NaN	13.5492	12.6794	15.5039	13.7107	14.2328	NaN	NaN	10.0188	14.1805	NaN	10.7471	14.0369	NaN	NaN	NaN	NaN	NaN	NaN	14.7696
NaN	NaN	NaN	NaN	NaN	NaN	14.3672	NaN	NaN	NaN	NaN	NaN	17.4597	17.5433	15.6674	NaN	NaN	NaN	NaN	NaN	18.3051	NaN	NaN	NaN	NaN	NaN	16.9249	15.9973	NaN	13.9194	15.7789	NaN	17.6472	NaN	NaN	NaN	NaN	NaN	NaN	NaN	NaN	14.585	NaN	15.5177	NaN	NaN	18.2696	NaN	NaN	NaN
NaN	11.473	8.94008	9.84496	9.73042	NaN	9.91483	NaN	NaN	NaN	10.8529	NaN	NaN	NaN	NaN	NaN	NaN	10.7468	NaN	NaN	10.9653	NaN	NaN	NaN	9.0456	NaN	NaN	9.62671	NaN	NaN	NaN	NaN	NaN	NaN	NaN	NaN	10.0286	9.14527	9.23888	NaN	10.9438	NaN	NaN	NaN	NaN	NaN	NaN	10.0848	NaN	NaN
17.0294	17.2957	18.0432	15.1196	14.6453	18.3956	15.9394	16.5498	16.568	NaN	15.0847	NaN	NaN	NaN	NaN	16.4391	16.4047	NaN	NaN	16.8811	16.67	NaN	18.3037	18.6066	NaN	16.7847	NaN	NaN	18.5433	NaN	NaN	15.9752	17.265	15.6827	15.5212	17.6909	NaN	16.4466	14.7796	NaN	16.7116	NaN	16.5603	NaN	15.0831	NaN	15.1879	17.2325	NaN	NaN
16.742	18.0033	18.047	17.7298	16.6802	17.0001	17.0109	18.5929	17.6531	15.5882	17.4866	17.0204	16.0154	18.0261	17.233	16.302	18.4085	18.0629	NaN	20.6963	19.6616	17.1878	15.4712	19.8359	16.613	17.9578	19.1767	19.3167	NaN	17.8947	17.6023	18.5423	NaN	18.1736	NaN	16.5012	16.8862	17.4026	NaN	17.2723	16.2228	NaN	16.083	19.1222	18.9762	17.2782	NaN	17.6323	19.2291	NaN
NaN	NaN	NaN	NaN	NaN	NaN	14.4057	NaN	NaN	12.2634	15.0414	14.6046	NaN	14.9936	15.3671	15.0072	15.2083	14.0283	14.1846	NaN	NaN	NaN	14.7577	NaN	13.3082	NaN	12.3209	15.0972	NaN	14.4104	NaN	NaN	NaN	NaN	13.5206	NaN	NaN	13.519	NaN	NaN	14.3278	NaN	13.2991	NaN	NaN	13.7857	NaN	13.7406	12.837	NaN
18.1127	16.6926	17.5563	15.8011	16.3531	14.6221	16.4057	NaN	NaN	17.5062	14.0399	15.5151	NaN	NaN	16.8846	17.4264	16.8051	17.8692	17.1574	16.9808	14.1616	16.2169	14.825	17.4282	17.8013	16.1113	NaN	17.0237	15.2035	16.2712	17.846	15.4227	17.3197	15.3026	17.0021	13.8558	NaN	16.2095	16.5076	18.2089	16.7824	17.3539	16.1242	17.1566	18.5608	16.9921	NaN	16.9749	13.5639	15.0961
NaN	NaN	NaN	NaN	NaN	NaN	NaN	NaN	NaN	NaN	NaN	NaN	NaN	NaN	NaN	NaN	NaN	NaN	13.5264	NaN	NaN	NaN	14.8135	14.989	13.8532	14.1405	13.4565	14.8507	15.1857	12.8999	NaN	12.2629	NaN	13.736	NaN	14.7669	NaN	NaN	13.7574	NaN	NaN	NaN	NaN	NaN	NaN	NaN	NaN	15.1891	12.3818	NaN
NaN	NaN	NaN	NaN	NaN	15.9961	NaN	NaN	NaN	NaN	NaN	NaN	NaN	NaN	NaN	NaN	NaN	NaN	NaN	NaN	NaN	NaN	NaN	NaN	NaN	NaN	NaN	NaN	NaN	NaN	NaN	NaN	NaN	NaN	NaN	NaN	NaN	NaN	NaN	NaN	NaN	NaN	NaN	NaN	NaN	NaN	NaN	NaN	NaN	NaN
16.0753	16.2617	16.4292	14.4686	14.5088	14.7009	NaN	NaN	NaN	14.8581	NaN	15.3344	NaN	NaN	14.4752	NaN	NaN	12.4917	14.618	13.3888	14.928	15.4891	15.0124	NaN	NaN	NaN	14.3368	NaN	16.8297	14.4513	NaN	16.3866	14.3475	13.6393	13.6715	15.9027	15.4734	NaN	NaN	NaN	NaN	16.4781	13.8743	14.7443	NaN	14.791	NaN	NaN	14.0748	13.5025
NaN	NaN	NaN	NaN	NaN	NaN	NaN	NaN	NaN	NaN	NaN	NaN	NaN	NaN	NaN	NaN	NaN	NaN	NaN	NaN	NaN	NaN	NaN	NaN	NaN	NaN	NaN	NaN	NaN	NaN	NaN	NaN	NaN	NaN	NaN	NaN	NaN	NaN	NaN	NaN	NaN	NaN	NaN	NaN	NaN	NaN	NaN	NaN	NaN	NaN
NaN	NaN	NaN	NaN	NaN	13.5343	11.2469	NaN	NaN	NaN	NaN	NaN	NaN	12.285	NaN	NaN	NaN	NaN	NaN	13.1053	NaN	12.6722	NaN	NaN	NaN	NaN	13.4736	NaN	NaN	11.8134	13.2396	12.9081	NaN	NaN	NaN	NaN	NaN	NaN	NaN	NaN	NaN	12.4277	NaN	NaN	NaN	NaN	NaN	NaN	NaN	NaN
16.5176	17.4808	16.4352	15.3218	16.6902	15.5288	16.37	16.8551	17.0487	13.4881	16.9671	14.0614	15.9044	15.7374	17.1483	14.3784	17.0926	14.0899	16.1828	15.1614	13.5706	16.3297	12.9562	12.3443	15.9649	14.3134	16.5974	15.3463	13.2754	13.9508	16.8986	15.8166	NaN	16.3226	16.6048	15.6818	15.4203	16.6479	17.0697	18.2717	12.5354	15.7531	17.2655	14.047	16.3278	NaN	NaN	15.8113	15.4516	16.1434
NaN	NaN	NaN	NaN	NaN	NaN	NaN	NaN	NaN	NaN	NaN	NaN	NaN	NaN	NaN	NaN	NaN	NaN	NaN	NaN	NaN	NaN	NaN	NaN	NaN	NaN	NaN	NaN	NaN	NaN	NaN	NaN	NaN	NaN	NaN	NaN	NaN	NaN	NaN	NaN	NaN	NaN	NaN	NaN	NaN	NaN	NaN	NaN	NaN	NaN
NaN	NaN	NaN	NaN	NaN	15.3466	11.8368	15.0538	15.6459	NaN	13.3794	NaN	13.5265	NaN	NaN	14.185	15.3541	NaN	NaN	15.6795	15.5514	NaN	14.4155	14.631	NaN	14.5427	12.5901	NaN	NaN	NaN	NaN	NaN	15.7776	13.0857	13.0774	NaN	15.4852	NaN	NaN	13.4148	NaN	10.7068	NaN	NaN	NaN	16.4979	15.8195	12.1879	15.4212	17.7326
NaN	13.0297	NaN	NaN	NaN	NaN	NaN	NaN	NaN	14.054	NaN	NaN	NaN	NaN	NaN	NaN	NaN	NaN	NaN	NaN	NaN	NaN	NaN	NaN	NaN	NaN	NaN	NaN	NaN	NaN	NaN	NaN	NaN	NaN	NaN	NaN	NaN	13.8846	13.7332	NaN	NaN	NaN	NaN	NaN	NaN	NaN	NaN	13.1484	NaN	13.1623
13.4182	13.8863	16.8199	16.3767	13.8904	15.2572	13.3444	13.1396	11.178	14.0405	13.1412	11.8171	17.0852	12.9158	13.4512	16.7433	13.407	16.623	13.5435	17.3536	16.146	14.7425	15.9204	13.5854	15.095	NaN	14.7776	11.8982	13.4454	NaN	NaN	12.6532	16.6941	14.0325	14.3187	14.6631	11.6123	13.1053	16.3483	13.5796	12.3735	15.1976	13.184	NaN	12.4482	14.8533	16.9393	NaN	NaN	13.6217
17.59	17.7301	17.7132	16.8397	18.9714	16.2594	NaN	18.0427	NaN	17.8986	NaN	18.9587	NaN	NaN	NaN	18.0016	15.1705	17.8044	18.2736	NaN	14.9285	17.9068	17.6293	NaN	NaN	17.6141	15.6382	17.5522	NaN	15.7656	NaN	15.1955	NaN	NaN	NaN	NaN	15.359	NaN	NaN	17.6151	NaN	NaN	16.7432	15.42	18.1929	NaN	NaN	17.6358	NaN	NaN
NaN	14.7928	NaN	NaN	NaN	17.4738	NaN	NaN	17.2762	NaN	16.7508	14.8524	NaN	14.5273	16.1841	NaN	NaN	NaN	NaN	16.6134	NaN	NaN	NaN	NaN	NaN	14.6706	15.9263	16.3974	NaN	NaN	NaN	NaN	NaN	NaN	NaN	NaN	17.4139	15.3075	NaN	NaN	15.5774	16.31	15.3665	NaN	NaN	NaN	NaN	NaN	NaN	NaN
16.2788	14.2592	18.9117	15.3434	15.1799	13.6132	17.4051	15.3622	17.259	16.7647	18.1889	16.1602	17.2712	17.916	17.6863	15.2029	14.6656	15.3729	16.9017	15.5804	16.4307	16.0742	17.9972	15.9589	14.8167	17.721	18.0266	17.8444	17.0226	15.5918	17.3052	16.3324	15.9957	16.072	15.4383	17.8683	16.0419	17.8205	15.7693	16.8636	18.3699	16.9623	15.7712	17.8864	17.8371	15.9819	NaN	18.2519	16.0774	18.5776
NaN	NaN	NaN	NaN	NaN	NaN	NaN	NaN	NaN	NaN	NaN	NaN	NaN	NaN	NaN	NaN	NaN	NaN	NaN	NaN	NaN	NaN	NaN	NaN	NaN	NaN	NaN	NaN	NaN	12.7397	NaN	NaN	NaN	NaN	NaN	NaN	NaN	NaN	NaN	NaN	NaN	NaN	NaN	NaN	NaN	NaN	NaN	NaN	NaN	12.4418
17.0601	16.4078	16.4871	13.8505	15.0215	NaN	NaN	15.0641	NaN	15.6487	NaN	NaN	14.6072	14.95	16.095	16.1672	14.8437	NaN	NaN	14.2658	15.2795	NaN	15.3837	NaN	NaN	15.3613	NaN	NaN	15.3076	15.7134	15.9805	14.1625	NaN	13.2245	14.6719	16.1445	NaN	15.1687	16.0068	14.5871	NaN	13.8208	14.4427	15.6818	15.3743	NaN	NaN	15.9883	16.0109	16.0498
NaN	NaN	NaN	NaN	NaN	NaN	NaN	NaN	NaN	NaN	NaN	NaN	NaN	NaN	NaN	NaN	NaN	NaN	NaN	NaN	NaN	NaN	NaN	NaN	NaN	NaN	NaN	NaN	NaN	NaN	NaN	NaN	NaN	NaN	NaN	NaN	NaN	NaN	NaN	NaN	NaN	15.8227	NaN	NaN	NaN	NaN	NaN	NaN	NaN	NaN
NaN	NaN	NaN	NaN	NaN	NaN	NaN	NaN	NaN	NaN	NaN	NaN	NaN	NaN	NaN	NaN	NaN	NaN	NaN	NaN	NaN	NaN	NaN	NaN	NaN	NaN	NaN	NaN	NaN	NaN	NaN	NaN	NaN	NaN	NaN	NaN	NaN	NaN	NaN	NaN	NaN	NaN	NaN	NaN	NaN	NaN	NaN	NaN	NaN	NaN
NaN	NaN	NaN	NaN	NaN	NaN	NaN	NaN	NaN	NaN	NaN	NaN	NaN	NaN	NaN	NaN	NaN	NaN	NaN	NaN	NaN	NaN	NaN	NaN	NaN	NaN	NaN	NaN	NaN	NaN	NaN	NaN	NaN	NaN	NaN	NaN	NaN	NaN	NaN	NaN	NaN	NaN	NaN	NaN	NaN	NaN	NaN	NaN	NaN	NaN
NaN	NaN	NaN	NaN	NaN	NaN	NaN	14.5056	NaN	14.3967	NaN	13.9243	NaN	NaN	NaN	NaN	NaN	NaN	NaN	NaN	NaN	NaN	13.5758	15.1869	NaN	NaN	15.2011	NaN	NaN	NaN	NaN	13.4721	16.0162	NaN	14.7394	NaN	15.3851	NaN	15.2586	NaN	15.9452	NaN	NaN	NaN	NaN	14.9198	NaN	NaN	NaN	NaN
NaN	NaN	NaN	NaN	NaN	NaN	NaN	NaN	NaN	NaN	NaN	NaN	NaN	12.9231	NaN	NaN	NaN	NaN	NaN	NaN	NaN	NaN	NaN	NaN	NaN	NaN	NaN	NaN	NaN	NaN	NaN	NaN	NaN	NaN	NaN	NaN	NaN	NaN	NaN	NaN	NaN	NaN	NaN	NaN	NaN	NaN	NaN	NaN	NaN	NaN
15.9412	NaN	NaN	NaN	15.6914	NaN	17.5319	NaN	NaN	16.1539	NaN	NaN	NaN	NaN	NaN	16.8534	NaN	16.3554	NaN	NaN	NaN	NaN	NaN	NaN	16.6628	NaN	NaN	NaN	NaN	NaN	NaN	NaN	NaN	NaN	NaN	NaN	NaN	19.0498	NaN	16.6671	NaN	16.5474	NaN	NaN	NaN	NaN	NaN	NaN	NaN	NaN
15.2755	NaN	NaN	14.175	14.7682	15.0176	NaN	NaN	NaN	13.3983	NaN	15.9469	NaN	13.357	14.8175	16.838	14.6359	NaN	NaN	14.231	16.5563	15.5766	14.5736	14.851	14.6484	NaN	15.3753	15.2037	14.7809	NaN	15.7901	NaN	NaN	NaN	14.8776	NaN	NaN	NaN	NaN	NaN	14.5031	13.8261	14.7667	NaN	NaN	15.868	NaN	NaN	15.8769	NaN
15.5996	15.8967	15.8305	15.9363	15.6537	NaN	15.5529	15.4669	15.6802	15.7921	15.7123	15.8316	16.3509	15.604	15.5773	15.3798	15.3695	15.7352	15.815	16.3458	17.871	15.5259	15.7007	15.9643	15.6981	15.7494	15.4987	15.543	15.9724	15.6197	15.2762	NaN	NaN	NaN	NaN	16.1828	15.9091	NaN	NaN	15.7117	15.9585	15.3134	16.1624	NaN	15.9921	NaN	NaN	15.6873	15.8754	15.4482
NaN	NaN	NaN	NaN	NaN	NaN	NaN	NaN	NaN	NaN	NaN	16.1322	NaN	NaN	NaN	NaN	NaN	NaN	14.7035	16.3714	NaN	15.0065	NaN	NaN	14.4724	NaN	NaN	NaN	NaN	14.6901	NaN	14.466	NaN	NaN	NaN	NaN	NaN	NaN	NaN	NaN	NaN	NaN	NaN	NaN	NaN	NaN	NaN	NaN	NaN	NaN
14.6769	14.5934	NaN	NaN	NaN	NaN	NaN	14.7065	NaN	15.3714	14.4863	NaN	13.6957	NaN	NaN	NaN	NaN	NaN	14.8293	13.2693	NaN	NaN	14.2394	NaN	14.9142	NaN	NaN	NaN	NaN	NaN	NaN	14.4738	NaN	14.2588	14.5495	NaN	13.8307	NaN	NaN	NaN	NaN	13.2992	NaN	NaN	NaN	NaN	NaN	NaN	13.3362	13.6917
16.1178	16.7883	NaN	NaN	18.1971	15.2027	16.239	13.6872	16.5104	16.4875	NaN	14.5538	20.2591	17.1059	15.6464	15.5082	14.464	17.0766	17.2764	17.411	NaN	NaN	16.764	20.8191	NaN	17.5916	16.509	15.8606	15.4012	17.8111	18.335	15.652	NaN	NaN	15.6782	NaN	NaN	NaN	NaN	16.4062	18.551	17.3477	15.9899	23.625	15.0829	15.0884	NaN	NaN	17.4937	17.992
NaN	NaN	NaN	NaN	NaN	NaN	NaN	NaN	NaN	NaN	NaN	NaN	NaN	NaN	NaN	NaN	NaN	NaN	NaN	NaN	NaN	NaN	NaN	NaN	NaN	NaN	NaN	NaN	NaN	NaN	NaN	NaN	NaN	NaN	NaN	NaN	NaN	NaN	NaN	NaN	NaN	NaN	NaN	NaN	NaN	NaN	NaN	NaN	NaN	NaN
13.5723	NaN	NaN	15.026	15.7991	15.551	14.6072	13.6363	NaN	NaN	15.3606	NaN	14.0446	NaN	14.5119	13.5033	NaN	NaN	15.9961	NaN	NaN	14.9441	NaN	15.0229	NaN	NaN	15.9142	14.1951	NaN	NaN	NaN	15.4328	NaN	NaN	13.2517	13.4543	14.8862	14.4714	NaN	NaN	14.4009	14.0899	NaN	NaN	14.8798	NaN	NaN	NaN	13.8261	14.8652
NaN	NaN	NaN	NaN	NaN	NaN	NaN	NaN	NaN	NaN	NaN	NaN	NaN	NaN	NaN	NaN	NaN	NaN	NaN	NaN	NaN	NaN	NaN	NaN	NaN	12.0478	NaN	NaN	NaN	NaN	NaN	NaN	NaN	NaN	NaN	NaN	NaN	11.7656	NaN	NaN	12.0236	NaN	NaN	NaN	NaN	NaN	NaN	NaN	NaN	NaN
NaN	NaN	NaN	NaN	NaN	NaN	NaN	NaN	NaN	NaN	NaN	NaN	NaN	NaN	NaN	NaN	NaN	NaN	NaN	NaN	NaN	NaN	NaN	NaN	NaN	NaN	NaN	NaN	NaN	NaN	NaN	NaN	NaN	NaN	NaN	NaN	NaN	NaN	NaN	NaN	NaN	NaN	NaN	NaN	NaN	NaN	NaN	NaN	NaN	NaN
15.0434	15.37	14.1941	16.2232	16.5622	14.7559	15.925	15.9053	15.1667	15.9032	16.2922	16.7361	14.6189	16.8365	16.1747	15.3081	15.2121	15.8037	15.3235	15.0976	14.5658	16.3149	13.4704	14.1702	15.7129	12.6769	16.1702	14.7734	15.1642	14.4589	13.4965	16.3979	NaN	16.3821	14.9746	16.7101	15.9213	15.8995	15.7132	NaN	NaN	NaN	14.1107	15.1471	15.9151	NaN	NaN	NaN	NaN	14.0081
NaN	14.9618	NaN	14.7109	14.3737	15.6484	15.6005	15.3649	15.9194	NaN	NaN	NaN	16.004	NaN	15.3826	13.8459	16.2916	NaN	NaN	15.9113	14.1547	15.7716	NaN	16.2222	15.0741	NaN	NaN	15.8629	14.1311	14.3517	NaN	NaN	17.2716	13.901	14.3718	NaN	NaN	15.8049	NaN	14.8753	13.8232	NaN	16.1808	15.8344	14.7376	17.6178	18.5347	NaN	15.8305	NaN
15.7535	14.1051	16.4085	NaN	NaN	NaN	NaN	NaN	NaN	13.9286	NaN	14.5472	NaN	NaN	NaN	14.3918	NaN	14.212	NaN	NaN	NaN	NaN	14.1277	NaN	NaN	14.0003	NaN	NaN	NaN	NaN	NaN	NaN	14.2189	NaN	NaN	NaN	NaN	NaN	NaN	14.4086	NaN	NaN	NaN	NaN	15.2749	NaN	NaN	15.0978	NaN	NaN
13.7184	15.9754	16.3274	15.0533	NaN	15.7179	16.0002	15.215	16.5337	17.3086	NaN	17.1867	NaN	15.7189	14.6118	15.2888	NaN	14.5818	17.1257	NaN	NaN	15.2082	17.4319	NaN	NaN	NaN	17.5326	15.6793	NaN	15.1219	15.8839	NaN	NaN	NaN	15.2844	14.8139	NaN	NaN	NaN	NaN	16.3233	16.1432	15.5612	15.9712	17.1942	15.8235	NaN	NaN	16.6953	NaN
NaN	NaN	NaN	NaN	NaN	13.0858	13.113	NaN	NaN	NaN	NaN	NaN	NaN	12.5096	NaN	NaN	NaN	14.4218	NaN	13.3711	13.4062	NaN	12.7667	13.4838	NaN	12.4659	NaN	11.9606	NaN	NaN	12.7575	NaN	NaN	13.793	NaN	12.8481	NaN	NaN	NaN	13.062	NaN	NaN	NaN	NaN	12.6201	NaN	NaN	NaN	NaN	NaN
NaN	NaN	11.1818	NaN	10.4621	11.7334	NaN	NaN	11.248	NaN	11.0622	NaN	12.6285	NaN	NaN	13.0068	NaN	11.9406	11.7223	11.8838	10.6128	NaN	11.498	NaN	NaN	11.515	11.4275	NaN	NaN	11.9197	NaN	11.4558	NaN	11.2769	11.8222	NaN	11.6939	NaN	NaN	NaN	NaN	10.6303	NaN	11.035	NaN	NaN	NaN	NaN	NaN	10.5097
NaN	13.1734	NaN	NaN	15.1251	NaN	NaN	NaN	NaN	15.2591	NaN	NaN	NaN	NaN	NaN	NaN	13.4193	15.6613	NaN	NaN	NaN	14.3213	NaN	NaN	16.0309	NaN	NaN	NaN	15.5128	NaN	14.8807	13.6677	NaN	NaN	13.8403	NaN	13.84	NaN	NaN	13.7587	13.0291	13.345	NaN	NaN	NaN	13.9599	NaN	NaN	NaN	NaN
NaN	15.6264	16.3622	16.4376	16.6785	NaN	15.8818	15.9766	16.0963	16.073	16.3177	16.0188	16.3367	15.9382	16.4718	16.6121	NaN	16.903	NaN	16.163	14.8085	NaN	14.7467	16.1502	17.0161	16.3072	15.6557	NaN	15.9699	15.715	15.5117	14.2752	NaN	16.3651	NaN	NaN	16.3981	15.6209	NaN	NaN	NaN	NaN	NaN	NaN	NaN	NaN	NaN	15.5796	NaN	15.6113
NaN	NaN	NaN	NaN	NaN	NaN	NaN	NaN	NaN	NaN	NaN	NaN	NaN	NaN	NaN	NaN	NaN	NaN	NaN	NaN	NaN	NaN	NaN	NaN	NaN	NaN	NaN	NaN	NaN	NaN	NaN	NaN	NaN	NaN	NaN	NaN	NaN	NaN	NaN	NaN	NaN	NaN	NaN	NaN	NaN	NaN	NaN	NaN	NaN	NaN
NaN	NaN	NaN	NaN	11.8806	NaN	13.9359	NaN	13.0081	NaN	NaN	NaN	NaN	13.3799	NaN	12.919	NaN	NaN	13.8162	NaN	NaN	NaN	13.0404	NaN	NaN	13.849	14.1503	11.7069	NaN	13.7254	13.4892	13.4924	NaN	11.916	NaN	NaN	13.9961	NaN	NaN	NaN	12.4965	12.4135	NaN	NaN	NaN	NaN	NaN	NaN	NaN	13.1615
NaN	14.579	15.0104	15.4752	NaN	12.0621	14.5967	13.9416	14.8639	15.0004	NaN	15.8753	NaN	NaN	13.1749	NaN	14.463	NaN	14.3995	18.9713	14.2562	NaN	NaN	13.5066	15.025	NaN	NaN	NaN	15.871	NaN	13.9876	14.3572	NaN	14.9879	NaN	NaN	NaN	14.6861	15.3192	15.7748	16.0875	13.1005	NaN	14.4534	15.0563	NaN	NaN	11.9177	12.6544	15.1098
NaN	NaN	NaN	NaN	NaN	NaN	NaN	NaN	NaN	NaN	NaN	NaN	NaN	NaN	NaN	NaN	NaN	NaN	NaN	NaN	NaN	NaN	NaN	NaN	NaN	NaN	NaN	NaN	NaN	NaN	NaN	NaN	NaN	NaN	NaN	NaN	NaN	NaN	NaN	NaN	NaN	NaN	NaN	NaN	NaN	NaN	NaN	NaN	NaN	NaN
13.1812	13.4359	12.9791	12.6726	13.7563	NaN	13.6255	13.1754	14.4814	14.4707	12.8341	14.1682	NaN	13.9291	13.4257	NaN	11.1857	14.799	15.5758	12.7955	12.7221	13.0579	13.7008	11.4069	13.6872	13.5546	14.1395	14.2663	NaN	19.1674	NaN	13.2249	NaN	13.2011	13.242	NaN	13.2015	13.6001	12.8751	14.1175	14.8553	12.1662	12.7859	13.961	13.9351	NaN	NaN	13.7376	13.4157	13.3998
17.0562	17.5526	16.7168	17.584	16.1409	17.9436	16.5895	17.8812	16.6824	17.5197	17.3435	17.7967	17.85	16.2265	16.3264	16.808	16.2395	16.7018	18.1141	17.7574	17.309	17.2589	16.4807	18.199	17.6512	15.9951	16.8503	16.1276	15.3126	16.9537	16.2126	16.8303	16.441	16.5956	17.1048	18.1744	17.4876	16.5852	17.0805	16.7989	18.6462	16.424	17.2453	18.3179	16.0103	NaN	NaN	16.4597	18.3359	17.0526
NaN	11.0496	NaN	NaN	NaN	NaN	NaN	NaN	NaN	NaN	NaN	NaN	NaN	NaN	10.144	NaN	11.2582	NaN	9.72649	NaN	NaN	10.6072	9.27046	NaN	NaN	NaN	NaN	NaN	NaN	10.9593	NaN	NaN	NaN	NaN	9.86722	NaN	NaN	10.2706	NaN	NaN	NaN	9.76548	NaN	NaN	NaN	NaN	NaN	NaN	8.99506	NaN
NaN	NaN	NaN	NaN	NaN	NaN	NaN	NaN	NaN	NaN	NaN	NaN	NaN	NaN	NaN	NaN	NaN	NaN	NaN	NaN	NaN	NaN	NaN	NaN	NaN	NaN	NaN	NaN	NaN	NaN	NaN	NaN	NaN	NaN	NaN	NaN	NaN	NaN	NaN	NaN	NaN	NaN	NaN	NaN	NaN	NaN	NaN	NaN	NaN	NaN
16.3444	16.5632	17.6241	17.7404	17.5885	16.7211	16.8883	18.744	16.0747	15.216	16.9274	16.0969	17.4632	14.9462	NaN	17.0429	17.5673	15.8763	15.9663	17.6616	17.8254	16.0048	16.7086	17.1851	17.3351	17.0432	15.905	14.8917	17.0595	16.2149	NaN	18.0011	15.5753	18.3404	18.2134	18.8193	17.6675	17.0383	16.0551	16.8187	16.8195	13.8593	18.1259	16.4948	17.0553	NaN	NaN	17.4408	17.3971	15.9274
NaN	15.2654	NaN	NaN	NaN	NaN	NaN	16.4606	NaN	NaN	NaN	NaN	15.2533	15.3764	NaN	NaN	17.0944	NaN	16.3233	15.1756	NaN	NaN	NaN	NaN	NaN	NaN	NaN	NaN	NaN	14.8359	NaN	NaN	NaN	NaN	14.9236	NaN	NaN	NaN	NaN	15.6055	NaN	NaN	NaN	NaN	NaN	NaN	NaN	NaN	NaN	NaN
NaN	NaN	14.3195	13.5991	13.8536	NaN	14.4249	14.7726	14.4512	14.9902	15.0797	14.4342	13.1227	13.8004	13.1008	14.8128	17.6063	14.5818	13.4555	13.9065	13.7424	13.9236	14.7595	15.5183	14.4364	14.6932	14.53	15.1544	16.886	14.7651	13.9232	15.6062	NaN	15.5745	14.4732	14.9669	13.8312	14.3935	15.0921	14.5103	14.8231	13.9453	14.7351	13.7946	13.8858	NaN	NaN	15.3173	15.5147	14.8651
NaN	NaN	NaN	NaN	NaN	14.4093	NaN	NaN	NaN	NaN	NaN	NaN	13.7333	NaN	NaN	NaN	NaN	NaN	NaN	14.0358	13.8264	NaN	NaN	NaN	NaN	NaN	NaN	NaN	NaN	NaN	NaN	NaN	NaN	NaN	NaN	NaN	NaN	NaN	NaN	NaN	NaN	NaN	NaN	NaN	NaN	NaN	NaN	NaN	NaN	NaN
NaN	NaN	NaN	NaN	NaN	NaN	NaN	NaN	NaN	NaN	NaN	NaN	NaN	NaN	NaN	NaN	NaN	NaN	NaN	NaN	NaN	NaN	NaN	NaN	NaN	NaN	NaN	NaN	NaN	NaN	NaN	NaN	NaN	NaN	NaN	NaN	NaN	NaN	NaN	NaN	NaN	NaN	NaN	NaN	NaN	NaN	NaN	NaN	NaN	NaN
NaN	NaN	NaN	NaN	13.8103	NaN	NaN	NaN	NaN	NaN	11.8446	NaN	NaN	NaN	NaN	NaN	NaN	NaN	NaN	NaN	12.6747	NaN	NaN	NaN	NaN	NaN	NaN	NaN	NaN	NaN	NaN	NaN	NaN	NaN	NaN	NaN	NaN	NaN	NaN	NaN	NaN	NaN	NaN	12.9169	NaN	NaN	NaN	NaN	NaN	NaN
11.5559	14.0422	14.9444	14.717	14.3206	NaN	15.8827	14.0265	15.8642	16.5791	16.3195	15.7966	14.3554	14.5167	15.2038	14.9675	13.5622	14.8396	15.0131	NaN	NaN	13.9682	14.4119	13.0577	14.4972	14.2489	16.3392	14.6569	NaN	12.8514	14.0413	14.5228	NaN	13.5214	12.9822	13.9251	13.787	15.6451	NaN	15.6715	15.9848	14.3848	13.8175	14.2717	NaN	NaN	NaN	NaN	15.5934	14.5618
NaN	12.451	NaN	11.7477	NaN	13.6482	NaN	NaN	NaN	12.8999	NaN	11.6928	NaN	NaN	NaN	NaN	13.6656	NaN	NaN	NaN	NaN	NaN	13.5646	NaN	NaN	12.7511	NaN	14.1383	NaN	NaN	NaN	NaN	NaN	NaN	NaN	NaN	NaN	12.248	NaN	NaN	NaN	NaN	NaN	NaN	NaN	NaN	NaN	13.0592	NaN	NaN
15.1189	14.6203	15.6459	16.7281	15.4462	NaN	14.712	14.8273	15.1638	15.9547	15.931	15.092	13.7927	15.2162	14.342	13.6477	15.9031	15.8935	15.5498	14.3219	12.4264	15.233	14.701	15.6969	15.0424	15.8618	11.8211	14.9159	12.0011	13.2185	14.1569	16.0392	NaN	16.2923	15.6491	15.5972	15.0485	16.7344	17.4002	15.4752	14.8226	14.5524	15.036	14.7403	15.8864	15.86	NaN	15.244	15.6948	15.5403
NaN	NaN	NaN	NaN	NaN	15.1013	NaN	15.9509	NaN	NaN	NaN	15.3237	15.2418	NaN	NaN	NaN	NaN	NaN	NaN	NaN	NaN	NaN	NaN	NaN	NaN	NaN	NaN	17.1347	NaN	17.2278	16.8198	NaN	15.4197	15.7107	NaN	15.3851	NaN	15.5646	NaN	NaN	17.0415	NaN	NaN	17.0425	15.0636	17.5324	17.0106	NaN	NaN	17.2188
NaN	NaN	NaN	NaN	NaN	NaN	NaN	NaN	NaN	17.5229	NaN	20.1959	NaN	NaN	NaN	17.9738	NaN	NaN	NaN	NaN	NaN	NaN	19.0821	NaN	NaN	NaN	NaN	NaN	NaN	NaN	NaN	NaN	NaN	NaN	NaN	NaN	NaN	NaN	NaN	NaN	NaN	17.5691	18.0085	NaN	NaN	NaN	NaN	NaN	NaN	NaN
NaN	NaN	NaN	NaN	NaN	NaN	NaN	NaN	NaN	NaN	13.4718	NaN	NaN	NaN	NaN	NaN	NaN	NaN	NaN	NaN	16.7789	NaN	NaN	NaN	NaN	NaN	NaN	NaN	NaN	NaN	NaN	NaN	NaN	NaN	NaN	16.4746	NaN	NaN	NaN	NaN	NaN	NaN	NaN	NaN	NaN	NaN	NaN	NaN	NaN	NaN
NaN	NaN	NaN	14.5711	15.224	NaN	NaN	NaN	NaN	16.3639	NaN	15.3388	13.9854	14.3493	NaN	16.7863	15.6931	15.8766	13.7066	NaN	NaN	13.7804	NaN	NaN	16.8824	NaN	NaN	NaN	NaN	NaN	NaN	16.4111	NaN	14.7475	16.0127	15.3485	14.3608	15.308	14.4927	14.7701	NaN	NaN	15.8773	NaN	13.8134	NaN	NaN	NaN	NaN	NaN
NaN	NaN	NaN	NaN	NaN	NaN	14.2925	NaN	17.6885	12.8451	15.7518	13.8669	NaN	NaN	18.6616	NaN	NaN	12.2026	12.3896	NaN	NaN	NaN	13.3403	13.6937	13.2317	12.6191	14.6191	19.8446	14.1098	15.4839	14.2961	NaN	NaN	NaN	NaN	NaN	19.5751	14.8792	16.4329	15.9716	11.8781	12.2058	NaN	12.9286	17.3796	NaN	NaN	17.8959	NaN	13.6032
13.4598	14.9509	13.7769	14.8369	13.7395	15.728	13.8844	13.8497	14.3815	17.1565	14.8159	16.659	14.4497	15.7242	14.0218	14.8899	12.5022	15.3737	16.0052	14.6659	14.9157	14.009	14.9315	14.7208	16.0607	14.3739	14.3802	NaN	12.4246	12.5447	NaN	12.0939	13.6828	NaN	11.5761	14.7859	12.529	14.8306	14.3144	15.5743	12.6971	13.9471	13.8325	13.219	14.0551	13.2364	16.2967	13.0865	14.4675	14.7271
13.0211	14.9031	NaN	14.4644	NaN	18.4403	12.672	NaN	NaN	NaN	NaN	NaN	NaN	NaN	NaN	NaN	NaN	NaN	NaN	NaN	NaN	NaN	NaN	NaN	NaN	NaN	NaN	NaN	NaN	NaN	NaN	NaN	17.8884	NaN	12.3476	NaN	13.2853	NaN	NaN	NaN	NaN	NaN	NaN	NaN	12.7102	17.2583	NaN	NaN	NaN	NaN
NaN	NaN	NaN	NaN	NaN	NaN	NaN	NaN	NaN	NaN	NaN	NaN	NaN	NaN	NaN	NaN	NaN	NaN	NaN	NaN	NaN	NaN	NaN	NaN	NaN	NaN	NaN	NaN	NaN	NaN	NaN	NaN	NaN	NaN	NaN	NaN	NaN	NaN	NaN	NaN	NaN	NaN	NaN	NaN	NaN	NaN	NaN	NaN	NaN	NaN
NaN	NaN	NaN	NaN	NaN	NaN	NaN	NaN	NaN	NaN	NaN	NaN	NaN	NaN	NaN	NaN	NaN	NaN	NaN	NaN	NaN	NaN	NaN	NaN	NaN	NaN	NaN	NaN	NaN	NaN	NaN	NaN	NaN	NaN	NaN	NaN	NaN	NaN	NaN	NaN	NaN	NaN	NaN	NaN	NaN	NaN	NaN	NaN	NaN	NaN
13.346	13.1612	14.9559	14.2305	14.7955	15.0979	16.2585	14.4413	16.554	15.383	17.1477	15.5657	16.6867	15.9142	15.2285	17.1263	15.8634	13.514	15.0241	14.1719	15.2838	17.1783	14.916	NaN	NaN	14.9693	16.7503	16.906	14.6902	13.704	16.1244	14.9495	NaN	NaN	14.0007	NaN	14.898	16.3651	15.8836	16.0868	15.5309	14.5677	NaN	16.5031	15.0564	13.6178	NaN	15.4294	16.2441	14.8403
NaN	NaN	NaN	NaN	NaN	NaN	NaN	NaN	NaN	NaN	NaN	NaN	NaN	NaN	15.8716	15.5015	NaN	NaN	NaN	NaN	NaN	NaN	NaN	NaN	NaN	NaN	NaN	NaN	NaN	NaN	NaN	NaN	14.6372	NaN	NaN	NaN	NaN	NaN	NaN	NaN	NaN	NaN	NaN	NaN	NaN	NaN	NaN	NaN	NaN	NaN
NaN	NaN	NaN	13.7607	15.7938	NaN	NaN	14.8258	NaN	14.6902	14.0149	14.7667	NaN	NaN	NaN	NaN	NaN	14.9476	NaN	NaN	NaN	NaN	NaN	NaN	NaN	13.1524	NaN	NaN	NaN	NaN	NaN	NaN	NaN	NaN	NaN	NaN	NaN	NaN	NaN	NaN	NaN	NaN	NaN	NaN	NaN	NaN	NaN	NaN	NaN	NaN
13.8893	11.7606	14.9347	NaN	13.8848	13.0987	13.8615	13.1838	12.9488	NaN	NaN	NaN	NaN	NaN	11.9815	NaN	14.0342	NaN	NaN	13.9255	14.8071	NaN	NaN	13.4074	NaN	NaN	NaN	NaN	NaN	NaN	NaN	NaN	NaN	NaN	NaN	12.8885	NaN	NaN	NaN	NaN	NaN	NaN	NaN	NaN	NaN	NaN	NaN	NaN	14.7317	NaN
19.2384	19.9339	19.9887	NaN	19.6419	18.6407	19.6464	19.3348	NaN	18.1206	NaN	17.9663	18.615	17.0379	19.448	19.5453	19.8198	18.2056	17.734	19.5175	19.5444	18.1054	19.6184	16.3746	18.7185	19.6732	NaN	19.7618	19.5422	19.1758	19.6022	19.4657	NaN	19.4131	19.0415	17.9827	15.6408	NaN	NaN	17.3452	NaN	19.3866	19.1219	19.5047	19.5667	NaN	NaN	19.4389	18.3489	19.3019
NaN	NaN	NaN	NaN	NaN	NaN	NaN	NaN	NaN	NaN	NaN	NaN	NaN	NaN	NaN	NaN	NaN	NaN	NaN	NaN	NaN	NaN	NaN	NaN	NaN	NaN	NaN	NaN	NaN	NaN	NaN	NaN	NaN	NaN	NaN	NaN	NaN	NaN	NaN	NaN	NaN	NaN	NaN	NaN	NaN	NaN	NaN	NaN	NaN	NaN
NaN	NaN	NaN	NaN	NaN	NaN	NaN	NaN	NaN	NaN	NaN	NaN	NaN	NaN	NaN	NaN	NaN	NaN	NaN	NaN	NaN	NaN	NaN	NaN	NaN	NaN	NaN	NaN	NaN	NaN	NaN	NaN	NaN	NaN	NaN	NaN	NaN	NaN	NaN	NaN	NaN	NaN	NaN	NaN	NaN	NaN	NaN	NaN	NaN	NaN
17.8245	19.9002	22.0979	23.095	22.7374	15.697	16.6941	18.0823	16.9273	20.5302	18.199	22.0424	17.6284	17.3101	18.3782	17.4332	17.5182	18.0461	20.3993	16.2601	20.0893	16.2361	16.2466	17.5273	18.0184	19.468	17.6391	17.0336	21.1054	17.4674	14.8918	16.6092	15.5629	16.311	15.7689	16.7815	18.0626	17.5465	17.1539	18.5538	20.9058	18.8211	18.5063	19.0753	18.7969	13.9981	15.3255	20.3509	16.4844	16.5788
NaN	NaN	NaN	14.446	NaN	NaN	15.2804	NaN	13.6695	NaN	NaN	NaN	NaN	NaN	NaN	NaN	NaN	NaN	NaN	NaN	NaN	NaN	14.0977	NaN	NaN	NaN	NaN	NaN	NaN	NaN	NaN	NaN	NaN	NaN	NaN	NaN	NaN	NaN	NaN	13.4332	14.2603	NaN	NaN	NaN	NaN	NaN	NaN	NaN	NaN	NaN
16.4692	16.0859	16.4089	15.0322	16.2238	NaN	16.2934	16.1324	15.6497	17.0742	16.3557	16.9897	NaN	16.7329	15.2626	15.3891	17.0069	15.9041	16.8972	NaN	NaN	13.3061	15.1715	15.2232	17.0017	14.7648	15.7754	15.5018	NaN	14.4227	15.6951	15.0663	NaN	15.7116	16.7513	15.5707	15.5452	16.8855	15.7869	16.8422	16.272	15.0172	16.0382	14.7619	16.5049	NaN	NaN	16.2345	15.09	16.8369
NaN	NaN	NaN	NaN	NaN	NaN	NaN	NaN	NaN	NaN	NaN	NaN	NaN	NaN	NaN	NaN	NaN	13.3415	NaN	NaN	NaN	NaN	NaN	NaN	13.6313	NaN	NaN	NaN	NaN	NaN	NaN	NaN	NaN	NaN	NaN	NaN	13.0385	NaN	NaN	NaN	NaN	NaN	12.0509	NaN	NaN	NaN	NaN	NaN	NaN	NaN
NaN	NaN	NaN	NaN	13.5543	NaN	NaN	NaN	12.4146	NaN	13.8355	NaN	NaN	13.8921	12.6939	13.5622	NaN	NaN	NaN	NaN	NaN	NaN	NaN	15.3117	NaN	NaN	NaN	NaN	NaN	14.596	NaN	NaN	NaN	NaN	NaN	NaN	NaN	NaN	NaN	NaN	12.4785	14.7108	NaN	NaN	NaN	NaN	NaN	NaN	NaN	12.8808
17.5719	17.5254	16.3836	16.8726	16.6086	16.6542	14.0453	17.847	14.8624	16.0754	17.7363	18.5433	16.2708	17.3485	17.0506	17.9221	17.3089	17.9833	18.4012	17.1895	16.6673	16.6675	16.2893	15.3088	17.8914	14.1323	16.6433	16.4555	16.385	16.4924	15.5586	15.9672	NaN	16.8721	17.1249	17.8383	16.3764	16.3649	16.2823	13.6841	16.3581	15.3873	16.2156	14.6674	15.3925	16.8845	NaN	17.1798	16.66	15.7509
14.4087	15.9009	NaN	13.1125	14.5174	14.1699	NaN	13.942	13.3127	NaN	13.2652	NaN	NaN	14.4506	15.1907	11.8186	NaN	16.0599	13.272	NaN	NaN	14.9933	NaN	NaN	15.0044	NaN	13.3523	13.1228	NaN	12.2765	NaN	NaN	NaN	NaN	14.3252	NaN	NaN	NaN	NaN	11.8377	NaN	13.3205	NaN	10.9118	NaN	14.2217	NaN	NaN	NaN	14.6551
NaN	NaN	NaN	NaN	NaN	NaN	15.4802	NaN	16.597	NaN	17.2217	NaN	15.2569	17.0202	15.7425	14.4537	NaN	NaN	NaN	15.987	NaN	NaN	15.3288	16.3875	16.479	NaN	16.7659	16.0278	NaN	15.1796	15.684	NaN	NaN	14.8013	NaN	NaN	15.9067	NaN	NaN	14.6269	16.8132	15.174	NaN	15.6364	15.6484	NaN	NaN	15.8892	16.5527	15.2792
NaN	NaN	NaN	NaN	11.4332	NaN	NaN	NaN	NaN	NaN	NaN	NaN	NaN	NaN	NaN	NaN	NaN	NaN	NaN	NaN	NaN	NaN	NaN	NaN	NaN	11.9031	NaN	NaN	NaN	NaN	NaN	NaN	NaN	NaN	NaN	NaN	NaN	NaN	NaN	NaN	NaN	NaN	NaN	NaN	NaN	NaN	NaN	NaN	NaN	NaN
NaN	NaN	NaN	NaN	NaN	NaN	NaN	NaN	NaN	NaN	NaN	NaN	NaN	NaN	NaN	NaN	NaN	NaN	NaN	NaN	NaN	NaN	NaN	NaN	NaN	NaN	NaN	NaN	NaN	NaN	NaN	NaN	NaN	NaN	NaN	NaN	NaN	NaN	NaN	NaN	NaN	NaN	NaN	NaN	NaN	NaN	NaN	NaN	NaN	NaN
NaN	NaN	NaN	NaN	12.6987	NaN	13.4342	NaN	NaN	NaN	NaN	NaN	NaN	NaN	13.4026	13.4022	NaN	NaN	NaN	NaN	12.533	NaN	12.3228	12.4499	NaN	12.9061	NaN	13.9025	14.7069	12.4387	15.059	12.4383	NaN	12.3159	12.1127	NaN	13.2244	NaN	NaN	10.0004	NaN	14.409	NaN	14.4359	NaN	NaN	NaN	NaN	13.9466	14.5031
NaN	NaN	12.6147	NaN	12.8664	NaN	NaN	NaN	NaN	NaN	NaN	NaN	NaN	NaN	NaN	NaN	NaN	NaN	NaN	NaN	NaN	NaN	NaN	NaN	NaN	NaN	NaN	NaN	NaN	NaN	NaN	NaN	NaN	NaN	NaN	NaN	NaN	NaN	NaN	NaN	NaN	NaN	NaN	NaN	NaN	NaN	NaN	NaN	NaN	NaN
NaN	NaN	NaN	NaN	NaN	NaN	NaN	NaN	NaN	NaN	NaN	NaN	NaN	NaN	NaN	NaN	NaN	NaN	NaN	NaN	NaN	NaN	NaN	NaN	NaN	NaN	NaN	NaN	NaN	NaN	NaN	NaN	14.3105	NaN	NaN	NaN	NaN	NaN	NaN	NaN	NaN	NaN	NaN	NaN	NaN	NaN	NaN	NaN	NaN	NaN
17.6444	16.7678	14.9162	NaN	17.8074	16.9838	18.1423	18.1434	17.2394	14.3138	NaN	NaN	NaN	16.7044	15.8846	17.1543	16.4287	17.8477	17.7819	14.9741	14.9284	18.1121	17.4898	16.7748	16.4923	18.7316	15.888	16.0471	17.6884	17.4114	18.4023	18.7062	15.1112	18.9112	18.6894	13.8673	18.3747	NaN	NaN	NaN	NaN	18.3104	17.9355	17.1252	12.5072	14.677	NaN	17.7485	17.6968	18.0316
15.1653	NaN	16.0423	NaN	16.9596	NaN	NaN	NaN	NaN	NaN	NaN	NaN	NaN	NaN	14.5775	16.7083	NaN	13.7117	NaN	NaN	NaN	15.9433	16.4475	NaN	NaN	NaN	12.9099	NaN	NaN	NaN	NaN	NaN	NaN	13.7658	NaN	14.9705	NaN	NaN	NaN	NaN	NaN	17.2954	NaN	NaN	NaN	NaN	NaN	15.9828	NaN	NaN
NaN	NaN	NaN	NaN	NaN	NaN	NaN	NaN	NaN	NaN	NaN	NaN	NaN	NaN	NaN	NaN	NaN	NaN	NaN	NaN	NaN	NaN	NaN	NaN	NaN	NaN	NaN	NaN	NaN	NaN	NaN	NaN	NaN	NaN	NaN	NaN	NaN	NaN	NaN	NaN	NaN	NaN	NaN	NaN	NaN	NaN	NaN	NaN	NaN	NaN
NaN	NaN	NaN	NaN	NaN	NaN	NaN	NaN	NaN	NaN	NaN	NaN	NaN	NaN	NaN	NaN	NaN	NaN	NaN	NaN	NaN	NaN	NaN	NaN	NaN	NaN	NaN	13.5657	NaN	12.242	NaN	NaN	13.5101	NaN	NaN	NaN	NaN	NaN	NaN	NaN	NaN	NaN	NaN	12.5659	NaN	NaN	NaN	12.9058	NaN	NaN
14.4848	13.3098	13.582	14.562	14.298	NaN	NaN	NaN	NaN	14.4766	NaN	15.3986	NaN	14.8913	15.1217	15.4616	14.9249	15.5009	14.5447	14.3576	15.6089	NaN	14.1951	13.6996	14.459	13.9099	14.0501	15.6424	15.5693	NaN	15.1147	NaN	NaN	NaN	NaN	NaN	NaN	13.9385	14.465	15.7804	14.9896	15.5653	14.6487	15.6073	NaN	NaN	NaN	12.64	NaN	NaN
15.9002	NaN	NaN	NaN	NaN	16.4829	15.0085	NaN	NaN	NaN	NaN	NaN	NaN	NaN	14.6155	15.9632	NaN	NaN	17.3876	NaN	NaN	NaN	NaN	NaN	NaN	NaN	NaN	NaN	NaN	16.6579	NaN	NaN	NaN	NaN	NaN	NaN	15.3342	NaN	NaN	NaN	NaN	15.8804	NaN	NaN	NaN	NaN	NaN	NaN	NaN	NaN
NaN	NaN	12.7087	NaN	NaN	NaN	NaN	NaN	NaN	13.8341	NaN	12.6704	NaN	NaN	NaN	13.514	NaN	NaN	NaN	NaN	NaN	NaN	11.6889	NaN	NaN	NaN	12.3095	NaN	NaN	NaN	NaN	NaN	NaN	NaN	NaN	NaN	NaN	NaN	NaN	NaN	NaN	NaN	NaN	NaN	NaN	NaN	NaN	NaN	NaN	NaN
NaN	NaN	NaN	NaN	NaN	13.69	15.1459	14.6861	NaN	NaN	NaN	NaN	14.2598	NaN	14.9089	15.0313	NaN	15.0458	15.7363	NaN	15.5187	14.9502	14.5674	NaN	16.0145	14.978	NaN	NaN	14.8382	14.2113	15.7408	NaN	NaN	14.8632	14.7583	NaN	NaN	16.1271	NaN	15.0385	NaN	13.9112	14.5004	14.2984	15.4508	NaN	NaN	15.4657	NaN	15.6427
NaN	NaN	NaN	NaN	NaN	NaN	NaN	NaN	NaN	NaN	NaN	14.6851	NaN	NaN	15.8577	14.3681	13.5567	NaN	NaN	NaN	NaN	NaN	NaN	NaN	NaN	NaN	NaN	NaN	NaN	NaN	NaN	NaN	NaN	NaN	NaN	NaN	NaN	NaN	NaN	NaN	NaN	NaN	NaN	NaN	NaN	NaN	NaN	NaN	NaN	NaN
11.932	14.2102	11.4761	NaN	11.1906	13.5796	NaN	NaN	NaN	NaN	10.2038	12.1167	15.0511	12.3081	NaN	NaN	NaN	NaN	12.423	15.4084	NaN	10.3067	13.4324	NaN	NaN	NaN	NaN	NaN	NaN	NaN	NaN	NaN	NaN	NaN	NaN	NaN	NaN	NaN	10.6804	NaN	NaN	NaN	11.8235	NaN	NaN	NaN	NaN	NaN	NaN	NaN
18.7619	12.6203	15.865	18.7118	19.0834	17.2274	16.5223	20.2724	20.3342	17.6586	19.828	19.8857	16.3818	NaN	20.0311	19.4165	NaN	19.4303	20.1125	16.6207	NaN	NaN	20.4824	17.6453	NaN	20.2848	20.4014	20.107	NaN	17.5248	19.0177	20.2756	NaN	20.3917	19.6995	19.9572	20.5652	20.0773	20.3342	NaN	NaN	18.5076	19.3762	18.7576	18.0175	NaN	NaN	20.3581	13.6068	18.1842
NaN	NaN	NaN	NaN	NaN	NaN	NaN	NaN	NaN	NaN	NaN	NaN	NaN	NaN	NaN	NaN	NaN	NaN	NaN	NaN	NaN	NaN	NaN	NaN	NaN	NaN	NaN	NaN	NaN	NaN	NaN	NaN	NaN	NaN	NaN	NaN	NaN	NaN	NaN	NaN	NaN	12.052	NaN	NaN	NaN	NaN	NaN	10.9554	NaN	NaN
13.3198	NaN	NaN	13.7304	NaN	NaN	NaN	NaN	NaN	11.4669	NaN	15.1427	NaN	NaN	NaN	12.6165	NaN	14.7992	14.8241	NaN	NaN	NaN	NaN	NaN	15.0389	12.7006	NaN	13.5156	NaN	NaN	NaN	NaN	NaN	14.6404	14.3024	NaN	NaN	NaN	NaN	14.3632	15.1457	14.6547	14.4738	NaN	12.9264	NaN	NaN	13.5701	NaN	NaN
19.5647	19.7329	19.8199	20.0965	19.7624	14.0925	19.3756	19.4924	19.6277	20.2441	20.233	20.4814	16.1898	19.8259	19.5022	19.0434	19.3952	19.6868	20.5074	15.404	18.2314	17.8616	19.1739	19.4332	19.3379	19.5985	19.7345	19.6931	17.6619	19.1907	19.1336	19.2002	15.2897	19.1972	19.324	19.5979	19.4362	20.4681	20.3371	20.2329	20.919	19.0054	19.3034	19.7397	19.9088	11.8311	13.7568	19.662	19.6277	19.9088
NaN	NaN	NaN	NaN	NaN	NaN	NaN	NaN	NaN	NaN	NaN	NaN	NaN	NaN	NaN	NaN	NaN	NaN	NaN	NaN	NaN	NaN	NaN	NaN	NaN	NaN	NaN	NaN	NaN	NaN	NaN	NaN	NaN	NaN	NaN	NaN	NaN	NaN	10.416	NaN	NaN	NaN	NaN	NaN	NaN	NaN	NaN	NaN	NaN	NaN
NaN	NaN	NaN	NaN	14.5636	NaN	14.1631	NaN	14.7038	NaN	13.5092	NaN	NaN	14.9915	NaN	14.2478	NaN	14.077	14.8049	NaN	NaN	15.0184	NaN	NaN	13.8826	14.6664	14.9339	13.9584	NaN	13.9352	12.9572	12.7964	NaN	13.1984	NaN	NaN	12.4415	NaN	NaN	NaN	NaN	NaN	13.717	NaN	NaN	NaN	NaN	14.4457	NaN	12.6774
14.8603	NaN	15.017	14.6047	15.7407	13.4475	14.6129	NaN	16.3588	NaN	16.8942	NaN	15.2759	14.6542	NaN	NaN	NaN	15.3731	NaN	13.4677	15.0427	13.5631	NaN	NaN	NaN	NaN	NaN	NaN	14.8441	16.0122	NaN	NaN	14.1267	14.7332	NaN	NaN	NaN	NaN	15.1434	NaN	NaN	NaN	15.429	14.3751	NaN	NaN	NaN	NaN	NaN	NaN
NaN	NaN	NaN	17.4596	13.8587	17.2716	18.8907	NaN	19.6133	16.3131	14.0566	16.9923	18.6253	18.8848	20.8608	17.9049	16.8977	NaN	16.7431	18.8986	17.9928	18.5065	17.7904	19.5289	17.7277	16.35	18.5312	17.5277	NaN	17.8212	19.014	16.8694	NaN	15.6378	NaN	16.687	13.3419	NaN	17.0444	16.9294	18.2529	16.1034	NaN	18.319	17.8253	NaN	NaN	16.7973	20.5432	NaN
NaN	NaN	NaN	NaN	NaN	NaN	14.6461	NaN	NaN	NaN	NaN	NaN	NaN	14.5156	NaN	NaN	NaN	NaN	NaN	NaN	NaN	13.8599	13.6186	NaN	NaN	NaN	14.5666	NaN	NaN	14.4083	14.4787	NaN	NaN	NaN	NaN	NaN	NaN	NaN	NaN	NaN	14.8176	15.0993	NaN	14.9868	NaN	NaN	NaN	14.3874	NaN	NaN
NaN	13.1935	NaN	NaN	NaN	NaN	13.3239	NaN	13.535	12.0087	NaN	NaN	NaN	13.3361	13.1403	NaN	NaN	NaN	14.3451	12.4032	NaN	NaN	NaN	NaN	13.2095	13.3946	13.2462	12.2548	NaN	12.1775	11.9507	12.9416	NaN	NaN	NaN	NaN	NaN	NaN	NaN	NaN	NaN	NaN	12.3583	NaN	12.3096	NaN	NaN	11.8721	12.1307	NaN
NaN	NaN	NaN	NaN	NaN	NaN	NaN	NaN	16.4863	NaN	15.284	13.2361	15.3263	NaN	16.0183	NaN	NaN	14.0512	NaN	15.4483	NaN	NaN	NaN	NaN	NaN	NaN	13.6199	NaN	NaN	15.1622	14.6258	NaN	NaN	NaN	14.1312	NaN	NaN	NaN	12.8177	NaN	NaN	NaN	NaN	NaN	NaN	NaN	NaN	NaN	15.27	14.568
22.3211	18.4926	18.6089	19.0798	17.3516	NaN	NaN	19.1572	NaN	17.4149	NaN	18.5848	18.5938	14.8928	13.0533	18.5912	18.0053	15.9671	13.1134	NaN	NaN	16.6118	15.7079	NaN	16.6507	NaN	NaN	NaN	20.9371	NaN	NaN	18.7298	NaN	18.1738	NaN	19.8114	NaN	15.5956	17.0979	18.2978	15.4737	16.1905	18.4358	NaN	17.6447	NaN	NaN	17.1705	NaN	NaN
NaN	15.1716	16.2566	15.7043	16.6105	16.3899	15.089	16.0499	14.301	16.7121	15.3094	16.7142	16.4392	NaN	15.1851	17.2039	15.7509	16.9131	15.8768	NaN	NaN	17.1344	16.4304	16.174	16.4081	15.9628	NaN	NaN	16.7406	NaN	NaN	16.377	NaN	15.9759	NaN	NaN	NaN	15.6395	16.6566	16.2736	16.5894	16.1673	NaN	13.9205	17.0093	14.8757	NaN	16.6122	NaN	NaN
NaN	NaN	NaN	NaN	NaN	NaN	NaN	NaN	NaN	NaN	NaN	NaN	NaN	NaN	NaN	NaN	NaN	NaN	NaN	NaN	NaN	NaN	NaN	NaN	NaN	NaN	NaN	NaN	NaN	NaN	NaN	NaN	NaN	NaN	NaN	NaN	NaN	NaN	NaN	NaN	NaN	NaN	NaN	15.0846	15.5936	NaN	NaN	16.1126	NaN	NaN
16.0308	17.597	16.7295	16.9528	17.5237	18.0722	16.2223	18.7375	17.2878	16.8212	15.4842	15.7961	15.8448	17.8166	17.786	17.5971	19.1509	18.1951	19.1091	16.9849	18.1135	16.2973	16.777	18.5053	16.8931	17.412	18.2903	16.0051	17.0222	18.163	19.1827	18.1212	17.9937	18.391	17.5492	17.2081	19.5293	15.1114	14.2137	18.5074	16.9429	18.2332	17.6451	17.7821	16.3038	17.2556	18.402	18.78	18.3819	19.1674
NaN	NaN	NaN	15.1506	NaN	NaN	15.5863	NaN	NaN	NaN	15.1487	15.5683	NaN	NaN	15.7914	NaN	14.7819	NaN	15.7005	NaN	NaN	15.7886	14.3281	14.4425	NaN	16.2088	15.7527	15.8466	15.0827	NaN	16.0904	15.8265	NaN	15.1286	15.0981	NaN	14.7757	15.072	15.0282	15.5521	15.7305	15.8256	NaN	15.7112	15.3843	NaN	NaN	15.7952	15.3194	NaN
16.4084	NaN	15.699	NaN	NaN	17.4509	NaN	16.3433	NaN	16.2797	NaN	15.7645	NaN	11.6255	15.88	NaN	14.8248	14.251	NaN	15.7357	15.8828	16.4926	15.7711	15.9359	14.6698	NaN	NaN	13.0789	17.986	NaN	NaN	16.5215	15.3866	17.0249	16.7181	15.4857	NaN	13.5916	13.7063	12.4315	NaN	NaN	15.7584	15.2719	NaN	14.7786	15.2363	16.0822	16.2144	NaN
NaN	NaN	NaN	NaN	NaN	NaN	NaN	NaN	NaN	NaN	NaN	NaN	NaN	NaN	NaN	NaN	NaN	NaN	NaN	NaN	NaN	NaN	NaN	NaN	NaN	NaN	NaN	NaN	NaN	NaN	NaN	NaN	NaN	NaN	NaN	NaN	NaN	NaN	NaN	NaN	NaN	NaN	NaN	NaN	NaN	NaN	NaN	NaN	NaN	NaN
16.6708	NaN	NaN	NaN	NaN	17.0663	14.0069	14.8194	14.7278	11.9557	NaN	NaN	NaN	NaN	16.3832	13.4713	14.8625	14.8787	14.8817	NaN	14.7864	16.3832	15.7346	18.3376	11.4719	NaN	15.2283	17.7354	NaN	14.9927	NaN	NaN	NaN	16.1313	16.0985	15.3273	14.5291	15.6688	16.7771	16.3408	NaN	14.6967	14.3285	13.9856	NaN	16.4968	13.1021	NaN	NaN	14.7766
15.2998	15.2134	13.0777	15.1458	14.317	NaN	14.0982	13.1534	14.365	NaN	12.6735	NaN	NaN	10.9681	12.0069	NaN	13.9706	NaN	NaN	NaN	NaN	NaN	NaN	15.1111	NaN	NaN	NaN	NaN	NaN	14.205	NaN	14.6733	NaN	15.0198	15.1279	12.7058	14.8437	14.7222	15.99	13.2284	NaN	NaN	13.882	NaN	12.1205	NaN	NaN	11.796	13.8251	15.6739
NaN	NaN	NaN	NaN	NaN	NaN	NaN	NaN	NaN	NaN	NaN	NaN	NaN	NaN	NaN	NaN	NaN	NaN	NaN	NaN	NaN	NaN	NaN	NaN	NaN	NaN	NaN	NaN	NaN	NaN	NaN	NaN	NaN	NaN	NaN	NaN	NaN	NaN	NaN	NaN	NaN	NaN	NaN	NaN	NaN	NaN	NaN	NaN	NaN	NaN
NaN	NaN	15.101	NaN	NaN	NaN	NaN	NaN	15.1076	13.2247	14.6822	15.2425	14.739	13.7535	NaN	14.9076	NaN	15.9945	NaN	NaN	14.724	15.736	14.0691	15.5831	NaN	NaN	14.6208	NaN	14.638	14.1663	15.0116	NaN	17.0446	NaN	NaN	NaN	NaN	NaN	NaN	NaN	14.9581	NaN	NaN	14.7059	14.7962	14.3745	NaN	14.5337	NaN	NaN
18.3283	18.6699	15.0677	17.4445	18.5742	15.6283	14.5231	17.1709	15.9667	18.265	16.1157	18.3325	NaN	17.3679	16.6468	15.8329	17.9521	19.0169	18.5442	14.2352	14.2891	17.7639	17.2378	15.4169	18.7459	17.1907	16.7138	14.4647	15.912	16.195	16.3704	17.6365	16.2071	17.4883	17.8621	16.9064	15.0718	17.0336	16.2673	16.3347	17.8908	16.8194	17.5719	16.4196	16.983	14.9436	15.7866	17.6481	14.1369	13.929
NaN	NaN	13.5939	NaN	13.921	NaN	13.828	NaN	14.3911	NaN	14.1637	NaN	NaN	NaN	NaN	NaN	NaN	14.3219	NaN	13.8342	NaN	12.1853	12.4423	NaN	NaN	13.191	14.2647	14.5172	NaN	NaN	NaN	NaN	NaN	NaN	NaN	NaN	NaN	NaN	14.6334	14.1955	NaN	NaN	NaN	NaN	NaN	NaN	NaN	NaN	13.0356	NaN
14.2682	13.2311	NaN	NaN	13.52	17.1003	14.3888	14.4443	13.4634	NaN	NaN	NaN	NaN	17.948	NaN	16.8365	NaN	NaN	13.5587	11.9737	14.3595	13.8219	15.822	14.2149	NaN	16.9714	15.2836	10.927	17.5501	NaN	16.5506	16.185	14.2171	15.8358	15.2161	NaN	16.0019	NaN	NaN	14.3577	12.7305	13.5358	14.0225	16.0511	NaN	NaN	NaN	15.1652	14.1603	15.4612
NaN	NaN	NaN	NaN	NaN	NaN	13.8746	NaN	NaN	NaN	NaN	11.9373	13.6328	NaN	13.8754	NaN	NaN	NaN	NaN	NaN	NaN	NaN	NaN	NaN	13.5506	14.3561	NaN	14.3235	NaN	13.3242	NaN	NaN	13.3714	NaN	NaN	NaN	NaN	NaN	NaN	NaN	NaN	NaN	NaN	13.5509	NaN	NaN	NaN	NaN	NaN	NaN
12.6955	NaN	NaN	NaN	13.9152	NaN	NaN	13.5113	12.4343	NaN	14.2902	NaN	NaN	NaN	13.8623	NaN	16.2906	14.9427	NaN	NaN	NaN	NaN	NaN	NaN	15.0515	14.5879	NaN	14.8948	NaN	13.9657	NaN	14.5521	NaN	15.0967	14.5398	NaN	15.4631	NaN	NaN	NaN	NaN	NaN	13.495	NaN	NaN	NaN	NaN	NaN	NaN	NaN
15.2278	14.6576	15.047	15.8377	14.6216	15.3786	14.8371	14.9587	14.2581	14.508	17.2478	15.1183	14.8792	13.5879	15.2878	NaN	14.3076	13.9665	14.952	14.7738	NaN	12.5063	NaN	15.5681	13.7991	13.311	15.3027	15.1244	15.2335	11.959	13.4773	13.8967	15.0418	14.6743	14.5316	16.1895	13.6958	15.5163	15.0695	15.0092	13.9934	NaN	12.8517	NaN	14.2598	NaN	NaN	13.5872	16.2203	15.7975
NaN	NaN	NaN	NaN	NaN	NaN	NaN	NaN	NaN	NaN	NaN	NaN	NaN	NaN	NaN	NaN	NaN	NaN	NaN	NaN	NaN	NaN	14.7208	NaN	NaN	15.3096	14.5643	NaN	NaN	NaN	NaN	NaN	NaN	NaN	NaN	NaN	NaN	NaN	NaN	NaN	NaN	NaN	NaN	NaN	NaN	NaN	NaN	NaN	NaN	NaN
15.3513	NaN	NaN	NaN	NaN	NaN	NaN	NaN	NaN	NaN	NaN	NaN	NaN	NaN	13.3617	NaN	14.4976	NaN	12.668	NaN	NaN	NaN	NaN	NaN	NaN	NaN	NaN	NaN	NaN	NaN	NaN	NaN	NaN	NaN	NaN	NaN	NaN	NaN	NaN	NaN	NaN	NaN	NaN	NaN	NaN	NaN	14.6481	NaN	NaN	NaN
NaN	NaN	NaN	16.8052	15.9014	20.1879	16.9143	NaN	19.4013	NaN	NaN	NaN	NaN	18.2019	16.4786	18.4549	16.8515	19.9665	NaN	NaN	NaN	NaN	17.0855	NaN	NaN	NaN	18.0935	NaN	NaN	18.7667	16.8094	NaN	NaN	NaN	NaN	NaN	NaN	NaN	NaN	NaN	NaN	NaN	NaN	NaN	NaN	NaN	20.0319	NaN	NaN	17.359
NaN	NaN	NaN	14.4829	11.9713	NaN	14.6359	13.6904	NaN	11.3617	NaN	12.4165	14.5085	14.9067	18.4811	13.1061	13.3493	13.8232	11.8141	14.3191	NaN	14.6028	17.9623	14.6743	NaN	14.4149	14.6991	19.66	17.0067	14.4386	17.569	NaN	NaN	NaN	NaN	13.2339	17.0409	12.5187	13.2126	21.3144	NaN	15.1424	13.3247	14.8733	17.3575	15.9617	16.5359	13.595	NaN	12.4865
NaN	NaN	NaN	NaN	NaN	NaN	NaN	NaN	NaN	NaN	NaN	NaN	15.3401	NaN	15.3573	NaN	NaN	14.2973	NaN	NaN	NaN	NaN	NaN	NaN	14.4857	13.6515	NaN	14.3207	17.9292	NaN	12.885	NaN	14.3798	NaN	NaN	NaN	NaN	NaN	NaN	NaN	NaN	NaN	NaN	NaN	NaN	NaN	NaN	NaN	NaN	NaN
NaN	13.3891	15.1738	17.6983	NaN	NaN	NaN	15.5225	NaN	14.8186	12.9949	13.5457	17.4415	15.1955	13.8389	NaN	NaN	14.5755	12.8453	16.0759	13.9311	NaN	NaN	15.083	16.2009	14.2309	16.0703	NaN	15.429	14.5564	NaN	NaN	NaN	NaN	NaN	15.5919	12.9501	14.8473	18.5692	17.6556	NaN	NaN	NaN	NaN	NaN	14.7234	NaN	NaN	NaN	NaN
NaN	NaN	NaN	NaN	NaN	NaN	10.8049	NaN	NaN	12.9438	NaN	NaN	NaN	NaN	NaN	NaN	NaN	NaN	NaN	NaN	NaN	12.5931	11.6953	NaN	NaN	12.686	NaN	NaN	NaN	10.1356	NaN	NaN	NaN	NaN	NaN	NaN	NaN	12.8076	12.3824	12.6425	NaN	NaN	NaN	NaN	NaN	NaN	NaN	NaN	NaN	NaN
17.5129	18.6342	17.0589	16.2624	17.9635	17.7012	17.5603	17.8094	17.9055	17.8794	17.9878	17.6331	16.6219	18.3601	18.1392	18.0799	18.0051	18.8622	18.0143	17.9684	18.1279	17.6558	18.4585	17.0941	18.2912	18.0497	18.1801	17.8824	18.1225	17.8943	18.4831	18.0843	16.5706	18.1631	17.7259	17.5452	18.3262	17.4296	17.8272	17.4189	18.7735	17.5017	18.074	18.034	17.664	NaN	NaN	18.2992	18.1941	17.9811
NaN	NaN	NaN	12.7038	NaN	NaN	NaN	14.1026	NaN	NaN	14.877	15.1586	NaN	NaN	13.9134	NaN	NaN	NaN	NaN	NaN	NaN	NaN	14.7702	14.9533	NaN	NaN	14.4888	15.4779	NaN	14.3655	NaN	NaN	NaN	NaN	NaN	NaN	NaN	NaN	14.616	NaN	NaN	NaN	NaN	14.2866	NaN	NaN	NaN	14.4749	NaN	NaN
NaN	NaN	NaN	NaN	NaN	NaN	NaN	NaN	NaN	NaN	NaN	NaN	NaN	NaN	NaN	NaN	NaN	NaN	NaN	NaN	NaN	NaN	NaN	NaN	NaN	NaN	NaN	NaN	NaN	NaN	NaN	NaN	NaN	NaN	NaN	NaN	NaN	NaN	NaN	NaN	NaN	NaN	NaN	NaN	NaN	NaN	NaN	NaN	NaN	NaN
18.9477	17.6094	16.4396	17.8676	18.4873	16.4006	18.7508	17.0993	19.5581	17.5948	17.1652	16.4733	14.1334	18.9164	17.8922	18.27	16.7664	18.1708	18.2055	18.6667	18.2004	16.572	17.434	18.996	17.1468	18.7146	19.1115	17.354	18.6843	19.1693	18.541	19.2158	18.8578	19.4475	18.5481	17.5943	18.5374	15.5047	14.1463	14.4186	17.9113	18.184	17.9793	17.9146	16.8676	17.9225	17.5772	18.5404	18.2373	18.9848
NaN	NaN	NaN	NaN	NaN	NaN	NaN	13.9513	14.5128	15.9129	NaN	NaN	NaN	NaN	NaN	NaN	14.3354	NaN	NaN	NaN	NaN	NaN	NaN	NaN	NaN	NaN	NaN	NaN	14.9654	NaN	NaN	NaN	NaN	NaN	NaN	NaN	NaN	NaN	14.7231	14.3792	15.1406	NaN	NaN	NaN	NaN	NaN	NaN	14.1089	NaN	NaN
NaN	NaN	NaN	NaN	NaN	NaN	NaN	NaN	NaN	NaN	NaN	NaN	NaN	NaN	NaN	NaN	NaN	NaN	NaN	NaN	NaN	NaN	NaN	NaN	NaN	NaN	NaN	NaN	NaN	NaN	NaN	NaN	NaN	NaN	NaN	NaN	NaN	NaN	NaN	NaN	NaN	NaN	NaN	NaN	NaN	NaN	NaN	NaN	NaN	NaN
NaN	NaN	NaN	NaN	NaN	NaN	NaN	NaN	NaN	NaN	NaN	NaN	NaN	NaN	NaN	NaN	14.525	NaN	NaN	NaN	NaN	NaN	NaN	NaN	NaN	NaN	NaN	NaN	13.6039	NaN	NaN	NaN	NaN	NaN	NaN	NaN	NaN	NaN	NaN	NaN	11.9644	NaN	NaN	NaN	NaN	NaN	NaN	NaN	NaN	NaN
NaN	14.0049	13.839	12.7032	14.6283	NaN	14.126	NaN	NaN	NaN	NaN	13.7081	NaN	NaN	NaN	12.9775	NaN	14.0251	13.869	12.3412	NaN	NaN	NaN	NaN	14.1688	13.8649	NaN	NaN	NaN	NaN	14.9451	NaN	NaN	12.5513	13.5367	NaN	NaN	NaN	NaN	NaN	13.3457	14.7962	NaN	12.3704	NaN	NaN	NaN	13.5886	NaN	NaN
NaN	NaN	NaN	NaN	NaN	NaN	NaN	NaN	NaN	NaN	NaN	14.5929	NaN	NaN	NaN	NaN	NaN	NaN	NaN	NaN	NaN	NaN	NaN	NaN	NaN	NaN	NaN	NaN	13.7205	NaN	NaN	NaN	NaN	NaN	14.2623	NaN	NaN	NaN	NaN	NaN	NaN	NaN	NaN	NaN	NaN	NaN	NaN	NaN	NaN	NaN
13.4565	NaN	12.2963	15.7964	NaN	NaN	13.0169	13.5653	15.1259	14.392	12.4788	12.9735	16.413	15.3964	14.7424	15.5002	15.4116	NaN	11.0878	13.091	NaN	NaN	NaN	NaN	NaN	NaN	13.9891	12.9651	NaN	NaN	14.4364	13.5452	13.7192	13.0216	12.5862	NaN	NaN	NaN	14.3148	15.4735	12.9339	12.585	15.5649	12.1278	15.1573	NaN	NaN	13.3191	12.5537	13.7015
NaN	NaN	13.4448	NaN	15.6925	NaN	14.7636	NaN	NaN	16.9552	NaN	16.003	NaN	15.9402	15.5871	16.4951	NaN	NaN	NaN	NaN	NaN	NaN	15.1468	14.3887	NaN	16.5466	15.1954	NaN	NaN	NaN	NaN	NaN	NaN	NaN	NaN	NaN	NaN	14.7826	NaN	NaN	NaN	16.0541	15.5596	NaN	NaN	NaN	NaN	NaN	NaN	NaN
14.7428	15.7625	NaN	12.8572	NaN	NaN	NaN	NaN	NaN	12.2998	NaN	13.4776	NaN	NaN	13.7722	NaN	NaN	NaN	13.9826	NaN	NaN	NaN	NaN	NaN	NaN	13.3531	NaN	12.9298	NaN	NaN	NaN	NaN	NaN	NaN	NaN	NaN	NaN	12.1421	13.4123	NaN	NaN	NaN	NaN	NaN	NaN	NaN	NaN	NaN	NaN	NaN
NaN	NaN	NaN	NaN	NaN	NaN	NaN	NaN	NaN	NaN	NaN	NaN	NaN	NaN	NaN	NaN	NaN	NaN	NaN	NaN	NaN	NaN	NaN	NaN	NaN	NaN	NaN	NaN	NaN	NaN	NaN	NaN	NaN	NaN	NaN	NaN	NaN	NaN	NaN	NaN	NaN	NaN	NaN	NaN	NaN	NaN	NaN	NaN	NaN	NaN
NaN	NaN	NaN	NaN	NaN	NaN	NaN	NaN	NaN	NaN	NaN	NaN	NaN	NaN	NaN	NaN	NaN	NaN	NaN	NaN	NaN	NaN	NaN	NaN	NaN	NaN	NaN	NaN	NaN	NaN	NaN	NaN	NaN	NaN	NaN	NaN	NaN	NaN	NaN	NaN	NaN	NaN	NaN	NaN	NaN	NaN	NaN	NaN	NaN	NaN
14.9496	15.5486	14.8749	14.8331	14.7509	NaN	12.7214	13.8886	14.3264	14.5697	14.1122	15.8901	14.223	NaN	NaN	14.1129	15.6482	NaN	14.9313	NaN	NaN	16.1956	13.4788	NaN	NaN	NaN	NaN	15.7466	14.4486	16.4424	NaN	14.2834	NaN	NaN	12.6466	13.0474	14.2831	14.3374	14.7396	15.7405	NaN	NaN	15.0775	NaN	15.4016	NaN	15.3026	12.9331	NaN	16.2514
NaN	NaN	NaN	NaN	NaN	NaN	NaN	NaN	NaN	NaN	NaN	NaN	NaN	11.0647	NaN	NaN	NaN	NaN	NaN	NaN	NaN	NaN	NaN	NaN	NaN	NaN	NaN	NaN	NaN	NaN	NaN	NaN	NaN	NaN	NaN	NaN	NaN	NaN	NaN	NaN	11.4717	NaN	NaN	NaN	NaN	NaN	NaN	NaN	NaN	NaN
14.4629	15.2235	12.9713	NaN	14.5979	NaN	11.9273	10.9963	NaN	14.4661	NaN	15.2728	13.5007	NaN	13.7962	13.2154	12.3542	15.2534	15.0918	12.3008	13.1614	NaN	12.1254	14.5675	16.3952	14.1905	NaN	10.6138	NaN	NaN	16.1845	NaN	NaN	14.6254	15.3357	NaN	NaN	15.1432	11.9115	15.7328	15.3083	NaN	15.1737	NaN	14.361	NaN	NaN	13.7724	13.5887	15.4303
NaN	NaN	NaN	NaN	NaN	NaN	NaN	NaN	NaN	NaN	NaN	NaN	NaN	13.271	NaN	NaN	NaN	NaN	NaN	NaN	NaN	NaN	13.4384	NaN	13.0857	NaN	13.3184	11.7579	NaN	13.5223	NaN	11.1498	13.6272	NaN	NaN	NaN	NaN	NaN	NaN	NaN	NaN	NaN	NaN	NaN	NaN	NaN	NaN	NaN	NaN	NaN
16.7406	16.2793	16.6071	15.6177	16.865	17.4274	15.9184	17.3819	16.6839	15.2567	17.1779	16.0271	14.9591	16.5098	15.8924	14.6694	16.2146	16.5725	16.2994	17.3917	16.4138	17.1257	17.123	16.882	14.6392	17.7821	17.0495	16.1973	17.9797	16.104	16.981	16.8534	NaN	17.2829	17.2319	NaN	17.0825	16.0305	16.2647	13.0157	16.3435	NaN	17.4682	16.6874	16.3144	NaN	NaN	17.4753	17.2195	15.8809
NaN	NaN	NaN	NaN	NaN	NaN	NaN	NaN	NaN	12.6174	NaN	NaN	NaN	13.3376	14.0956	NaN	NaN	NaN	NaN	NaN	NaN	NaN	NaN	NaN	NaN	NaN	NaN	NaN	NaN	NaN	NaN	NaN	NaN	NaN	NaN	NaN	NaN	NaN	NaN	NaN	NaN	NaN	NaN	NaN	NaN	NaN	15.373	NaN	NaN	NaN
12.3863	NaN	17.2894	NaN	NaN	19.4412	NaN	11.482	NaN	NaN	NaN	NaN	14.2484	NaN	NaN	NaN	NaN	NaN	NaN	18.8346	18.6907	NaN	NaN	15.3964	NaN	10.0069	NaN	NaN	NaN	NaN	NaN	NaN	15.5082	12.0998	NaN	14.6031	NaN	10.7453	13.3916	10.2391	NaN	NaN	15.6805	NaN	NaN	20.7336	20.4235	NaN	16.3308	NaN
16.8218	17.5546	16.4832	16.5718	17.2504	NaN	15.5016	16.3298	16.8981	17.8282	16.0082	17.3858	13.9896	17.2173	15.3134	15.637	17.0519	16.6673	16.8375	14.4328	13.5047	15.385	17.2041	16.3842	18.3525	16.8026	16.9966	16.0281	16.8233	12.9661	14.9435	15.9541	14.111	16.2543	16.9197	17.7712	17.0782	18.2413	18.3325	16.5825	18.3246	17.4071	16.823	16.0295	10.7862	NaN	NaN	NaN	16.6778	16.0357
17.8326	17.4083	17.7183	17.4194	17.05	NaN	17.318	18.0168	17.8271	18.5592	18.4222	18.6086	20.588	18.0081	NaN	17.6805	17.4848	16.8322	18.7505	NaN	NaN	16.7608	17.2954	17.4871	17.2073	17.4313	17.7069	17.1613	NaN	15.8059	17.2248	18.112	18.3008	18.1937	17.4787	16.5999	18.6578	17.3685	NaN	17.4882	18.3578	17.8976	16.8109	18.1715	18.2142	17.5037	NaN	18.2725	18.453	17.3332
NaN	15.9413	16.2576	17.7468	17.057	NaN	19.9107	NaN	22.882	17.0009	23.0075	NaN	NaN	23.9226	18.4259	17.5809	15.8409	16.3998	NaN	NaN	13.9137	NaN	16.0291	NaN	15.9713	17.2008	23.4043	19.1749	NaN	16.6602	13.6539	NaN	NaN	NaN	NaN	NaN	NaN	NaN	NaN	NaN	17.1719	17.781	NaN	14.9211	15.7238	NaN	NaN	NaN	NaN	11.9816
14.2533	14.0857	NaN	12.7674	14.4172	15.9216	17.4316	14.2302	16.0677	NaN	14.5078	18.2039	19.5808	15.8491	17.0023	13.7116	16.1012	15.1029	14.2034	18.9873	15.1301	19.1995	14.7945	18.9027	NaN	NaN	15.2056	14.045	20.5397	NaN	14.7194	19.0144	NaN	18.8014	16.5753	18.7848	16.2365	18.1011	19.5801	NaN	NaN	15.8286	17.8266	14.7015	13.8442	15.2727	17.8299	12.847	15.006	NaN
14.1552	18.3059	12.7629	NaN	13.8751	NaN	14.9931	15.505	15.9976	13.2271	12.9291	14.2612	14.1046	16.9834	16.9921	16.5686	14.8254	14.7017	18.1445	NaN	13.9907	14.8156	15.3313	15.0535	14.9342	14.9245	16.3535	16.9693	NaN	17.3465	16.1487	14.0979	13.7628	16.1854	NaN	15.3964	15.0293	15.7774	15.1117	15.3826	16.9898	14.9236	14.4887	16.8154	16.0417	NaN	NaN	14.0679	15.1383	NaN
NaN	NaN	NaN	NaN	NaN	NaN	NaN	NaN	NaN	NaN	NaN	NaN	NaN	NaN	NaN	NaN	NaN	NaN	NaN	NaN	NaN	NaN	NaN	NaN	NaN	NaN	NaN	NaN	NaN	NaN	NaN	NaN	NaN	NaN	NaN	NaN	NaN	NaN	NaN	NaN	NaN	NaN	NaN	NaN	NaN	NaN	NaN	NaN	NaN	NaN
14.6391	12.7961	13.2323	14.8081	16.1539	13.2999	12.8314	13.8474	13.1608	NaN	14.7431	NaN	13.3316	NaN	13.1103	13.1911	12.3015	14.2516	NaN	15.2691	14.8532	16.0537	NaN	13.4014	10.9899	NaN	NaN	NaN	16.4512	NaN	NaN	NaN	NaN	NaN	12.9803	12.4717	14.1378	NaN	NaN	13.5151	NaN	NaN	15.0351	NaN	NaN	NaN	NaN	12.8471	NaN	10.1042
18.3333	18.3088	18.6417	18.2906	18.2471	17.7702	18.306	18.3817	18.46	19.1645	19.4862	19.3989	19.0841	18.4144	18.1325	17.3614	18.08	17.8846	18.5783	19.1322	18.1609	17.6242	18.4018	18.9853	18.8935	18.4178	18.1096	17.7351	17.2335	17.1282	17.9656	18.4581	17.2827	18.4341	18.5674	18.8033	18.4738	18.686	18.8907	18.7522	19.225	18.3358	18.2237	18.8536	19.081	NaN	14.9932	18.5109	18.8963	18.3417
NaN	13.2707	NaN	NaN	NaN	NaN	NaN	NaN	NaN	NaN	NaN	NaN	NaN	14.3511	NaN	NaN	NaN	NaN	NaN	NaN	NaN	NaN	NaN	NaN	NaN	NaN	NaN	14.2137	15.568	NaN	NaN	NaN	NaN	NaN	NaN	NaN	NaN	NaN	NaN	NaN	NaN	NaN	NaN	14.0166	NaN	NaN	NaN	14.7033	NaN	NaN
13.4847	13.5868	NaN	NaN	14.4994	12.1555	11.8187	13.3325	13.6068	15.4293	NaN	NaN	NaN	9.80914	NaN	NaN	NaN	NaN	16.7832	12.6318	12.705	12.2342	NaN	NaN	NaN	15.0363	13.1295	NaN	13.629	NaN	NaN	13.8245	NaN	14.0107	12.9985	NaN	12.5093	NaN	NaN	NaN	NaN	NaN	13.0648	NaN	NaN	NaN	NaN	NaN	12.0759	12.78
18.3154	18.6692	16.2089	17.1232	18.3047	15.6719	16.428	17.1363	16.6416	17.2815	15.6457	17.7814	12.2705	16.9511	16.3287	17.4355	17.7077	17.2841	17.8438	15.9552	15.4319	18.2267	17.3389	14.8388	17.22	16.4942	14.614	15.0369	18.0199	16.7647	16.6413	17.5192	14.947	17.6634	17.7549	16.3467	16.4588	17.2777	15.9821	16.3354	18.7458	17.535	17.626	16.2593	17.2759	15.4704	15.1631	17.6086	16.4736	16.6722
15.281	16.2913	15.8035	15.9751	16.0483	NaN	15.8356	NaN	15.6124	16.5672	16.8841	16.5465	NaN	16.264	16.1154	15.622	NaN	15.846	16.4113	NaN	15.0195	15.1293	16.1809	NaN	16.3874	15.736	16.1171	15.9493	14.7815	15.9815	15.547	NaN	NaN	NaN	13.7374	12.9308	NaN	15.6875	15.4907	16.941	16.3166	15.8567	NaN	15.7646	15.9076	NaN	NaN	16.6751	NaN	12.7379
14.1961	15.1756	NaN	NaN	NaN	14.8321	11.3456	NaN	15.2917	14.4091	NaN	16.2398	16.6648	16.3364	13.6414	15.2843	16.4716	15.7609	16.5724	16.6962	13.9301	16.2475	15.4458	15.5191	NaN	NaN	16.244	NaN	NaN	15.1227	14.6243	NaN	14.4	16.4658	15.0078	12.7761	15.8903	18.0266	15.9059	NaN	NaN	NaN	16.1438	NaN	NaN	NaN	NaN	14.579	16.1964	14.6725
18.629	18.93	17.8185	17.8499	17.8349	14.9771	16.6131	17.1309	16.8282	18.4948	16.794	17.418	14.0511	16.7251	15.8417	16.9948	17.149	18.2259	18.1857	15.9195	13.3278	16.1706	16.6371	16.676	19.1626	15.6676	16.6229	15.9499	14.7061	16.2703	14.6612	16.206	15.7755	17.301	18.2837	17.6007	16.3962	17.6491	17.2639	18.3134	17.5082	16.0997	17.5984	17.4556	16.6668	14.2671	16.3507	17.4115	15.9075	17.0077
NaN	14.0336	NaN	15.1925	NaN	NaN	NaN	NaN	NaN	NaN	NaN	NaN	14.6988	NaN	NaN	12.9284	NaN	NaN	NaN	16.4372	NaN	NaN	NaN	NaN	NaN	NaN	14.4297	NaN	NaN	NaN	NaN	NaN	NaN	NaN	NaN	NaN	NaN	NaN	NaN	NaN	15.3106	NaN	NaN	NaN	NaN	NaN	NaN	14.5516	NaN	NaN
NaN	NaN	NaN	NaN	NaN	NaN	NaN	NaN	NaN	NaN	NaN	NaN	NaN	NaN	14.9825	NaN	NaN	15.5753	13.2489	NaN	NaN	NaN	NaN	NaN	NaN	NaN	NaN	13.5453	NaN	15.4628	NaN	NaN	NaN	NaN	NaN	NaN	NaN	NaN	NaN	NaN	NaN	NaN	NaN	NaN	NaN	NaN	NaN	NaN	NaN	NaN
13.5028	NaN	NaN	NaN	NaN	NaN	NaN	NaN	12.5174	NaN	NaN	NaN	NaN	NaN	NaN	NaN	NaN	NaN	12.6999	NaN	NaN	12.6456	NaN	NaN	NaN	NaN	NaN	NaN	NaN	NaN	NaN	NaN	NaN	12.9432	NaN	NaN	NaN	NaN	NaN	NaN	NaN	12.3758	NaN	13.4803	NaN	NaN	NaN	NaN	NaN	NaN
NaN	NaN	NaN	NaN	NaN	NaN	NaN	NaN	NaN	NaN	NaN	NaN	NaN	NaN	NaN	NaN	NaN	NaN	NaN	NaN	NaN	NaN	NaN	NaN	NaN	NaN	NaN	NaN	NaN	NaN	NaN	NaN	NaN	NaN	NaN	NaN	NaN	NaN	NaN	NaN	NaN	NaN	NaN	NaN	NaN	NaN	NaN	NaN	NaN	NaN
15.5933	15.3091	NaN	NaN	NaN	NaN	15.3992	NaN	NaN	NaN	NaN	NaN	NaN	NaN	NaN	16.5488	NaN	NaN	NaN	NaN	NaN	NaN	NaN	NaN	NaN	NaN	NaN	NaN	NaN	NaN	NaN	NaN	NaN	NaN	NaN	NaN	NaN	NaN	NaN	NaN	NaN	NaN	NaN	15.2076	NaN	NaN	NaN	NaN	NaN	NaN
NaN	14.1659	NaN	NaN	NaN	NaN	NaN	NaN	NaN	NaN	NaN	NaN	NaN	NaN	NaN	NaN	NaN	NaN	NaN	NaN	14.6844	NaN	NaN	14.8045	NaN	NaN	NaN	NaN	NaN	NaN	NaN	NaN	NaN	NaN	NaN	NaN	NaN	15.6676	NaN	NaN	NaN	14.3904	NaN	12.7143	14.2131	NaN	NaN	14.4803	NaN	NaN
18.9362	19.4642	17.4331	18.3562	20.1104	20.2239	18.3212	18.4869	18.2167	19.0953	18.9861	16.4227	19.0459	16.2064	18.0056	17.3464	18.45	20.8332	16.2351	19.7338	19.3592	18.0504	18.7459	18.3196	20.7578	18.1511	13.9951	16.9917	18.1386	17.3233	13.5644	18.0855	20.8642	15.7256	15.6461	18.4384	18.05	15.1731	14.4016	15.8358	16.391	NaN	17.285	13.6379	16.6579	20.7192	20.9965	16.2845	18.7958	17.6577
NaN	14.5148	14.225	NaN	14.7242	NaN	NaN	16.3959	13.6046	16.6566	NaN	13.1135	NaN	14.1201	15.6198	16.4503	NaN	13.6664	NaN	NaN	15.3855	16.557	15.1702	16.5079	16.4798	NaN	NaN	15.1362	NaN	16.5978	NaN	16.3086	NaN	16.3683	NaN	NaN	14.497	NaN	NaN	NaN	NaN	16.3963	16.4991	NaN	13.4605	NaN	NaN	13.9163	NaN	NaN
15.8119	15.9925	14.6477	15.87	16.6294	16.0957	15.9314	16.3588	16.2357	16.3876	16.0359	15.308	14.9989	16.5946	16.9893	14.7098	17.1036	15.4106	16.7828	15.4773	15.6552	14.2667	16.7461	15.0972	16.142	16.9949	16.4542	17.4425	16.6661	16.2765	16.446	16.7203	15.4084	16.7649	16.1467	16.1249	16.6723	16.1813	16.1297	16.1403	13.5583	16.0903	16.6874	15.8371	16.2417	NaN	NaN	17.1388	16.4298	16.1208
NaN	NaN	NaN	NaN	NaN	NaN	NaN	NaN	NaN	NaN	NaN	NaN	NaN	NaN	NaN	NaN	NaN	NaN	NaN	NaN	NaN	NaN	NaN	NaN	NaN	NaN	NaN	NaN	NaN	NaN	NaN	NaN	NaN	NaN	NaN	NaN	NaN	NaN	NaN	NaN	NaN	NaN	NaN	NaN	NaN	NaN	NaN	NaN	NaN	NaN
NaN	NaN	NaN	NaN	NaN	NaN	NaN	NaN	NaN	NaN	NaN	NaN	NaN	NaN	NaN	NaN	NaN	NaN	NaN	NaN	NaN	NaN	NaN	NaN	NaN	NaN	NaN	NaN	NaN	NaN	NaN	NaN	NaN	NaN	NaN	NaN	NaN	NaN	NaN	NaN	NaN	NaN	NaN	NaN	NaN	NaN	NaN	NaN	NaN	NaN
NaN	NaN	NaN	NaN	NaN	NaN	NaN	NaN	NaN	NaN	NaN	NaN	NaN	NaN	NaN	NaN	NaN	NaN	NaN	NaN	NaN	NaN	NaN	NaN	NaN	NaN	NaN	NaN	15.8345	NaN	NaN	NaN	NaN	NaN	NaN	15.9541	15.38	NaN	NaN	NaN	NaN	NaN	13.2148	NaN	NaN	NaN	NaN	NaN	NaN	NaN
NaN	NaN	15.3329	13.9901	NaN	NaN	NaN	NaN	NaN	NaN	NaN	NaN	13.939	NaN	NaN	NaN	NaN	NaN	NaN	13.6683	NaN	NaN	NaN	NaN	NaN	NaN	12.3011	14.1111	NaN	NaN	12.5671	NaN	NaN	NaN	NaN	NaN	NaN	NaN	NaN	NaN	NaN	NaN	NaN	NaN	13.5725	NaN	NaN	13.5209	NaN	13.5747
NaN	NaN	NaN	NaN	NaN	NaN	NaN	NaN	13.2887	14.7844	12.3405	15.6364	15.5529	NaN	NaN	13.8299	NaN	13.4349	15.0004	14.5078	13.2409	13.2074	14.5241	NaN	13.395	NaN	13.5142	NaN	11.515	10.1626	14.5914	13.2726	NaN	12.2675	NaN	NaN	NaN	15.1875	15.0864	14.698	13.7699	NaN	12.7012	13.8374	NaN	14.8346	NaN	14.4976	14.5674	13.9368
NaN	NaN	NaN	NaN	NaN	NaN	NaN	NaN	NaN	NaN	NaN	NaN	NaN	NaN	NaN	NaN	NaN	NaN	NaN	NaN	NaN	NaN	NaN	NaN	NaN	NaN	NaN	NaN	NaN	NaN	NaN	NaN	NaN	NaN	NaN	NaN	NaN	NaN	NaN	NaN	NaN	NaN	NaN	NaN	NaN	NaN	NaN	NaN	NaN	NaN
NaN	NaN	12.1681	NaN	NaN	NaN	NaN	NaN	NaN	NaN	NaN	NaN	NaN	NaN	12.5974	13.0334	NaN	NaN	NaN	NaN	12.5572	NaN	12.9433	NaN	NaN	NaN	NaN	NaN	NaN	12.1129	13.2511	NaN	NaN	NaN	NaN	NaN	NaN	NaN	NaN	NaN	NaN	12.8449	NaN	13.1453	11.1559	NaN	NaN	NaN	NaN	NaN
15.8807	16.9323	16.0984	15.4045	17.4575	NaN	17.3987	16.3625	17.3029	16.4891	16.8375	17.0123	12.8005	17.3702	16.9418	17.6308	16.3369	17.0792	17.3589	15.3568	15.4566	16.5814	17.1692	15.8896	17.5696	17.7623	17.4733	16.9781	18.2376	16.5095	17.4401	17.4534	15.9827	17.0091	16.855	15.1905	16.9217	16.4451	15.6687	17.7969	16.8445	18.0033	17.0744	17.2239	17.115	NaN	NaN	17.5818	16.6118	14.8819
15.8787	NaN	NaN	NaN	NaN	NaN	NaN	NaN	NaN	NaN	13.1409	NaN	NaN	14.5151	NaN	NaN	13.5315	15.068	NaN	NaN	NaN	NaN	NaN	NaN	NaN	NaN	NaN	NaN	13.9402	15.1698	14.0403	NaN	NaN	NaN	14.6304	NaN	NaN	NaN	NaN	13.5774	14.5796	NaN	NaN	NaN	NaN	NaN	NaN	NaN	NaN	NaN
NaN	NaN	13.6563	NaN	NaN	NaN	14.6276	NaN	14.4282	14.6734	14.9581	NaN	NaN	14.8297	14.6882	12.7193	NaN	NaN	NaN	NaN	NaN	NaN	NaN	NaN	NaN	15.0264	14.2882	14.5719	NaN	NaN	14.1936	14.7507	NaN	NaN	NaN	NaN	NaN	NaN	NaN	NaN	15.212	14.9164	NaN	14.2418	NaN	NaN	NaN	NaN	NaN	14.6469
NaN	NaN	NaN	NaN	NaN	NaN	NaN	NaN	NaN	NaN	NaN	NaN	NaN	NaN	NaN	NaN	NaN	NaN	NaN	NaN	NaN	NaN	NaN	NaN	NaN	NaN	NaN	NaN	NaN	NaN	NaN	NaN	NaN	NaN	NaN	NaN	NaN	NaN	NaN	NaN	NaN	NaN	NaN	NaN	NaN	NaN	NaN	NaN	NaN	NaN
16.0434	NaN	NaN	NaN	16.9231	NaN	NaN	NaN	NaN	NaN	14.2091	NaN	NaN	NaN	16.0212	16.3939	NaN	16.9433	16.103	NaN	NaN	NaN	16.3186	NaN	16.5305	16.967	16.2649	15.5406	NaN	16.6619	16.3017	NaN	NaN	16.1425	16.0738	NaN	NaN	NaN	14.6495	NaN	14.5	16.1193	15.7017	NaN	15.3737	NaN	NaN	NaN	NaN	14.5974
NaN	NaN	NaN	NaN	NaN	NaN	NaN	NaN	NaN	NaN	NaN	NaN	NaN	NaN	NaN	NaN	NaN	NaN	NaN	NaN	NaN	NaN	14.2333	NaN	NaN	14.2679	NaN	NaN	NaN	15.1205	15.0749	13.8639	NaN	NaN	NaN	NaN	NaN	NaN	NaN	NaN	NaN	NaN	NaN	NaN	13.5253	NaN	NaN	NaN	NaN	NaN
13.9151	13.7093	13.4161	NaN	13.2382	15.6012	NaN	NaN	NaN	14.2951	NaN	NaN	NaN	14.9334	NaN	14.2934	15.7342	15.4139	NaN	NaN	NaN	NaN	13.7812	NaN	13.8626	13.8071	NaN	13.9605	14.483	13.5729	NaN	14.6965	NaN	NaN	14.2074	NaN	14.8268	NaN	NaN	NaN	NaN	NaN	13.0422	NaN	12.2254	NaN	15.0714	13.9468	NaN	NaN
NaN	NaN	NaN	NaN	NaN	NaN	NaN	NaN	NaN	NaN	NaN	NaN	NaN	NaN	NaN	NaN	NaN	NaN	NaN	NaN	NaN	NaN	NaN	NaN	NaN	NaN	NaN	NaN	NaN	NaN	NaN	NaN	NaN	NaN	NaN	NaN	NaN	NaN	NaN	NaN	NaN	NaN	NaN	NaN	NaN	NaN	NaN	NaN	NaN	NaN
NaN	12.2951	NaN	NaN	NaN	NaN	NaN	NaN	11.7024	NaN	NaN	12.0321	NaN	NaN	NaN	NaN	NaN	NaN	NaN	NaN	NaN	NaN	NaN	NaN	NaN	NaN	NaN	NaN	NaN	NaN	NaN	NaN	NaN	NaN	NaN	NaN	NaN	NaN	NaN	NaN	NaN	NaN	NaN	11.0935	NaN	NaN	NaN	NaN	NaN	NaN
14.2345	NaN	NaN	NaN	NaN	NaN	NaN	NaN	NaN	NaN	NaN	NaN	NaN	NaN	NaN	NaN	NaN	NaN	NaN	NaN	NaN	NaN	NaN	NaN	NaN	NaN	NaN	NaN	NaN	NaN	NaN	NaN	NaN	NaN	NaN	NaN	NaN	NaN	NaN	NaN	NaN	NaN	NaN	NaN	NaN	NaN	NaN	NaN	NaN	NaN
NaN	14.3286	14.9186	NaN	NaN	NaN	NaN	NaN	NaN	12.4726	NaN	NaN	NaN	NaN	NaN	NaN	NaN	NaN	NaN	NaN	NaN	NaN	NaN	NaN	NaN	NaN	NaN	NaN	14.5308	NaN	NaN	NaN	NaN	NaN	NaN	NaN	NaN	NaN	NaN	NaN	NaN	NaN	NaN	NaN	NaN	NaN	NaN	NaN	NaN	NaN
14.5258	14.8184	NaN	13.3876	15.0815	NaN	NaN	14.6185	NaN	NaN	NaN	13.983	NaN	NaN	NaN	NaN	13.6027	NaN	NaN	NaN	NaN	13.9796	NaN	NaN	NaN	14.8813	NaN	NaN	15.0921	NaN	NaN	NaN	NaN	14.1927	14.4301	NaN	NaN	14.351	14.3189	NaN	NaN	13.117	14.5636	NaN	14.2798	NaN	NaN	14.8655	13.1613	13.4414
11.6131	12.6879	14.8677	NaN	18.194	16.4539	15.6137	14.0431	14.1246	NaN	8.99455	NaN	NaN	13.3261	17.7547	15.2034	15.138	NaN	NaN	17.6689	14.7371	16.9012	13.5504	12.831	9.16784	NaN	NaN	NaN	NaN	NaN	14.0831	12.7633	NaN	15.4859	15.1248	10.3196	18.5929	NaN	NaN	11.6801	NaN	17.8105	15.3982	18.696	14.9071	17.5756	16.7043	14.4286	17.006	NaN
NaN	NaN	14.7523	14.4821	NaN	NaN	NaN	14.5394	NaN	13.9965	NaN	NaN	NaN	NaN	NaN	NaN	15.4793	13.4415	NaN	NaN	NaN	14.9172	NaN	NaN	NaN	14.1118	NaN	13.4446	NaN	14.5168	13.858	14.9693	NaN	14.9359	14.909	14.1256	NaN	NaN	NaN	15.2045	14.6664	NaN	14.9333	NaN	NaN	NaN	NaN	NaN	NaN	NaN
13.273	14.3739	14.5686	13.9163	15.5285	NaN	15.5381	14.0292	15.6256	16.6979	15.9363	17.0998	12.9766	16.0326	14.8713	15.3362	13.4748	16.1513	16.55	13.8854	13.8345	14.8424	15.573	NaN	15.9572	16.0091	15.7774	15.5387	14.4291	15.8447	15.8134	15.6627	NaN	14.3677	14.1244	NaN	13.8257	14.8068	14.8429	15.2023	16.192	14.6733	14.5686	15.2405	15.4156	NaN	NaN	15.9594	14.667	14.9513
NaN	NaN	NaN	NaN	NaN	NaN	NaN	NaN	NaN	NaN	NaN	NaN	NaN	NaN	NaN	NaN	NaN	NaN	NaN	NaN	NaN	NaN	NaN	NaN	NaN	NaN	NaN	NaN	12.1369	NaN	NaN	NaN	NaN	NaN	NaN	NaN	NaN	NaN	NaN	NaN	NaN	NaN	NaN	NaN	NaN	NaN	NaN	NaN	NaN	NaN
13.69	NaN	16.3894	14.318	16.1263	NaN	14.9851	15.4801	NaN	NaN	NaN	NaN	NaN	15.9821	16.6874	16.0141	16.1676	16.6283	15.1997	NaN	15.7704	16.3635	15.1757	NaN	NaN	16.0182	15.9875	15.458	NaN	15.8454	15.5937	NaN	NaN	NaN	15.1364	NaN	14.5878	NaN	NaN	NaN	NaN	16.4684	NaN	15.6294	NaN	NaN	NaN	NaN	NaN	NaN
20.9781	20.208	20.6518	19.8507	19.559	20.9401	20.133	21.1318	20.1061	20.0251	20.2941	20.2732	21.6411	18.8158	18.2837	18.7425	19.7641	18.8193	19.6992	21.0797	19.2407	18.7979	19.4187	21.2501	19.5419	19.3253	19.9865	19.5398	15.2625	17.3721	18.9501	20.69	19.2333	20.9084	20.6077	21.0636	20.1075	19.8742	19.4424	19.6065	19.0908	19.6716	20.2724	19.2752	17.9742	16.7592	17.188	19.669	20.9524	19.2276
NaN	15.891	13.5708	NaN	17.7089	NaN	17.3909	14.8649	14.6428	14.6911	NaN	NaN	16.3918	16.7797	17.2284	16.0201	NaN	NaN	NaN	NaN	NaN	14.5729	17.4139	16.0317	NaN	NaN	NaN	15.4042	NaN	15.6739	16.7846	14.434	NaN	15.4689	NaN	NaN	14.3115	15.5174	15.1628	15.2601	NaN	17.2994	NaN	18.1061	16.4536	NaN	NaN	13.7836	16.4415	14.8667
NaN	NaN	NaN	NaN	NaN	NaN	NaN	NaN	NaN	NaN	NaN	NaN	NaN	NaN	NaN	NaN	NaN	NaN	NaN	NaN	NaN	NaN	NaN	NaN	NaN	NaN	NaN	NaN	NaN	NaN	NaN	NaN	NaN	NaN	NaN	NaN	NaN	NaN	NaN	NaN	NaN	NaN	NaN	NaN	NaN	NaN	NaN	NaN	NaN	NaN
15.0887	15.3332	16.7592	16.5134	12.4278	NaN	16.7204	14.4343	16.0615	15.8817	NaN	16.8659	18.1264	16.4242	15.7991	15.4178	15.7418	15.2163	16.223	17.5932	15.8201	16.8429	15.7404	16.7803	15.8552	15.886	16.6997	16.3534	14.3759	15.5681	16.3479	16.7176	14.5688	16.5059	16.2303	NaN	15.9983	17.0746	17.2207	16.9511	14.2485	14.3075	16.3547	15.9606	NaN	NaN	NaN	16.6854	16.1736	14.7379
15.2748	NaN	17.6958	NaN	14.3895	NaN	14.074	17.9179	NaN	15.0682	NaN	17.4714	15.5694	NaN	NaN	18.1997	18.6123	14.0661	17.1913	NaN	14.8812	NaN	17.969	NaN	NaN	18.2434	NaN	NaN	NaN	NaN	16.4349	17.3969	18.5852	15.7172	16.2601	NaN	NaN	17.2504	17.1667	15.7007	NaN	15.4243	16.9781	15.4411	17.6362	17.3235	18.6053	NaN	NaN	NaN
NaN	NaN	NaN	NaN	16.0592	NaN	NaN	NaN	NaN	NaN	NaN	NaN	NaN	NaN	NaN	18.0162	NaN	18.2621	NaN	NaN	NaN	15.4594	NaN	NaN	18.2407	NaN	NaN	NaN	17.3228	NaN	15.2666	NaN	NaN	NaN	NaN	NaN	NaN	15.2731	NaN	16.8657	NaN	17.9488	NaN	NaN	NaN	NaN	NaN	NaN	NaN	NaN
NaN	16.0823	NaN	13.5504	16.5375	NaN	NaN	NaN	NaN	NaN	NaN	NaN	NaN	NaN	NaN	NaN	NaN	15.6254	NaN	NaN	NaN	12.9245	NaN	NaN	15.5247	NaN	NaN	NaN	NaN	NaN	NaN	NaN	NaN	NaN	NaN	NaN	NaN	NaN	14.9433	14.3212	NaN	NaN	NaN	NaN	NaN	NaN	NaN	NaN	NaN	NaN
12.7446	NaN	NaN	NaN	NaN	NaN	13.1848	13.1863	12.4105	NaN	NaN	NaN	NaN	NaN	NaN	NaN	NaN	NaN	NaN	NaN	NaN	NaN	NaN	NaN	NaN	NaN	NaN	NaN	NaN	NaN	NaN	NaN	NaN	NaN	NaN	NaN	13.5343	NaN	NaN	12.4222	NaN	NaN	NaN	NaN	NaN	NaN	NaN	13.2639	14.3221	NaN
NaN	NaN	NaN	NaN	NaN	NaN	14.7971	14.2242	NaN	13.5873	15.0198	NaN	NaN	NaN	13.9751	NaN	NaN	NaN	16.3257	NaN	NaN	NaN	NaN	NaN	NaN	NaN	14.2237	13.6076	NaN	NaN	NaN	NaN	NaN	NaN	15.5318	NaN	14.7831	NaN	NaN	NaN	NaN	NaN	16.4898	NaN	NaN	NaN	NaN	NaN	15.4278	NaN
11.2275	11.348	NaN	NaN	16.1825	NaN	13.4694	11.2663	NaN	13.2681	15.6039	NaN	12.4441	NaN	NaN	14.3213	10.7841	12.751	NaN	NaN	NaN	17.6044	NaN	NaN	14.5614	NaN	13.9915	NaN	16.9633	12.0758	NaN	NaN	NaN	11.5914	NaN	12.4703	NaN	12.8285	13.1886	12.3932	NaN	13.6152	12.5552	NaN	12.5999	NaN	NaN	NaN	NaN	13.8957
NaN	NaN	NaN	NaN	NaN	NaN	NaN	NaN	NaN	NaN	NaN	NaN	NaN	15.5473	14.8553	NaN	NaN	NaN	NaN	NaN	NaN	14.3935	NaN	NaN	NaN	NaN	NaN	NaN	NaN	13.603	NaN	NaN	NaN	NaN	NaN	NaN	NaN	13.8325	NaN	14.9844	NaN	NaN	NaN	14.2218	NaN	NaN	NaN	NaN	NaN	NaN
NaN	NaN	NaN	NaN	NaN	NaN	NaN	NaN	NaN	NaN	NaN	NaN	NaN	NaN	NaN	NaN	NaN	NaN	NaN	NaN	NaN	NaN	NaN	NaN	NaN	NaN	NaN	NaN	NaN	NaN	NaN	NaN	NaN	NaN	NaN	NaN	NaN	NaN	NaN	NaN	NaN	NaN	NaN	NaN	NaN	NaN	NaN	NaN	NaN	NaN
15.7164	16.177	NaN	NaN	17.1524	NaN	15.126	NaN	NaN	NaN	13.7349	15.8168	13.8619	NaN	15.8232	NaN	NaN	NaN	16.2111	16.3284	NaN	13.4863	NaN	15.4921	NaN	14.0746	NaN	15.1663	15.1181	14.5709	NaN	16.2882	15.1844	16.1947	15.5939	16.5081	NaN	NaN	NaN	NaN	NaN	NaN	NaN	NaN	NaN	NaN	NaN	NaN	NaN	16.4756
16.9265	17.0543	16.4662	17.0246	17.7709	13.8673	16.401	16.5314	16.84	17.0511	17.367	17.3537	17.1717	17.2147	16.2292	16.5977	15.6582	16.9973	17.0382	16.6204	17.1605	16.2722	15.833	14.6883	15.9947	17.3148	16.9374	17.6236	17.6183	15.8506	17.0015	16.9261	NaN	16.1791	16.215	15.2455	NaN	16.8381	16.5242	16.285	16.6809	17.1228	16.2392	17.0179	16.8044	14.5098	21.6952	17.6263	15.8269	13.6502
NaN	12.7712	NaN	13.9792	12.2604	12.6629	14.8054	NaN	14.9868	14.5025	14.0851	15.4812	12.0704	15.5574	16.401	NaN	NaN	NaN	15.0581	10.9741	NaN	12.9887	NaN	NaN	11.2232	NaN	14.6203	14.6004	11.4598	13.5012	14.4804	14.3339	NaN	14.1495	14.6351	13.5961	14.6844	15.0782	14.1794	17.1072	15.5581	NaN	14.4664	15.1681	14.9002	12.7189	NaN	14.1222	14.7781	13.5474
NaN	NaN	NaN	NaN	NaN	NaN	NaN	NaN	NaN	NaN	NaN	NaN	NaN	NaN	NaN	NaN	NaN	NaN	NaN	NaN	NaN	NaN	NaN	NaN	NaN	NaN	NaN	NaN	NaN	NaN	16.0971	NaN	NaN	NaN	NaN	NaN	NaN	NaN	NaN	NaN	NaN	NaN	NaN	14.3387	14.4908	NaN	NaN	NaN	NaN	NaN
NaN	NaN	NaN	NaN	NaN	NaN	NaN	NaN	NaN	NaN	NaN	NaN	NaN	NaN	NaN	NaN	NaN	NaN	NaN	NaN	NaN	NaN	NaN	14.39	NaN	NaN	NaN	14.5425	14.1046	NaN	NaN	NaN	NaN	NaN	NaN	NaN	14.8024	NaN	NaN	NaN	NaN	NaN	NaN	NaN	NaN	NaN	NaN	NaN	NaN	NaN
NaN	NaN	NaN	NaN	NaN	NaN	NaN	NaN	12.5309	NaN	NaN	NaN	NaN	NaN	NaN	NaN	NaN	NaN	NaN	NaN	NaN	NaN	NaN	13.9774	NaN	NaN	NaN	NaN	NaN	NaN	NaN	NaN	NaN	NaN	NaN	13.6298	NaN	NaN	NaN	NaN	NaN	NaN	NaN	NaN	NaN	NaN	NaN	NaN	NaN	NaN
15.5708	15.0863	15.4599	16.5151	16.1534	NaN	15.123	14.9052	15.0615	15.4309	16.2328	14.0327	13.2451	15.7106	14.82	13.3214	14.5448	16.0899	15.7824	NaN	NaN	NaN	14.1395	NaN	15.9206	14.6088	14.581	13.4755	NaN	NaN	NaN	15.1362	NaN	NaN	NaN	14.3449	10.6355	17.0047	16.2317	15.9922	NaN	15.0584	NaN	15.3838	NaN	NaN	NaN	15.3189	13.7401	13.0708
NaN	NaN	16.4146	NaN	NaN	16.7067	NaN	NaN	NaN	NaN	NaN	NaN	NaN	NaN	NaN	NaN	NaN	NaN	NaN	NaN	NaN	NaN	16.032	NaN	NaN	NaN	NaN	NaN	NaN	NaN	NaN	NaN	NaN	NaN	NaN	NaN	NaN	NaN	NaN	NaN	15.29	NaN	NaN	NaN	NaN	NaN	NaN	NaN	NaN	NaN
NaN	NaN	NaN	NaN	NaN	NaN	14.0267	NaN	NaN	11.5758	NaN	12.316	NaN	NaN	12.9276	NaN	NaN	NaN	NaN	NaN	NaN	NaN	NaN	NaN	13.5056	NaN	12.4256	12.5597	NaN	NaN	NaN	NaN	NaN	NaN	NaN	NaN	NaN	11.9098	NaN	NaN	NaN	NaN	NaN	NaN	NaN	NaN	NaN	NaN	NaN	15.1783
12.8802	14.9664	14.8651	12.2511	15.9419	16.3206	13.0052	11.3434	14.0399	14.695	13.7787	12.9708	14.2572	NaN	13.64	14.8887	11.8277	15.476	13.6248	16.6461	16.4783	12.8365	15.8612	12.658	14.7622	13.7341	11.904	12.4768	13.4223	NaN	11.47	11.703	NaN	11.5067	13.667	13.235	16.0532	10.3638	12.5268	12.7897	13.2795	16.2533	15.6274	16.4788	NaN	18.1717	NaN	NaN	16.1335	12.4756
15.859	15.1045	NaN	14.6435	NaN	NaN	NaN	NaN	NaN	NaN	15.0625	15.3892	NaN	15.6859	15.3502	13.7348	14.1133	NaN	13.9951	NaN	NaN	14.3941	NaN	14.9905	NaN	NaN	15.1513	NaN	NaN	15.0088	NaN	13.176	NaN	NaN	NaN	14.7778	15.1926	NaN	NaN	NaN	13.7489	NaN	15.058	NaN	NaN	NaN	NaN	NaN	15.4844	NaN
NaN	NaN	NaN	NaN	NaN	NaN	NaN	NaN	NaN	NaN	NaN	NaN	NaN	NaN	NaN	NaN	NaN	NaN	NaN	NaN	NaN	NaN	NaN	NaN	NaN	NaN	NaN	NaN	NaN	NaN	NaN	NaN	NaN	NaN	NaN	NaN	NaN	NaN	NaN	NaN	NaN	NaN	NaN	NaN	NaN	NaN	NaN	NaN	NaN	NaN
NaN	NaN	NaN	NaN	NaN	NaN	NaN	NaN	NaN	NaN	NaN	NaN	NaN	NaN	NaN	NaN	NaN	NaN	NaN	NaN	NaN	NaN	NaN	NaN	NaN	NaN	NaN	NaN	NaN	NaN	NaN	NaN	NaN	NaN	NaN	NaN	NaN	NaN	NaN	NaN	NaN	NaN	NaN	NaN	NaN	NaN	NaN	NaN	NaN	NaN
12.0937	NaN	NaN	NaN	NaN	NaN	NaN	NaN	NaN	NaN	NaN	NaN	NaN	NaN	NaN	13.3695	NaN	NaN	NaN	NaN	NaN	NaN	NaN	NaN	NaN	NaN	NaN	NaN	NaN	12.3491	NaN	NaN	NaN	NaN	NaN	NaN	NaN	NaN	NaN	NaN	NaN	NaN	NaN	NaN	NaN	NaN	NaN	NaN	NaN	NaN
NaN	NaN	15.4037	NaN	NaN	NaN	NaN	15.8344	NaN	NaN	NaN	NaN	NaN	NaN	NaN	NaN	13.9209	NaN	15.1023	NaN	NaN	NaN	14.8903	14.5199	NaN	14.597	NaN	NaN	NaN	NaN	NaN	15.4517	NaN	15.7669	15.6355	15.5664	13.2528	NaN	NaN	NaN	NaN	15.251	14.9147	NaN	NaN	NaN	NaN	NaN	NaN	NaN
15.541	15.6367	NaN	13.1325	14.8455	NaN	16.0961	15.7517	16.3437	NaN	NaN	NaN	NaN	NaN	NaN	NaN	NaN	15.4363	14.0994	14.0636	NaN	14.6342	NaN	NaN	NaN	NaN	14.5455	NaN	NaN	NaN	NaN	NaN	NaN	NaN	NaN	NaN	NaN	NaN	NaN	NaN	NaN	NaN	NaN	NaN	NaN	NaN	NaN	NaN	16.2748	NaN
NaN	NaN	NaN	NaN	NaN	NaN	NaN	NaN	NaN	NaN	NaN	NaN	NaN	NaN	NaN	NaN	NaN	NaN	NaN	NaN	NaN	NaN	NaN	NaN	NaN	NaN	NaN	NaN	NaN	NaN	NaN	NaN	NaN	NaN	NaN	NaN	NaN	NaN	NaN	NaN	NaN	NaN	NaN	NaN	NaN	NaN	NaN	NaN	NaN	NaN
NaN	NaN	NaN	NaN	NaN	NaN	NaN	NaN	15.6147	NaN	NaN	NaN	NaN	NaN	NaN	15.8866	16.9044	NaN	NaN	NaN	NaN	NaN	15.7564	NaN	NaN	NaN	17.4201	NaN	NaN	NaN	NaN	NaN	16.3513	NaN	15.8041	NaN	NaN	NaN	NaN	NaN	15.3625	NaN	NaN	NaN	NaN	18.3326	NaN	NaN	NaN	NaN
NaN	NaN	NaN	NaN	NaN	NaN	NaN	NaN	NaN	NaN	NaN	NaN	NaN	NaN	NaN	NaN	NaN	NaN	NaN	NaN	NaN	NaN	NaN	NaN	NaN	NaN	NaN	NaN	12.6949	12.5307	NaN	NaN	NaN	NaN	NaN	NaN	NaN	NaN	NaN	NaN	NaN	NaN	NaN	NaN	NaN	NaN	NaN	NaN	NaN	NaN
NaN	NaN	NaN	NaN	NaN	NaN	NaN	NaN	15.6065	NaN	16.3156	NaN	NaN	15.6107	NaN	NaN	NaN	NaN	NaN	15.5297	NaN	NaN	NaN	16.1696	NaN	NaN	15.7709	NaN	NaN	NaN	14.4496	NaN	NaN	NaN	NaN	NaN	14.7078	NaN	NaN	NaN	NaN	NaN	NaN	15.8915	NaN	NaN	NaN	NaN	15.7424	NaN
NaN	13.159	NaN	NaN	12.8364	NaN	13.3122	NaN	NaN	NaN	12.8752	NaN	NaN	NaN	NaN	NaN	NaN	13.1462	NaN	NaN	NaN	NaN	NaN	NaN	14.6566	13.4773	NaN	NaN	NaN	NaN	NaN	13.4091	NaN	13.3635	12.8977	NaN	NaN	NaN	NaN	14.6577	14.5513	13.6742	13.379	12.9235	13.2797	NaN	NaN	14.4392	NaN	13.5232
15.3968	16.292	12.7226	10.9911	16.7556	15.9769	16.5633	15.6408	15.1076	11.2875	13.3396	11.3719	NaN	13.9527	15.4714	16.0819	15.6929	14.7999	16.4443	12.5614	15.0426	17.0513	15.9534	16.3616	15.8532	18.2673	17.2871	14.6925	16.0148	17.0058	15.8918	15.9024	14.505	15.2462	15.611	15.0776	16.4938	NaN	NaN	NaN	14.3266	16.8286	15.4712	16.169	13.1558	13.6666	NaN	13.3859	14.6423	15.1778
14.8828	NaN	NaN	NaN	NaN	14.4768	NaN	NaN	13.8719	15.5033	NaN	14.7851	NaN	NaN	15.887	16.3166	NaN	NaN	13.7924	NaN	NaN	NaN	14.9342	15.5806	NaN	NaN	NaN	16.2581	NaN	NaN	NaN	14.0526	16.977	NaN	NaN	NaN	15.2858	17.7765	17.4055	NaN	15.0314	NaN	16.0345	15.7115	NaN	17.8901	NaN	15.5995	16.1618	14.8539
NaN	NaN	NaN	NaN	NaN	NaN	NaN	NaN	NaN	12.8776	NaN	NaN	15.0952	NaN	NaN	NaN	NaN	NaN	NaN	16.2218	15.0717	NaN	NaN	NaN	NaN	NaN	NaN	13.9139	NaN	NaN	NaN	NaN	NaN	NaN	NaN	NaN	NaN	NaN	13.8798	NaN	NaN	NaN	NaN	NaN	NaN	NaN	NaN	NaN	NaN	NaN
NaN	NaN	12.292	NaN	NaN	NaN	12.5417	NaN	NaN	NaN	12.8677	NaN	NaN	NaN	11.6204	NaN	NaN	NaN	NaN	NaN	NaN	NaN	NaN	NaN	NaN	NaN	NaN	NaN	NaN	NaN	NaN	NaN	NaN	NaN	NaN	NaN	NaN	NaN	NaN	12.4894	NaN	NaN	NaN	NaN	NaN	NaN	NaN	NaN	NaN	NaN
15.4118	15.6458	15.8199	15.2617	15.8819	NaN	NaN	15.2603	14.9945	NaN	NaN	NaN	NaN	15.1492	NaN	NaN	15.551	13.401	NaN	NaN	NaN	14.9204	14.3554	NaN	15.5459	15.316	NaN	NaN	15.3822	16.8784	NaN	15.3962	15.3644	15.4597	15.3002	NaN	15.8741	15.9167	15.8523	NaN	15.4871	NaN	15.6335	NaN	NaN	14.3328	15.8869	NaN	NaN	NaN
NaN	NaN	NaN	14.5014	15.0311	NaN	16.2066	12.9639	NaN	15.0558	NaN	14.2317	14.2938	15.2182	13.4046	NaN	14.2982	NaN	15.4115	NaN	NaN	NaN	NaN	NaN	NaN	NaN	13.8966	NaN	NaN	14.3707	12.7321	NaN	NaN	NaN	NaN	NaN	13.2559	12.9113	14.0802	14.184	13.1574	NaN	NaN	NaN	NaN	NaN	NaN	NaN	NaN	NaN
NaN	NaN	13.5916	NaN	NaN	NaN	NaN	NaN	14.7616	15.1798	13.2524	NaN	15.4582	NaN	12.549	NaN	NaN	15.2524	NaN	15.0771	NaN	13.9295	NaN	13.6862	NaN	NaN	12.4709	12.5444	NaN	NaN	NaN	NaN	NaN	NaN	14.926	NaN	NaN	15.0516	NaN	NaN	NaN	NaN	13.1527	NaN	NaN	NaN	NaN	NaN	NaN	NaN
NaN	NaN	NaN	NaN	NaN	NaN	NaN	NaN	NaN	NaN	NaN	NaN	NaN	NaN	NaN	NaN	NaN	NaN	NaN	NaN	NaN	NaN	NaN	NaN	NaN	NaN	NaN	NaN	NaN	NaN	NaN	NaN	NaN	NaN	NaN	NaN	NaN	NaN	NaN	NaN	NaN	NaN	NaN	NaN	NaN	NaN	NaN	NaN	NaN	NaN
NaN	NaN	NaN	NaN	NaN	NaN	NaN	NaN	NaN	NaN	NaN	NaN	NaN	NaN	NaN	NaN	NaN	NaN	NaN	NaN	NaN	NaN	NaN	NaN	NaN	NaN	NaN	NaN	NaN	NaN	NaN	NaN	NaN	NaN	NaN	NaN	NaN	NaN	NaN	NaN	NaN	NaN	NaN	NaN	NaN	NaN	NaN	NaN	NaN	NaN
15.068	13.5676	NaN	16.7766	14.3802	17.34	16.9653	15.6494	15.331	NaN	16.3642	NaN	16.9921	15.0342	15.9452	14.5838	16.4747	NaN	NaN	12.9256	13.936	15.3768	NaN	NaN	NaN	NaN	NaN	13.8946	15.7705	15.3504	14.7814	NaN	16.4046	NaN	NaN	14.2334	NaN	NaN	NaN	16.261	16.3543	15.1667	16.0997	17.1484	15.2032	16.6919	15.2213	13.1615	16.1604	NaN
NaN	NaN	NaN	NaN	NaN	NaN	NaN	NaN	NaN	NaN	NaN	NaN	NaN	NaN	NaN	NaN	NaN	NaN	NaN	13.2378	NaN	NaN	NaN	NaN	14.3312	NaN	NaN	NaN	NaN	NaN	NaN	NaN	NaN	NaN	NaN	NaN	NaN	NaN	NaN	NaN	NaN	NaN	NaN	NaN	NaN	NaN	NaN	NaN	NaN	NaN
NaN	NaN	NaN	NaN	16.1732	NaN	NaN	NaN	NaN	NaN	NaN	NaN	15.8699	NaN	NaN	16.7862	NaN	NaN	NaN	16.0117	16.9684	NaN	NaN	NaN	NaN	NaN	NaN	NaN	NaN	16.4611	15.9538	NaN	NaN	NaN	NaN	NaN	NaN	NaN	NaN	NaN	NaN	NaN	NaN	NaN	NaN	NaN	NaN	NaN	NaN	NaN
NaN	NaN	NaN	NaN	NaN	NaN	NaN	NaN	NaN	NaN	NaN	NaN	NaN	14.5721	NaN	NaN	NaN	NaN	NaN	NaN	NaN	NaN	NaN	NaN	NaN	NaN	13.4819	NaN	NaN	NaN	NaN	NaN	NaN	NaN	NaN	NaN	NaN	NaN	NaN	NaN	NaN	NaN	NaN	NaN	NaN	NaN	NaN	NaN	NaN	NaN
NaN	NaN	NaN	NaN	NaN	NaN	NaN	NaN	NaN	NaN	NaN	NaN	NaN	NaN	NaN	NaN	NaN	NaN	NaN	NaN	NaN	NaN	NaN	NaN	NaN	NaN	NaN	NaN	NaN	NaN	NaN	NaN	NaN	NaN	NaN	NaN	NaN	NaN	NaN	NaN	NaN	NaN	NaN	NaN	NaN	NaN	NaN	NaN	NaN	NaN
NaN	NaN	NaN	NaN	NaN	NaN	NaN	NaN	NaN	11.8442	NaN	NaN	NaN	NaN	NaN	NaN	NaN	NaN	NaN	NaN	NaN	NaN	NaN	NaN	NaN	NaN	NaN	NaN	NaN	NaN	NaN	NaN	NaN	NaN	NaN	NaN	NaN	NaN	NaN	NaN	NaN	NaN	NaN	NaN	NaN	NaN	NaN	NaN	NaN	NaN
NaN	NaN	NaN	NaN	NaN	NaN	NaN	NaN	NaN	NaN	NaN	NaN	NaN	NaN	NaN	NaN	NaN	NaN	NaN	NaN	NaN	NaN	NaN	NaN	NaN	NaN	NaN	NaN	NaN	NaN	NaN	NaN	NaN	NaN	NaN	NaN	NaN	NaN	NaN	NaN	NaN	NaN	NaN	NaN	NaN	NaN	NaN	NaN	NaN	NaN
NaN	NaN	NaN	NaN	NaN	NaN	NaN	NaN	14.3037	NaN	11.8477	NaN	NaN	NaN	12.2515	12.8722	NaN	NaN	16.2154	NaN	NaN	16.8365	14.2086	NaN	NaN	NaN	15.3568	NaN	NaN	14.2022	14.4911	NaN	NaN	NaN	NaN	NaN	NaN	NaN	NaN	NaN	NaN	16.5978	NaN	14.9368	NaN	NaN	NaN	12.9159	NaN	13.6542
NaN	NaN	14.3913	NaN	12.7085	NaN	15.4111	NaN	16.0024	14.188	15.7128	13.7321	NaN	14.9094	15.0983	14.6221	15.2567	NaN	NaN	12.6148	NaN	NaN	NaN	14.6411	NaN	13.9638	14.5904	15.221	NaN	13.7077	14.0354	NaN	NaN	NaN	NaN	NaN	NaN	NaN	13.3514	NaN	14.5276	NaN	NaN	14.9319	14.7975	NaN	NaN	15.9307	NaN	14.9819
NaN	NaN	NaN	NaN	NaN	NaN	NaN	NaN	NaN	NaN	NaN	NaN	NaN	NaN	NaN	NaN	NaN	NaN	NaN	NaN	NaN	NaN	NaN	NaN	NaN	NaN	NaN	NaN	NaN	14.2032	NaN	NaN	NaN	NaN	NaN	NaN	NaN	14.0909	NaN	NaN	NaN	NaN	NaN	NaN	NaN	NaN	NaN	NaN	NaN	NaN
NaN	12.724	NaN	NaN	NaN	NaN	NaN	13.9777	NaN	13.3954	13.2396	13.6641	NaN	NaN	NaN	NaN	NaN	NaN	NaN	NaN	NaN	11.8491	12.4076	NaN	NaN	NaN	12.0975	NaN	NaN	NaN	12.6603	14.3268	NaN	13.8589	13.6925	NaN	NaN	11.8291	NaN	NaN	14.1273	NaN	12.22	12.9739	13.8384	NaN	NaN	NaN	NaN	13.8323
NaN	NaN	15.1201	NaN	NaN	16.2514	14.1115	NaN	NaN	NaN	NaN	NaN	16.0777	NaN	14.3896	13.2441	13.2395	13.8781	NaN	16.7029	15.7024	16.0863	15.2155	NaN	14.1818	NaN	NaN	14.1618	NaN	14.1198	14.5978	NaN	NaN	15.2617	14.4118	NaN	13.6722	14.0004	13.5481	15.2646	14.3278	15.7407	NaN	15.4312	NaN	NaN	NaN	NaN	NaN	13.8611
NaN	NaN	NaN	NaN	NaN	NaN	NaN	NaN	NaN	NaN	NaN	NaN	NaN	NaN	NaN	NaN	NaN	NaN	NaN	NaN	NaN	NaN	NaN	NaN	NaN	NaN	NaN	NaN	NaN	NaN	NaN	NaN	NaN	NaN	NaN	NaN	NaN	NaN	NaN	NaN	14.1006	14.7637	NaN	NaN	NaN	NaN	NaN	NaN	NaN	NaN
NaN	NaN	NaN	NaN	NaN	NaN	NaN	NaN	NaN	NaN	NaN	NaN	NaN	NaN	NaN	NaN	NaN	NaN	NaN	NaN	NaN	NaN	NaN	NaN	NaN	NaN	NaN	NaN	13.9508	NaN	NaN	NaN	NaN	NaN	NaN	NaN	NaN	NaN	NaN	NaN	14.3061	NaN	NaN	NaN	15.1904	14.0172	NaN	NaN	14.0574	NaN
12.1275	NaN	NaN	12.5268	NaN	NaN	NaN	NaN	13.8247	16.3121	14.521	14.7555	NaN	NaN	NaN	NaN	NaN	NaN	15.6725	NaN	NaN	NaN	NaN	NaN	15.0774	NaN	NaN	NaN	13.5613	NaN	NaN	NaN	NaN	NaN	NaN	NaN	NaN	NaN	NaN	NaN	15.1447	NaN	NaN	NaN	NaN	NaN	NaN	NaN	NaN	NaN
NaN	NaN	NaN	NaN	NaN	NaN	NaN	NaN	NaN	NaN	NaN	NaN	NaN	NaN	NaN	NaN	NaN	NaN	NaN	NaN	NaN	NaN	NaN	NaN	NaN	NaN	NaN	NaN	NaN	NaN	NaN	NaN	NaN	NaN	NaN	NaN	NaN	NaN	NaN	NaN	NaN	NaN	NaN	NaN	NaN	NaN	NaN	NaN	NaN	NaN
NaN	NaN	NaN	NaN	NaN	NaN	NaN	NaN	NaN	NaN	NaN	NaN	NaN	NaN	NaN	NaN	NaN	NaN	NaN	NaN	NaN	NaN	NaN	NaN	NaN	NaN	NaN	NaN	NaN	NaN	NaN	NaN	NaN	NaN	NaN	NaN	NaN	NaN	NaN	NaN	NaN	NaN	NaN	NaN	NaN	NaN	NaN	NaN	NaN	NaN
NaN	NaN	NaN	NaN	NaN	15.2557	NaN	NaN	NaN	NaN	NaN	NaN	NaN	NaN	NaN	NaN	NaN	NaN	NaN	NaN	NaN	NaN	NaN	NaN	NaN	NaN	NaN	15.3576	NaN	NaN	NaN	NaN	NaN	NaN	NaN	NaN	NaN	NaN	NaN	NaN	14.4868	NaN	NaN	14.5734	NaN	NaN	NaN	NaN	NaN	NaN
NaN	13.8781	NaN	NaN	NaN	NaN	NaN	NaN	NaN	NaN	NaN	NaN	NaN	NaN	NaN	NaN	14.499	NaN	NaN	NaN	14.6542	NaN	NaN	NaN	NaN	NaN	NaN	NaN	NaN	NaN	NaN	NaN	NaN	NaN	NaN	NaN	NaN	NaN	NaN	NaN	NaN	NaN	NaN	NaN	NaN	NaN	NaN	14.4988	NaN	NaN
NaN	NaN	NaN	NaN	NaN	NaN	NaN	NaN	NaN	13.4232	NaN	NaN	NaN	13.0723	NaN	NaN	NaN	NaN	NaN	NaN	NaN	NaN	NaN	NaN	NaN	NaN	NaN	NaN	NaN	NaN	NaN	NaN	NaN	NaN	NaN	NaN	NaN	NaN	NaN	NaN	NaN	NaN	NaN	NaN	NaN	NaN	NaN	NaN	NaN	NaN
14.799	NaN	15.8146	NaN	12.8157	NaN	NaN	14.6971	NaN	NaN	NaN	NaN	NaN	14.1852	NaN	15.2506	NaN	NaN	NaN	13.2028	NaN	NaN	NaN	NaN	NaN	NaN	NaN	13.2649	NaN	13.2756	12.6927	16.8809	NaN	NaN	NaN	NaN	NaN	NaN	NaN	NaN	14.3863	14.1794	NaN	13.5094	NaN	NaN	NaN	14.6435	NaN	13.0979
15.6497	16.5184	13.93	NaN	14.2814	13.4289	NaN	NaN	13.2632	13.0291	16.1495	10.8975	13.1273	13.8167	13.0401	12.4356	11.4547	12.6965	11.8817	14.4999	13.6962	13.8207	13.3871	NaN	NaN	NaN	13.3966	13.0486	13.2973	12.9661	11.7551	14.389	NaN	NaN	13.3523	15.2313	16.0849	14.3916	14.4337	NaN	NaN	13.596	14.0928	14.6983	NaN	17.0591	12.316	14.435	NaN	NaN
NaN	NaN	NaN	NaN	NaN	NaN	NaN	NaN	NaN	NaN	NaN	NaN	NaN	NaN	NaN	NaN	NaN	NaN	NaN	NaN	NaN	NaN	NaN	NaN	NaN	NaN	NaN	NaN	NaN	NaN	NaN	NaN	NaN	NaN	NaN	NaN	NaN	NaN	NaN	NaN	NaN	NaN	NaN	NaN	NaN	NaN	NaN	NaN	NaN	NaN
16.3108	15.9987	13.1816	12.2494	16.4256	16.0627	13.8732	15.8669	14.3576	15.4226	NaN	13.7687	14.7705	15.3474	13.7159	15.1991	14.7578	16.1409	16.8964	15.5233	14.3458	17.6067	15.8931	15.3395	16.3035	16.4516	15.2671	14.3374	15.2342	15.0199	15.3154	15.0395	15.5044	13.9041	15.7371	14.0648	15.2899	NaN	15.4498	16.7016	15.4933	16.1121	14.3549	15.2003	14.6309	NaN	NaN	15.6218	14.8535	15.7209
NaN	NaN	NaN	NaN	NaN	NaN	NaN	NaN	NaN	NaN	NaN	NaN	NaN	NaN	NaN	NaN	NaN	NaN	NaN	NaN	NaN	NaN	NaN	NaN	NaN	NaN	NaN	NaN	NaN	NaN	NaN	NaN	NaN	NaN	NaN	NaN	NaN	NaN	NaN	NaN	NaN	NaN	NaN	NaN	NaN	NaN	NaN	NaN	NaN	NaN
NaN	NaN	NaN	NaN	14.5336	NaN	NaN	NaN	NaN	NaN	NaN	NaN	NaN	NaN	NaN	14.1733	NaN	NaN	NaN	NaN	NaN	NaN	NaN	NaN	13.235	12.432	NaN	NaN	NaN	NaN	NaN	NaN	NaN	NaN	NaN	NaN	NaN	NaN	NaN	NaN	NaN	13.5297	14.8695	14.1145	NaN	NaN	NaN	NaN	NaN	NaN
NaN	NaN	NaN	14.338	NaN	14.5059	NaN	15.5785	NaN	NaN	NaN	NaN	NaN	NaN	NaN	14.7852	NaN	NaN	NaN	15.76	14.395	NaN	15.6314	NaN	NaN	13.9932	NaN	13.8932	NaN	16.1334	NaN	15.083	NaN	NaN	NaN	NaN	NaN	NaN	NaN	NaN	NaN	NaN	NaN	NaN	NaN	14.8733	14.6352	NaN	NaN	NaN
NaN	NaN	14.2979	15.5188	NaN	NaN	NaN	NaN	NaN	NaN	14.05	NaN	NaN	NaN	NaN	NaN	NaN	12.7844	NaN	NaN	NaN	NaN	13.9747	NaN	NaN	NaN	15.1714	NaN	12.0545	13.3784	NaN	12.042	NaN	14.7723	NaN	NaN	13.3479	NaN	14.2787	12.8393	NaN	NaN	NaN	NaN	NaN	NaN	NaN	NaN	12.1861	NaN
19.3592	20.1371	NaN	NaN	18.1915	12.4655	10.8792	NaN	10.849	11.7537	11.7633	12.0135	NaN	NaN	10.3985	10.8728	NaN	14.7825	11.7918	11.089	14.0083	12.687	11.2417	NaN	11.5852	11.6109	10.7438	13.8656	13.29	NaN	10.4595	11.8669	NaN	11.474	11.8561	11.5588	12.3117	NaN	10.9703	10.6615	12.4894	12.6672	14.0672	NaN	12.5908	16.4426	14.9605	12.2587	NaN	15.4871
NaN	NaN	NaN	NaN	13.4534	NaN	NaN	NaN	NaN	14.8366	13.4901	NaN	NaN	NaN	NaN	14.8706	NaN	14.837	NaN	14.7581	12.5037	NaN	NaN	NaN	NaN	NaN	NaN	NaN	NaN	NaN	NaN	NaN	NaN	NaN	NaN	NaN	13.4809	13.5646	NaN	14.5897	NaN	NaN	12.448	NaN	NaN	NaN	NaN	NaN	NaN	NaN
NaN	NaN	NaN	NaN	NaN	NaN	NaN	NaN	NaN	NaN	NaN	NaN	NaN	NaN	NaN	NaN	NaN	NaN	NaN	NaN	NaN	NaN	NaN	NaN	NaN	NaN	NaN	NaN	NaN	NaN	NaN	NaN	NaN	NaN	NaN	NaN	NaN	NaN	NaN	NaN	NaN	NaN	NaN	NaN	NaN	NaN	NaN	NaN	NaN	NaN
NaN	NaN	NaN	NaN	NaN	NaN	NaN	NaN	NaN	NaN	NaN	NaN	NaN	NaN	NaN	NaN	NaN	NaN	NaN	NaN	NaN	NaN	NaN	NaN	NaN	NaN	NaN	NaN	16.1147	NaN	NaN	NaN	NaN	NaN	NaN	NaN	NaN	NaN	NaN	NaN	NaN	NaN	NaN	NaN	NaN	NaN	NaN	NaN	NaN	NaN
NaN	NaN	NaN	NaN	NaN	NaN	NaN	NaN	NaN	NaN	NaN	NaN	NaN	NaN	NaN	NaN	NaN	NaN	NaN	NaN	NaN	NaN	16.7688	NaN	NaN	NaN	NaN	NaN	NaN	NaN	NaN	NaN	NaN	16.6914	NaN	NaN	NaN	NaN	NaN	15.9722	NaN	NaN	17.7011	NaN	16.8912	NaN	NaN	NaN	NaN	NaN
NaN	NaN	NaN	NaN	NaN	NaN	NaN	NaN	NaN	NaN	NaN	NaN	NaN	NaN	12.3424	NaN	NaN	NaN	NaN	NaN	NaN	NaN	NaN	13.0567	NaN	NaN	NaN	13.4111	NaN	NaN	NaN	NaN	NaN	NaN	NaN	NaN	NaN	NaN	NaN	NaN	NaN	NaN	NaN	12.8573	NaN	NaN	NaN	NaN	NaN	NaN
19.7753	19.8148	18.224	19.6904	21.9946	NaN	NaN	NaN	NaN	NaN	NaN	NaN	NaN	NaN	NaN	NaN	16.1835	11.2393	NaN	NaN	NaN	19.1798	NaN	NaN	NaN	17.6711	NaN	13.4682	23.1802	NaN	NaN	NaN	NaN	NaN	NaN	14.8938	NaN	17.0586	19.7088	NaN	NaN	NaN	13.6779	NaN	NaN	NaN	NaN	NaN	NaN	NaN
13.293	13.4668	NaN	NaN	NaN	15.0628	14.0592	NaN	14.2866	NaN	15.0329	NaN	NaN	14.7438	14.521	NaN	13.7033	NaN	NaN	15.185	13.0953	NaN	NaN	NaN	NaN	NaN	14.4252	14.8275	NaN	13.8807	14.3559	NaN	NaN	NaN	NaN	NaN	13.843	NaN	NaN	14.7544	NaN	NaN	NaN	14.7364	13.0369	NaN	NaN	NaN	NaN	NaN
NaN	14.697	NaN	NaN	NaN	NaN	NaN	NaN	NaN	NaN	NaN	NaN	NaN	NaN	NaN	NaN	NaN	NaN	NaN	NaN	NaN	NaN	NaN	NaN	NaN	NaN	NaN	NaN	NaN	NaN	NaN	NaN	NaN	NaN	NaN	13.3198	NaN	NaN	NaN	NaN	NaN	NaN	NaN	NaN	NaN	NaN	NaN	NaN	NaN	NaN
12.0788	13.7384	NaN	10.6764	14.8329	15.6925	NaN	NaN	12.9488	10.8382	NaN	9.65444	10.4278	13.9308	16.1452	13.5805	12.9117	14.3688	14.1308	13.3606	15.01	12.5426	14.9955	NaN	15.1276	13.9697	13.4856	13.5038	15.3286	13.2959	14.1474	13.0047	13.3063	13.3639	13.1868	12.2984	14.1658	NaN	NaN	18.1489	10.5819	16.0236	14.16	15.5698	14.8964	14.3209	NaN	14.2468	14.1696	12.965
NaN	NaN	NaN	NaN	NaN	NaN	NaN	NaN	NaN	NaN	NaN	NaN	NaN	NaN	NaN	14.1973	NaN	NaN	NaN	NaN	NaN	NaN	NaN	NaN	NaN	NaN	NaN	NaN	NaN	NaN	NaN	NaN	NaN	NaN	NaN	NaN	NaN	NaN	NaN	NaN	NaN	NaN	NaN	NaN	NaN	NaN	NaN	NaN	NaN	NaN
16.7329	17.9198	15.976	14.9192	NaN	NaN	14.488	14.1163	14.669	13.7111	NaN	12.5874	15.6829	15.2594	14.1009	15.2594	13.6498	15.6919	13.2622	NaN	19.2474	16.9385	13.9941	15.1958	14.7842	17.2797	NaN	17.8148	17.1957	15.5535	14.9503	14.7515	18.4343	16.5025	18.4883	16.2044	17.1107	18.3604	18.6689	16.9853	15.283	13.5146	18.7262	17.6159	17.1634	17.459	17.7163	NaN	15.9826	13.004
NaN	NaN	NaN	NaN	NaN	NaN	NaN	13.7269	NaN	NaN	NaN	NaN	NaN	NaN	NaN	NaN	12.9851	NaN	NaN	NaN	NaN	NaN	NaN	NaN	NaN	13.8412	NaN	NaN	NaN	NaN	NaN	15.2019	NaN	NaN	NaN	NaN	NaN	NaN	NaN	NaN	NaN	NaN	NaN	NaN	15.089	NaN	NaN	NaN	NaN	NaN
13.4756	NaN	NaN	NaN	12.2629	12.2878	NaN	NaN	NaN	NaN	NaN	NaN	14.7446	NaN	NaN	NaN	NaN	NaN	11.8858	13.0554	NaN	NaN	12.7729	11.1584	NaN	NaN	NaN	NaN	11.6835	NaN	NaN	NaN	NaN	NaN	NaN	NaN	NaN	14.2193	12.9899	NaN	NaN	NaN	NaN	NaN	NaN	NaN	NaN	NaN	11.5856	NaN
NaN	NaN	NaN	NaN	NaN	NaN	16.1673	NaN	16.6306	NaN	17.1992	NaN	16.2626	16.9027	NaN	NaN	NaN	NaN	NaN	17.1548	17.3742	NaN	NaN	18.1203	NaN	NaN	16.3006	NaN	NaN	14.0782	16.2345	NaN	NaN	NaN	NaN	NaN	17.479	NaN	NaN	14.2107	NaN	NaN	14.3935	NaN	16.8188	NaN	NaN	16.5588	17.6682	16.4918
NaN	NaN	14.5796	NaN	NaN	NaN	15.5187	NaN	NaN	NaN	NaN	13.8717	NaN	NaN	NaN	NaN	NaN	NaN	NaN	NaN	NaN	14.3426	NaN	NaN	NaN	NaN	NaN	NaN	NaN	14.3173	14.6654	14.8892	NaN	14.4605	NaN	15.1349	NaN	NaN	NaN	16.8591	NaN	NaN	NaN	NaN	NaN	NaN	NaN	14.5302	NaN	15.192
15.1227	14.5634	13.767	14.8107	14.9509	13.6816	14.3662	15.1492	14.348	NaN	14.1084	NaN	14.3908	NaN	14.7597	13.7264	17.4125	13.7937	13.5049	NaN	13.6286	13.9008	NaN	NaN	NaN	13.8428	NaN	14.222	13.6691	15.9395	13.213	NaN	13.6905	15.2585	12.8866	NaN	NaN	NaN	NaN	16.026	NaN	NaN	NaN	NaN	NaN	14.6336	NaN	NaN	NaN	14.0352
NaN	NaN	NaN	NaN	NaN	NaN	NaN	NaN	NaN	NaN	NaN	NaN	NaN	NaN	NaN	NaN	NaN	NaN	NaN	NaN	NaN	NaN	NaN	NaN	NaN	NaN	NaN	NaN	NaN	NaN	NaN	NaN	NaN	NaN	NaN	NaN	NaN	NaN	NaN	NaN	NaN	NaN	NaN	NaN	NaN	NaN	NaN	NaN	NaN	NaN
NaN	NaN	NaN	NaN	NaN	NaN	NaN	NaN	NaN	NaN	NaN	NaN	NaN	NaN	NaN	NaN	NaN	NaN	NaN	NaN	NaN	NaN	NaN	NaN	NaN	NaN	NaN	NaN	NaN	NaN	NaN	NaN	NaN	NaN	NaN	NaN	NaN	NaN	NaN	NaN	NaN	NaN	NaN	NaN	NaN	NaN	NaN	NaN	NaN	NaN
NaN	14.7917	14.5848	NaN	NaN	NaN	NaN	13.8052	15.1037	15.5041	NaN	NaN	NaN	14.8066	NaN	15.3321	NaN	15.2225	16.1439	17.1858	NaN	15.5563	14.9949	NaN	15.7908	15.2468	14.419	NaN	16.7688	NaN	NaN	15.6738	NaN	15.4099	15.6326	15.6346	15.1148	17.7858	17.2655	17.3366	16.9958	14.6868	16.2637	NaN	NaN	NaN	NaN	NaN	18.108	NaN
19.1326	18.9428	15.6806	17.3065	21.7224	NaN	NaN	NaN	NaN	17.9796	NaN	NaN	NaN	15.9519	NaN	NaN	NaN	16.7492	NaN	NaN	NaN	13.7976	NaN	NaN	21.9311	NaN	NaN	17.4523	NaN	NaN	NaN	NaN	NaN	16.5664	16.8999	NaN	NaN	14.1937	16.9587	16.3541	NaN	NaN	NaN	NaN	15.2342	NaN	NaN	NaN	NaN	NaN
17.5526	16.3444	15.0155	NaN	18.0974	18.526	15.9648	17.7632	16.8462	15.0982	NaN	NaN	NaN	17.3534	15.5138	15.7992	15.2558	16.7918	17.2682	17.0979	16.7886	16.965	16.317	18.8405	NaN	18.1516	16.489	13.5563	16.6446	16.5376	15.16	18.7563	18.0268	18.7932	18.3368	16.9057	19.2512	NaN	NaN	NaN	11.7286	17.2214	18.0257	14.3146	13.8867	17.0089	18.0614	NaN	19.105	18.3912
15.2001	19.0467	NaN	NaN	12.9953	14.6595	13.1091	NaN	16.1655	NaN	15.9342	NaN	16.5359	12.2826	12.189	NaN	13.7163	13.8806	NaN	14.5954	17.9233	14.5774	11.8896	14.1662	NaN	11.9378	13.3176	NaN	13.6769	11.8208	NaN	15.3591	15.2537	15.1458	NaN	NaN	NaN	11.4287	12.537	NaN	NaN	NaN	15.6565	13.1461	13.7909	14.0598	13.7695	14.5572	13.6611	NaN
NaN	NaN	16.8943	17.8477	NaN	15.0314	NaN	18.3123	19.8331	15.596	20.0563	16.2728	18.5145	20.0334	17.0335	NaN	18.1242	15.946	15.3822	19.226	18.1436	16.7656	16.7036	NaN	NaN	16.0805	14.409	17.5378	16.8727	NaN	16.4848	17.173	NaN	17.6438	15.0904	18.0639	NaN	17.5638	16.4055	15.4891	NaN	NaN	18.7758	14.7337	NaN	NaN	NaN	17.2779	NaN	14.8191
NaN	NaN	NaN	NaN	NaN	NaN	NaN	NaN	NaN	NaN	NaN	NaN	NaN	NaN	NaN	NaN	NaN	NaN	NaN	NaN	NaN	NaN	NaN	NaN	14.1486	NaN	NaN	NaN	NaN	NaN	NaN	NaN	NaN	NaN	NaN	NaN	NaN	NaN	NaN	13.9878	NaN	NaN	NaN	NaN	NaN	NaN	NaN	NaN	NaN	NaN
NaN	12.1355	NaN	NaN	11.9814	NaN	15.5123	NaN	14.4318	13.9621	NaN	16.0707	14.0686	13.4446	NaN	14.834	NaN	12.8703	16.173	NaN	NaN	16.81	11.5118	14.9702	16.2925	NaN	11.7882	12.4106	NaN	12.801	NaN	14.9557	NaN	NaN	NaN	NaN	NaN	14.5046	14.9724	NaN	13.232	13.7214	14.0806	NaN	NaN	NaN	NaN	11.5329	14.5088	NaN
NaN	NaN	NaN	14.0965	NaN	NaN	13.7567	NaN	14.4157	15.709	14.5627	14.989	NaN	13.2755	NaN	NaN	13.3841	NaN	NaN	NaN	NaN	NaN	NaN	NaN	NaN	12.6001	NaN	15.3261	13.8153	13.1924	13.5261	NaN	NaN	NaN	NaN	NaN	NaN	NaN	NaN	NaN	14.9201	15.2377	NaN	15.2506	13.089	NaN	13.2518	NaN	NaN	NaN
17.0165	16.1974	14.9209	16.1661	15.6345	15.8309	15.2341	15.5553	15.4235	14.0454	15.3264	13.2318	14.3836	15.1174	15.0095	16.4629	15.5217	15.8953	16.0329	15.1968	15.4482	15.9089	16.5525	NaN	16.135	15.7969	14.8453	15.7816	15.5421	16.1508	15.4497	NaN	14.855	14.0295	14.1658	14.2296	NaN	14.663	16.2625	13.3669	15.0302	16.8295	14.2383	15.2882	15.472	NaN	14.9781	15.7273	NaN	14.9495
NaN	NaN	NaN	NaN	NaN	NaN	NaN	NaN	NaN	13.5753	13.44	NaN	14.2762	NaN	NaN	NaN	NaN	NaN	NaN	14.26	NaN	NaN	NaN	NaN	NaN	NaN	NaN	NaN	NaN	NaN	NaN	NaN	NaN	NaN	NaN	NaN	NaN	NaN	NaN	NaN	NaN	12.9012	NaN	NaN	NaN	NaN	NaN	NaN	NaN	NaN
NaN	NaN	NaN	NaN	NaN	NaN	NaN	NaN	NaN	NaN	NaN	NaN	NaN	NaN	NaN	NaN	NaN	NaN	NaN	NaN	NaN	NaN	NaN	NaN	NaN	NaN	NaN	NaN	NaN	16.2163	NaN	NaN	NaN	NaN	NaN	NaN	NaN	15.7575	NaN	NaN	NaN	NaN	NaN	NaN	NaN	NaN	NaN	NaN	NaN	NaN
NaN	NaN	NaN	NaN	NaN	NaN	NaN	NaN	NaN	NaN	NaN	NaN	NaN	NaN	NaN	NaN	NaN	NaN	NaN	NaN	NaN	NaN	NaN	NaN	NaN	NaN	NaN	NaN	NaN	NaN	NaN	NaN	13.5283	NaN	NaN	NaN	13.8855	NaN	NaN	NaN	13.3197	13.8284	NaN	13.3198	NaN	NaN	NaN	NaN	NaN	NaN
18.0787	17.3515	18.7194	18.2039	17.9619	16.3738	18.2328	18.7356	18.4232	17.5326	19.3318	18.7936	16.2637	18.8226	18.1519	18.08	17.9323	18.1303	18.1188	14.6102	13.1238	16.4971	18.438	18.1542	16.8157	18.8055	18.9585	18.3481	NaN	15.6606	18.6579	18.6503	NaN	18.3388	18.2861	18.3649	18.1622	18.4772	18.1249	18.8324	18.6599	17.9423	17.8296	18.5839	18.4423	NaN	NaN	18.6844	18.8967	17.8679
NaN	NaN	NaN	NaN	NaN	NaN	NaN	NaN	NaN	NaN	NaN	NaN	NaN	NaN	NaN	NaN	NaN	NaN	NaN	NaN	NaN	NaN	NaN	NaN	NaN	NaN	NaN	NaN	NaN	NaN	NaN	NaN	NaN	NaN	NaN	NaN	NaN	NaN	NaN	NaN	NaN	NaN	NaN	NaN	NaN	NaN	NaN	NaN	NaN	NaN
NaN	NaN	NaN	NaN	12.216	NaN	12.5718	NaN	NaN	NaN	NaN	NaN	NaN	NaN	NaN	NaN	NaN	NaN	13.4009	NaN	15.0688	NaN	NaN	12.0343	NaN	NaN	NaN	NaN	NaN	NaN	NaN	NaN	NaN	13.273	NaN	NaN	NaN	NaN	NaN	NaN	NaN	NaN	NaN	NaN	NaN	NaN	NaN	NaN	NaN	NaN
NaN	NaN	NaN	NaN	NaN	NaN	14.4405	NaN	15.3523	NaN	NaN	NaN	NaN	NaN	NaN	NaN	NaN	NaN	NaN	NaN	NaN	NaN	NaN	NaN	NaN	NaN	17.4485	16.7212	NaN	NaN	NaN	NaN	NaN	NaN	NaN	NaN	NaN	NaN	NaN	15.8784	16.6118	NaN	NaN	16.963	14.1843	NaN	NaN	NaN	NaN	NaN
NaN	NaN	NaN	NaN	NaN	NaN	NaN	NaN	NaN	NaN	14.6344	17.1715	NaN	NaN	NaN	NaN	NaN	NaN	NaN	NaN	NaN	NaN	NaN	NaN	NaN	NaN	NaN	NaN	NaN	NaN	NaN	NaN	NaN	NaN	NaN	NaN	NaN	NaN	NaN	NaN	NaN	NaN	NaN	NaN	NaN	NaN	NaN	NaN	NaN	NaN
14.4703	14.5818	13.4244	12.7169	14.5584	NaN	11.2721	13.0838	12.6788	15.2994	NaN	13.8999	NaN	13.1056	13.7187	13.8005	14.3442	13.5512	15.1259	NaN	NaN	NaN	13.5258	13.4671	14.0655	13.0552	12.0347	16.1053	NaN	NaN	13.6365	NaN	NaN	NaN	14.5566	14.0221	NaN	15.8191	15.2754	15.1959	15.364	14.1734	NaN	13.3644	15.1087	NaN	14.2088	14.408	13.5716	14.8361
NaN	NaN	NaN	NaN	NaN	18.195	NaN	NaN	NaN	NaN	NaN	NaN	NaN	NaN	NaN	NaN	NaN	NaN	NaN	NaN	NaN	NaN	NaN	NaN	NaN	NaN	NaN	NaN	NaN	NaN	NaN	NaN	NaN	NaN	NaN	NaN	NaN	NaN	NaN	NaN	NaN	NaN	NaN	NaN	NaN	NaN	NaN	NaN	NaN	NaN
16.551	16.6742	14.6275	15.13	17.1596	14.4299	16.7529	16.4702	14.9352	16.6224	15.2419	16.8324	NaN	15.7583	17.1656	17.3736	16.139	17.1759	16.9034	14.3442	14.6234	14.2	18.8929	16.0184	16.7032	14.5313	16.5492	15.299	15.3581	17.3526	17.7885	NaN	NaN	17.0726	16.0094	14.7444	18.3936	16.5525	14.8178	16.078	16.2078	19.3658	16.4207	20.2119	16.0221	NaN	NaN	14.3989	18.5316	15.4347
NaN	NaN	NaN	NaN	NaN	NaN	NaN	NaN	NaN	NaN	NaN	NaN	NaN	NaN	NaN	NaN	NaN	NaN	NaN	NaN	NaN	NaN	NaN	NaN	NaN	NaN	NaN	NaN	NaN	NaN	NaN	NaN	NaN	NaN	NaN	NaN	NaN	NaN	NaN	NaN	NaN	NaN	NaN	NaN	NaN	NaN	NaN	NaN	NaN	NaN
NaN	NaN	NaN	NaN	NaN	NaN	NaN	NaN	NaN	NaN	NaN	NaN	NaN	NaN	NaN	NaN	NaN	NaN	NaN	NaN	NaN	NaN	NaN	NaN	NaN	NaN	NaN	NaN	NaN	NaN	NaN	NaN	NaN	NaN	NaN	NaN	NaN	NaN	NaN	NaN	NaN	NaN	NaN	NaN	NaN	NaN	NaN	NaN	NaN	NaN
NaN	NaN	NaN	NaN	NaN	NaN	NaN	NaN	NaN	NaN	NaN	NaN	NaN	NaN	NaN	NaN	NaN	NaN	NaN	NaN	NaN	NaN	NaN	NaN	NaN	NaN	NaN	NaN	NaN	NaN	NaN	NaN	NaN	NaN	NaN	NaN	NaN	NaN	NaN	NaN	NaN	NaN	NaN	NaN	NaN	NaN	NaN	NaN	NaN	NaN
15.7597	15.196	NaN	NaN	NaN	NaN	15.8884	14.1508	15.1939	13.8959	NaN	NaN	NaN	NaN	NaN	14.1863	NaN	NaN	15.7723	NaN	NaN	NaN	15.6704	NaN	NaN	16.6314	15.1253	15.7	NaN	14.135	14.4715	15.8043	NaN	13.3894	13.5954	NaN	NaN	NaN	14.4013	NaN	NaN	NaN	NaN	15.0236	NaN	NaN	NaN	NaN	NaN	13.5191
NaN	NaN	NaN	NaN	NaN	NaN	NaN	NaN	NaN	NaN	NaN	NaN	NaN	13.4426	13.1806	NaN	NaN	NaN	NaN	NaN	NaN	NaN	NaN	NaN	NaN	NaN	12.731	12.4418	NaN	NaN	13.2814	12.7291	NaN	NaN	NaN	NaN	NaN	NaN	NaN	NaN	NaN	NaN	NaN	NaN	NaN	NaN	NaN	14.069	NaN	NaN
NaN	NaN	NaN	NaN	NaN	NaN	NaN	NaN	NaN	NaN	NaN	NaN	15.4334	NaN	NaN	NaN	NaN	NaN	NaN	NaN	13.9825	NaN	NaN	NaN	NaN	NaN	NaN	NaN	13.8608	NaN	NaN	NaN	NaN	NaN	NaN	NaN	NaN	NaN	16.1005	NaN	NaN	NaN	15.1543	NaN	NaN	NaN	NaN	NaN	NaN	15.6056
NaN	NaN	NaN	NaN	NaN	NaN	NaN	NaN	NaN	NaN	NaN	NaN	NaN	NaN	NaN	NaN	NaN	NaN	NaN	NaN	NaN	NaN	NaN	NaN	NaN	NaN	NaN	NaN	NaN	NaN	NaN	NaN	NaN	NaN	NaN	NaN	NaN	NaN	NaN	NaN	NaN	NaN	NaN	NaN	NaN	NaN	NaN	NaN	NaN	NaN
NaN	NaN	NaN	NaN	NaN	NaN	NaN	NaN	NaN	NaN	NaN	NaN	NaN	NaN	NaN	NaN	NaN	NaN	NaN	NaN	NaN	NaN	NaN	NaN	NaN	NaN	NaN	NaN	NaN	NaN	NaN	NaN	NaN	NaN	NaN	NaN	NaN	13.8763	13.0626	NaN	NaN	NaN	13.7141	NaN	15.2716	NaN	NaN	NaN	14.5939	NaN
NaN	NaN	NaN	NaN	NaN	NaN	NaN	NaN	NaN	NaN	NaN	NaN	NaN	NaN	NaN	NaN	NaN	NaN	NaN	NaN	NaN	NaN	NaN	NaN	NaN	NaN	NaN	NaN	NaN	NaN	NaN	NaN	NaN	NaN	NaN	NaN	NaN	NaN	NaN	NaN	NaN	NaN	NaN	NaN	NaN	NaN	NaN	NaN	NaN	NaN
NaN	NaN	NaN	NaN	NaN	NaN	NaN	NaN	NaN	NaN	NaN	NaN	NaN	NaN	NaN	NaN	NaN	NaN	NaN	NaN	NaN	NaN	NaN	NaN	NaN	NaN	17.3165	16.3659	NaN	15.6867	NaN	NaN	NaN	NaN	NaN	NaN	NaN	NaN	NaN	NaN	15.4954	NaN	NaN	NaN	NaN	NaN	NaN	NaN	NaN	NaN
NaN	NaN	16.8305	NaN	14.4138	NaN	NaN	NaN	NaN	NaN	NaN	NaN	NaN	NaN	NaN	17.4242	16.6077	NaN	NaN	NaN	NaN	NaN	16.968	NaN	NaN	16.3001	NaN	NaN	NaN	NaN	NaN	NaN	15.3737	NaN	NaN	NaN	NaN	NaN	NaN	NaN	NaN	16.8133	NaN	NaN	16.2642	NaN	16.5643	NaN	NaN	NaN
15.5762	17.1893	15.9742	16.8606	15.2632	18.0546	15.4351	18.014	15.3649	17.5591	16.5797	17.7142	18.0184	15.9286	15.6427	14.9486	16.7502	15.0679	16.5016	17.6749	16.2938	15.7435	15.9065	17.6598	17.2946	16.769	16.2737	16.295	16.1296	15.6226	16.197	17.2564	15.9687	16.5058	16.3017	17.947	15.4006	17.8922	16.7051	17.5582	18.9814	18.176	14.5516	16.861	15.8643	NaN	NaN	17.6338	14.1556	15.5597
NaN	NaN	NaN	NaN	NaN	NaN	NaN	NaN	NaN	NaN	NaN	NaN	NaN	NaN	NaN	NaN	NaN	NaN	NaN	NaN	NaN	NaN	NaN	NaN	NaN	NaN	NaN	NaN	NaN	NaN	NaN	NaN	NaN	NaN	NaN	NaN	NaN	NaN	NaN	NaN	NaN	NaN	NaN	NaN	NaN	NaN	NaN	NaN	NaN	NaN
NaN	NaN	NaN	NaN	NaN	NaN	NaN	NaN	NaN	NaN	NaN	NaN	NaN	NaN	NaN	NaN	NaN	NaN	NaN	NaN	NaN	NaN	NaN	NaN	NaN	NaN	NaN	NaN	NaN	NaN	NaN	NaN	NaN	NaN	NaN	NaN	NaN	NaN	NaN	NaN	NaN	NaN	NaN	NaN	NaN	NaN	NaN	NaN	NaN	NaN
NaN	NaN	NaN	NaN	NaN	NaN	NaN	NaN	12.7739	NaN	14.4405	NaN	13.2988	12.8509	NaN	NaN	NaN	NaN	NaN	NaN	NaN	NaN	NaN	NaN	NaN	NaN	12.8948	13.7657	NaN	NaN	13.9536	NaN	NaN	NaN	NaN	NaN	NaN	12.3135	12.2569	NaN	NaN	11.9006	NaN	NaN	NaN	NaN	NaN	NaN	NaN	NaN
NaN	11.9984	14.3209	14.986	NaN	NaN	14.1958	NaN	NaN	NaN	NaN	NaN	NaN	NaN	NaN	NaN	14.7203	NaN	NaN	NaN	NaN	NaN	NaN	NaN	NaN	NaN	NaN	NaN	NaN	NaN	NaN	NaN	15.9499	NaN	NaN	NaN	NaN	12.9136	NaN	NaN	11.6088	NaN	NaN	NaN	NaN	14.9887	15.6768	12.1173	NaN	NaN
NaN	15.386	NaN	NaN	NaN	NaN	NaN	NaN	NaN	NaN	NaN	NaN	NaN	NaN	NaN	NaN	NaN	NaN	NaN	NaN	NaN	NaN	NaN	NaN	14.6814	NaN	NaN	NaN	NaN	NaN	NaN	NaN	NaN	NaN	NaN	NaN	NaN	NaN	NaN	NaN	NaN	NaN	NaN	NaN	NaN	NaN	NaN	NaN	NaN	NaN
NaN	13.6879	NaN	NaN	NaN	NaN	14.8453	14.3151	14.9369	NaN	15.0661	16.2586	15.0511	NaN	13.5879	NaN	NaN	NaN	15.1891	14.1064	NaN	14.7721	NaN	NaN	NaN	NaN	15.1672	NaN	14.7198	NaN	14.9328	15.2502	NaN	14.8195	NaN	NaN	NaN	15.851	15.7037	15.8168	NaN	NaN	16.64	NaN	NaN	17.2413	16.9282	NaN	16.8795	16.1971
NaN	NaN	NaN	NaN	NaN	NaN	NaN	NaN	NaN	NaN	NaN	NaN	NaN	NaN	NaN	NaN	NaN	NaN	NaN	NaN	NaN	NaN	NaN	NaN	NaN	NaN	NaN	NaN	NaN	NaN	NaN	NaN	NaN	NaN	NaN	NaN	NaN	NaN	NaN	NaN	NaN	NaN	NaN	NaN	NaN	NaN	NaN	NaN	NaN	NaN
NaN	NaN	NaN	NaN	NaN	NaN	NaN	NaN	NaN	NaN	NaN	NaN	NaN	NaN	NaN	NaN	NaN	NaN	NaN	NaN	15.0956	NaN	NaN	NaN	NaN	NaN	NaN	NaN	NaN	NaN	NaN	NaN	13.3654	NaN	NaN	NaN	14.8727	NaN	NaN	NaN	NaN	NaN	NaN	NaN	NaN	NaN	NaN	NaN	NaN	NaN
14.2017	13.0062	12.5437	11.6532	14.3933	15.9254	15.3723	14.9946	14.7879	15.1773	14.5662	15.2471	15.6876	15.4487	14.3889	12.526	13.4499	13.7425	14.6705	16.7244	NaN	13.576	13.9727	11.6439	12.1571	15.0366	16.2437	16.0537	NaN	15.6404	14.3432	15.0808	NaN	14.413	14.4047	14.9606	NaN	13.0878	14.0098	11.9956	16.3005	13.509	13.3727	10.7484	12.9621	NaN	NaN	12.9069	13.0407	15.4168
15.1055	14.9051	14.8491	13.9271	13.5954	NaN	NaN	16.2541	14.1322	NaN	13.9907	NaN	14.2912	NaN	NaN	16.9304	NaN	14.9392	NaN	NaN	NaN	NaN	15.1396	NaN	NaN	NaN	13.6589	13.3861	NaN	NaN	NaN	NaN	NaN	NaN	NaN	16.9017	NaN	NaN	NaN	NaN	NaN	NaN	NaN	NaN	15.1984	NaN	NaN	NaN	NaN	NaN
17.639	16.2175	NaN	NaN	15.3788	NaN	NaN	NaN	NaN	16.5046	17.8088	19.4418	15.7293	NaN	NaN	16.4567	NaN	16.6648	NaN	16.7502	NaN	NaN	NaN	15.6985	NaN	NaN	NaN	15.477	NaN	NaN	NaN	NaN	NaN	NaN	NaN	15.5202	NaN	15.3764	14.2315	NaN	18.9928	NaN	NaN	NaN	NaN	16.9549	NaN	NaN	NaN	NaN
NaN	NaN	NaN	NaN	NaN	NaN	NaN	NaN	NaN	14.1077	NaN	NaN	NaN	15.043	15.0338	NaN	NaN	NaN	NaN	NaN	NaN	NaN	NaN	NaN	NaN	NaN	NaN	NaN	NaN	NaN	NaN	NaN	NaN	NaN	NaN	NaN	NaN	NaN	NaN	13.237	NaN	NaN	NaN	NaN	NaN	NaN	NaN	NaN	NaN	NaN
NaN	NaN	NaN	NaN	NaN	NaN	NaN	NaN	NaN	NaN	NaN	NaN	NaN	NaN	NaN	NaN	NaN	NaN	NaN	NaN	NaN	NaN	NaN	NaN	NaN	NaN	NaN	NaN	15.2051	NaN	NaN	NaN	NaN	NaN	NaN	NaN	NaN	NaN	NaN	NaN	NaN	14.8057	NaN	NaN	NaN	NaN	NaN	NaN	NaN	NaN
14.5086	14.3246	NaN	NaN	17.2154	NaN	14.8739	NaN	17.2179	14.3158	NaN	NaN	NaN	NaN	NaN	NaN	16.1972	15.7488	NaN	13.6986	NaN	14.765	NaN	NaN	NaN	NaN	16.1174	15.2531	NaN	16.365	NaN	15.3396	NaN	15.0019	15.2841	NaN	NaN	NaN	NaN	15.7972	NaN	NaN	16.868	14.3287	NaN	NaN	NaN	13.7772	NaN	NaN
NaN	NaN	NaN	NaN	NaN	NaN	NaN	NaN	NaN	12.4372	NaN	NaN	NaN	NaN	NaN	NaN	13.0733	NaN	NaN	NaN	NaN	NaN	NaN	NaN	NaN	NaN	NaN	NaN	NaN	NaN	NaN	NaN	NaN	NaN	NaN	NaN	NaN	NaN	NaN	NaN	NaN	NaN	NaN	NaN	12.9082	NaN	NaN	NaN	NaN	NaN
NaN	NaN	NaN	13.1775	14.6672	NaN	14.1478	NaN	NaN	15.2471	NaN	NaN	NaN	14.3051	NaN	15.8714	NaN	16.2673	NaN	NaN	NaN	NaN	NaN	NaN	14.8437	12.9487	NaN	15.1476	NaN	NaN	NaN	NaN	NaN	NaN	NaN	NaN	NaN	14.5167	NaN	15.5875	NaN	NaN	NaN	NaN	14.6331	NaN	NaN	NaN	NaN	NaN
17.5965	16.4823	NaN	14.8312	16.4631	16.4801	15.0428	16.2716	14.8374	11.7958	14.4091	NaN	13.4263	16.9349	12.3709	12.9569	15.5641	13.8219	NaN	15.5727	14.072	15.1821	12.0548	16.0103	16.84	15.0599	17.2096	12.5197	16.7949	13.8845	14.3392	17.7738	16.0476	17.234	17.9143	16.2637	15.7767	15.0401	13.049	19.7315	NaN	15.7523	16.5028	16.0784	17.3959	NaN	NaN	15.1193	14.3132	16.8086
16.1715	16.6531	14.7161	16.1315	17.0607	14.2778	15.6268	13.9532	13.4037	NaN	NaN	NaN	NaN	17.9829	NaN	NaN	16.1359	18.0177	NaN	NaN	14.6924	16.2554	NaN	16.3645	NaN	17.3679	NaN	13.0119	16.7307	NaN	NaN	16.7457	NaN	17.022	16.1276	16.1561	16.1143	NaN	NaN	12.5721	14.5832	15.8194	NaN	NaN	NaN	NaN	NaN	NaN	14.7454	15.7101
11.4241	NaN	NaN	NaN	NaN	NaN	11.5393	13.5217	12.4197	11.2579	NaN	NaN	NaN	12.0372	NaN	NaN	NaN	NaN	12.3198	NaN	NaN	NaN	NaN	10.5232	NaN	NaN	11.5891	NaN	NaN	NaN	NaN	NaN	13.2569	13.9727	11.5387	NaN	NaN	11.9085	12.1918	12.6738	12.4233	NaN	NaN	NaN	12.1567	NaN	NaN	NaN	11.9491	NaN
15.2378	15.1236	14.1628	14.6519	14.9135	17.0081	15.985	16.3857	12.6969	NaN	15.4835	NaN	14.8861	NaN	NaN	17.5415	16.256	NaN	NaN	14.2689	18.4375	11.4081	12.8174	15.1179	16.0112	16.6074	15.0858	15.7161	NaN	NaN	NaN	13.6357	16.629	11.7542	NaN	16.1647	17.0032	NaN	13.4594	NaN	NaN	17.0056	16.0931	NaN	NaN	NaN	18.4394	16.4961	NaN	NaN
16.9842	16.8379	15.0535	14.5281	17.4807	15.0728	16.7621	16.6694	16.0948	16.6164	NaN	16.2401	14.3188	16.3767	16.7779	16.8056	16.9617	17.6369	17.6646	14.3144	13.9868	16.0538	17.0697	15.8772	16.7612	17.6977	16.2323	16.8623	16.0045	16.3549	16.7921	17.4547	16.4611	17.2452	17.2336	16.1641	17.0126	14.4976	13.1512	15.153	13.0398	16.9566	17.0505	15.478	15.5374	17.4436	NaN	17.1263	15.9951	16.9833
20.9606	20.8349	21.7032	19.9706	20.8151	21.6619	21.6986	20.9852	21.0499	20.3837	21.3569	21.4446	20.6152	19.1474	21.1924	21.6403	21.8219	20.4989	19.9073	21.3065	22.1838	19.1773	19.7488	20.3913	20.9739	19.5982	21.4099	23.4478	21.2992	21.1948	20.4601	19.8533	18.3497	20.7112	21.8091	20.4197	21.1193	22.0231	17.1872	19.8169	21.0073	22.0009	21.2352	21.898	22.2775	17.7553	18.7833	21.426	21.13	22.1771
NaN	15.2714	16.7308	18.1408	14.0433	15.6066	NaN	15.2816	NaN	13.6475	NaN	NaN	16.9082	NaN	NaN	NaN	17.3905	15.5513	14.944	16.8152	16.4315	16.6742	NaN	NaN	16.1409	NaN	NaN	NaN	NaN	NaN	NaN	NaN	NaN	NaN	NaN	NaN	NaN	17.1098	16.1629	NaN	NaN	NaN	NaN	NaN	NaN	NaN	NaN	NaN	NaN	NaN
12.562	13.5164	14.3491	13.6575	13.7532	NaN	NaN	13.4255	15.4506	NaN	14.9943	NaN	13.7287	14.643	NaN	NaN	NaN	13.1365	13.8056	NaN	NaN	11.6464	NaN	NaN	NaN	13.8683	14.7185	NaN	NaN	13.3371	12.9462	13.9079	NaN	13.0075	11.4303	NaN	NaN	15.7072	11.8732	13.5836	13.68	15.727	12.5726	NaN	14.4629	NaN	NaN	14.3801	13.5845	NaN
14.8949	NaN	NaN	NaN	NaN	NaN	NaN	NaN	NaN	NaN	NaN	14.476	NaN	14.869	NaN	NaN	NaN	NaN	NaN	NaN	NaN	NaN	12.9525	NaN	15.3811	NaN	NaN	NaN	NaN	NaN	NaN	NaN	NaN	15.6117	13.8187	NaN	NaN	NaN	NaN	NaN	NaN	14.2516	NaN	NaN	NaN	NaN	NaN	13.3454	NaN	NaN
NaN	NaN	NaN	NaN	NaN	NaN	NaN	NaN	NaN	12.9909	NaN	NaN	NaN	NaN	NaN	14.5129	14.8431	13.4042	NaN	13.3504	NaN	NaN	NaN	NaN	NaN	15.3755	NaN	NaN	15.0692	NaN	NaN	NaN	NaN	NaN	NaN	NaN	NaN	NaN	NaN	12.8928	12.2219	NaN	12.8875	14.5418	NaN	NaN	12.8891	NaN	14.7526	NaN
18.0321	17.8	16.3667	20.3909	18.4718	17.3626	18.3021	17.4324	18.5039	17.6228	18.7686	19.0331	16.0846	18.38	17.0316	15.1265	16.3716	18.348	17.7385	16.4539	16.8269	17.7428	17.6408	18.2168	17.7194	18.577	18.4204	17.9877	18.1681	17.4165	17.5216	19.0101	16.4659	18.7689	17.7718	17.4654	18.1731	19.2287	18.5624	17.7517	14.764	17.2833	18.6166	17.5727	17.4831	NaN	NaN	18.1045	17.7521	19.5341
NaN	NaN	NaN	NaN	NaN	NaN	NaN	NaN	NaN	NaN	NaN	NaN	NaN	NaN	NaN	NaN	NaN	NaN	NaN	NaN	NaN	NaN	NaN	NaN	NaN	NaN	NaN	NaN	NaN	NaN	NaN	NaN	NaN	NaN	NaN	NaN	NaN	NaN	NaN	NaN	NaN	NaN	NaN	NaN	NaN	NaN	NaN	NaN	NaN	NaN
NaN	NaN	NaN	NaN	NaN	NaN	NaN	NaN	NaN	15.1044	15.7604	14.8817	NaN	14.4475	NaN	NaN	NaN	12.7467	14.696	NaN	NaN	NaN	NaN	13.0704	NaN	NaN	13.3432	NaN	NaN	NaN	NaN	NaN	NaN	12.0659	NaN	NaN	NaN	14.5492	13.6275	NaN	NaN	NaN	NaN	NaN	12.68	NaN	NaN	NaN	NaN	13.1498
NaN	NaN	NaN	NaN	NaN	NaN	NaN	NaN	NaN	NaN	NaN	NaN	NaN	NaN	NaN	NaN	NaN	NaN	NaN	NaN	NaN	NaN	NaN	NaN	NaN	NaN	NaN	NaN	NaN	NaN	NaN	NaN	NaN	NaN	NaN	NaN	NaN	NaN	NaN	NaN	NaN	NaN	NaN	NaN	NaN	NaN	NaN	NaN	NaN	NaN
NaN	NaN	NaN	NaN	NaN	NaN	NaN	NaN	NaN	NaN	NaN	NaN	NaN	NaN	NaN	14.5791	NaN	NaN	NaN	NaN	NaN	NaN	NaN	NaN	NaN	NaN	NaN	NaN	NaN	NaN	NaN	NaN	NaN	NaN	NaN	NaN	NaN	NaN	NaN	NaN	NaN	NaN	NaN	NaN	NaN	NaN	16.2532	NaN	NaN	14.9105
NaN	NaN	NaN	NaN	NaN	NaN	NaN	NaN	NaN	NaN	NaN	NaN	11.8809	NaN	NaN	NaN	NaN	NaN	NaN	NaN	NaN	NaN	NaN	NaN	NaN	NaN	NaN	NaN	NaN	NaN	NaN	13.0233	NaN	NaN	NaN	NaN	NaN	NaN	NaN	NaN	NaN	NaN	NaN	NaN	NaN	NaN	NaN	NaN	NaN	NaN
NaN	14.987	12.4858	NaN	NaN	NaN	NaN	NaN	NaN	16.0131	NaN	15.9315	13.0253	14.067	13.0177	16.9576	NaN	16.4329	17.3361	17.0748	NaN	12.2507	13.0096	19.6846	16.608	11.7843	NaN	NaN	NaN	13.5211	NaN	NaN	NaN	NaN	NaN	18.6149	NaN	NaN	9.81333	12.5541	14.9688	10.9522	NaN	13.7871	11.2862	NaN	NaN	15.1585	10.4746	15.4684
NaN	NaN	NaN	NaN	NaN	NaN	NaN	NaN	NaN	NaN	NaN	NaN	NaN	NaN	NaN	NaN	NaN	NaN	NaN	NaN	NaN	NaN	NaN	NaN	NaN	NaN	NaN	NaN	NaN	NaN	NaN	NaN	NaN	NaN	NaN	NaN	NaN	NaN	NaN	NaN	NaN	NaN	NaN	NaN	NaN	NaN	NaN	NaN	NaN	NaN
NaN	NaN	NaN	NaN	NaN	NaN	NaN	NaN	NaN	NaN	NaN	NaN	NaN	NaN	NaN	NaN	NaN	NaN	NaN	NaN	NaN	NaN	NaN	NaN	NaN	NaN	NaN	NaN	NaN	NaN	NaN	NaN	NaN	12.144	NaN	NaN	NaN	NaN	NaN	NaN	NaN	12.4696	NaN	NaN	NaN	NaN	NaN	NaN	NaN	NaN
NaN	NaN	NaN	NaN	NaN	NaN	NaN	NaN	NaN	NaN	NaN	NaN	NaN	NaN	NaN	NaN	NaN	NaN	NaN	NaN	NaN	NaN	NaN	NaN	NaN	NaN	NaN	NaN	NaN	NaN	NaN	NaN	NaN	NaN	NaN	NaN	NaN	NaN	NaN	NaN	NaN	NaN	NaN	NaN	NaN	NaN	NaN	NaN	NaN	NaN
NaN	NaN	NaN	NaN	NaN	NaN	NaN	NaN	NaN	NaN	NaN	NaN	NaN	NaN	NaN	NaN	NaN	NaN	NaN	NaN	NaN	NaN	NaN	NaN	NaN	NaN	NaN	NaN	NaN	NaN	NaN	NaN	NaN	NaN	NaN	NaN	NaN	NaN	NaN	NaN	NaN	NaN	NaN	NaN	NaN	NaN	NaN	NaN	NaN	NaN
NaN	NaN	NaN	NaN	NaN	NaN	NaN	NaN	14.0594	15.0897	NaN	NaN	NaN	NaN	NaN	NaN	NaN	NaN	NaN	NaN	NaN	NaN	NaN	NaN	NaN	NaN	NaN	NaN	NaN	NaN	NaN	NaN	NaN	NaN	NaN	NaN	NaN	NaN	NaN	14.5981	NaN	NaN	NaN	NaN	NaN	NaN	NaN	NaN	NaN	NaN
NaN	NaN	NaN	NaN	NaN	NaN	NaN	NaN	NaN	NaN	NaN	NaN	NaN	NaN	NaN	NaN	NaN	NaN	NaN	NaN	NaN	NaN	NaN	NaN	NaN	NaN	NaN	NaN	NaN	NaN	NaN	NaN	NaN	NaN	NaN	NaN	NaN	NaN	NaN	NaN	NaN	NaN	NaN	NaN	NaN	NaN	NaN	NaN	NaN	NaN
17.7736	15.8419	16.099	20.725	17.1507	18.083	18.5994	NaN	18.3321	16.0762	16.3517	17.4551	NaN	NaN	NaN	14.1934	NaN	15.6126	18.1936	NaN	NaN	18.6564	15.1397	16.7175	18.3662	17.6063	18.0456	NaN	16.2062	NaN	18.8185	14.8708	NaN	NaN	NaN	18.0576	18.658	20.0768	20.435	19.9478	17.9987	16.8925	18.837	NaN	19.1171	NaN	NaN	18.4368	17.9937	18.4236
13.6052	NaN	NaN	NaN	NaN	NaN	15.2426	NaN	NaN	13.9959	NaN	13.5148	NaN	NaN	NaN	NaN	NaN	16.0026	15.0571	NaN	NaN	NaN	NaN	NaN	NaN	NaN	NaN	NaN	NaN	NaN	12.1162	NaN	NaN	13.2507	NaN	NaN	NaN	NaN	NaN	13.9493	NaN	NaN	NaN	NaN	NaN	NaN	NaN	NaN	NaN	NaN
15.3694	15.775	17.4402	17.4165	17.3944	16.3342	16.5119	13.3852	17.0098	17.0291	16.1526	16.8522	17.0739	16.6563	16.7357	16.9438	15.5477	16.7292	17.1975	17.2252	14.3453	17.2204	17.179	15.2419	16.8735	16.8494	14.9552	16.1988	NaN	16.8384	16.8852	14.4158	17.1812	15.9757	16.5029	NaN	15.0198	17.408	17.8858	17.226	15.442	16.4898	15.8174	17.4085	17.3883	NaN	NaN	16.8534	16.6951	15.1075
12.3877	NaN	NaN	NaN	NaN	13.8747	NaN	NaN	NaN	NaN	NaN	NaN	NaN	NaN	NaN	NaN	NaN	NaN	NaN	NaN	NaN	NaN	NaN	NaN	NaN	12.0997	NaN	12.1703	NaN	NaN	NaN	NaN	12.6991	NaN	NaN	NaN	NaN	NaN	NaN	NaN	NaN	NaN	NaN	NaN	NaN	NaN	NaN	NaN	NaN	NaN
NaN	NaN	NaN	NaN	NaN	NaN	NaN	NaN	NaN	NaN	NaN	NaN	NaN	NaN	13.7982	NaN	NaN	NaN	NaN	14.9326	NaN	14.7705	NaN	NaN	NaN	NaN	NaN	NaN	NaN	NaN	NaN	NaN	NaN	NaN	NaN	NaN	14.7889	NaN	NaN	NaN	NaN	NaN	NaN	NaN	NaN	NaN	NaN	NaN	NaN	NaN
NaN	NaN	NaN	NaN	NaN	NaN	NaN	15.7586	15.4944	NaN	16.6789	NaN	16.4413	NaN	NaN	NaN	NaN	15.1595	NaN	NaN	NaN	NaN	NaN	NaN	NaN	NaN	NaN	NaN	NaN	NaN	NaN	NaN	NaN	16.0885	NaN	15.4006	15.7312	NaN	NaN	NaN	NaN	14.0419	16.2278	NaN	NaN	NaN	NaN	NaN	NaN	16.5481
NaN	NaN	NaN	NaN	NaN	NaN	NaN	NaN	NaN	NaN	NaN	NaN	NaN	NaN	NaN	NaN	NaN	NaN	NaN	NaN	NaN	NaN	NaN	NaN	NaN	NaN	NaN	NaN	NaN	NaN	NaN	NaN	NaN	NaN	NaN	NaN	NaN	NaN	NaN	NaN	NaN	NaN	NaN	NaN	NaN	NaN	NaN	NaN	NaN	NaN
NaN	NaN	NaN	NaN	NaN	NaN	NaN	NaN	NaN	NaN	NaN	NaN	NaN	NaN	NaN	NaN	NaN	NaN	NaN	NaN	NaN	NaN	NaN	NaN	NaN	NaN	NaN	NaN	NaN	NaN	NaN	NaN	NaN	NaN	NaN	NaN	NaN	NaN	NaN	NaN	NaN	NaN	NaN	NaN	NaN	NaN	NaN	NaN	NaN	NaN
NaN	NaN	NaN	NaN	NaN	NaN	NaN	NaN	NaN	NaN	NaN	NaN	NaN	NaN	NaN	NaN	NaN	NaN	NaN	NaN	NaN	NaN	NaN	NaN	NaN	NaN	NaN	NaN	NaN	NaN	NaN	NaN	NaN	NaN	NaN	NaN	NaN	NaN	NaN	NaN	NaN	NaN	NaN	NaN	NaN	NaN	NaN	NaN	NaN	NaN
NaN	NaN	NaN	NaN	NaN	NaN	NaN	NaN	NaN	NaN	NaN	NaN	NaN	NaN	NaN	NaN	NaN	NaN	NaN	NaN	NaN	NaN	NaN	NaN	NaN	NaN	NaN	NaN	NaN	NaN	NaN	NaN	NaN	NaN	NaN	NaN	NaN	NaN	NaN	NaN	NaN	NaN	NaN	NaN	NaN	NaN	NaN	NaN	NaN	NaN
NaN	NaN	NaN	NaN	NaN	NaN	NaN	NaN	NaN	NaN	NaN	NaN	NaN	NaN	NaN	NaN	NaN	NaN	NaN	NaN	NaN	NaN	NaN	NaN	NaN	NaN	NaN	NaN	NaN	NaN	NaN	NaN	NaN	NaN	NaN	NaN	NaN	NaN	NaN	NaN	NaN	NaN	NaN	NaN	NaN	NaN	NaN	NaN	NaN	NaN
16.5529	17.7491	16.9693	19.3035	20.8571	NaN	NaN	20.4992	19.4075	18.9234	19.8587	18.7319	NaN	19.5565	15.2563	21.6664	20.9025	19.2828	18.1936	14.2963	19.7548	17.601	21.6611	16.9854	16.1413	21.7308	17.5468	21.8472	NaN	21.696	21.4827	20.9561	NaN	20.3829	19.413	16.463	20.068	19.2753	18.6766	20.2801	NaN	17.5949	19.1004	21.9099	21.7946	NaN	NaN	21.4545	16.2037	20.9403
NaN	NaN	NaN	NaN	NaN	NaN	NaN	NaN	NaN	NaN	NaN	NaN	NaN	NaN	NaN	NaN	NaN	NaN	NaN	NaN	NaN	NaN	NaN	NaN	NaN	NaN	NaN	NaN	13.3011	NaN	NaN	NaN	NaN	NaN	NaN	NaN	NaN	NaN	NaN	NaN	NaN	NaN	NaN	NaN	NaN	NaN	NaN	NaN	NaN	NaN
NaN	NaN	NaN	NaN	NaN	NaN	NaN	NaN	NaN	NaN	NaN	NaN	NaN	NaN	NaN	NaN	NaN	NaN	NaN	NaN	NaN	NaN	NaN	NaN	NaN	NaN	NaN	NaN	NaN	NaN	NaN	NaN	NaN	NaN	NaN	NaN	NaN	NaN	NaN	NaN	NaN	NaN	NaN	NaN	NaN	NaN	NaN	NaN	NaN	NaN
17.4622	19.6482	18.4201	20.8222	18.9933	NaN	NaN	18.745	NaN	21.1181	NaN	21.182	13.8174	NaN	NaN	18.7159	18.4045	21.2564	20.9072	NaN	NaN	19.8752	19.0239	NaN	21.0812	19.7698	NaN	NaN	15.2281	NaN	NaN	19.6351	NaN	20.0689	19.6934	17.2928	NaN	20.714	20.8373	20.7736	21.1677	17.0527	19.1002	NaN	18.9273	NaN	NaN	20.0543	NaN	NaN
15.9801	16.1563	14.8014	14.2764	15.6801	13.9574	NaN	13.9471	NaN	15.152	11.9112	17.2076	14.8033	NaN	NaN	14.3732	15.7577	15.2371	14.494	12.6025	NaN	15.3501	15.9644	NaN	14.1993	16.1558	NaN	13.2036	NaN	12.7739	14.7946	15.5833	16.3257	15.7262	15.4763	NaN	NaN	15.9861	15.124	14.2321	14.4029	13.3446	15.0206	NaN	15.2136	NaN	NaN	15.5385	NaN	15.4455
NaN	NaN	NaN	NaN	NaN	NaN	NaN	NaN	NaN	NaN	NaN	NaN	NaN	NaN	NaN	NaN	NaN	NaN	NaN	NaN	NaN	NaN	NaN	NaN	NaN	NaN	NaN	NaN	NaN	NaN	NaN	NaN	NaN	NaN	NaN	NaN	NaN	NaN	NaN	NaN	NaN	NaN	NaN	NaN	NaN	NaN	NaN	NaN	NaN	NaN
NaN	NaN	13.4138	12.4851	NaN	NaN	NaN	12.8134	NaN	15.3856	NaN	NaN	NaN	NaN	NaN	NaN	NaN	NaN	NaN	NaN	NaN	12.1746	NaN	NaN	NaN	NaN	NaN	NaN	NaN	NaN	NaN	NaN	NaN	10.5635	NaN	NaN	NaN	NaN	NaN	NaN	NaN	NaN	NaN	NaN	NaN	NaN	NaN	NaN	NaN	NaN
NaN	NaN	NaN	13.2576	12.2087	NaN	NaN	NaN	NaN	NaN	12.8727	NaN	NaN	NaN	NaN	NaN	NaN	NaN	NaN	NaN	NaN	NaN	NaN	NaN	NaN	NaN	12.334	NaN	NaN	NaN	NaN	NaN	NaN	NaN	NaN	NaN	NaN	13.4041	NaN	NaN	11.9797	NaN	NaN	NaN	NaN	NaN	NaN	NaN	12.8639	NaN
NaN	NaN	NaN	12.5458	NaN	NaN	NaN	NaN	NaN	NaN	NaN	NaN	NaN	NaN	NaN	NaN	NaN	14.0338	NaN	NaN	NaN	NaN	NaN	NaN	NaN	NaN	NaN	NaN	NaN	NaN	NaN	NaN	NaN	NaN	NaN	NaN	NaN	NaN	NaN	NaN	NaN	NaN	NaN	NaN	NaN	NaN	NaN	NaN	NaN	NaN
NaN	NaN	NaN	NaN	NaN	NaN	NaN	NaN	NaN	NaN	NaN	NaN	NaN	NaN	NaN	NaN	NaN	NaN	NaN	NaN	NaN	NaN	NaN	NaN	NaN	NaN	NaN	NaN	NaN	NaN	NaN	NaN	NaN	NaN	NaN	NaN	NaN	NaN	NaN	NaN	NaN	NaN	NaN	NaN	NaN	NaN	NaN	NaN	NaN	NaN
NaN	NaN	NaN	NaN	NaN	NaN	NaN	NaN	NaN	NaN	NaN	NaN	NaN	NaN	NaN	NaN	NaN	NaN	NaN	NaN	NaN	NaN	NaN	NaN	NaN	NaN	NaN	NaN	NaN	NaN	NaN	NaN	NaN	NaN	NaN	NaN	NaN	NaN	NaN	NaN	NaN	NaN	NaN	NaN	NaN	NaN	NaN	NaN	NaN	NaN
NaN	NaN	16.4243	NaN	14.8587	NaN	18.0738	NaN	NaN	NaN	NaN	NaN	NaN	14.8977	15.6786	NaN	14.1734	16.653	12.5267	NaN	NaN	NaN	18.846	15.5307	15.984	16.2338	NaN	NaN	NaN	12.8074	18.9764	16.0523	NaN	12.382	NaN	NaN	15.9497	NaN	NaN	14.5394	NaN	18.6854	NaN	19.8274	16.8529	NaN	NaN	16.0655	NaN	NaN
14.5051	13.6753	15.5885	NaN	15.2802	16.6318	15.4459	NaN	NaN	12.6274	NaN	14.94	NaN	13.0554	16.4306	NaN	17.2621	15.0006	15.1085	16.5293	16.7837	13.8361	15.5314	13.4416	15.6701	13.4414	12.497	12.0539	12.448	NaN	12.7522	NaN	12.9281	13.4423	NaN	NaN	17.358	15.3529	13.6554	17.1201	14.5003	15.1587	15.0853	13.3404	13.476	17.1575	NaN	12.6707	15.6259	14.3261
15.5033	14.6939	NaN	NaN	NaN	NaN	NaN	NaN	NaN	NaN	NaN	13.671	NaN	NaN	14.9346	NaN	15.1951	NaN	NaN	NaN	NaN	NaN	NaN	15.0715	14.9385	14.8457	NaN	15.1608	NaN	NaN	NaN	NaN	NaN	NaN	NaN	15.7693	NaN	NaN	14.0787	14.6134	NaN	NaN	NaN	NaN	NaN	NaN	NaN	NaN	NaN	NaN
14.3285	11.1563	NaN	NaN	NaN	NaN	NaN	NaN	NaN	NaN	NaN	NaN	NaN	NaN	NaN	NaN	NaN	9.71419	NaN	NaN	NaN	NaN	NaN	NaN	NaN	NaN	NaN	NaN	NaN	NaN	NaN	NaN	NaN	NaN	NaN	NaN	NaN	NaN	NaN	NaN	NaN	NaN	NaN	NaN	NaN	NaN	NaN	NaN	NaN	NaN
NaN	NaN	NaN	NaN	NaN	NaN	NaN	NaN	NaN	14.0486	NaN	NaN	NaN	14.5697	13.0021	NaN	NaN	NaN	NaN	NaN	NaN	NaN	NaN	NaN	12.5819	NaN	14.7062	13.6363	NaN	14.5313	14.0367	NaN	NaN	NaN	NaN	NaN	NaN	NaN	NaN	NaN	13.5131	NaN	NaN	NaN	NaN	NaN	NaN	NaN	NaN	NaN
NaN	NaN	NaN	NaN	NaN	NaN	NaN	NaN	NaN	NaN	19.5528	NaN	NaN	19.7681	22.1257	14.3399	NaN	NaN	NaN	NaN	NaN	NaN	NaN	NaN	NaN	NaN	19.7302	19.5235	NaN	19.4835	20.0367	NaN	NaN	NaN	NaN	NaN	18.2523	NaN	NaN	18.9853	17.1033	15.0286	NaN	19.6934	14.3099	NaN	NaN	20.3233	NaN	19.8662
10.6342	14.2994	15.9947	15.2643	13.6388	16.0821	11.3449	NaN	NaN	NaN	14.9601	NaN	18.1616	13.9208	13.3929	NaN	NaN	13.3443	NaN	17.9655	15.2707	14.0426	15.51	12.7953	11.1349	NaN	13.849	15.8571	NaN	12.93	13.0343	NaN	14.7875	NaN	NaN	NaN	12.7544	14.9028	15.3052	15.4397	NaN	NaN	11.3703	NaN	NaN	15.7343	13.7056	11.1677	12.234	12.7877
NaN	NaN	NaN	NaN	NaN	14.4755	NaN	NaN	NaN	13.7925	NaN	NaN	NaN	NaN	NaN	NaN	NaN	NaN	NaN	NaN	13.9053	NaN	NaN	NaN	NaN	NaN	NaN	NaN	NaN	NaN	NaN	NaN	NaN	NaN	NaN	NaN	13.0879	NaN	NaN	NaN	14.4391	NaN	NaN	NaN	NaN	NaN	NaN	NaN	NaN	NaN
14.4255	14.2774	NaN	13.6965	14.6642	NaN	13.2529	13.8553	NaN	14.8905	12.3632	15.3681	16.4223	14.8222	14.5885	14.8594	14.545	15.3077	14.902	NaN	15.5897	13.9801	14.0046	NaN	14.7461	14.7014	13.9759	14.3144	13.5585	14.4691	15.2392	13.9011	NaN	14.1321	14.7021	NaN	13.4767	14.6945	13.3549	14.2383	15.0125	13.2112	NaN	NaN	13.5958	NaN	15.5474	14.492	13.9183	14.6122
14.9526	NaN	NaN	NaN	NaN	14.7322	NaN	NaN	14.0699	NaN	NaN	NaN	NaN	NaN	NaN	NaN	NaN	NaN	NaN	NaN	NaN	NaN	NaN	13.5445	NaN	13.9874	NaN	NaN	13.7828	NaN	NaN	14.0797	NaN	15.5855	14.7537	NaN	13.3943	NaN	NaN	NaN	NaN	NaN	NaN	NaN	NaN	NaN	NaN	NaN	NaN	NaN
NaN	NaN	NaN	NaN	NaN	NaN	NaN	NaN	NaN	NaN	NaN	NaN	NaN	NaN	NaN	NaN	NaN	NaN	NaN	NaN	NaN	NaN	NaN	NaN	NaN	NaN	NaN	NaN	NaN	NaN	NaN	NaN	NaN	NaN	NaN	NaN	NaN	NaN	NaN	NaN	NaN	NaN	NaN	NaN	NaN	NaN	NaN	NaN	NaN	NaN
NaN	10.3758	NaN	NaN	NaN	NaN	11.4147	NaN	11.3115	NaN	NaN	NaN	NaN	11.0964	11.4585	NaN	NaN	NaN	NaN	NaN	NaN	12.3969	11.1172	NaN	NaN	10.8171	NaN	10.1472	NaN	NaN	NaN	NaN	10.6577	NaN	11.278	NaN	NaN	11.4668	NaN	11.6504	NaN	NaN	NaN	NaN	11.4006	NaN	NaN	11.3623	NaN	NaN
NaN	NaN	NaN	NaN	NaN	NaN	NaN	NaN	NaN	NaN	NaN	NaN	NaN	NaN	NaN	NaN	NaN	NaN	NaN	NaN	NaN	NaN	NaN	NaN	NaN	NaN	NaN	NaN	NaN	NaN	NaN	NaN	NaN	NaN	NaN	NaN	NaN	NaN	NaN	NaN	NaN	NaN	NaN	NaN	NaN	NaN	NaN	NaN	NaN	NaN
16.4534	16.324	13.8006	13.842	NaN	NaN	NaN	NaN	14.0375	12.2829	14.6558	NaN	NaN	NaN	14.3778	12.4257	NaN	14.1572	NaN	12.6017	12.9683	NaN	NaN	NaN	13.0264	NaN	NaN	14.365	NaN	12.73	12.4511	NaN	13.9802	NaN	12.4076	NaN	15.0078	NaN	NaN	NaN	13.0835	NaN	12.7342	12.1994	12.8893	NaN	NaN	12.9212	NaN	13.5686
NaN	NaN	15.3251	11.7777	NaN	NaN	NaN	14.2597	13.8936	NaN	NaN	14.3332	NaN	13.8144	13.3316	16.3947	NaN	16.6467	NaN	12.8917	15.2452	NaN	NaN	15.2862	NaN	NaN	NaN	NaN	14.3081	13.2386	14.2159	12.7792	NaN	14.4633	14.7134	16.6967	14.2503	13.953	14.6695	NaN	NaN	15.5797	14.8945	NaN	NaN	NaN	NaN	NaN	18.4065	16.6137
NaN	NaN	NaN	NaN	NaN	NaN	NaN	NaN	NaN	NaN	NaN	NaN	NaN	NaN	NaN	NaN	NaN	NaN	NaN	NaN	NaN	NaN	NaN	NaN	NaN	NaN	NaN	NaN	NaN	NaN	NaN	NaN	NaN	NaN	NaN	NaN	NaN	NaN	NaN	NaN	NaN	NaN	NaN	NaN	NaN	NaN	NaN	NaN	NaN	NaN
NaN	NaN	NaN	NaN	NaN	NaN	NaN	12.0049	NaN	13.4379	NaN	NaN	NaN	NaN	NaN	NaN	NaN	NaN	NaN	NaN	NaN	NaN	NaN	NaN	NaN	NaN	NaN	NaN	NaN	NaN	NaN	NaN	13.1533	NaN	NaN	NaN	NaN	NaN	NaN	NaN	NaN	NaN	NaN	NaN	NaN	NaN	12.0504	NaN	NaN	NaN
18.3822	19.07	16.8265	14.9406	16.1136	18.0855	14.3873	13.4992	12.6678	15.7503	14.2381	16.602	12.1736	14.2394	14.5729	15.6143	15.5237	18.2127	13.6226	19.9345	20.6271	16.0298	16.6799	13.1069	17.8517	14.4451	13.1955	12.1565	15.6575	13.5046	15.1795	15.2682	11.2586	16.602	16.5594	13.9368	17.5141	14.5332	15.0449	16.4862	14.8905	17.9015	17.0065	16.815	13.0154	18.0247	14.7617	15.072	16.9907	17.8601
11.7379	12.7207	12.6841	13.2232	13.2715	14.9845	NaN	14.2834	NaN	12.5972	13.9932	14.5308	11.0914	13.601	10.3786	13.478	12.895	14.6911	NaN	10.0696	13.1567	13.183	NaN	13.8568	NaN	NaN	12.2377	14.5483	NaN	NaN	14.3622	13.727	NaN	12.3738	11.0044	13.8421	14.1653	13.8176	14.1384	13.7652	13.1017	11.234	14.6549	13.8017	NaN	NaN	13.2968	13.2532	11.7225	NaN
15.9986	18.0368	17.1088	16.9227	17.774	13.604	NaN	16.9354	NaN	17.5084	NaN	17.8105	13.5563	19.346	NaN	16.2511	16.6776	17.5223	16.6044	14.0728	15.0705	17.9343	18.286	NaN	16.5718	18.0409	NaN	NaN	18.4643	NaN	NaN	17.9328	NaN	17.5305	17.6054	15.3128	NaN	18.381	18.4273	17.8495	15.6307	14.6859	19.0613	NaN	17.1244	NaN	19.9479	17.4948	NaN	NaN
NaN	16.3367	NaN	NaN	NaN	NaN	NaN	15.9867	NaN	NaN	NaN	NaN	NaN	NaN	NaN	NaN	NaN	NaN	NaN	NaN	NaN	NaN	NaN	NaN	15.6155	16.1907	NaN	NaN	14.887	NaN	NaN	NaN	NaN	NaN	NaN	NaN	NaN	NaN	NaN	NaN	NaN	NaN	NaN	NaN	NaN	NaN	NaN	NaN	NaN	NaN
NaN	13.4981	NaN	NaN	NaN	NaN	NaN	NaN	14.0828	NaN	NaN	NaN	NaN	15.5828	15.4599	NaN	14.1439	12.4092	14.0207	12.0915	NaN	15.0182	13.5058	13.0635	NaN	NaN	14.4036	12.7107	NaN	15.1558	13.7192	12.0018	NaN	NaN	NaN	NaN	13.7834	NaN	NaN	12.9607	13.1038	12.9436	NaN	NaN	NaN	NaN	NaN	12.7611	13.9289	12.5439
NaN	NaN	NaN	NaN	NaN	NaN	NaN	NaN	NaN	NaN	NaN	NaN	NaN	NaN	NaN	NaN	NaN	NaN	NaN	NaN	NaN	NaN	NaN	NaN	NaN	NaN	NaN	NaN	NaN	NaN	NaN	NaN	NaN	NaN	NaN	NaN	NaN	NaN	NaN	NaN	NaN	NaN	NaN	NaN	NaN	NaN	NaN	NaN	NaN	NaN
NaN	NaN	NaN	NaN	NaN	NaN	NaN	12.4721	NaN	NaN	NaN	NaN	13.7078	NaN	NaN	NaN	NaN	NaN	NaN	NaN	NaN	NaN	NaN	NaN	NaN	NaN	NaN	NaN	NaN	NaN	NaN	NaN	NaN	NaN	NaN	NaN	NaN	NaN	NaN	NaN	NaN	NaN	12.5353	NaN	NaN	NaN	NaN	NaN	NaN	NaN
NaN	NaN	NaN	NaN	NaN	NaN	13.3663	NaN	NaN	NaN	NaN	14.2758	NaN	NaN	NaN	NaN	NaN	NaN	NaN	NaN	NaN	14.3382	NaN	NaN	NaN	NaN	NaN	NaN	14.3941	NaN	NaN	NaN	NaN	NaN	13.5606	14.9346	NaN	NaN	NaN	NaN	NaN	14.4394	NaN	NaN	NaN	NaN	NaN	NaN	15.5262	NaN
NaN	NaN	17.3127	17.573	14.966	18.0017	NaN	NaN	NaN	NaN	NaN	NaN	17.5929	15.9576	17.7854	17.3177	NaN	17.0592	NaN	NaN	14.5417	17.4158	NaN	NaN	15.7092	NaN	NaN	NaN	NaN	NaN	NaN	NaN	16.7654	NaN	NaN	NaN	NaN	NaN	NaN	NaN	NaN	NaN	NaN	NaN	NaN	NaN	NaN	NaN	NaN	NaN
15.5696	15.4454	NaN	NaN	NaN	NaN	NaN	NaN	11.7065	NaN	NaN	NaN	NaN	10.8247	NaN	NaN	NaN	NaN	NaN	NaN	NaN	NaN	NaN	NaN	NaN	NaN	NaN	NaN	NaN	NaN	NaN	NaN	13.449	11.6453	NaN	NaN	NaN	NaN	NaN	NaN	NaN	NaN	NaN	10.6887	NaN	16.9584	15.6038	NaN	NaN	NaN
15.1086	15.9847	NaN	NaN	14.4211	NaN	NaN	14.4803	NaN	NaN	NaN	16.3083	NaN	NaN	NaN	12.7056	NaN	13.0618	15.1317	NaN	NaN	NaN	NaN	NaN	NaN	15.389	NaN	NaN	NaN	NaN	NaN	NaN	15.6755	NaN	NaN	NaN	NaN	15.6958	14.2743	NaN	15.8027	NaN	NaN	NaN	NaN	NaN	NaN	NaN	NaN	14.4355
NaN	13.5172	12.0267	14.0396	12.2878	12.3356	NaN	NaN	9.30401	15.3385	NaN	NaN	10.0032	NaN	NaN	14.0192	NaN	NaN	16.0783	14.7991	12.8967	NaN	NaN	9.48981	11.6724	NaN	NaN	11.1695	11.3706	17.3137	11.1643	NaN	12.4832	11.5968	19.0034	NaN	NaN	16.6271	9.60992	NaN	NaN	11.408	12.0267	12.4359	11.9402	11.554	NaN	NaN	16.0086	16.3455
NaN	12.9992	NaN	NaN	NaN	NaN	14.2249	NaN	NaN	14.0668	15.385	NaN	NaN	NaN	NaN	NaN	NaN	NaN	16.1306	NaN	NaN	15.0389	NaN	NaN	17.126	NaN	NaN	NaN	NaN	13.0085	NaN	NaN	NaN	NaN	14.1521	13.6007	NaN	NaN	NaN	NaN	NaN	NaN	NaN	NaN	NaN	NaN	15.5311	NaN	NaN	12.8577
23.3659	22.8891	23.1011	23.2261	23.4689	25.8505	23.0344	23.6897	23.357	22.9262	23.6786	23.2388	24.562	22.8054	23.3235	23.6128	23.8046	22.5287	23.3864	25.0056	24.6683	23.1707	22.9563	24.9363	23.5372	22.2536	23.214	23.4991	23.1796	23.2252	22.5543	22.8018	26.9957	23.242	23.0363	24.7178	24.11	23.059	23.7216	23.2146	22.3549	22.6393	23.7155	23.3531	23.6257	27.1381	27.6938	23.3507	24.7004	22.554
14.2079	NaN	NaN	NaN	NaN	NaN	NaN	NaN	NaN	NaN	NaN	NaN	NaN	NaN	NaN	NaN	NaN	NaN	NaN	NaN	14.9996	NaN	NaN	NaN	NaN	NaN	NaN	NaN	NaN	NaN	NaN	NaN	NaN	NaN	NaN	NaN	NaN	NaN	NaN	NaN	NaN	NaN	NaN	NaN	NaN	NaN	NaN	NaN	15.2747	NaN
NaN	NaN	NaN	14.9106	NaN	NaN	13.5759	NaN	15.3973	15.1582	15.8244	15.6991	NaN	15.4008	NaN	NaN	14.4251	15.5692	14.5638	15.951	NaN	NaN	NaN	15.9998	14.5212	13.4197	14.5836	15.3106	NaN	NaN	14.5615	NaN	NaN	NaN	15.0623	16.2327	NaN	14.7639	NaN	16.1341	14.118	16.4866	NaN	NaN	NaN	NaN	NaN	NaN	NaN	NaN
13.983	NaN	13.3833	13.9883	NaN	15.6836	NaN	13.8317	NaN	NaN	13.5744	NaN	NaN	NaN	NaN	14.0448	NaN	NaN	NaN	NaN	16.2734	NaN	15.6965	NaN	15.2257	12.5349	12.8035	NaN	16.2946	NaN	NaN	NaN	15.5668	NaN	NaN	12.7976	NaN	13.7057	15.2145	12.6262	NaN	NaN	NaN	NaN	NaN	NaN	NaN	12.4806	NaN	NaN
NaN	NaN	NaN	NaN	NaN	NaN	NaN	NaN	NaN	NaN	NaN	NaN	16.1501	NaN	NaN	15.4843	NaN	NaN	NaN	NaN	NaN	NaN	NaN	NaN	NaN	NaN	NaN	NaN	NaN	NaN	NaN	NaN	13.6962	NaN	NaN	NaN	NaN	NaN	NaN	NaN	NaN	15.4579	NaN	NaN	NaN	NaN	NaN	NaN	NaN	NaN
15.3975	13.3962	NaN	NaN	NaN	NaN	NaN	NaN	13.1466	NaN	NaN	NaN	NaN	NaN	NaN	NaN	NaN	NaN	NaN	NaN	NaN	NaN	NaN	NaN	NaN	NaN	NaN	NaN	NaN	NaN	NaN	NaN	NaN	NaN	NaN	NaN	NaN	NaN	NaN	NaN	NaN	NaN	NaN	NaN	NaN	NaN	NaN	NaN	10.7551	17.3588
14.062	NaN	14.5451	12.9868	14.8356	NaN	NaN	13.7104	NaN	15.001	14.0267	14.0672	NaN	14.9388	14.1741	16.3643	13.8905	14.8486	14.7155	NaN	NaN	16.0735	13.3449	NaN	15.1989	NaN	NaN	14.2175	14.7577	14.0626	12.032	NaN	NaN	NaN	11.7071	NaN	NaN	13.7872	14.112	14.4996	13.9449	16.3491	14.9673	13.5906	15.8989	NaN	NaN	14.1061	13.6073	NaN
18.6966	19.4103	21.3498	21.523	19.6958	22.6642	17.4109	18.3386	18.5534	20.0313	18.9834	19.4747	20.9835	18.887	18.3051	19.078	18.6127	21.9555	19.8217	22.4866	21.0515	19.4117	19.7245	17.8902	19.632	16.2534	18.7777	18.0229	18.8122	19.2116	18.0652	17.9021	21.7303	19.0395	21.3219	18.9912	19.3205	20.0385	20.8484	20.6123	18.832	18.8501	20.9231	18.0395	15.8541	21.5878	22.5031	16.289	18.1915	19.2736
NaN	NaN	18.5653	NaN	15.8224	NaN	NaN	11.9337	NaN	12.7233	11.7829	12.9379	NaN	NaN	12.9263	12.291	NaN	15.7315	NaN	NaN	NaN	NaN	13.2192	NaN	15.8882	14.7329	NaN	12.7687	NaN	NaN	15.7604	NaN	NaN	NaN	NaN	NaN	NaN	NaN	NaN	NaN	NaN	NaN	NaN	NaN	NaN	NaN	NaN	12.58	NaN	NaN
17.2892	18.6592	19.7362	20.8463	19.2265	20.9356	16.9911	17.4202	17.7737	18.8184	15.979	18.1031	19.6727	16.8667	16.7973	17.7851	18.8244	21.2456	19.1253	22.4824	21.0061	18.5509	18.1001	18.4408	18.2969	14.0992	19.5444	16.3078	17.8042	17.4032	17.1598	16.1359	18.9958	16.7444	20.7759	17.7608	19.2846	18.8946	20.1164	19.5071	17.1299	19.2343	20.3518	17.6434	15.7789	20.5727	23.5956	16.1013	14.8941	18.9771
NaN	NaN	NaN	NaN	NaN	NaN	NaN	NaN	NaN	NaN	NaN	NaN	NaN	NaN	NaN	NaN	NaN	NaN	NaN	NaN	NaN	NaN	NaN	NaN	NaN	NaN	NaN	NaN	NaN	NaN	NaN	NaN	NaN	NaN	NaN	NaN	NaN	NaN	NaN	NaN	NaN	NaN	NaN	NaN	NaN	NaN	NaN	NaN	NaN	NaN
NaN	NaN	14.9853	15.3132	17.5446	11.6522	13.3046	12.0571	9.37886	NaN	NaN	NaN	14.0562	NaN	NaN	10.3041	11.4	16.4183	NaN	19.3737	14.7514	13.2423	NaN	13.3531	12.285	NaN	14.868	NaN	11.2353	NaN	15.6153	NaN	17.9174	NaN	10.656	NaN	11.8761	15.0648	15.0568	13.2853	16.456	12.9549	14.9864	NaN	NaN	12.1825	14.5339	NaN	NaN	NaN
10.4646	10.5509	NaN	7.6409	11.7507	NaN	13.0035	10.7485	11.9878	12.0606	12.7246	NaN	NaN	12.6084	11.6362	NaN	NaN	16.7892	NaN	19.339	11.0005	NaN	9.86719	12.3765	9.17525	11.0434	12.699	9.17468	NaN	NaN	12.2472	NaN	11.8492	11.4357	NaN	6.96151	NaN	8.78375	NaN	NaN	NaN	NaN	NaN	8.23759	NaN	9.1062	NaN	NaN	NaN	NaN
NaN	NaN	NaN	NaN	NaN	NaN	NaN	NaN	NaN	NaN	NaN	NaN	NaN	NaN	NaN	NaN	NaN	NaN	NaN	15.6591	NaN	NaN	NaN	NaN	NaN	NaN	NaN	NaN	NaN	NaN	NaN	NaN	NaN	NaN	NaN	NaN	NaN	NaN	NaN	NaN	NaN	NaN	NaN	NaN	NaN	NaN	NaN	NaN	NaN	NaN
NaN	9.46177	11.3296	13.1147	14.545	16.2182	NaN	8.11301	NaN	NaN	7.23295	NaN	12.9185	11.3531	NaN	NaN	10.6585	15.7492	NaN	18.2862	13.4985	NaN	NaN	NaN	NaN	NaN	10.3267	NaN	8.18884	7.26585	NaN	NaN	17.363	NaN	NaN	NaN	NaN	NaN	NaN	NaN	NaN	NaN	NaN	NaN	NaN	NaN	11.1077	NaN	NaN	NaN
NaN	NaN	NaN	NaN	14.9031	14.5366	14.6884	NaN	14.4789	15.217	15.416	14.5395	13.7248	NaN	NaN	NaN	13.0873	NaN	NaN	NaN	15.0493	NaN	12.5022	14.8704	15.5924	NaN	14.6444	NaN	NaN	NaN	NaN	NaN	15.1091	14.4758	12.6332	NaN	NaN	NaN	NaN	12.8073	NaN	14.6906	NaN	14.5574	13.9291	NaN	NaN	NaN	14.1785	15.2078
NaN	NaN	NaN	NaN	NaN	12.918	14.6419	15.3452	NaN	14.6003	13.7104	14.3909	NaN	13.1549	NaN	15.0891	13.0352	14.761	15.2226	NaN	NaN	12.8294	13.826	NaN	NaN	NaN	NaN	NaN	NaN	NaN	14.0295	NaN	NaN	14.2076	14.4413	15.1091	14.3098	14.0668	14.2088	NaN	15.7676	NaN	NaN	NaN	14.8751	NaN	NaN	13.3034	NaN	NaN
12.3902	13.9893	14.1357	15.5037	15.7576	NaN	14.5904	12.5496	NaN	12.2353	13.6598	NaN	12.1354	NaN	NaN	12.2747	NaN	15.284	NaN	16.8241	NaN	14.5887	12.9966	NaN	NaN	NaN	15.1715	11.8569	10.7701	8.69084	13.664	NaN	14.7092	NaN	NaN	NaN	NaN	14.7913	13.367	14.6139	13.8378	NaN	13.3567	NaN	NaN	NaN	NaN	NaN	NaN	NaN
21.2463	22.1434	23.3538	17.2997	23.1773	24.1027	22.8741	21.7336	20.9463	18.8419	18.813	19.9734	19.1675	18.6802	21.9616	22.2597	22.7407	20.0757	20.3229	23.3846	24.1568	19.8051	23.366	22.2621	20.8697	20.1683	20.8266	21.0485	22.2031	20.2603	22.0529	21.8321	22.7198	22.6107	22.7838	22.8818	23.9099	17.3621	18.2245	18.2816	19.1566	23.6944	24.0989	23.6273	22.4337	25.4467	23.6148	21.4346	23.7093	20.3253
22.4875	21.8818	17.1632	13.4169	14.5653	13.3263	11.3568	18.9356	12.4711	11.508	12.3342	12.8465	12.6017	10.4808	12.27	11.7388	12.5403	10.8927	11.2204	13.4135	12.3542	13.5369	12.2978	12.2006	9.87642	11.1594	16.4173	12.0584	11.4142	11.3462	12.2188	11.9041	20.0103	14.0404	16.2574	12.6152	15.3662	12.5103	12.4413	14.1702	10.7062	17.2091	16.6975	16.9942	13.8739	12.7848	12.605	16.0535	13.8607	21.1415
15.5695	NaN	16.4579	13.738	NaN	12.1145	NaN	NaN	NaN	NaN	NaN	NaN	NaN	14.2016	14.7207	NaN	13.8182	NaN	NaN	NaN	13.3604	NaN	NaN	NaN	NaN	NaN	NaN	NaN	10.8496	NaN	NaN	10.3029	NaN	NaN	NaN	NaN	NaN	NaN	NaN	NaN	NaN	NaN	11.5452	NaN	NaN	12.6456	NaN	NaN	11.6998	NaN
12.3375	13.1151	15.6149	18.6482	12.7512	19.1907	10.8951	13.5895	14.3765	NaN	13.4227	13.4453	15.3497	13.1993	14.3378	NaN	12.7397	14.6235	9.69921	21.4909	19.5832	15.2923	12.8623	13.935	NaN	10.1035	16.8703	12.7495	11.469	13.4769	10.7793	NaN	17.9926	12.7321	18.0903	13.3387	17.7511	17.8471	16.4603	16.7232	NaN	13.1081	18.3004	14.3032	11.154	18.5174	20.3617	NaN	NaN	16.7212
NaN	NaN	NaN	NaN	NaN	15.9155	NaN	NaN	NaN	NaN	13.8941	NaN	NaN	14.3125	16.0411	NaN	NaN	NaN	NaN	15.2877	15.6308	NaN	NaN	12.6868	NaN	NaN	NaN	NaN	NaN	15.1416	NaN	NaN	15.3359	NaN	NaN	NaN	16.3132	14.3867	15.0552	14.4206	NaN	NaN	NaN	14.769	NaN	NaN	NaN	NaN	NaN	NaN
16.1825	18.0419	15.2095	NaN	NaN	NaN	16.224	17.1845	15.6783	15.8673	NaN	15.1142	15.2489	14.0299	16.0551	15.6036	16.6911	16.0984	NaN	14.8451	17.1335	NaN	NaN	NaN	14.4655	NaN	NaN	16.2038	NaN	18.0871	13.8835	18.6837	NaN	16.8214	15.2972	17.2384	14.4717	NaN	15.5525	12.6828	14.6694	15.6942	17.8939	16.1364	14.1932	NaN	NaN	14.3695	16.0663	NaN
NaN	15.0244	NaN	NaN	16.6141	14.7715	16.1733	14.9384	14.8897	14.5971	14.7995	NaN	NaN	14.5684	14.2994	15.5919	NaN	15.2835	15.8355	NaN	NaN	14.9275	14.8234	NaN	15.1179	14.8557	NaN	16.3617	15.4924	16.0506	15.0362	NaN	NaN	14.1464	14.5531	15.9847	15.3678	NaN	15.448	NaN	13.3934	14.7554	14.421	14.7552	14.6385	NaN	NaN	14.591	12.5344	NaN
NaN	NaN	NaN	13.4039	NaN	NaN	14.614	NaN	15.5157	NaN	14.9164	15.873	NaN	NaN	NaN	15.6027	NaN	NaN	NaN	14.1919	NaN	NaN	NaN	16.0822	NaN	NaN	NaN	15.6226	14.0402	NaN	NaN	NaN	NaN	15.4116	NaN	16.6468	NaN	17.3116	NaN	NaN	NaN	NaN	16.1157	NaN	15.3386	NaN	NaN	NaN	NaN	NaN
16.2475	17.5762	18.67	20.4248	18.514	20.5577	11.9295	16.9592	16.6358	19.2488	14.2677	17.9016	18.3889	16.1178	12.2849	15.8564	17.7606	20.8986	19.0204	22.2129	20.1756	17.602	16.9315	12.5869	16.4049	14.4714	17.1013	14.429	16.3078	17.4375	14.5051	16.1231	18.5403	15.8828	20.5637	15.8035	17.9508	19.686	19.1908	19.9485	17.0401	15.8278	20.0505	17.1092	13.1692	20.0188	23.0516	12.8212	11.0428	17.5945
20.8072	19.5051	17.3069	12.3412	17.5342	8.83463	11.6862	11.7667	12.7756	11.547	9.24926	10.7997	NaN	10.418	10.9646	11.4055	11.9738	13.0108	14.4286	15.4537	14.2467	12.1926	11.1642	10.8107	12.0459	11.2888	11.4758	11.0139	11.942	10.2576	14.5111	11.4682	16.8624	17.0784	16.8676	13.237	19.8713	9.87018	10.0534	12.0791	11.7889	18.7793	12.1775	20.4057	15.5414	12.5137	14.8299	17.109	13.0235	21.9011
22.2708	22.4565	23.862	23.8629	22.3331	24.7958	20.1066	20.9687	21.0865	21.9984	22.0406	21.6368	23.8947	20.8908	21.0004	22.952	20.5278	23.4269	21.0186	24.8154	23.3181	22.9912	21.8622	21.9228	23.1191	19.1382	21.9316	20.7373	21.9941	21.4617	21.525	21.3177	24.6541	22.4388	23.2381	22.3905	22.2473	22.9354	23.9979	23.125	21.8395	20.4703	23.4116	20.0953	20.224	23.139	24.6475	20.5536	21.9837	21.9136
18.7862	19.8001	20.3866	20.7809	19.6238	23.0222	16.7722	17.8664	18.2479	16.7095	17.4222	18.4513	21.2701	18.4701	18.6823	19.6869	17.4503	21.1795	16.456	21.6864	20.8215	18.2535	19.9868	18.4763	18.966	14.2235	16.9785	17.936	18.5009	18.6823	16.8929	17.3374	22.0853	19.0271	20.6796	19.1252	19.382	19.0219	20.899	18.9847	16.5469	17.7669	20.7598	17.0044	14.7279	21.7333	22.59	15.2648	18.3059	18.9487
12.3821	12.5616	NaN	8.85322	9.36348	NaN	NaN	9.29428	NaN	NaN	NaN	NaN	9.54894	NaN	NaN	NaN	NaN	NaN	10.1025	NaN	NaN	NaN	8.43338	NaN	NaN	9.22354	NaN	10.8757	NaN	8.51952	11.1235	9.7154	11.3357	NaN	9.01377	10.7327	NaN	7.62103	11.4628	10.9633	9.40971	NaN	NaN	NaN	9.43554	NaN	NaN	9.48746	NaN	11.9979
24.2102	25.1317	24.777	25.7532	25.0108	26.4978	24.7149	25.1372	25.116	25.1483	25.1576	25.1234	25.8783	25.1672	24.4819	24.4516	24.6859	25.3066	25.2983	26.1421	25.4735	25.4398	24.9384	25.3703	25.6098	24.6107	24.731	23.5048	24.5968	24.1426	23.8867	25.0161	26.9996	24.627	24.8759	25.2336	24.876	24.8445	24.9795	25.1467	25.0675	23.8234	25.1597	23.5999	24.4161	27.8442	27.6473	25.2235	25.7916	24.2412
15.0114	15.7211	16.0524	NaN	15.9978	NaN	14.0439	12.779	14.0219	15.2676	NaN	NaN	NaN	NaN	15.3766	18.0544	15.4392	16.1188	NaN	NaN	NaN	NaN	14.4089	NaN	16.189	13.5041	NaN	11.9281	NaN	14.6923	14.4332	13.7832	NaN	12.415	12.7246	NaN	NaN	NaN	NaN	16.1208	13.9631	NaN	15.8432	NaN	15.6006	NaN	NaN	14.2763	14.1656	14.5261
12.2769	14.2051	NaN	NaN	NaN	NaN	NaN	NaN	14.2972	14.847	15.0149	14.539	NaN	14.9646	NaN	13.8354	NaN	15.2046	15.3315	NaN	NaN	NaN	13.9386	NaN	15.3288	NaN	14.7618	NaN	NaN	NaN	NaN	NaN	NaN	NaN	15.0732	NaN	NaN	15.633	14.7492	15.5668	14.5328	14.7812	NaN	NaN	15.2897	NaN	NaN	14.9959	13.9775	15.2601
NaN	NaN	NaN	NaN	14.3914	NaN	NaN	NaN	NaN	NaN	NaN	NaN	NaN	NaN	NaN	NaN	13.9581	NaN	NaN	NaN	NaN	NaN	NaN	NaN	NaN	NaN	NaN	NaN	NaN	NaN	NaN	NaN	NaN	NaN	NaN	NaN	NaN	NaN	NaN	NaN	NaN	NaN	NaN	NaN	NaN	NaN	NaN	NaN	NaN	NaN
NaN	NaN	NaN	NaN	NaN	14.2787	NaN	NaN	NaN	NaN	12.1819	NaN	NaN	NaN	NaN	NaN	NaN	19.4217	NaN	NaN	NaN	NaN	NaN	NaN	14.2461	12.4054	14.7899	NaN	NaN	15.4295	15.3727	12.1229	NaN	NaN	NaN	NaN	NaN	NaN	NaN	NaN	NaN	NaN	NaN	15.3849	NaN	NaN	NaN	NaN	NaN	NaN
13.0137	13.7448	12.38	14.3578	15.2298	14.149	13.6537	13.6979	14.0645	13.1209	13.6578	14.6196	14.1437	13.7061	14.5169	13.8308	16.6399	14.8797	12.408	21.2771	18.6374	15.2186	13.6713	20.3495	14.4707	14.0302	14.1538	12.0781	18.2189	11.772	12.5258	13.5158	12.2552	11.9346	17.3067	12.8121	12.9062	15.8318	17.5236	10.8011	11.6277	14.453	17.5028	10.4644	14.4902	NaN	NaN	11.9674	NaN	19.5639
16.68	18.5557	20.4076	18.5407	16.8149	19.8047	16.1063	15.696	16.175	18.6646	17.5749	17.1933	20.1169	17.2197	18.0623	20.0671	16.3796	18.2588	17.4801	19.3977	18.6992	16.8213	19.0947	12.7514	20.8979	14.3612	17.0529	17.6262	18.6793	17.0123	16.7757	14.9691	18.9374	15.2551	16.7424	15.1806	15.3372	18.7262	19.3033	19.1976	17.2857	15.8725	17.2136	15.2396	14.7369	17.0181	17.2271	17.1877	14.9858	16.0103
15.4774	15.6309	14.7455	18.6139	18.4235	NaN	16.2116	16.502	17.7487	19.4022	18.7985	19.5077	NaN	17.3673	15.4809	16.7645	15.8365	18.677	18.0835	NaN	NaN	15.9741	17.1914	NaN	18.1139	17.5066	19.6128	16.3371	14.8089	16.4474	16.0594	17.9636	13.7075	15.7299	15.2324	14.3164	14.8791	19.1058	18.556	17.7235	18.2238	15.5252	16.3235	18.0762	16.838	NaN	16.8337	18.1075	NaN	15.5383
NaN	NaN	NaN	NaN	NaN	NaN	NaN	NaN	NaN	NaN	NaN	NaN	NaN	NaN	NaN	NaN	NaN	NaN	NaN	NaN	NaN	NaN	NaN	NaN	16.8766	NaN	NaN	NaN	NaN	16.1484	NaN	16.5282	NaN	NaN	NaN	NaN	NaN	16.5738	16.6669	NaN	NaN	NaN	NaN	NaN	NaN	NaN	NaN	NaN	16.2119	NaN
21.1691	20.8106	15.347	13.0187	15.854	12.034	11.1231	12.4838	14.8715	11.6445	12.5602	7.89597	NaN	13.0195	14.6809	12.9675	8.60726	13.4783	13.5001	NaN	11.7856	10.1328	11.298	NaN	13.7733	11.8052	14.1978	12.9587	11.2186	13.5217	12.1006	13.3946	NaN	15.1253	14.1562	NaN	15.4198	13.3009	NaN	12.3447	14.0083	16.4225	14.5324	17.6143	15.0996	NaN	NaN	13.2134	13.0558	21.1435
22.2811	22.3516	24.3494	24.1627	22.135	25.418	20.1656	20.9254	20.9937	22.2996	21.9879	21.6732	24.1124	20.7961	21.5127	23.2478	20.3652	23.2223	21.5271	24.7293	23.7207	22.7838	22.1824	21.3205	23.1397	18.8921	22.1834	21.3316	21.8268	21.554	21.6853	20.5766	24.3764	22.1401	22.2495	21.655	22.2206	22.8454	24.1017	23.0067	21.4229	20.5488	22.7871	19.4254	20.5363	23.7753	24.4991	19.7823	21.1875	22.035
NaN	11.7157	15.0151	14.974	14.8186	NaN	NaN	12.9085	14.3713	15.6217	NaN	NaN	NaN	NaN	NaN	15.135	11.1577	15.5854	14.9774	NaN	NaN	14.7747	NaN	NaN	14.6618	NaN	NaN	NaN	NaN	NaN	NaN	14.6324	NaN	14.7029	14.4329	NaN	NaN	14.839	15.0142	15.4923	NaN	15.3167	15.6902	12.4689	NaN	NaN	NaN	NaN	NaN	NaN
NaN	12.9563	NaN	13.5082	NaN	NaN	NaN	NaN	NaN	NaN	NaN	NaN	NaN	NaN	17.4405	17.8831	NaN	14.1745	14.2604	14.2233	13.1089	13.2826	13.0109	NaN	17.1292	NaN	NaN	NaN	12.9015	13.9881	NaN	NaN	13.5702	NaN	14.4509	15.3972	NaN	14.9136	15.5442	14.1718	15.318	11.2569	15.0835	NaN	NaN	NaN	NaN	15.716	NaN	13.7697
14.3641	13.97	15.4017	17.2557	NaN	16.9956	15.8562	15.4537	17.285	15.4365	17.4273	15.7593	17.5868	16.515	15.305	14.8266	NaN	13.416	NaN	17.9477	NaN	17.2111	14.8894	NaN	13.7635	14.4721	16.5638	NaN	16.0201	NaN	NaN	15.3565	NaN	15.4831	13.6462	NaN	NaN	15.0605	14.233	15.1701	13.4654	15.2266	14.8222	NaN	15.1853	NaN	NaN	15.6761	NaN	16.402
15.9433	14.6781	NaN	NaN	NaN	NaN	NaN	NaN	NaN	NaN	NaN	NaN	NaN	NaN	NaN	NaN	NaN	NaN	NaN	NaN	NaN	NaN	NaN	NaN	NaN	NaN	NaN	NaN	NaN	NaN	NaN	NaN	NaN	NaN	NaN	NaN	NaN	NaN	NaN	NaN	NaN	NaN	NaN	11.0039	NaN	NaN	NaN	NaN	NaN	14.7209
NaN	NaN	NaN	NaN	NaN	NaN	NaN	NaN	NaN	NaN	NaN	NaN	NaN	NaN	NaN	NaN	NaN	NaN	NaN	NaN	NaN	NaN	NaN	NaN	NaN	NaN	NaN	NaN	NaN	NaN	NaN	NaN	NaN	NaN	NaN	NaN	NaN	NaN	NaN	NaN	NaN	NaN	NaN	NaN	NaN	NaN	NaN	NaN	NaN	NaN
12.424	10.0115	16.093	15.8704	14.5908	16.4165	13.1923	10.9124	9.31127	14.999	11.5863	11.1036	16.3279	14.8944	13.5038	12.7891	13.2095	18.7563	14.9562	20.4259	17.4312	12.5128	14.0166	12.7128	14.1268	10.5504	15.3431	12.1562	10.1096	16.2332	11.7069	11.1023	17.1834	11.8197	19.5345	12.5304	11.3816	15.4505	15.6948	15.1991	13.4298	14.9959	13.2394	13.0588	10.8546	16.8277	19.5815	8.60144	12.5531	10.2097
NaN	NaN	NaN	NaN	NaN	NaN	NaN	NaN	NaN	NaN	NaN	NaN	NaN	NaN	13.6634	NaN	NaN	NaN	NaN	NaN	13.2693	NaN	NaN	NaN	NaN	NaN	NaN	NaN	NaN	NaN	NaN	NaN	NaN	NaN	NaN	NaN	NaN	NaN	NaN	NaN	NaN	NaN	NaN	NaN	NaN	NaN	NaN	NaN	NaN	NaN
NaN	14.3487	13.2326	NaN	14.02	13.8411	NaN	NaN	NaN	11.887	NaN	NaN	NaN	NaN	NaN	13.3969	13.3419	NaN	NaN	12.3947	NaN	NaN	NaN	NaN	NaN	NaN	NaN	NaN	14.3179	NaN	NaN	NaN	NaN	NaN	NaN	NaN	13.4277	NaN	NaN	NaN	NaN	NaN	NaN	NaN	NaN	NaN	NaN	NaN	12.684	NaN
17.7776	17.2584	10.8962	10.822	9.67195	NaN	11.8238	12.6143	12.0752	11.3083	12.0774	9.83112	11.7581	12.5387	11.9703	10.0748	9.66315	9.77266	11.5991	13.1599	10.1202	11.0423	10.6135	12.5851	NaN	10.923	13.3973	10.6942	12.3992	12.8009	11.3357	11.091	NaN	11.2095	9.42379	9.93158	11.2325	9.78958	13.0721	12.2732	11.5044	12.9421	12.5013	13.8087	10.3141	13.8761	14.0722	10.3321	9.57226	17.5022
24.2384	23.4007	24.3711	24.4901	25.0099	NaN	22.0523	21.1749	20.9095	23.0189	20.9653	22.8992	18.1876	20.7245	22.4843	24.0215	22.6499	24.8547	19.1743	19.1904	18.6563	24.4062	22.822	NaN	22.9981	20.9123	NaN	23.4211	24.8257	22.6453	20.731	24.2048	20.9936	24.3074	24.188	24.2505	NaN	24.0425	24.3609	22.2427	22.1614	23.2497	24.2561	18.9339	24.047	20.6365	NaN	23.124	18.6401	NaN
NaN	15.1514	15.8609	15.4805	NaN	15.108	NaN	NaN	14.9785	16.2272	15.2467	16.7838	NaN	15.3085	NaN	15.9745	NaN	15.567	15.4191	16.5298	NaN	14.8856	14.7958	NaN	15.3854	14.816	NaN	14.9672	NaN	15.2688	14.5028	14.0385	15.5356	15.1267	13.6792	17.0126	NaN	15.6775	NaN	16.8648	16.6122	15.6523	15.6743	13.7398	15.4868	NaN	NaN	16.6782	15.7584	NaN
NaN	12.131	NaN	12.9057	NaN	NaN	12.0615	NaN	NaN	12.1823	NaN	15.1729	14.6251	11.9283	12.9198	13.203	14.0841	NaN	NaN	14.7904	NaN	NaN	NaN	NaN	NaN	NaN	NaN	NaN	14.6847	12.1241	NaN	NaN	17.5938	12.6832	NaN	NaN	12.3854	NaN	15.0617	NaN	NaN	NaN	NaN	NaN	NaN	NaN	NaN	NaN	NaN	20.0948
NaN	NaN	NaN	NaN	15.2858	14.7935	NaN	15.1135	NaN	13.1477	15.2154	NaN	13.0562	15.2526	NaN	NaN	NaN	NaN	16.4997	NaN	NaN	NaN	13.4225	NaN	13.812	NaN	15.9754	NaN	NaN	NaN	14.7322	15.2383	16.8748	NaN	NaN	NaN	NaN	NaN	NaN	NaN	14.3564	13.9455	NaN	NaN	NaN	16.6038	15.552	NaN	NaN	14.1964
20.0647	18.5794	NaN	NaN	NaN	14.92	19.9668	NaN	NaN	18.9302	NaN	16.0986	NaN	NaN	19.8907	17.8733	NaN	19.4701	NaN	NaN	NaN	NaN	NaN	NaN	20.1874	20.0519	20.1699	NaN	NaN	19.753	NaN	NaN	NaN	NaN	NaN	NaN	NaN	20.308	20.5508	20.2876	18.1305	19.7344	NaN	15.3222	20.343	NaN	NaN	20.158	NaN	NaN
NaN	NaN	NaN	NaN	NaN	NaN	NaN	NaN	NaN	13.5007	NaN	NaN	NaN	NaN	15.3695	NaN	NaN	NaN	NaN	NaN	NaN	NaN	NaN	NaN	NaN	NaN	NaN	NaN	NaN	NaN	NaN	NaN	NaN	NaN	NaN	NaN	NaN	NaN	NaN	NaN	NaN	NaN	NaN	NaN	NaN	NaN	NaN	NaN	NaN	NaN
NaN	NaN	NaN	NaN	NaN	NaN	NaN	NaN	NaN	NaN	NaN	NaN	NaN	NaN	NaN	NaN	NaN	NaN	NaN	NaN	NaN	NaN	NaN	NaN	NaN	NaN	NaN	NaN	NaN	NaN	NaN	NaN	NaN	NaN	NaN	NaN	NaN	NaN	NaN	NaN	NaN	NaN	NaN	NaN	NaN	NaN	NaN	NaN	NaN	NaN
NaN	NaN	NaN	NaN	NaN	NaN	NaN	NaN	NaN	NaN	NaN	NaN	NaN	NaN	NaN	13.2707	NaN	NaN	NaN	NaN	NaN	NaN	NaN	NaN	NaN	NaN	NaN	NaN	NaN	NaN	NaN	NaN	NaN	NaN	NaN	NaN	NaN	NaN	NaN	NaN	NaN	NaN	NaN	NaN	NaN	NaN	14.9003	NaN	NaN	13.2218
NaN	NaN	NaN	NaN	NaN	15.3413	NaN	NaN	NaN	NaN	NaN	NaN	NaN	NaN	15.0758	15.9795	NaN	15.6113	NaN	NaN	NaN	NaN	NaN	NaN	13.9269	NaN	NaN	14.7526	14.8024	15.6449	14.3867	NaN	NaN	NaN	NaN	NaN	NaN	14.2606	13.8393	NaN	NaN	15.4302	15.0521	14.0249	NaN	NaN	NaN	NaN	NaN	NaN
NaN	NaN	12.4518	NaN	NaN	NaN	NaN	NaN	NaN	NaN	NaN	NaN	NaN	14.4689	NaN	NaN	NaN	NaN	NaN	NaN	NaN	NaN	NaN	NaN	NaN	NaN	NaN	NaN	NaN	NaN	NaN	NaN	NaN	NaN	NaN	NaN	NaN	NaN	NaN	NaN	NaN	NaN	NaN	NaN	NaN	NaN	NaN	NaN	NaN	NaN
NaN	NaN	NaN	15.1582	NaN	NaN	NaN	NaN	NaN	NaN	NaN	NaN	NaN	NaN	NaN	NaN	NaN	NaN	NaN	NaN	NaN	NaN	NaN	15.1934	NaN	15.9804	NaN	NaN	15.2025	NaN	NaN	15.4327	NaN	14.9405	NaN	13.8808	14.4282	15.2543	15.2558	NaN	14.8609	NaN	NaN	NaN	NaN	NaN	15.5583	NaN	14.5935	NaN
NaN	NaN	NaN	NaN	NaN	NaN	NaN	NaN	NaN	NaN	NaN	NaN	NaN	NaN	NaN	NaN	NaN	NaN	NaN	NaN	NaN	NaN	NaN	NaN	NaN	NaN	NaN	NaN	NaN	NaN	NaN	NaN	NaN	NaN	NaN	NaN	NaN	NaN	NaN	NaN	NaN	NaN	NaN	NaN	NaN	NaN	NaN	NaN	NaN	NaN
NaN	NaN	13.692	14.0735	NaN	NaN	NaN	NaN	NaN	NaN	15.1565	NaN	NaN	NaN	15.098	NaN	15.0835	NaN	NaN	NaN	NaN	NaN	NaN	NaN	NaN	14.3686	15.6221	NaN	NaN	NaN	NaN	15.9026	NaN	15.5591	15.6412	NaN	14.7892	NaN	15.3141	14.6587	NaN	NaN	15.5141	NaN	14.1486	NaN	NaN	NaN	NaN	15.1481
NaN	NaN	18.3587	16.8133	NaN	NaN	18.527	NaN	18.5704	NaN	NaN	NaN	17.7875	NaN	18.4112	17.0627	18.1103	NaN	NaN	NaN	NaN	NaN	17.2724	NaN	NaN	16.7848	NaN	19.5421	17.1715	NaN	NaN	NaN	NaN	NaN	NaN	NaN	18.6133	NaN	NaN	NaN	NaN	NaN	NaN	18.4967	18.2156	NaN	19.6242	18.3062	NaN	NaN
NaN	NaN	NaN	NaN	NaN	NaN	NaN	NaN	NaN	NaN	NaN	NaN	NaN	NaN	NaN	NaN	NaN	NaN	NaN	NaN	NaN	NaN	NaN	NaN	NaN	NaN	NaN	NaN	NaN	13.7215	NaN	NaN	NaN	NaN	NaN	14.0659	NaN	NaN	NaN	NaN	NaN	NaN	NaN	14.4199	NaN	NaN	NaN	NaN	NaN	NaN
NaN	NaN	NaN	15.1455	NaN	NaN	NaN	NaN	NaN	15.5063	13.6646	14.619	NaN	NaN	NaN	NaN	NaN	15.7578	15.836	NaN	NaN	NaN	NaN	NaN	16.1642	NaN	NaN	14.7868	NaN	NaN	15.2583	14.0917	NaN	NaN	NaN	NaN	NaN	14.8265	14.9901	NaN	NaN	NaN	NaN	NaN	13.468	NaN	NaN	13.5146	NaN	14.9122
NaN	NaN	NaN	NaN	NaN	NaN	NaN	NaN	NaN	NaN	NaN	NaN	NaN	NaN	NaN	NaN	NaN	NaN	NaN	NaN	NaN	NaN	NaN	NaN	NaN	NaN	NaN	NaN	NaN	NaN	NaN	NaN	NaN	NaN	NaN	NaN	NaN	NaN	NaN	NaN	NaN	NaN	NaN	NaN	NaN	NaN	NaN	NaN	NaN	NaN
13.118	13.7676	12.3099	12.8656	11.2722	NaN	11.453	12.5565	NaN	NaN	10.9281	NaN	11.8104	NaN	10.9756	NaN	12.9374	NaN	NaN	12.2494	12.683	NaN	NaN	12.2082	NaN	NaN	NaN	NaN	NaN	NaN	NaN	12.2469	NaN	12.7276	11.9853	NaN	11.5936	NaN	NaN	NaN	NaN	NaN	12.321	NaN	NaN	12.7126	NaN	NaN	NaN	NaN
NaN	NaN	NaN	NaN	NaN	NaN	NaN	NaN	13.9044	NaN	NaN	NaN	14.9227	NaN	NaN	NaN	NaN	NaN	NaN	14.6438	NaN	NaN	NaN	NaN	NaN	NaN	NaN	NaN	NaN	13.0647	14.5959	NaN	NaN	NaN	NaN	15.0397	14.3022	NaN	NaN	NaN	NaN	NaN	NaN	NaN	NaN	NaN	NaN	NaN	14.085	NaN
14.2086	14.8922	17.758	17.388	16.736	14.7523	17.959	15.2935	19.3655	15.1401	17.3776	17.6509	14.3518	18.2691	14.7159	17.4027	13.4868	14.2192	13.7407	NaN	NaN	16.7586	13.8957	13.5914	16.7881	13.7673	18.8248	14.2551	12.1046	13.6962	14.1513	15.224	15.7737	14.8229	14.7477	13.7736	12.6119	19.4142	NaN	11.6681	16.0249	12.7274	14.2689	15.0017	15.9565	NaN	NaN	NaN	14.6455	18.6018
14.5086	14.1102	NaN	NaN	15.318	NaN	NaN	NaN	14.3888	15.2911	15.6668	15.282	14.9127	NaN	14.4297	14.2572	NaN	NaN	13.8506	NaN	NaN	13.6667	13.9242	NaN	NaN	14.2144	13.952	NaN	NaN	15.3555	NaN	NaN	NaN	NaN	NaN	NaN	NaN	NaN	NaN	NaN	15.5598	NaN	13.1962	NaN	NaN	NaN	NaN	NaN	NaN	NaN
NaN	NaN	NaN	NaN	NaN	NaN	NaN	NaN	NaN	NaN	NaN	NaN	NaN	15.4955	15.3548	15.022	15.2838	NaN	NaN	NaN	NaN	15.3212	14.458	13.8736	NaN	NaN	14.7494	NaN	NaN	15.0409	13.6851	NaN	NaN	13.657	NaN	NaN	15.1145	NaN	NaN	14.8995	NaN	NaN	NaN	NaN	14.5485	NaN	NaN	NaN	NaN	14.4715
NaN	NaN	NaN	NaN	NaN	NaN	NaN	14.2497	NaN	NaN	NaN	NaN	15.4943	NaN	NaN	13.8838	NaN	NaN	NaN	16.8795	15.2902	16.0815	NaN	NaN	NaN	15.5782	NaN	13.4455	NaN	NaN	NaN	NaN	16.5424	NaN	NaN	NaN	NaN	NaN	15.0003	13.6083	NaN	14.995	NaN	NaN	NaN	NaN	NaN	15.8837	NaN	15.9954
NaN	16.39	15.1318	16.6471	16.5952	14.2488	16.6877	14.9813	17.1945	15.0246	17.1462	16.69	NaN	17.0588	16.7892	14.3235	NaN	16.4753	16.6837	14.3146	14.0998	14.3357	16.0111	NaN	15.4831	16.8996	NaN	16.1941	18.2721	13.6008	16.7129	NaN	NaN	15.3411	NaN	NaN	NaN	NaN	15.7592	16.8573	14.6829	15.631	NaN	16.8494	16.7106	NaN	NaN	16.8408	NaN	16.9779
NaN	15.7225	NaN	16.1841	NaN	NaN	NaN	NaN	NaN	NaN	NaN	NaN	15.9837	NaN	NaN	14.3157	NaN	NaN	NaN	16.6707	NaN	NaN	NaN	16.5842	NaN	NaN	NaN	NaN	15.7831	NaN	NaN	NaN	16.6276	NaN	NaN	13.6239	NaN	14.1512	NaN	NaN	NaN	NaN	NaN	NaN	NaN	NaN	17.2677	NaN	15.3116	NaN
14.6533	15.4657	17.2394	NaN	16.4736	16.5194	14.8595	15.4755	18.9945	NaN	20.5204	NaN	15.1833	19.9352	18.0329	15.2333	15.8109	NaN	NaN	17.6333	17.5814	13.9692	16.3947	NaN	12.6363	12.4945	15.3915	11.2751	14.9894	18.4553	14.4794	14.651	17.1669	16.3494	16.2814	16.7117	16.7383	NaN	NaN	NaN	19.3463	19.1155	16.8682	17.756	17.5502	16.4408	17.1214	18.5654	15.2536	13.213
NaN	NaN	NaN	NaN	NaN	NaN	NaN	NaN	NaN	NaN	NaN	NaN	NaN	NaN	NaN	NaN	NaN	NaN	NaN	NaN	NaN	NaN	NaN	NaN	NaN	NaN	NaN	NaN	NaN	NaN	NaN	NaN	NaN	NaN	NaN	NaN	NaN	NaN	NaN	NaN	NaN	NaN	NaN	NaN	NaN	NaN	NaN	NaN	NaN	NaN
17.7973	17.916	19.8853	21.2777	17.2457	21.4999	16.0337	17.7723	16.3103	19.5637	19.1768	18.0453	21.3416	16.5501	16.2018	18.3444	17.9983	18.6148	17.9362	22.6421	20.55	18.464	16.8685	16.8936	18.9714	NaN	15.6944	16.1473	17.28	14.6856	13.4926	16.5926	24.779	18.3486	19.5875	19.1874	18.3799	18.926	20.2086	18.9176	16.8985	11.5839	20.0486	14.1849	NaN	20.3341	19.6322	NaN	16.5302	17.696
15.968	16.9005	16.1649	NaN	15.4661	NaN	13.4206	15.5298	14.9778	NaN	NaN	16.0684	NaN	17.2623	14.5847	14.6203	15.8113	15.8256	15.2938	NaN	13.6837	15.6573	16.04	NaN	17.4615	17.7257	NaN	15.0268	NaN	15.4333	14.6882	15.3107	NaN	14.8832	14.3292	NaN	15.7394	14.8818	16.1851	14.6918	16.8224	16.6448	NaN	14.8604	16.3776	NaN	NaN	15.2913	NaN	17.2939
NaN	NaN	18.1008	NaN	14.7027	NaN	15.8995	NaN	NaN	NaN	13.6686	NaN	12.5272	15.9007	17.5837	16.0204	13.7572	NaN	NaN	13.4539	13.2604	15.0635	16.5409	13.8295	NaN	13.554	14.8538	15.8299	NaN	17.6601	15.4968	NaN	NaN	NaN	NaN	NaN	13.5636	NaN	NaN	15.3939	NaN	18.012	15.1784	16.5978	16.2654	NaN	NaN	NaN	14.0352	12.9499
16.886	17.4745	NaN	NaN	11.2989	NaN	10.5605	NaN	NaN	12.048	10.1331	12.297	NaN	12.0389	NaN	11.8337	NaN	10.5866	NaN	NaN	NaN	10.8869	NaN	NaN	11.2343	NaN	11.1717	NaN	10.8786	NaN	NaN	11.9152	12.5805	12.2896	NaN	NaN	NaN	11.2101	11.8751	NaN	NaN	NaN	NaN	11.6767	NaN	NaN	NaN	11.0329	NaN	NaN
11.2086	NaN	NaN	NaN	NaN	12.2607	10.3971	NaN	NaN	NaN	NaN	NaN	NaN	NaN	10.3961	NaN	NaN	NaN	11.615	11.9123	9.48605	NaN	11.3913	NaN	NaN	NaN	NaN	11.32	NaN	NaN	NaN	NaN	12.9415	NaN	NaN	NaN	9.82171	NaN	NaN	NaN	NaN	NaN	NaN	NaN	10.71	NaN	12.1843	NaN	12.0305	NaN
16.228	17.5976	14.55	17.2602	16.6549	14.5074	15.9191	16.2513	17.3195	14.6642	NaN	14.394	NaN	NaN	13.0722	14.8207	14.6523	14.4374	14.0229	15.5985	15.5845	14.1572	NaN	16.2922	14.5447	13.8835	NaN	12.9104	13.1135	13.3065	12.5766	NaN	15.0376	NaN	13.1789	16.4466	14.6188	15.2392	15.5389	13.1774	13.4077	NaN	13.2953	NaN	13.951	15.4318	15.4731	13.3009	15.7779	15.6663
NaN	NaN	18.4988	NaN	NaN	15.9726	NaN	NaN	NaN	NaN	NaN	NaN	NaN	NaN	NaN	NaN	NaN	NaN	12.1865	NaN	NaN	12.6829	NaN	NaN	NaN	11.8528	NaN	12.9693	NaN	NaN	NaN	NaN	NaN	NaN	NaN	NaN	NaN	NaN	NaN	NaN	NaN	NaN	NaN	NaN	NaN	NaN	NaN	NaN	NaN	NaN
17.5756	16.6287	14.6242	15.6425	16.3256	NaN	16.7488	14.1259	16.8782	15.2687	15.6023	14.4462	12.2272	17.6719	15.7384	15.5227	NaN	16.6237	16.744	14.8232	16.5687	16.826	14.8278	NaN	14.9072	15.2927	17.1355	15.4228	NaN	15.6203	NaN	16.5739	NaN	NaN	16.3218	NaN	NaN	NaN	NaN	13.3857	NaN	NaN	NaN	NaN	15.272	NaN	NaN	15.563	13.9834	15.8
NaN	NaN	NaN	16.0006	NaN	NaN	NaN	NaN	NaN	14.9242	NaN	NaN	NaN	NaN	NaN	NaN	NaN	NaN	NaN	NaN	NaN	NaN	NaN	NaN	14.3932	NaN	NaN	NaN	NaN	NaN	NaN	NaN	NaN	NaN	NaN	NaN	NaN	NaN	NaN	14.0851	NaN	NaN	NaN	NaN	NaN	NaN	NaN	NaN	NaN	NaN
20.6028	18.7399	13.1491	NaN	19.347	18.8158	18.9608	20.0485	19.445	17.9246	NaN	NaN	NaN	19.011	16.794	19.4901	17.2942	19.8936	19.8787	16.8359	18.0728	19.6217	18.4548	18.9164	18.3033	20.2426	19.3091	16.6804	18.6918	19.6644	17.9765	20.7672	18.3698	20.8325	20.4494	18.3104	19.9115	NaN	NaN	NaN	15.455	19.3155	19.8325	18.8533	14.2777	NaN	15.4103	19.0146	18.1678	18.3212
NaN	NaN	15.7625	NaN	NaN	NaN	16.2048	NaN	NaN	13.3266	NaN	NaN	NaN	NaN	15.9457	NaN	15.568	NaN	NaN	NaN	NaN	15.4757	15.0858	NaN	16.6188	15.0575	NaN	16.2116	NaN	NaN	NaN	14.3589	NaN	NaN	NaN	NaN	NaN	16.2228	NaN	NaN	14.9313	16.6609	NaN	15.1933	NaN	NaN	NaN	15.1272	NaN	NaN
19.4339	19.1795	17.3206	19.1499	19.0942	NaN	16.0531	16.603	16.8036	16.7802	NaN	20.3468	15.9321	18.7756	15.4906	19.764	20.5586	18.9405	19.6049	13.5453	NaN	19.4633	18.7319	NaN	20.4952	20.7209	18.4611	NaN	19.8687	NaN	14.9732	15.3301	NaN	17.7509	17.3617	16.3355	20.9804	17.1695	16.3193	19.0522	14.1364	NaN	NaN	15.2841	NaN	18.3233	NaN	20.3876	18.6732	17.2479
16.9087	17.1248	20.1057	18.9087	17.5687	19.7408	15.8607	15.7922	16.9232	18.1673	17.7345	17.3125	19.3656	16.5389	17.5362	19.4701	16.1456	18.8673	17.1865	20.237	17.7989	18.5018	18.4987	15.9595	20.7737	13.2527	18.8516	17.0095	15.7567	16.7627	16.5934	15.2368	19.5788	17.0828	18.1812	17.5274	17.5848	18.3278	18.8236	18.7801	17.6518	15.2082	17.4827	15.168	15.2067	18.0617	19.1807	15.1193	16.2556	16.4034
NaN	NaN	NaN	NaN	NaN	NaN	NaN	NaN	NaN	NaN	NaN	NaN	NaN	NaN	NaN	NaN	NaN	12.2729	NaN	NaN	NaN	NaN	NaN	NaN	12.2678	NaN	12.9686	13.4746	NaN	14.998	NaN	NaN	NaN	NaN	NaN	NaN	NaN	NaN	NaN	NaN	11.6915	NaN	NaN	NaN	NaN	NaN	NaN	NaN	NaN	NaN
18.3081	12.4886	18.6628	16.8235	13.5337	19.4598	12.8493	21.0599	16.3479	16.3119	12.5308	19.8421	17.8528	16.5358	18.0062	17.7134	18.371	18.7082	19.054	18.8477	17.482	17.7488	19.8912	15.7267	16.0356	16.7192	16.2432	14.6951	16.2511	18.0427	15.4945	18.1836	16.8405	18.3348	19.7228	17.8607	15.7694	20.6766	20.8129	18.1238	15.4091	17.5554	16.8091	12.3012	17.2733	14.3166	17.0164	14.5138	14.8299	16.3776
NaN	NaN	NaN	NaN	NaN	NaN	NaN	NaN	NaN	NaN	NaN	NaN	NaN	NaN	NaN	NaN	NaN	NaN	NaN	NaN	NaN	NaN	NaN	NaN	NaN	NaN	NaN	NaN	NaN	NaN	NaN	NaN	NaN	NaN	NaN	NaN	NaN	NaN	NaN	NaN	NaN	NaN	NaN	NaN	NaN	NaN	NaN	NaN	NaN	NaN
NaN	NaN	NaN	NaN	NaN	NaN	NaN	NaN	NaN	NaN	NaN	13.1512	NaN	NaN	NaN	NaN	14.3348	NaN	13.1176	NaN	NaN	NaN	NaN	NaN	14.5646	13.1669	12.7698	NaN	NaN	NaN	NaN	NaN	NaN	NaN	NaN	NaN	NaN	NaN	14.011	NaN	NaN	NaN	NaN	NaN	NaN	18.2709	NaN	NaN	NaN	NaN
NaN	NaN	NaN	NaN	NaN	NaN	NaN	NaN	NaN	NaN	NaN	NaN	NaN	NaN	NaN	NaN	NaN	NaN	NaN	NaN	NaN	NaN	NaN	NaN	NaN	NaN	NaN	NaN	NaN	NaN	NaN	NaN	NaN	NaN	NaN	NaN	NaN	NaN	NaN	NaN	NaN	NaN	NaN	NaN	NaN	NaN	NaN	NaN	NaN	NaN
13.1942	14.3208	17.5589	17.0012	14.9145	18.1414	11.8403	9.58888	13.0874	14.6717	15.9973	12.2621	18.3471	12.793	14.9809	15.8073	12.5647	17.5626	15.8006	19.163	17.1837	13.9539	15.0707	13.3212	14.8233	10.9094	12.7123	14.594	13.5732	NaN	13.9132	12.2273	21.816	14.493	13.9144	15.5506	14.2302	14.247	17.9883	14.3471	13.8669	13.922	16.9002	11.5012	12.9737	13.4625	NaN	13.8245	12.0273	13.0088
17.8294	18.7066	20.8605	21.2804	19.1802	20.6894	17.0131	17.5184	17.1443	19.4672	18.7519	18.7932	21.2127	19.3089	18.4908	18.6396	17.1656	20.0624	19.7058	21.7847	19.9635	19.0292	20.8305	16.1978	20.1191	13.1331	18.2409	17.5097	17.8727	18.4504	18.1346	15.8761	20.4277	18.0426	20.0499	17.1949	18.7611	20.1015	20.3032	20.2695	18.7272	18.9864	19.4241	14.6965	16.5946	20.4302	20.8236	15.4437	16.3161	17.6035
NaN	14.6624	13.6129	NaN	NaN	NaN	NaN	NaN	14.2803	14.1935	14.0926	15.839	13.8084	14.9341	14.139	NaN	NaN	13.9958	15.3909	13.9965	13.9822	14.6603	13.9996	NaN	NaN	13.9498	14.8844	14.0816	NaN	NaN	15.0192	NaN	15.2892	14.6633	NaN	NaN	NaN	13.0955	NaN	NaN	NaN	NaN	13.4972	NaN	NaN	NaN	14.3578	NaN	NaN	14.8648
17.3276	16.0098	NaN	14.8553	NaN	NaN	NaN	16.2406	NaN	NaN	NaN	NaN	NaN	NaN	NaN	NaN	16.8328	14.6472	NaN	NaN	NaN	NaN	NaN	NaN	NaN	NaN	NaN	NaN	NaN	17.5366	NaN	NaN	NaN	NaN	NaN	NaN	NaN	NaN	NaN	NaN	NaN	NaN	NaN	NaN	NaN	NaN	NaN	NaN	NaN	NaN
NaN	NaN	NaN	NaN	NaN	NaN	NaN	NaN	NaN	NaN	NaN	NaN	14.9352	NaN	NaN	15.4708	14.0934	NaN	NaN	NaN	NaN	NaN	NaN	NaN	NaN	NaN	NaN	NaN	NaN	NaN	NaN	NaN	NaN	NaN	14.2249	NaN	NaN	NaN	NaN	NaN	NaN	NaN	13.5325	NaN	13.9763	NaN	NaN	NaN	NaN	NaN
NaN	NaN	NaN	NaN	NaN	NaN	NaN	12.2577	NaN	NaN	NaN	NaN	NaN	NaN	NaN	NaN	NaN	NaN	NaN	NaN	NaN	NaN	NaN	NaN	NaN	NaN	NaN	NaN	NaN	NaN	NaN	NaN	NaN	NaN	NaN	NaN	NaN	NaN	NaN	NaN	NaN	NaN	NaN	NaN	NaN	NaN	NaN	NaN	NaN	NaN
NaN	13.8779	15.1729	14.4585	12.1483	17.1706	12.3153	NaN	13.1292	14.1461	12.1677	12.9387	15.4255	13.5535	13.2579	14.7859	NaN	15.697	11.3979	17.164	15.923	11.6599	14.6904	15.0418	NaN	12.7616	13.3083	14.2048	12.4007	13.2154	NaN	13.1808	15.2355	11.677	12.645	12.6148	12.1621	NaN	13.5404	14.0316	12.5423	12.3177	12.5912	12.8163	13.2675	14.4453	14.941	14.0382	13.997	NaN
NaN	NaN	NaN	NaN	NaN	NaN	NaN	NaN	NaN	NaN	NaN	14.211	NaN	NaN	NaN	NaN	NaN	NaN	NaN	NaN	NaN	NaN	NaN	NaN	NaN	NaN	NaN	NaN	NaN	NaN	NaN	NaN	NaN	NaN	NaN	NaN	NaN	12.9578	NaN	NaN	NaN	NaN	NaN	NaN	NaN	NaN	NaN	NaN	NaN	NaN
NaN	NaN	NaN	NaN	11.7847	NaN	NaN	NaN	NaN	NaN	NaN	NaN	NaN	11.3358	10.8023	12.3959	NaN	10.4295	11.2536	NaN	NaN	NaN	NaN	NaN	10.3942	NaN	NaN	NaN	NaN	11.0267	10.9136	NaN	NaN	NaN	NaN	NaN	NaN	NaN	NaN	NaN	11.5799	NaN	NaN	11.1305	NaN	NaN	NaN	11.2773	NaN	NaN
19.6348	16.6217	17.6376	15.6468	18.4897	20.8858	17.2373	15.3919	17.7563	17.2511	NaN	14.2224	NaN	16.3695	17.1445	16.5936	16.9889	14.4466	14.972	18.0494	19.5888	14.3891	17.3241	17.1252	15.4642	16.8338	15.3913	16.5187	16.8177	16.3192	16.5502	16.7002	14.6544	16.8729	16.6077	16.9407	18.0834	17.391	17.1943	15.6653	16.9522	14.6646	17.8873	17.9214	17.3102	21.134	NaN	15.3358	17.3736	16.398
NaN	NaN	NaN	NaN	NaN	NaN	NaN	NaN	NaN	NaN	NaN	NaN	NaN	NaN	NaN	NaN	NaN	NaN	NaN	NaN	NaN	NaN	NaN	NaN	NaN	NaN	NaN	NaN	NaN	NaN	NaN	NaN	NaN	NaN	NaN	NaN	11.0759	NaN	NaN	NaN	NaN	NaN	NaN	NaN	NaN	NaN	NaN	NaN	NaN	NaN
14.2526	14.4085	NaN	NaN	NaN	NaN	12.3023	14.2652	11.8407	NaN	NaN	NaN	NaN	NaN	NaN	NaN	NaN	NaN	NaN	11.7484	NaN	13.9325	NaN	11.7313	NaN	14.2095	15.2558	12.7813	14.0036	14.9965	15.1304	13.1072	NaN	13.1002	12.1412	NaN	NaN	13.3334	14.854	13.3916	14.1716	12.9126	14.8824	14.9072	11.9315	NaN	NaN	12.2935	NaN	13.6678
16.5859	14.5964	NaN	13.9422	NaN	14.8763	NaN	17.3918	NaN	NaN	NaN	NaN	NaN	NaN	12.7094	NaN	17.4943	NaN	NaN	NaN	NaN	NaN	NaN	14.2194	NaN	NaN	NaN	NaN	15.5276	NaN	NaN	15.5973	16.5645	16.9309	16.5338	15.3006	17.0415	NaN	NaN	NaN	NaN	NaN	14.4559	NaN	NaN	15.6788	NaN	NaN	16.0854	NaN
NaN	NaN	NaN	NaN	NaN	NaN	NaN	NaN	NaN	NaN	NaN	NaN	NaN	NaN	NaN	15.7137	NaN	NaN	NaN	NaN	NaN	NaN	NaN	NaN	14.0085	NaN	NaN	16.1403	NaN	NaN	15.7828	NaN	NaN	NaN	NaN	NaN	NaN	NaN	NaN	NaN	NaN	NaN	16.1097	NaN	NaN	NaN	NaN	NaN	NaN	NaN
NaN	NaN	NaN	NaN	NaN	NaN	NaN	NaN	NaN	NaN	NaN	NaN	NaN	NaN	NaN	NaN	NaN	NaN	NaN	NaN	NaN	NaN	NaN	NaN	NaN	NaN	NaN	NaN	NaN	NaN	NaN	NaN	NaN	NaN	NaN	NaN	NaN	NaN	NaN	NaN	NaN	NaN	NaN	NaN	NaN	NaN	NaN	NaN	NaN	15.3122
NaN	NaN	NaN	NaN	NaN	13.5813	NaN	NaN	NaN	NaN	NaN	NaN	NaN	NaN	13.7533	NaN	NaN	12.8626	NaN	NaN	NaN	NaN	12.9785	NaN	NaN	NaN	NaN	NaN	NaN	13.8182	NaN	NaN	NaN	NaN	NaN	NaN	NaN	NaN	NaN	NaN	NaN	NaN	NaN	13.4231	NaN	NaN	NaN	NaN	NaN	NaN
NaN	14.7827	14.2902	NaN	16.6998	NaN	15.4933	14.4547	15.5387	15.7588	14.9239	15.0564	NaN	15.3386	14.2461	13.8567	NaN	16.0099	16.8177	NaN	15.5655	13.18	14.246	13.5067	15.3832	15.5848	16.4318	14.8762	13.4695	15.1137	15.787	15.1878	14.6198	14.5627	14.4832	13.6987	14.7398	12.7482	13.5968	15.4415	16.2846	15.7583	13.8165	NaN	15.7116	12.5097	NaN	15.7955	14.2872	15.8145
14.9685	14.2266	14.8654	14.7768	13.9469	15.7541	14.3295	15.473	14.5877	14.3751	15.2355	13.6458	14.2688	15.7928	14.5406	15.4685	14.4608	14.2024	15.3429	NaN	12.6267	14.0821	14.4211	14.4633	16.764	15.067	14.547	13.3224	NaN	12.2376	13.6201	14.1969	18.4119	16.5437	15.9628	14.935	14.5146	15.2458	14.0913	15.6415	15.6651	NaN	16.1585	14.5628	16.3214	NaN	15.1323	14.9989	15.5642	15.7119
NaN	NaN	NaN	NaN	NaN	NaN	NaN	NaN	NaN	NaN	NaN	NaN	NaN	NaN	NaN	NaN	NaN	NaN	NaN	NaN	NaN	NaN	NaN	NaN	NaN	NaN	NaN	NaN	NaN	NaN	NaN	NaN	NaN	NaN	NaN	NaN	NaN	NaN	NaN	NaN	NaN	NaN	NaN	NaN	NaN	NaN	NaN	NaN	NaN	NaN
NaN	15.9297	17.493	NaN	14.0257	16.0777	17.9685	16.882	16.7975	NaN	13.9251	NaN	NaN	NaN	NaN	16.5914	16.9132	NaN	NaN	15.7998	NaN	15.071	17.7279	15.5852	NaN	NaN	NaN	NaN	NaN	NaN	16.4184	15.2611	NaN	16.1914	16.9439	14.8229	17.3918	NaN	NaN	NaN	NaN	18.651	16.5912	14.2913	16.0501	NaN	NaN	NaN	15.5531	NaN
14.7261	15.2017	15.5597	13.3132	15.8151	13.5505	15.3708	13.8596	15.0422	15.7577	13.1963	15.8859	NaN	15.5415	NaN	16.0485	NaN	16.2921	16.7363	NaN	14.093	16.7934	15.257	NaN	14.8376	15.6439	15.5093	13.5467	13.1042	15.9878	16.433	15.3406	14.4999	14.5905	14.1358	NaN	NaN	NaN	NaN	13.1723	14.9697	15.9343	NaN	15.1503	12.2769	NaN	NaN	15.2262	13.7139	13.5223
12.2044	15.3754	16.5602	NaN	15.2854	NaN	19.1075	NaN	16.7949	NaN	NaN	NaN	19.2644	14.4847	18.9552	NaN	NaN	NaN	NaN	17.9631	17.1757	12.8626	NaN	17.8712	NaN	NaN	NaN	13.6259	12.7971	13.3469	17.9978	13.2989	NaN	13.3353	NaN	NaN	18.2732	NaN	NaN	NaN	NaN	NaN	NaN	12.1561	14.6575	NaN	NaN	14.2304	17.2962	17.909
NaN	NaN	NaN	NaN	NaN	NaN	NaN	NaN	NaN	NaN	NaN	NaN	NaN	NaN	NaN	NaN	NaN	NaN	NaN	NaN	NaN	NaN	NaN	NaN	NaN	NaN	NaN	NaN	NaN	NaN	NaN	NaN	NaN	NaN	NaN	NaN	NaN	NaN	NaN	NaN	NaN	NaN	NaN	NaN	NaN	NaN	NaN	NaN	NaN	NaN
11.2323	NaN	NaN	NaN	NaN	NaN	NaN	11.8905	NaN	NaN	NaN	NaN	NaN	NaN	NaN	NaN	11.6666	NaN	13.4945	NaN	NaN	NaN	NaN	11.508	NaN	NaN	NaN	NaN	NaN	NaN	NaN	10.6251	NaN	NaN	13.8265	NaN	11.2324	14.287	NaN	12.2912	NaN	NaN	12.5256	NaN	11.575	NaN	NaN	NaN	NaN	NaN
NaN	NaN	NaN	NaN	NaN	NaN	NaN	NaN	NaN	NaN	NaN	NaN	NaN	NaN	NaN	NaN	NaN	NaN	13.8382	NaN	NaN	NaN	NaN	NaN	NaN	NaN	NaN	NaN	NaN	NaN	NaN	NaN	NaN	NaN	NaN	NaN	NaN	NaN	NaN	NaN	NaN	NaN	NaN	NaN	NaN	NaN	NaN	NaN	NaN	NaN
NaN	NaN	NaN	NaN	NaN	NaN	NaN	NaN	NaN	15.8519	NaN	NaN	NaN	NaN	NaN	NaN	NaN	NaN	15.2085	NaN	NaN	NaN	NaN	NaN	NaN	14.9653	NaN	NaN	NaN	NaN	NaN	NaN	NaN	NaN	NaN	NaN	NaN	NaN	NaN	NaN	15.6325	NaN	NaN	NaN	15.5691	NaN	NaN	NaN	NaN	NaN
NaN	NaN	NaN	NaN	NaN	NaN	NaN	NaN	NaN	NaN	NaN	NaN	NaN	NaN	NaN	NaN	NaN	NaN	NaN	NaN	NaN	NaN	NaN	NaN	NaN	NaN	NaN	NaN	NaN	NaN	NaN	NaN	NaN	NaN	NaN	NaN	NaN	NaN	NaN	NaN	NaN	NaN	NaN	NaN	NaN	NaN	NaN	NaN	NaN	NaN
NaN	NaN	NaN	NaN	NaN	NaN	NaN	NaN	NaN	NaN	NaN	NaN	NaN	NaN	NaN	NaN	NaN	NaN	NaN	NaN	NaN	NaN	NaN	NaN	NaN	NaN	NaN	NaN	NaN	NaN	NaN	NaN	14.7666	NaN	NaN	NaN	NaN	NaN	NaN	NaN	NaN	NaN	NaN	NaN	NaN	14.2981	15.106	NaN	NaN	NaN
NaN	NaN	NaN	NaN	NaN	NaN	NaN	NaN	NaN	NaN	NaN	NaN	NaN	NaN	NaN	NaN	NaN	NaN	NaN	NaN	NaN	NaN	NaN	NaN	NaN	NaN	NaN	NaN	NaN	NaN	NaN	NaN	NaN	NaN	NaN	NaN	NaN	NaN	NaN	NaN	NaN	NaN	NaN	NaN	NaN	NaN	NaN	NaN	NaN	NaN
NaN	NaN	14.0373	NaN	NaN	NaN	NaN	14.2111	14.0487	NaN	NaN	NaN	NaN	NaN	NaN	NaN	NaN	14.0805	NaN	NaN	NaN	13.8934	NaN	NaN	NaN	14.461	NaN	NaN	13.2701	NaN	12.6862	NaN	NaN	NaN	NaN	NaN	NaN	13.6622	NaN	13.2232	12.8104	NaN	NaN	NaN	11.7011	NaN	17.3318	NaN	NaN	NaN
NaN	NaN	NaN	NaN	NaN	NaN	NaN	NaN	NaN	NaN	NaN	NaN	NaN	NaN	16.1006	NaN	NaN	NaN	NaN	NaN	NaN	NaN	NaN	NaN	NaN	NaN	NaN	NaN	NaN	NaN	16.5164	NaN	NaN	NaN	NaN	NaN	NaN	NaN	NaN	NaN	NaN	NaN	NaN	NaN	NaN	NaN	NaN	15.5615	NaN	NaN
16.9424	19.8951	17.8143	16.9172	18.686	16.5489	18.789	16.642	19.0932	20.4263	19.8198	20.1624	14.3824	19.9223	19.7816	19.1263	17.1645	19.0142	20.4047	15.0265	16.4416	18.4231	17.3945	15.397	18.8229	16.9884	19.4377	19.7118	14.8218	19.426	18.8984	16.7826	NaN	16.0696	16.8892	16.9713	17.6543	18.8996	18.0094	19.2776	19.7274	18.3196	16.7805	19.1666	19.5351	17.7275	16.9606	18.8481	17.9599	18.2878
NaN	NaN	NaN	NaN	NaN	NaN	NaN	NaN	NaN	NaN	NaN	NaN	NaN	NaN	18.6643	NaN	NaN	NaN	NaN	NaN	NaN	NaN	NaN	NaN	18.5473	NaN	NaN	NaN	NaN	NaN	NaN	NaN	15.6979	NaN	NaN	NaN	NaN	NaN	NaN	19.884	NaN	NaN	NaN	NaN	NaN	NaN	14.2983	NaN	NaN	NaN
NaN	NaN	NaN	NaN	NaN	NaN	NaN	NaN	NaN	NaN	NaN	NaN	NaN	NaN	NaN	NaN	NaN	NaN	NaN	NaN	NaN	NaN	NaN	NaN	NaN	NaN	NaN	NaN	NaN	NaN	NaN	NaN	NaN	NaN	NaN	NaN	NaN	NaN	NaN	NaN	NaN	NaN	NaN	NaN	NaN	NaN	NaN	NaN	NaN	NaN
NaN	NaN	NaN	NaN	NaN	NaN	NaN	NaN	NaN	14.0534	NaN	11.8682	NaN	NaN	NaN	NaN	NaN	12.277	12.7374	NaN	NaN	NaN	NaN	NaN	12.6502	NaN	NaN	NaN	NaN	NaN	NaN	NaN	NaN	NaN	NaN	NaN	NaN	NaN	NaN	19.612	NaN	NaN	NaN	NaN	NaN	NaN	NaN	NaN	NaN	NaN
NaN	NaN	NaN	NaN	NaN	NaN	NaN	NaN	NaN	NaN	NaN	NaN	NaN	NaN	NaN	NaN	NaN	NaN	NaN	NaN	NaN	NaN	NaN	NaN	NaN	NaN	NaN	NaN	NaN	NaN	NaN	NaN	NaN	NaN	NaN	NaN	NaN	NaN	NaN	NaN	NaN	NaN	NaN	NaN	NaN	NaN	NaN	NaN	NaN	NaN
14.4581	14.8439	14.6426	14.5054	14.6847	NaN	13.729	14.0363	14.3335	14.9463	15.5746	15.9911	13.4834	14.3769	NaN	NaN	14.3773	13.118	14.7818	13.3142	NaN	12.3549	13.7628	12.3034	14.4043	14.0192	14.6216	14.3053	13.6406	NaN	13.684	13.5228	NaN	13.1856	13.7234	NaN	13.4558	14.7757	14.3811	15.5821	15.2111	14.097	13.6541	13.7664	15.9059	NaN	NaN	14.7461	13.7606	14.8224
14.8756	15.258	13.4598	13.568	14.8504	15.4328	15.259	15.7229	14.5323	16.2913	12.8284	15.3496	19.984	14.4001	14.4127	15.0958	15.3996	15.4595	13.9563	15.8594	13.5579	16.5001	13.3365	14.5779	15.3072	16.3427	14.2091	14.465	17.3109	15.3112	15.0901	15.8033	14.7895	15.5685	15.7332	14.2872	14.9953	12.6491	NaN	16.7241	13.0194	14.4103	15.866	13.5035	12.6255	NaN	NaN	14.7719	15.699	15.3558
NaN	NaN	NaN	NaN	NaN	NaN	NaN	NaN	NaN	NaN	NaN	NaN	NaN	NaN	NaN	NaN	NaN	NaN	NaN	NaN	NaN	NaN	NaN	NaN	NaN	NaN	NaN	NaN	NaN	NaN	NaN	NaN	NaN	NaN	NaN	NaN	NaN	NaN	NaN	NaN	NaN	NaN	NaN	NaN	NaN	NaN	NaN	NaN	NaN	NaN
NaN	NaN	NaN	NaN	NaN	NaN	NaN	NaN	NaN	NaN	NaN	NaN	NaN	15.7415	19.6607	17.3366	NaN	NaN	NaN	NaN	NaN	NaN	17.3562	NaN	17.4824	16.3762	19.9791	20.1011	NaN	20.0006	19.551	NaN	NaN	NaN	NaN	NaN	15.8592	NaN	NaN	18.2224	19.7017	18.0225	NaN	20.1562	16.5858	18.7872	17.3658	NaN	NaN	19.0524
NaN	NaN	16.4284	15.1614	16.3489	17.7582	14.8121	13.5271	11.2158	15.5105	18.2026	NaN	13.9118	13.7656	NaN	13.8696	17.0673	NaN	NaN	16.0501	NaN	NaN	16.7897	12.3926	14.4472	NaN	11.8246	15.761	NaN	NaN	12.491	13.7682	NaN	NaN	NaN	13.0425	14.3463	14.1273	15.507	14.8954	NaN	16.6028	16.6273	17.1347	14.3952	NaN	NaN	12.5889	16.153	16.4101
NaN	NaN	NaN	NaN	NaN	NaN	16.3639	NaN	NaN	NaN	NaN	NaN	NaN	NaN	16.746	NaN	NaN	NaN	NaN	NaN	NaN	NaN	NaN	NaN	NaN	NaN	NaN	17.0417	NaN	16.3401	16.2761	NaN	NaN	NaN	NaN	NaN	15.2057	NaN	NaN	NaN	NaN	NaN	NaN	15.889	15.821	NaN	NaN	NaN	NaN	16.6489
NaN	NaN	NaN	NaN	NaN	16.7928	NaN	NaN	NaN	NaN	NaN	NaN	NaN	NaN	NaN	NaN	NaN	NaN	NaN	NaN	NaN	NaN	NaN	NaN	NaN	NaN	NaN	NaN	NaN	NaN	NaN	NaN	16.0922	NaN	NaN	NaN	NaN	NaN	NaN	NaN	NaN	NaN	NaN	NaN	NaN	NaN	NaN	NaN	NaN	NaN
14.9389	NaN	NaN	NaN	14.8481	NaN	NaN	NaN	NaN	NaN	NaN	NaN	NaN	NaN	NaN	NaN	14.3975	14.388	NaN	14.7379	15.1176	NaN	NaN	NaN	14.4655	NaN	15.9265	NaN	NaN	NaN	NaN	15.0694	16.261	15.8759	15.6167	NaN	13.8037	NaN	NaN	13.3945	NaN	NaN	NaN	NaN	NaN	16.3218	17.4109	NaN	NaN	NaN
NaN	NaN	NaN	NaN	NaN	NaN	NaN	NaN	NaN	NaN	NaN	NaN	NaN	NaN	NaN	NaN	NaN	NaN	NaN	NaN	NaN	NaN	NaN	NaN	NaN	NaN	NaN	NaN	NaN	NaN	NaN	NaN	NaN	NaN	NaN	NaN	NaN	NaN	NaN	NaN	NaN	NaN	NaN	NaN	NaN	NaN	NaN	NaN	NaN	NaN
16.1159	16.0138	NaN	NaN	16.6878	NaN	16.6934	16.5	16.5117	NaN	17.3192	15.3929	NaN	16.1679	16.8264	15.2214	NaN	15.2141	14.6033	NaN	NaN	16.0005	NaN	NaN	NaN	16.6303	16.1782	13.8381	15.9075	NaN	16.4351	16.6079	NaN	16.3389	16.174	NaN	16.2195	15.3444	15.2543	NaN	NaN	16.4731	NaN	NaN	NaN	NaN	NaN	NaN	15.2794	NaN
NaN	NaN	NaN	NaN	NaN	NaN	NaN	NaN	NaN	NaN	NaN	NaN	NaN	NaN	NaN	NaN	NaN	NaN	NaN	NaN	NaN	NaN	NaN	NaN	NaN	NaN	NaN	NaN	NaN	NaN	NaN	NaN	NaN	NaN	NaN	NaN	NaN	NaN	NaN	NaN	NaN	NaN	NaN	NaN	NaN	NaN	NaN	NaN	NaN	NaN
15.7075	13.3133	15.8143	14.9823	15.0101	14.3504	NaN	16.2652	14.0275	NaN	14.5769	14.9754	13.0858	14.1536	NaN	NaN	16.64	13.7616	NaN	13.6104	12.5676	NaN	14.3757	14.2723	15.0577	16.3565	NaN	14.0576	NaN	14.3217	NaN	16.0464	NaN	16.0462	16.2935	NaN	14.247	13.6378	15.6015	13.7247	NaN	13.0074	14.4623	13.0846	13.9009	14.8106	NaN	NaN	14.9876	14.1176
15.1493	15.4282	15.7906	15.6296	16.7571	15.9958	15.5603	16.9948	15.4718	15.5871	16.243	15.5576	15.9976	15.8364	16.595	17.3181	17.3103	NaN	14.412	16.3616	14.0062	13.2323	13.2111	16.1543	13.2672	16.798	NaN	16.2604	15.6882	16.5611	15.5848	17.0097	16.4312	17.01	16.5208	17.1877	15.2017	16.2976	16.8303	14.3954	NaN	16.5803	16.3609	NaN	14.2124	15.1305	16.0614	16.4824	15.9551	17.1946
NaN	NaN	NaN	NaN	NaN	NaN	15.7371	14.2415	NaN	NaN	NaN	NaN	NaN	16.0144	15.6852	NaN	NaN	NaN	NaN	NaN	NaN	14.4992	NaN	NaN	NaN	NaN	15.1075	16.0596	NaN	NaN	14.9099	NaN	NaN	NaN	NaN	NaN	NaN	NaN	NaN	NaN	NaN	NaN	NaN	NaN	NaN	NaN	NaN	NaN	NaN	NaN
11.463	NaN	17.0701	NaN	13.7229	17.3289	15.8743	12.8391	12.8729	NaN	NaN	9.75206	NaN	NaN	9.10066	11.3551	13.4832	10.5079	NaN	17.1666	17.8208	12.3982	13.3373	15.1649	10.963	12.1419	12.5931	NaN	12.5167	NaN	14.7614	15.1565	NaN	16.8401	16.6266	16.4002	17.5489	10.4184	NaN	12.8119	11.6219	17.4115	18.3255	17.6813	15.1513	18.2292	16.2731	12.6293	16.8144	NaN
NaN	NaN	NaN	NaN	16.1308	NaN	NaN	NaN	NaN	NaN	NaN	NaN	NaN	14.2061	14.7099	15.1117	NaN	NaN	NaN	NaN	NaN	15.1919	NaN	NaN	NaN	NaN	15.0894	14.7826	NaN	14.24	NaN	NaN	NaN	15.2503	NaN	NaN	NaN	NaN	NaN	NaN	NaN	NaN	NaN	NaN	NaN	NaN	NaN	NaN	NaN	NaN
NaN	NaN	NaN	NaN	NaN	NaN	NaN	NaN	NaN	NaN	NaN	NaN	NaN	NaN	NaN	NaN	NaN	NaN	NaN	NaN	NaN	NaN	NaN	NaN	NaN	NaN	NaN	NaN	NaN	NaN	NaN	NaN	NaN	NaN	NaN	NaN	NaN	NaN	NaN	NaN	NaN	NaN	NaN	NaN	NaN	13.2576	NaN	NaN	NaN	NaN
16.9268	16.8982	15.4006	16.8712	17.3027	NaN	NaN	NaN	NaN	19.512	16.7819	19.3621	NaN	NaN	NaN	17.0071	NaN	18.7731	19.5138	NaN	NaN	NaN	NaN	NaN	NaN	15.7632	NaN	NaN	NaN	NaN	NaN	NaN	NaN	14.8817	14.6857	NaN	NaN	19.2855	19.1838	19.0117	18.8594	16.2751	18.0389	NaN	17.551	NaN	NaN	18.1732	NaN	NaN
16.9924	16.1931	15.7354	15.6718	16.3226	17.6501	15.1717	17.087	16.2245	NaN	15.1111	13.4069	16.8353	16.0989	15.6093	15.1006	16.9224	16.823	16.2747	17.5582	17.0699	15.6748	14.0464	16.5966	15.186	16.0091	14.4773	15.7876	16.8808	14.9261	15.8649	14.2481	18.1204	16.5574	NaN	17.0034	16.6878	15.8115	16.5792	15.5542	15.4555	13.431	16.3013	15.4704	14.4985	17.903	18.3972	15.3225	16.1089	14.2924
NaN	NaN	NaN	NaN	NaN	NaN	NaN	NaN	NaN	NaN	NaN	NaN	NaN	NaN	NaN	NaN	NaN	NaN	NaN	NaN	NaN	NaN	NaN	NaN	NaN	NaN	NaN	NaN	NaN	NaN	NaN	NaN	NaN	NaN	NaN	NaN	NaN	NaN	NaN	NaN	NaN	12.9296	NaN	NaN	NaN	NaN	NaN	NaN	NaN	NaN
14.2344	14.5121	14.9336	15.0652	14.9069	NaN	13.8085	13.5094	14.3931	16.3938	15.6768	16.3908	NaN	15.4209	14.7972	14.3132	13.4071	15.0603	16.3825	13.9456	14.4684	14.7552	14.4698	12.8399	15.276	14.6464	15.1532	14.4833	NaN	15.7703	14.5378	14.2868	NaN	14.4182	14.0399	13.1596	12.4101	14.8395	14.5433	14.8944	16.1235	14.5363	13.5317	15.0534	15.2571	NaN	NaN	14.5848	13.801	14.2189
NaN	NaN	NaN	NaN	NaN	NaN	NaN	NaN	NaN	NaN	NaN	NaN	16.905	NaN	NaN	NaN	15.5012	NaN	NaN	NaN	16.3487	NaN	NaN	NaN	NaN	15.5322	NaN	NaN	15.571	15.6812	NaN	NaN	NaN	NaN	NaN	NaN	15.8296	NaN	NaN	NaN	NaN	NaN	NaN	NaN	NaN	NaN	NaN	NaN	NaN	NaN
NaN	NaN	NaN	NaN	12.0381	NaN	NaN	NaN	NaN	14.5344	NaN	NaN	NaN	13.9341	NaN	NaN	NaN	NaN	NaN	NaN	NaN	NaN	NaN	NaN	NaN	NaN	NaN	NaN	NaN	NaN	NaN	NaN	NaN	NaN	NaN	NaN	NaN	NaN	NaN	NaN	14.4605	NaN	NaN	NaN	NaN	NaN	NaN	NaN	NaN	NaN
NaN	NaN	NaN	NaN	NaN	NaN	NaN	NaN	NaN	NaN	NaN	NaN	NaN	NaN	NaN	NaN	NaN	NaN	NaN	NaN	NaN	NaN	NaN	NaN	NaN	NaN	NaN	NaN	NaN	NaN	NaN	NaN	NaN	NaN	NaN	NaN	NaN	NaN	NaN	NaN	NaN	NaN	NaN	NaN	NaN	NaN	NaN	NaN	NaN	NaN
NaN	NaN	15.1325	NaN	NaN	NaN	15.0029	NaN	15.2345	14.8582	NaN	NaN	NaN	15.4289	15.5553	NaN	15.0982	NaN	15.3372	NaN	NaN	NaN	NaN	NaN	14.7285	NaN	15.1382	NaN	NaN	NaN	13.891	NaN	NaN	NaN	NaN	NaN	NaN	14.6959	NaN	15.139	15.9215	NaN	NaN	14.5326	15.4611	NaN	NaN	14.8799	NaN	15.7209
16.8664	16.4998	16.6968	14.1057	16.8618	15.9084	18.3485	16.4085	18.2426	NaN	NaN	NaN	NaN	17.8726	16.8159	18.0588	17.1301	NaN	16.5141	NaN	14.6371	17.6135	18.4065	NaN	NaN	17.8489	17.0207	15.28	16.8899	16.7091	17.3096	17.5531	15.0943	15.9293	17.7078	15.6444	17.5638	16.3504	15.4247	17.4797	17.2683	17.6484	17.8296	15.9206	16.4512	NaN	NaN	17.9654	17.7325	19.2041
NaN	NaN	16.1912	NaN	15.8522	NaN	NaN	NaN	NaN	NaN	NaN	NaN	NaN	NaN	15.3016	NaN	NaN	NaN	NaN	NaN	NaN	NaN	15.3834	NaN	NaN	NaN	NaN	NaN	16.4252	NaN	14.6459	NaN	NaN	NaN	NaN	NaN	NaN	NaN	NaN	NaN	NaN	18.6926	NaN	16.9372	NaN	NaN	NaN	NaN	NaN	NaN
NaN	NaN	NaN	NaN	NaN	NaN	NaN	NaN	NaN	NaN	NaN	NaN	NaN	NaN	NaN	NaN	NaN	NaN	NaN	NaN	NaN	NaN	NaN	NaN	NaN	NaN	NaN	NaN	NaN	NaN	NaN	NaN	NaN	NaN	NaN	NaN	NaN	NaN	NaN	NaN	NaN	NaN	NaN	NaN	NaN	NaN	NaN	NaN	NaN	NaN
NaN	NaN	NaN	NaN	NaN	NaN	NaN	NaN	NaN	NaN	NaN	NaN	NaN	NaN	NaN	NaN	NaN	NaN	NaN	NaN	NaN	NaN	NaN	NaN	NaN	NaN	NaN	NaN	NaN	NaN	NaN	NaN	NaN	NaN	NaN	NaN	NaN	NaN	NaN	NaN	NaN	NaN	NaN	NaN	NaN	NaN	NaN	NaN	NaN	NaN
NaN	NaN	NaN	NaN	NaN	NaN	NaN	NaN	NaN	NaN	NaN	NaN	NaN	NaN	NaN	NaN	NaN	NaN	NaN	NaN	15.713	NaN	NaN	14.9686	NaN	NaN	NaN	NaN	NaN	NaN	NaN	NaN	NaN	NaN	NaN	NaN	15.2139	NaN	NaN	NaN	NaN	NaN	NaN	NaN	14.4418	NaN	NaN	NaN	15.1408	NaN
NaN	NaN	NaN	NaN	NaN	NaN	NaN	NaN	NaN	NaN	NaN	NaN	NaN	NaN	NaN	NaN	NaN	NaN	NaN	NaN	NaN	NaN	NaN	NaN	NaN	NaN	NaN	NaN	NaN	NaN	NaN	NaN	NaN	NaN	NaN	NaN	NaN	NaN	NaN	NaN	NaN	NaN	NaN	NaN	NaN	NaN	NaN	NaN	NaN	NaN
NaN	NaN	12.2927	NaN	NaN	NaN	15.9102	NaN	NaN	11.2654	NaN	NaN	NaN	NaN	11.8766	12.1819	NaN	NaN	NaN	NaN	10.8237	12.484	NaN	12.3591	NaN	NaN	14.1351	NaN	NaN	NaN	NaN	NaN	NaN	NaN	NaN	NaN	11.1944	NaN	NaN	NaN	NaN	NaN	NaN	NaN	NaN	NaN	NaN	NaN	NaN	13.9007
16.7089	16.371	17.5581	14.3476	17.6132	17.7069	17.8008	18.013	17.794	15.3192	16.7377	17.7352	17.5313	17.7222	17.0246	17.0103	15.1807	17.5431	17.7878	16.0328	17.5599	18.0231	15.8157	15.0702	17.3094	18.0052	17.9593	18.6381	14.9535	16.6293	17.9375	17.5561	18.203	17.9633	16.676	15.0041	17.652	16.7408	16.807	17.531	15.2005	18.1725	14.9273	17.0511	17.4335	16.7916	17.7115	15.8019	18.0892	14.467
NaN	NaN	NaN	NaN	NaN	NaN	NaN	NaN	NaN	NaN	NaN	NaN	NaN	NaN	NaN	NaN	NaN	NaN	NaN	NaN	NaN	NaN	NaN	NaN	NaN	NaN	NaN	NaN	NaN	NaN	NaN	NaN	NaN	NaN	NaN	NaN	NaN	NaN	NaN	NaN	NaN	NaN	NaN	NaN	NaN	NaN	NaN	NaN	NaN	NaN
NaN	NaN	NaN	NaN	NaN	13.7386	NaN	NaN	NaN	NaN	NaN	NaN	NaN	NaN	NaN	NaN	NaN	NaN	NaN	NaN	NaN	NaN	NaN	NaN	NaN	NaN	NaN	NaN	NaN	NaN	NaN	NaN	14.3475	NaN	NaN	NaN	NaN	NaN	NaN	NaN	NaN	NaN	NaN	NaN	NaN	NaN	NaN	NaN	NaN	NaN
NaN	NaN	NaN	NaN	NaN	NaN	NaN	NaN	NaN	NaN	NaN	NaN	NaN	NaN	NaN	NaN	NaN	NaN	NaN	NaN	NaN	NaN	NaN	NaN	NaN	NaN	NaN	NaN	NaN	NaN	NaN	NaN	NaN	NaN	NaN	NaN	NaN	NaN	NaN	NaN	NaN	NaN	NaN	NaN	NaN	NaN	NaN	NaN	NaN	NaN
NaN	NaN	NaN	NaN	NaN	NaN	NaN	NaN	NaN	NaN	NaN	NaN	NaN	NaN	NaN	NaN	NaN	NaN	NaN	NaN	NaN	NaN	NaN	NaN	NaN	NaN	NaN	NaN	NaN	NaN	NaN	NaN	NaN	NaN	NaN	NaN	NaN	NaN	NaN	NaN	NaN	NaN	NaN	NaN	NaN	NaN	NaN	NaN	NaN	NaN
14.1218	13.5531	19.3038	17.6895	18.7122	16.0884	17.4696	17.8309	17.4804	19.6142	17.3769	14.3389	NaN	17.4574	NaN	14.3342	18.8714	20.6162	16.1207	15.3248	NaN	16.6659	14.5666	17.1271	15.0555	12.1095	16.3186	12.3964	16.9124	NaN	17.4191	NaN	16.0465	NaN	12.5553	NaN	16.4087	12.8376	18.9201	19.3526	NaN	16.5615	18.6136	10.3382	17.8748	14.0471	14.8357	NaN	16.9669	15.3104
NaN	NaN	NaN	NaN	NaN	NaN	NaN	NaN	NaN	NaN	NaN	NaN	NaN	NaN	NaN	NaN	NaN	NaN	NaN	NaN	NaN	NaN	NaN	NaN	NaN	NaN	NaN	NaN	NaN	NaN	NaN	NaN	NaN	NaN	NaN	NaN	NaN	NaN	NaN	NaN	NaN	NaN	NaN	NaN	NaN	NaN	NaN	NaN	NaN	NaN
13.8872	14.7697	NaN	NaN	17.4672	NaN	14.0928	NaN	15.2406	NaN	14.9076	14.515	NaN	NaN	NaN	NaN	12.5705	14.0675	15.7725	NaN	NaN	NaN	NaN	NaN	NaN	14.7557	16.2807	11.3708	NaN	12.4738	13.8019	15.0965	NaN	NaN	14.2293	NaN	NaN	14.8766	14.5604	14.9409	NaN	NaN	14.2519	NaN	15.8136	NaN	NaN	NaN	NaN	12.9543
16.88	17.2575	15.5659	17.0299	17.9279	17.4789	18.1533	17.3176	17.797	17.515	16.7835	17.0192	14.9941	17.563	17.2266	16.925	16.5444	18.0621	18.9989	16.9799	15.9266	18.0322	17.7408	17.189	17.4072	18.1786	18.2345	17.6127	17.7888	18.5048	18.9875	18.5772	17.6007	18.2619	18.3132	17.0118	17.6502	16.9523	17.0617	17.0785	17.345	18.6453	17.7881	18.6105	17.8195	16.0758	15.9087	18.1928	17.2729	17.8724
NaN	NaN	NaN	NaN	NaN	NaN	NaN	NaN	NaN	NaN	NaN	NaN	NaN	NaN	NaN	NaN	NaN	NaN	NaN	NaN	NaN	NaN	NaN	NaN	NaN	NaN	NaN	NaN	NaN	NaN	NaN	NaN	NaN	NaN	NaN	NaN	NaN	NaN	NaN	NaN	NaN	NaN	NaN	NaN	NaN	NaN	NaN	NaN	NaN	NaN
NaN	NaN	NaN	NaN	NaN	NaN	18.4655	NaN	18.4372	16.6341	18.1785	15.5045	17.0786	18.2617	18.0902	16.8028	NaN	15.8595	NaN	17.8355	18.1781	14.8006	16.0982	18.8833	16.6648	15.4008	18.3131	18.1725	NaN	17.7073	17.7852	14.9826	NaN	NaN	NaN	NaN	18.0199	15.4886	15.4931	17.9921	17.9423	15.974	NaN	17.8885	17.5311	NaN	NaN	18.0251	18.1784	NaN
17.3384	16.5353	15.133	17.1417	16.3588	14.6335	13.6024	17.3705	15.7364	17.9971	17.7823	17.765	15.9936	16.1342	18.1302	15.5162	16.6713	16.7102	17.6	16.3345	17.024	14.4324	16.2216	17.7586	18.2065	17.2076	14.583	16.213	14.8591	16.825	16.2687	17.1279	12.7759	17.1175	17.143	17.6632	16.132	17.1024	15.1321	16.19	17.5994	16.2169	15.8146	14.5843	16.8561	14.9188	NaN	17.8744	17.1007	16.9379
NaN	NaN	NaN	NaN	NaN	NaN	NaN	NaN	NaN	NaN	NaN	NaN	NaN	NaN	NaN	NaN	NaN	NaN	NaN	NaN	NaN	NaN	NaN	NaN	NaN	NaN	NaN	NaN	NaN	NaN	NaN	NaN	NaN	NaN	NaN	NaN	NaN	NaN	NaN	NaN	NaN	NaN	NaN	NaN	NaN	NaN	NaN	NaN	NaN	NaN
15.2718	NaN	NaN	16.038	NaN	15.7399	NaN	NaN	15.2945	16.0997	13.8705	14.8246	NaN	14.4049	15.255	16.1715	NaN	15.3156	NaN	NaN	NaN	NaN	14.2019	13.7996	13.7312	NaN	13.1021	16.4444	16.6778	NaN	NaN	NaN	NaN	NaN	12.8897	NaN	16.417	NaN	NaN	NaN	13.3677	17.3733	NaN	NaN	NaN	15.9104	NaN	12.861	NaN	NaN
16.8182	12.9154	11.166	15.0939	15.7007	15.8293	15.9365	13.4946	11.3785	14.0004	13.8184	NaN	NaN	14.1832	16.563	16.2348	13.1569	10.7899	13.7406	NaN	15.8279	17.2144	16.2991	13.2851	12.6833	15.7773	15.3692	16.0294	17.2746	16.8154	16.7337	14.3101	11.9179	13.7326	13.1883	16.057	16.2373	13.4206	14.5108	15.918	NaN	16.9493	12.4722	16.6041	14.8909	NaN	14.2457	14.6731	11.3226	15.8342
NaN	NaN	NaN	14.335	NaN	NaN	NaN	NaN	NaN	14.5137	NaN	NaN	NaN	NaN	NaN	NaN	12.9937	13.5626	14.2118	NaN	NaN	NaN	NaN	13.8269	NaN	NaN	13.1835	NaN	NaN	NaN	12.2922	NaN	NaN	NaN	12.4302	15.7039	NaN	13.1352	14.6104	NaN	NaN	NaN	NaN	NaN	NaN	NaN	14.1154	NaN	14.1906	NaN
14.3031	NaN	NaN	NaN	NaN	NaN	NaN	NaN	14.2703	NaN	NaN	NaN	NaN	NaN	NaN	NaN	NaN	NaN	NaN	NaN	14.3016	NaN	NaN	NaN	NaN	NaN	NaN	10.7748	NaN	NaN	NaN	NaN	NaN	NaN	13.418	NaN	NaN	NaN	NaN	13.587	15.0056	NaN	NaN	12.0366	NaN	NaN	NaN	NaN	13.4959	NaN
14.8654	14.058	NaN	13.0384	14.3031	14.9304	15.4136	15.2122	15.2515	13.7697	12.1953	10.4558	NaN	15.0788	14.5055	14.3967	14.1517	15.134	15.418	14.9126	13.741	13.8258	13.8953	14.8055	14.1137	11.953	13.6699	13.625	12.8771	12.3214	15.2499	14.8387	NaN	13.7646	13.8279	11.8679	14.5798	NaN	NaN	13.7686	12.5595	16.8057	15.3691	15.7447	12.7171	NaN	NaN	15.4228	15.049	14.8642
13.0065	NaN	NaN	14.0957	NaN	NaN	NaN	NaN	NaN	NaN	NaN	NaN	NaN	13.5406	14.371	NaN	14.2586	13.8456	NaN	15.1805	NaN	14.6071	NaN	NaN	14.7476	NaN	NaN	NaN	14.366	15.8902	NaN	NaN	NaN	NaN	NaN	15.0667	NaN	NaN	NaN	NaN	15.1865	NaN	NaN	NaN	NaN	NaN	NaN	NaN	NaN	NaN
NaN	NaN	NaN	NaN	NaN	NaN	NaN	NaN	NaN	NaN	NaN	NaN	NaN	NaN	NaN	NaN	NaN	NaN	NaN	NaN	NaN	NaN	NaN	NaN	NaN	NaN	NaN	NaN	NaN	NaN	NaN	NaN	NaN	NaN	13.3271	NaN	NaN	NaN	NaN	NaN	NaN	NaN	15.3985	NaN	NaN	NaN	NaN	NaN	NaN	NaN
15.2569	14.664	14.3947	16.3676	14.8186	13.0563	14.2196	13.5691	15.0555	15.9652	15.2107	16.3605	13.3757	15.0835	16.0271	14.5049	14.6623	13.7347	15.6729	13.4472	NaN	15.195	14.3805	13.2815	15.6437	14.1325	15.6679	15.3173	14.6161	15.004	14.4538	14.7552	14.5329	14.0386	14.5268	14.3833	14.4819	16.1076	15.7109	17.0408	16.7935	15.8876	14.8914	16.5018	16.6675	NaN	NaN	15.9569	NaN	NaN
NaN	NaN	NaN	NaN	11.2808	12.505	NaN	11.9078	NaN	NaN	NaN	NaN	NaN	NaN	NaN	NaN	NaN	11.3914	NaN	NaN	NaN	14.0892	NaN	NaN	NaN	NaN	NaN	NaN	NaN	NaN	NaN	12.3567	NaN	12.1735	11.7241	NaN	NaN	NaN	13.4459	NaN	NaN	12.4126	NaN	NaN	NaN	NaN	NaN	NaN	NaN	NaN
NaN	NaN	NaN	NaN	NaN	NaN	13.6786	NaN	NaN	NaN	14.2967	13.8265	NaN	NaN	NaN	13.7654	NaN	12.8765	12.4499	NaN	NaN	NaN	NaN	NaN	NaN	NaN	NaN	NaN	NaN	NaN	NaN	12.2404	NaN	NaN	NaN	NaN	NaN	NaN	NaN	NaN	NaN	NaN	NaN	NaN	NaN	NaN	NaN	NaN	NaN	13.629
NaN	NaN	NaN	NaN	NaN	NaN	NaN	NaN	NaN	NaN	NaN	NaN	NaN	NaN	NaN	NaN	NaN	NaN	NaN	NaN	NaN	NaN	NaN	NaN	NaN	NaN	NaN	NaN	NaN	NaN	NaN	NaN	NaN	NaN	NaN	NaN	NaN	NaN	NaN	NaN	NaN	NaN	NaN	NaN	NaN	NaN	NaN	NaN	NaN	NaN
NaN	NaN	NaN	NaN	NaN	NaN	NaN	NaN	NaN	NaN	NaN	NaN	NaN	NaN	NaN	NaN	NaN	NaN	NaN	NaN	NaN	NaN	NaN	NaN	NaN	NaN	NaN	NaN	NaN	NaN	NaN	NaN	NaN	NaN	NaN	NaN	NaN	NaN	NaN	13.2175	NaN	NaN	NaN	NaN	NaN	NaN	NaN	NaN	NaN	NaN
NaN	NaN	NaN	NaN	NaN	NaN	NaN	NaN	NaN	NaN	NaN	NaN	NaN	NaN	NaN	NaN	NaN	NaN	NaN	NaN	NaN	NaN	NaN	NaN	NaN	NaN	NaN	NaN	13.9595	NaN	NaN	NaN	NaN	NaN	NaN	NaN	NaN	NaN	NaN	NaN	NaN	NaN	NaN	NaN	NaN	NaN	NaN	NaN	NaN	NaN
NaN	NaN	NaN	NaN	NaN	NaN	NaN	NaN	NaN	NaN	NaN	NaN	NaN	NaN	11.1881	NaN	NaN	10.0843	10.7427	NaN	NaN	NaN	NaN	NaN	10.6317	NaN	NaN	NaN	NaN	NaN	NaN	NaN	NaN	NaN	NaN	NaN	NaN	10.0276	NaN	16.9345	NaN	NaN	9.40487	NaN	10.0779	NaN	NaN	10.2372	NaN	NaN
NaN	NaN	NaN	NaN	NaN	NaN	NaN	NaN	NaN	NaN	NaN	NaN	NaN	NaN	NaN	NaN	NaN	NaN	NaN	NaN	NaN	NaN	NaN	NaN	NaN	NaN	NaN	NaN	14.0452	NaN	NaN	NaN	NaN	NaN	NaN	NaN	NaN	NaN	NaN	NaN	NaN	NaN	NaN	NaN	NaN	NaN	NaN	NaN	NaN	NaN
NaN	NaN	NaN	NaN	NaN	NaN	NaN	NaN	NaN	NaN	NaN	NaN	NaN	NaN	NaN	NaN	NaN	NaN	NaN	NaN	NaN	NaN	NaN	NaN	NaN	NaN	NaN	NaN	NaN	NaN	NaN	NaN	NaN	NaN	NaN	NaN	NaN	NaN	NaN	NaN	NaN	NaN	NaN	NaN	NaN	NaN	NaN	NaN	NaN	NaN
NaN	NaN	NaN	NaN	NaN	NaN	NaN	NaN	NaN	NaN	NaN	NaN	NaN	NaN	NaN	NaN	NaN	NaN	NaN	NaN	NaN	NaN	NaN	NaN	NaN	NaN	NaN	NaN	NaN	NaN	NaN	NaN	NaN	NaN	NaN	NaN	NaN	NaN	NaN	NaN	NaN	NaN	NaN	NaN	NaN	NaN	NaN	NaN	NaN	NaN
NaN	NaN	NaN	NaN	NaN	NaN	NaN	NaN	16.5464	NaN	NaN	NaN	17.4112	NaN	NaN	17.4352	NaN	NaN	NaN	17.3135	15.5883	NaN	NaN	16.0973	NaN	NaN	16.2031	NaN	16.5596	15.4055	16.3774	NaN	NaN	NaN	NaN	NaN	NaN	16.7068	16.8042	NaN	NaN	15.8847	17.2861	16.1587	16.5072	NaN	NaN	16.5557	NaN	NaN
NaN	NaN	NaN	NaN	NaN	NaN	NaN	NaN	NaN	NaN	NaN	NaN	NaN	NaN	NaN	NaN	NaN	NaN	NaN	NaN	NaN	NaN	NaN	NaN	NaN	NaN	NaN	NaN	NaN	NaN	NaN	NaN	NaN	NaN	NaN	NaN	NaN	NaN	NaN	NaN	NaN	NaN	NaN	NaN	NaN	NaN	NaN	NaN	NaN	NaN
NaN	NaN	NaN	NaN	NaN	NaN	NaN	NaN	NaN	NaN	NaN	NaN	NaN	NaN	NaN	NaN	NaN	NaN	NaN	NaN	NaN	NaN	NaN	NaN	NaN	NaN	NaN	NaN	NaN	NaN	NaN	NaN	NaN	NaN	NaN	NaN	NaN	NaN	NaN	NaN	NaN	NaN	NaN	NaN	NaN	NaN	NaN	NaN	NaN	NaN
NaN	NaN	NaN	NaN	NaN	NaN	NaN	NaN	NaN	NaN	NaN	NaN	NaN	NaN	NaN	NaN	NaN	NaN	NaN	NaN	NaN	NaN	NaN	NaN	NaN	NaN	NaN	NaN	NaN	NaN	NaN	NaN	NaN	NaN	NaN	NaN	NaN	NaN	NaN	NaN	NaN	NaN	NaN	NaN	NaN	NaN	NaN	NaN	NaN	NaN
17.593	17.4084	18.263	18.2006	18.2689	15.8462	17.7564	NaN	16.0022	18.6459	14.8916	15.9029	14.9608	NaN	15.5285	17.3826	15.4395	17.7523	14.832	16.9645	15.0181	17.502	18.2143	16.8646	16.9683	18.1742	15.7776	NaN	18.3321	16.2094	17.4501	17.5298	NaN	17.7501	17.5743	NaN	17.9743	17.7167	16.8653	17.0216	14.5547	17.2027	17.6412	18.7189	16.0889	16.4312	17.8615	17.5482	15.2997	14.5984
NaN	NaN	NaN	NaN	NaN	NaN	NaN	NaN	NaN	NaN	NaN	NaN	NaN	NaN	NaN	NaN	NaN	NaN	NaN	NaN	NaN	NaN	NaN	NaN	NaN	NaN	NaN	NaN	NaN	NaN	NaN	NaN	NaN	NaN	NaN	NaN	NaN	NaN	NaN	NaN	NaN	NaN	NaN	15.5699	NaN	17.5368	NaN	NaN	17.609	16.3828
15.6834	16.5383	15.483	15.5536	15.9481	15.854	18.8722	16.1415	17.2046	14.7148	14.7374	16.5189	16.4066	17.0464	19.2901	16.7491	15.527	17.1228	15.6809	16.4144	NaN	16.8523	17.0448	14.1126	15.6783	14.7015	14.8371	18.6577	12.7417	NaN	18.0497	15.4917	15.8783	15.4374	15.3005	17.0053	17.2584	16.277	16.0343	15.8309	18.4275	16.959	13.9854	17.3367	16.8571	15.7326	15.8109	14.342	15.685	16.9065
12.1168	12.8543	15.3646	NaN	15.1275	16.39	14.5593	12.0109	11.0741	NaN	NaN	NaN	NaN	NaN	12.6483	14.4622	15.3341	NaN	NaN	17.2935	17.9892	12.6414	12.6059	12.4179	NaN	NaN	NaN	NaN	12.1423	NaN	12.5844	NaN	12.2284	14.2809	14.6706	12.8816	17.1559	NaN	NaN	NaN	NaN	15.4223	17.1024	15.5741	12.4473	17.8423	17.4604	12.3368	16.0089	NaN
NaN	NaN	NaN	NaN	NaN	NaN	NaN	NaN	11.9124	NaN	NaN	NaN	NaN	11.2523	NaN	NaN	NaN	NaN	NaN	NaN	NaN	NaN	NaN	NaN	11.9306	12.2946	NaN	NaN	NaN	NaN	NaN	NaN	NaN	NaN	NaN	NaN	NaN	NaN	NaN	NaN	NaN	NaN	NaN	NaN	NaN	NaN	12.9417	11.545	NaN	NaN
14.5967	14.5608	NaN	13.1195	13.5517	14.6323	15.9852	14.5131	15.0136	NaN	NaN	NaN	12.9016	14.6641	14.7318	12.4415	13.1994	NaN	NaN	12.1731	15.5495	16.7848	12.9576	12.3768	NaN	NaN	15.3697	14.4736	14.379	16.5185	16.2307	NaN	NaN	14.7228	14.2628	13.907	14.9476	11.2876	NaN	NaN	NaN	13.7707	14.047	14.4196	13.0979	NaN	NaN	12.7251	14.1435	15.8438
16.7336	18.4279	17.3757	17.0549	17.471	15.6743	16.3495	17.2691	16.141	17.726	16.4558	16.468	16.3467	15.9197	17.6859	17.3057	17.0422	17.9203	17.6117	16.8498	15.8298	17.2723	16.8849	15.5538	18.4481	17.5033	16.2479	16.9025	13.7374	16.8179	16.888	17.6834	NaN	17.2136	16.6174	15.3073	16.4404	16.3644	16.707	15.0365	17.195	15.1664	17.7155	17.0012	16.7857	NaN	NaN	17.3609	15.2955	16.4404
13.5094	15.559	15.7564	14.338	14.8864	14.6056	15.0876	14.8288	14.5826	NaN	12.9424	NaN	14.5888	18.0051	NaN	NaN	14.3486	15.1538	NaN	14.0213	14.3678	13.5456	15.2276	15.3858	15.0426	NaN	16.5081	NaN	15.2708	13.9662	13.9182	NaN	13.5993	NaN	16.4202	NaN	13.1963	14.3217	14.986	15.6234	14.3437	NaN	17.2922	15.5563	NaN	NaN	NaN	NaN	NaN	NaN
NaN	NaN	NaN	NaN	NaN	NaN	NaN	NaN	NaN	NaN	NaN	NaN	NaN	NaN	NaN	NaN	NaN	NaN	NaN	NaN	NaN	NaN	NaN	NaN	NaN	NaN	NaN	NaN	NaN	NaN	NaN	NaN	NaN	NaN	NaN	NaN	NaN	NaN	NaN	NaN	NaN	NaN	NaN	NaN	NaN	NaN	NaN	NaN	NaN	NaN
NaN	NaN	NaN	NaN	NaN	NaN	13.2056	NaN	NaN	NaN	13.4773	12.4754	12.93	NaN	14.0648	NaN	13.7779	NaN	NaN	13.2379	NaN	NaN	NaN	NaN	NaN	NaN	NaN	NaN	NaN	NaN	NaN	NaN	NaN	NaN	NaN	NaN	NaN	NaN	NaN	NaN	13.4388	NaN	NaN	NaN	NaN	NaN	NaN	NaN	NaN	NaN
NaN	11.2808	11.4856	14.3088	12.1384	NaN	13.2503	NaN	NaN	13.903	14.51	NaN	NaN	NaN	NaN	14.6159	11.4102	16.4294	14.277	10.3683	11.8662	NaN	12.6986	NaN	14.6405	11.4336	14.5291	12.7856	15.9722	11.9851	NaN	NaN	NaN	10.6339	10.4459	NaN	12.6592	11.4429	NaN	15.538	NaN	15.2853	13.7443	13.0635	10.3241	NaN	NaN	13.5388	NaN	13.1572
NaN	NaN	NaN	NaN	NaN	NaN	NaN	NaN	NaN	NaN	NaN	NaN	NaN	NaN	NaN	NaN	NaN	NaN	NaN	NaN	NaN	NaN	NaN	NaN	NaN	NaN	NaN	NaN	NaN	NaN	NaN	NaN	NaN	NaN	NaN	NaN	NaN	NaN	NaN	NaN	NaN	NaN	NaN	NaN	NaN	NaN	NaN	NaN	NaN	NaN
15.7355	16.6752	16.3011	17.1904	17.3367	16.5991	16.0286	15.7551	15.4015	15.9422	15.2874	16.5373	15.187	16.8812	17.0593	17.0058	16.2455	17.4352	16.0844	15.5865	15.4098	16.5368	16.88	NaN	16.3371	16.7321	15.4738	15.3498	16.5274	NaN	17.2486	15.9488	NaN	15.5588	16.9629	15.4652	13.9976	16.3813	16.0017	16.5168	NaN	15.2539	16.8706	16.1922	16.6249	15.4636	14.6873	NaN	17.2787	15.1148
NaN	NaN	NaN	NaN	NaN	NaN	NaN	NaN	NaN	NaN	NaN	NaN	NaN	NaN	NaN	NaN	NaN	NaN	NaN	NaN	NaN	NaN	NaN	NaN	NaN	NaN	NaN	NaN	NaN	NaN	NaN	NaN	NaN	NaN	NaN	NaN	NaN	NaN	NaN	NaN	NaN	NaN	NaN	NaN	NaN	NaN	NaN	NaN	NaN	NaN
NaN	NaN	NaN	NaN	NaN	NaN	NaN	NaN	NaN	NaN	NaN	NaN	NaN	NaN	NaN	NaN	NaN	NaN	NaN	NaN	NaN	NaN	NaN	NaN	NaN	NaN	NaN	NaN	NaN	NaN	NaN	NaN	NaN	NaN	NaN	NaN	NaN	NaN	NaN	NaN	NaN	NaN	NaN	NaN	NaN	NaN	NaN	NaN	NaN	NaN
NaN	NaN	NaN	NaN	NaN	NaN	NaN	NaN	NaN	NaN	NaN	NaN	NaN	14.8186	NaN	NaN	NaN	NaN	NaN	15.5959	NaN	16.2871	NaN	NaN	14.8466	15.7063	NaN	NaN	17.2505	NaN	NaN	NaN	NaN	NaN	NaN	17.5021	NaN	NaN	NaN	16.4014	NaN	15.8944	18.4886	NaN	15.8845	NaN	NaN	15.5823	NaN	15.7633
NaN	NaN	NaN	NaN	NaN	NaN	NaN	NaN	NaN	NaN	NaN	NaN	NaN	NaN	NaN	NaN	NaN	NaN	NaN	NaN	NaN	NaN	NaN	NaN	NaN	NaN	NaN	NaN	NaN	NaN	NaN	NaN	NaN	NaN	NaN	NaN	NaN	NaN	NaN	NaN	NaN	NaN	NaN	NaN	NaN	NaN	NaN	NaN	NaN	NaN
NaN	11.1826	13.7121	NaN	NaN	NaN	NaN	13.1228	NaN	NaN	11.8763	NaN	NaN	NaN	NaN	13.2241	13.6069	NaN	NaN	NaN	NaN	NaN	NaN	NaN	NaN	NaN	NaN	NaN	12.9021	NaN	NaN	NaN	NaN	13.0032	12.3227	NaN	NaN	NaN	12.2738	NaN	NaN	NaN	NaN	NaN	NaN	14.8812	14.4159	NaN	NaN	NaN
NaN	NaN	NaN	NaN	NaN	NaN	NaN	NaN	NaN	NaN	NaN	NaN	NaN	NaN	NaN	NaN	NaN	NaN	NaN	NaN	NaN	NaN	NaN	NaN	NaN	NaN	NaN	NaN	NaN	NaN	NaN	NaN	NaN	NaN	NaN	NaN	NaN	NaN	NaN	NaN	NaN	NaN	NaN	NaN	NaN	NaN	NaN	NaN	NaN	NaN
NaN	NaN	NaN	13.3136	NaN	NaN	14.3283	NaN	NaN	NaN	NaN	NaN	NaN	NaN	14.5503	NaN	16.4376	15.0392	NaN	13.8231	NaN	14.3386	NaN	NaN	NaN	NaN	NaN	NaN	15.5486	13.7629	NaN	14.5373	15.4969	NaN	NaN	16.0734	NaN	NaN	NaN	14.6114	NaN	NaN	NaN	NaN	NaN	15.311	NaN	NaN	NaN	NaN
NaN	NaN	NaN	NaN	NaN	13.2589	NaN	NaN	NaN	NaN	NaN	NaN	NaN	NaN	NaN	NaN	NaN	NaN	NaN	NaN	NaN	NaN	NaN	NaN	NaN	NaN	NaN	NaN	NaN	NaN	NaN	NaN	NaN	NaN	NaN	NaN	NaN	NaN	NaN	NaN	NaN	NaN	NaN	NaN	NaN	NaN	NaN	NaN	NaN	NaN
NaN	NaN	NaN	NaN	NaN	NaN	14.9884	NaN	15.29	NaN	NaN	13.2084	NaN	NaN	NaN	12.9312	NaN	NaN	15.4418	NaN	NaN	NaN	NaN	NaN	NaN	NaN	NaN	NaN	14.1053	NaN	NaN	NaN	NaN	NaN	NaN	NaN	14.7838	NaN	NaN	NaN	13.5485	NaN	14.9392	15.53	NaN	NaN	NaN	NaN	NaN	NaN
NaN	NaN	NaN	NaN	NaN	NaN	NaN	NaN	NaN	NaN	NaN	NaN	NaN	NaN	NaN	NaN	NaN	NaN	NaN	NaN	NaN	NaN	NaN	NaN	NaN	NaN	NaN	NaN	NaN	NaN	NaN	NaN	NaN	NaN	NaN	NaN	NaN	NaN	NaN	NaN	NaN	NaN	NaN	NaN	NaN	NaN	NaN	NaN	NaN	NaN
NaN	NaN	NaN	NaN	NaN	NaN	NaN	NaN	NaN	NaN	NaN	NaN	NaN	NaN	NaN	NaN	NaN	NaN	NaN	NaN	NaN	NaN	NaN	NaN	NaN	NaN	NaN	NaN	NaN	NaN	NaN	NaN	NaN	NaN	NaN	NaN	NaN	NaN	NaN	NaN	NaN	NaN	NaN	NaN	NaN	NaN	NaN	NaN	NaN	NaN
NaN	NaN	NaN	NaN	NaN	NaN	NaN	NaN	NaN	NaN	NaN	NaN	NaN	NaN	NaN	NaN	NaN	NaN	NaN	NaN	NaN	NaN	NaN	NaN	NaN	NaN	NaN	NaN	NaN	NaN	NaN	NaN	NaN	NaN	NaN	NaN	NaN	NaN	NaN	NaN	NaN	NaN	NaN	NaN	NaN	NaN	NaN	NaN	NaN	NaN
NaN	NaN	NaN	NaN	NaN	NaN	NaN	NaN	NaN	NaN	NaN	NaN	NaN	NaN	NaN	NaN	NaN	NaN	NaN	NaN	NaN	NaN	NaN	NaN	NaN	NaN	NaN	NaN	NaN	NaN	NaN	NaN	NaN	NaN	NaN	NaN	NaN	NaN	NaN	NaN	NaN	NaN	NaN	NaN	NaN	NaN	NaN	NaN	NaN	NaN
14.9077	15.9012	14.9414	16.153	NaN	NaN	20.9835	14.8198	21.139	NaN	21.2827	15.2761	17.792	21.0182	20.8345	NaN	NaN	NaN	NaN	17.447	19.3202	NaN	NaN	19.0729	NaN	NaN	21.0934	20.8968	NaN	20.2869	20.6034	NaN	NaN	NaN	NaN	NaN	19.6219	NaN	NaN	16.1258	20.3187	NaN	NaN	20.7464	20.1757	NaN	NaN	18.5792	20.4181	20.3012
NaN	13.0035	NaN	NaN	NaN	NaN	NaN	NaN	NaN	12.4578	NaN	10.5423	11.2942	NaN	NaN	13.0657	11.9718	NaN	NaN	NaN	NaN	NaN	NaN	NaN	NaN	NaN	NaN	11.4816	NaN	NaN	11.9715	NaN	NaN	NaN	NaN	NaN	NaN	NaN	NaN	13.201	NaN	NaN	NaN	NaN	NaN	NaN	NaN	NaN	NaN	NaN
12.9217	NaN	15.4543	13.6539	NaN	13.3008	13.6694	NaN	NaN	NaN	14.5465	16.3302	13.0928	NaN	NaN	NaN	NaN	15.0101	NaN	15.6588	15.776	NaN	NaN	13.1513	NaN	NaN	NaN	NaN	NaN	NaN	15.0648	NaN	NaN	NaN	14.8187	NaN	17.09	NaN	NaN	NaN	NaN	NaN	NaN	16.3947	NaN	17.205	17.3999	NaN	15.7624	NaN
NaN	NaN	NaN	NaN	NaN	NaN	NaN	NaN	NaN	NaN	NaN	NaN	NaN	NaN	NaN	NaN	NaN	NaN	NaN	NaN	NaN	NaN	NaN	NaN	NaN	NaN	NaN	NaN	NaN	NaN	NaN	NaN	NaN	NaN	NaN	NaN	NaN	NaN	NaN	NaN	NaN	NaN	NaN	NaN	NaN	NaN	NaN	NaN	NaN	NaN
NaN	NaN	14.6989	NaN	15.6656	NaN	15.7332	14.4155	14.9765	16.0791	15.7695	16.2544	NaN	15.7377	15.9521	15.966	14.0756	15.7214	16.1485	NaN	NaN	NaN	15.3458	NaN	14.3202	15.6674	15.7149	15.8644	NaN	15.9585	15.6717	NaN	NaN	14.1139	NaN	NaN	NaN	15.0093	15.0779	15.9643	14.657	15.4576	NaN	15.5367	15.2513	NaN	NaN	15.6602	NaN	NaN
NaN	NaN	NaN	NaN	NaN	NaN	NaN	NaN	NaN	NaN	NaN	NaN	NaN	NaN	NaN	NaN	NaN	NaN	NaN	NaN	NaN	NaN	NaN	NaN	NaN	NaN	NaN	NaN	NaN	NaN	NaN	NaN	NaN	NaN	NaN	NaN	NaN	NaN	NaN	NaN	NaN	NaN	NaN	NaN	NaN	NaN	NaN	NaN	NaN	NaN
14.1777	14.2341	14.2017	NaN	13.2708	14.9212	14.773	14.827	15.5699	13.3221	NaN	NaN	13.6083	13.391	NaN	15.5716	NaN	14.4596	16.9634	NaN	15.1785	NaN	16.6254	14.7208	16.2381	16.9276	NaN	NaN	NaN	NaN	14.8864	13.2434	15.0683	14.9596	15.7594	NaN	NaN	15.333	13.6041	NaN	13.4404	17.3158	15.3651	NaN	NaN	NaN	NaN	15.4499	14.5403	15.389
NaN	NaN	NaN	NaN	14.9569	NaN	NaN	NaN	NaN	NaN	NaN	15.1867	NaN	NaN	NaN	NaN	NaN	NaN	NaN	NaN	NaN	NaN	NaN	NaN	NaN	NaN	NaN	NaN	NaN	NaN	NaN	NaN	NaN	NaN	NaN	NaN	NaN	NaN	NaN	NaN	14.755	NaN	NaN	NaN	NaN	NaN	NaN	NaN	NaN	NaN
14.6921	14.33	13.6983	14.3011	NaN	NaN	14.7469	13.758	14.4116	16.1611	16.7533	15.9798	16.2953	15.5144	14.5628	15.0911	13.9547	13.5781	14.268	15.2183	NaN	NaN	11.4218	14.6575	13.9388	13.5561	15.2123	14.2399	NaN	13.2671	12.6016	14.0704	NaN	NaN	12.2568	13.5819	NaN	14.9061	14.1581	15.4971	14.6166	NaN	13.5389	12.6483	14.6091	NaN	NaN	13.2359	15.4806	13.7842
15.4589	NaN	15.0954	16.2859	NaN	NaN	NaN	NaN	NaN	NaN	16.5432	14.9844	NaN	17.0914	NaN	14.3715	NaN	16.15	14.4005	NaN	NaN	NaN	NaN	NaN	14.6071	NaN	17.203	NaN	NaN	16.631	NaN	NaN	NaN	14.6073	NaN	NaN	NaN	NaN	NaN	NaN	NaN	17.0058	NaN	NaN	NaN	NaN	NaN	NaN	NaN	NaN
18.3536	18.8334	17.8766	17.6034	18.7808	NaN	18.3118	17.5676	18.3488	19.0082	18.4592	18.9098	NaN	18.2955	18.2725	18.2193	17.5974	18.3637	18.4822	NaN	NaN	17.2312	18.2699	17.5604	18.5726	18.3789	18.3861	18.3039	15.7152	18.2587	18.2024	18.1796	NaN	17.6201	17.8704	17.4853	17.243	18.4106	18.486	17.7476	18.6871	18.0929	17.295	15.5731	18.3215	NaN	NaN	18.4594	16.7177	17.642
16.7408	17.069	NaN	14.5827	NaN	17.6836	NaN	NaN	NaN	NaN	NaN	15.0555	16.7806	14.1843	NaN	13.4565	17.0397	NaN	14.1021	17.2445	17.1552	17.0992	NaN	NaN	NaN	15.1451	NaN	13.9136	17.1617	NaN	NaN	NaN	NaN	NaN	16.9336	14.6846	16.1142	14.7168	NaN	NaN	NaN	NaN	17.6971	NaN	NaN	NaN	NaN	NaN	NaN	NaN
16.4169	16.3773	NaN	16.4859	NaN	NaN	15.1443	NaN	16.1251	15.704	17.1491	16.8164	NaN	16.3899	16.5581	17.4264	14.5616	17.298	17.4273	NaN	NaN	17.7637	18.124	NaN	17.3571	NaN	NaN	NaN	17.4948	15.8652	NaN	15.744	NaN	NaN	16.4862	NaN	14.6852	15.75	15.549	17.2253	17.4017	17.0415	15.4306	16.1148	NaN	NaN	NaN	17.0545	NaN	16.8936
18.6786	19.484	18.9945	19.1788	19.1985	15.5403	19.3449	18.5097	19.4455	19.8306	18.4904	19.8482	18.1223	19.5085	19.7207	19.0259	18.5258	19.6756	20.5163	18.2676	19.3694	19.2618	19.041	18.0245	19.278	19.7528	19.9647	19.7551	19.8004	19.8563	19.5836	19.6822	16.4926	19.4071	19.1784	18.5226	18.3643	18.9799	18.8956	19.2214	19.7482	19.9292	18.5042	20.0443	19.3021	15.2473	15.1396	19.8599	19.0139	18.8875
NaN	NaN	NaN	NaN	NaN	NaN	NaN	NaN	NaN	NaN	NaN	NaN	NaN	NaN	NaN	NaN	NaN	NaN	NaN	NaN	14.0853	NaN	14.1889	NaN	NaN	12.6779	NaN	NaN	NaN	NaN	NaN	NaN	NaN	NaN	NaN	NaN	NaN	NaN	NaN	NaN	NaN	NaN	NaN	NaN	12.6502	NaN	NaN	NaN	NaN	NaN
NaN	14.3142	NaN	NaN	NaN	NaN	NaN	NaN	15.1537	NaN	NaN	NaN	NaN	15.8897	NaN	NaN	NaN	16.3458	NaN	NaN	NaN	NaN	NaN	NaN	14.3983	NaN	16.6503	16.0359	NaN	17.863	NaN	NaN	NaN	NaN	13.8376	NaN	NaN	NaN	18.344	17.6813	16.3362	17.8292	NaN	17.1899	17.7921	NaN	NaN	18.1687	NaN	16.7126
15.0367	13.5241	13.9251	13.3221	14.8242	14.5084	15.1343	14.3788	14.853	14.6927	15.7333	NaN	NaN	11.7324	NaN	15.1008	NaN	14.0997	14.6707	NaN	NaN	NaN	14.0547	14.6572	16.1005	15.1624	13.8891	15.6094	13.8517	15.8863	16.5347	15.1317	16.1233	15.3606	14.0261	13.8806	NaN	NaN	NaN	NaN	15.347	16.5001	12.2107	14.7028	NaN	NaN	NaN	13.9756	11.7939	15.8099
NaN	NaN	NaN	NaN	NaN	NaN	NaN	NaN	NaN	NaN	NaN	12.2599	NaN	NaN	NaN	NaN	NaN	NaN	NaN	NaN	NaN	NaN	NaN	NaN	NaN	NaN	NaN	NaN	NaN	NaN	NaN	NaN	NaN	NaN	NaN	NaN	NaN	NaN	NaN	NaN	NaN	NaN	NaN	NaN	11.3478	NaN	NaN	NaN	NaN	NaN
NaN	14.5087	NaN	NaN	16.4346	NaN	14.6322	NaN	14.7736	15.5377	NaN	16.6559	NaN	NaN	NaN	15.0142	15.2471	16.8179	16.0743	NaN	16.7064	NaN	17.0188	NaN	15.3216	NaN	NaN	17.1508	NaN	NaN	NaN	NaN	NaN	14.431	NaN	16.0408	NaN	16.554	16.3603	16.4262	16.071	15.9251	NaN	17.7535	15.0794	NaN	15.9682	NaN	NaN	17.1204
NaN	NaN	NaN	NaN	16.8947	NaN	15.124	14.5379	NaN	15.0864	NaN	15.5368	NaN	NaN	16.5907	15.021	NaN	NaN	NaN	NaN	NaN	14.5031	NaN	NaN	NaN	NaN	NaN	17.0226	14.276	NaN	16.8246	13.898	NaN	NaN	NaN	NaN	NaN	15.4023	NaN	NaN	NaN	15.9643	NaN	16.176	NaN	NaN	NaN	NaN	NaN	NaN
NaN	NaN	NaN	14.9969	NaN	NaN	NaN	15.2985	16.4464	15.8209	17.9762	14.4245	16.4431	16.7825	15.0717	16.0492	NaN	15.9993	12.6945	18.6531	NaN	17.089	NaN	NaN	15.609	NaN	15.0333	NaN	NaN	16.8699	15.5228	NaN	17.4337	NaN	14.9947	NaN	18.6314	NaN	NaN	NaN	16.2152	12.4698	15.5158	14.8618	NaN	16.5559	16.9657	16.1583	19.5049	16.6482
NaN	NaN	NaN	NaN	NaN	13.002	NaN	NaN	NaN	NaN	NaN	13.8048	NaN	NaN	13.9777	15.4085	12.0526	14.4211	14.3911	NaN	NaN	13.9347	NaN	NaN	15.0668	13.8054	14.9151	14.8444	13.6713	14.7714	NaN	NaN	NaN	NaN	NaN	13.6256	NaN	14.2754	NaN	NaN	13.3078	14.8351	NaN	15.6212	13.1986	NaN	NaN	13.6382	NaN	14.3299
NaN	NaN	NaN	NaN	NaN	NaN	NaN	NaN	NaN	NaN	NaN	NaN	NaN	NaN	NaN	NaN	NaN	NaN	NaN	NaN	NaN	NaN	NaN	NaN	NaN	NaN	NaN	NaN	NaN	NaN	NaN	NaN	NaN	NaN	NaN	NaN	NaN	NaN	NaN	NaN	NaN	NaN	NaN	NaN	NaN	NaN	NaN	NaN	NaN	NaN
NaN	NaN	13.1393	NaN	NaN	NaN	NaN	14.9575	NaN	NaN	NaN	NaN	NaN	NaN	13.8378	NaN	NaN	NaN	NaN	NaN	NaN	13.4418	14.9952	NaN	NaN	NaN	NaN	NaN	NaN	13.579	13.138	14.2901	NaN	NaN	NaN	NaN	NaN	NaN	15.1846	NaN	NaN	NaN	NaN	NaN	NaN	NaN	NaN	NaN	NaN	NaN
15.737	13.0104	NaN	NaN	NaN	NaN	NaN	NaN	NaN	NaN	NaN	NaN	NaN	NaN	16.1028	NaN	NaN	NaN	14.5994	NaN	14.1993	NaN	NaN	NaN	NaN	NaN	NaN	NaN	NaN	NaN	NaN	NaN	NaN	NaN	NaN	NaN	NaN	NaN	NaN	NaN	17.7035	NaN	NaN	11.5087	NaN	NaN	NaN	14.8172	14.06	14.1451
14.2228	NaN	NaN	NaN	14.3589	NaN	NaN	13.0235	NaN	NaN	NaN	15.5288	NaN	14.5353	NaN	NaN	NaN	NaN	NaN	NaN	NaN	NaN	NaN	NaN	17.8477	NaN	NaN	NaN	NaN	NaN	NaN	NaN	NaN	NaN	11.8119	16.9971	NaN	16.832	14.9869	16.5954	NaN	NaN	NaN	NaN	16.6416	NaN	NaN	NaN	NaN	NaN
18.263	16.6671	18.1176	17.3644	16.567	17.9952	17.6989	18.3254	18.3951	19.2573	20.7681	19.4715	16.9849	18.3691	15.8997	18.1501	16.624	17.6705	18.2143	17.4416	15.9921	15.1878	17.2473	18.9598	17.8648	17.9454	18.6326	17.9164	15.7291	16.798	18.0505	18.6307	18.7045	18.5337	18.1082	19.2539	18.1643	18.3849	17.2693	18.8535	18.8354	18.1564	15.9328	17.4039	18.4685	NaN	NaN	17.7939	18.146	19.0774
NaN	NaN	NaN	NaN	NaN	NaN	NaN	NaN	NaN	NaN	NaN	NaN	NaN	NaN	NaN	NaN	NaN	NaN	NaN	NaN	NaN	NaN	NaN	NaN	NaN	NaN	NaN	NaN	NaN	NaN	NaN	NaN	NaN	NaN	NaN	NaN	NaN	NaN	NaN	NaN	NaN	NaN	NaN	NaN	NaN	NaN	NaN	NaN	NaN	NaN
NaN	NaN	NaN	NaN	NaN	NaN	NaN	NaN	NaN	NaN	14.3604	NaN	NaN	13.4573	NaN	NaN	NaN	14.3003	NaN	NaN	NaN	NaN	NaN	NaN	NaN	NaN	12.9157	13.1535	NaN	NaN	13.9028	NaN	16.8122	NaN	NaN	NaN	NaN	NaN	NaN	14.9225	NaN	13.1997	NaN	NaN	NaN	16.8548	16.7245	NaN	NaN	NaN
NaN	NaN	13.6604	NaN	NaN	NaN	NaN	15.8247	NaN	NaN	NaN	NaN	13.8526	15.6256	NaN	NaN	14.8936	NaN	NaN	NaN	NaN	NaN	NaN	NaN	NaN	NaN	NaN	NaN	NaN	14.7665	NaN	16.5895	NaN	16.4791	16.629	NaN	16.4035	NaN	16.8697	NaN	15.8015	NaN	15.875	NaN	NaN	NaN	NaN	16.1924	NaN	NaN
15.9616	16.4994	14.403	15.7738	16.8628	15.8575	16.9981	16.1916	16.8631	16.3258	15.8516	16.0656	13.248	17.1918	16.7776	16.4463	15.8641	16.7169	16.653	16.3197	15.4085	17.3556	16.5468	15.1809	17.1146	16.9045	16.8577	15.7323	17.4019	17.0464	16.8123	16.4304	14.2109	15.6493	16.0385	13.1746	15.78	14.739	13.5023	17.2864	16.4266	17.0601	16.355	16.2134	15.9347	12.9066	NaN	16.67	16.2158	16.6284
15.6543	NaN	17.78	16.5478	16.8013	15.1228	18.2023	NaN	NaN	16.3664	NaN	NaN	16.8533	15.013	18.7537	18.7793	17.9503	16.4016	16.5418	16.8826	16.976	16.5054	19.2635	15.8082	16.3723	16.9947	NaN	16.8221	17.0105	NaN	NaN	NaN	NaN	NaN	NaN	NaN	NaN	NaN	NaN	16.2262	16.115	17.0695	NaN	15.8833	17.4255	NaN	NaN	15.3698	NaN	NaN
NaN	NaN	NaN	NaN	NaN	NaN	NaN	NaN	NaN	NaN	NaN	NaN	NaN	NaN	NaN	NaN	16.434	NaN	NaN	NaN	NaN	17.1539	NaN	NaN	NaN	NaN	NaN	NaN	NaN	NaN	NaN	NaN	NaN	NaN	NaN	NaN	15.1882	NaN	NaN	NaN	NaN	NaN	NaN	NaN	NaN	NaN	NaN	NaN	NaN	NaN
16.1733	16.4673	15.7586	16.0514	15.2829	14.8726	16.1074	16.7245	15.6755	17.9095	16.651	17.2939	15.6983	16.8889	16.7416	15.8027	16.3309	16.8795	16.8337	17.8032	15.5549	14.7647	15.2499	16.9918	17.1934	16.0741	19.0628	16.8127	18.3706	17.233	17.6576	16.1633	17.3123	15.7814	14.4673	15.3535	15.0625	15.2528	16.345	16.9084	18.5546	16.9549	15.3701	16.4524	16.1793	18.8462	18.2179	15.5411	15.0844	17.5798
NaN	NaN	NaN	14.9858	16.9376	NaN	NaN	NaN	NaN	NaN	NaN	NaN	NaN	NaN	NaN	NaN	NaN	16.78	NaN	NaN	NaN	NaN	NaN	NaN	16.6715	NaN	NaN	NaN	NaN	NaN	NaN	NaN	NaN	NaN	NaN	NaN	NaN	NaN	NaN	14.9117	NaN	NaN	NaN	NaN	NaN	NaN	NaN	NaN	NaN	NaN
17.8542	17.7802	18.0893	18.695	18.1617	17.1143	17.8099	18.0573	18.1219	18.4299	18.6306	18.7058	17.924	18.8329	18.3236	17.3831	17.7394	17.62	18.697	18.2062	18.4828	17.3572	16.9879	17.797	18.2968	18.4496	18.5229	17.766	18.9916	18.2574	17.9428	18.4397	14.8126	17.5679	17.6796	18.451	17.6049	18.6248	18.5156	18.2663	18.8662	17.6568	18.3458	18.2992	18.5377	14.9411	15.5626	18.4448	18.7972	18.3236
NaN	NaN	NaN	NaN	13.703	14.9898	12.5374	15.1309	14.7187	NaN	14.8587	NaN	14.9442	14.4905	14.1727	15.6895	14.4698	NaN	13.949	15.3852	14.5134	13.9747	NaN	14.1603	13.4666	NaN	14.8032	NaN	13.6829	14.0575	13.4756	15.5199	NaN	15.0967	14.9984	14.3441	14.5005	14.1132	NaN	NaN	NaN	14.0433	14.9032	NaN	NaN	NaN	13.4622	NaN	15.6223	15.5867
NaN	NaN	17.0084	NaN	13.6156	NaN	12.3683	14.1095	NaN	13.8766	NaN	12.8872	NaN	NaN	NaN	16.232	14.823	13.1979	NaN	13.7458	NaN	NaN	13.7973	NaN	NaN	NaN	NaN	15.1966	13.4936	12.8453	NaN	14.7422	NaN	14.1003	NaN	NaN	13.1414	NaN	NaN	NaN	NaN	NaN	14.1664	13.4329	NaN	NaN	NaN	14.2299	NaN	12.8004
NaN	NaN	NaN	NaN	NaN	NaN	NaN	NaN	NaN	NaN	NaN	NaN	NaN	NaN	NaN	NaN	NaN	NaN	NaN	NaN	NaN	NaN	NaN	NaN	NaN	NaN	NaN	NaN	NaN	NaN	NaN	NaN	NaN	NaN	NaN	NaN	NaN	NaN	NaN	NaN	NaN	NaN	NaN	NaN	NaN	NaN	NaN	NaN	NaN	NaN
NaN	NaN	NaN	NaN	NaN	NaN	NaN	NaN	NaN	NaN	NaN	NaN	NaN	NaN	NaN	NaN	NaN	NaN	NaN	NaN	NaN	NaN	NaN	NaN	NaN	NaN	NaN	NaN	NaN	NaN	NaN	NaN	NaN	NaN	NaN	NaN	NaN	NaN	NaN	NaN	NaN	NaN	NaN	NaN	NaN	NaN	NaN	NaN	NaN	NaN
NaN	NaN	NaN	NaN	15.7135	NaN	NaN	NaN	NaN	16.0579	NaN	15.698	NaN	NaN	13.7136	16.1	15.8879	15.6626	14.754	NaN	NaN	NaN	14.8551	NaN	14.787	13.9108	14.4424	15.2383	NaN	15.8221	15.5034	NaN	16.1123	15.8713	NaN	NaN	NaN	14.656	16.9962	14.6059	16.3578	NaN	14.6936	NaN	NaN	NaN	NaN	14.9709	NaN	NaN
NaN	NaN	NaN	NaN	NaN	NaN	NaN	NaN	12.7632	NaN	NaN	NaN	NaN	NaN	NaN	NaN	NaN	NaN	NaN	NaN	NaN	NaN	NaN	NaN	NaN	NaN	NaN	12.5163	13.2886	NaN	NaN	NaN	NaN	NaN	NaN	NaN	NaN	NaN	NaN	12.9203	NaN	NaN	NaN	NaN	NaN	NaN	14.2208	NaN	NaN	NaN
13.5407	13.8829	NaN	13.8331	13.7711	NaN	NaN	NaN	NaN	NaN	NaN	11.9456	NaN	NaN	NaN	NaN	NaN	NaN	NaN	12.9051	NaN	NaN	NaN	NaN	NaN	NaN	NaN	12.832	NaN	NaN	NaN	13.8472	NaN	NaN	NaN	NaN	NaN	NaN	NaN	NaN	NaN	NaN	NaN	NaN	13.9442	NaN	NaN	14.0381	NaN	NaN
14.6464	14.4126	12.9716	NaN	NaN	NaN	14.9116	14.3729	16.8312	16.8759	17.3825	16.8235	16.4459	16.2284	NaN	13.8933	11.7411	14.0594	16.3719	14.3283	NaN	12.6008	12.7981	15.5564	14.44	NaN	16.098	14.2281	NaN	11.5829	NaN	14.8326	NaN	15.1581	15.9027	14.5246	15.5382	16.6028	15.5232	15.6136	15.7511	13.0366	14.9059	14.4801	14.7111	NaN	NaN	15.4407	17.1207	15.5759
NaN	NaN	NaN	NaN	NaN	NaN	13.2804	NaN	13.4359	10.1106	12.5529	11.566	NaN	11.9837	13.1287	NaN	NaN	NaN	NaN	NaN	10.5817	NaN	NaN	13.83	NaN	NaN	14.7852	15.6964	NaN	13.009	14.4979	NaN	NaN	NaN	NaN	NaN	NaN	NaN	NaN	NaN	11.4572	15.2945	NaN	14.1274	15.7765	NaN	NaN	14.4354	14.9732	16.3186
NaN	NaN	NaN	NaN	NaN	NaN	NaN	NaN	NaN	NaN	NaN	NaN	NaN	NaN	NaN	NaN	NaN	NaN	NaN	NaN	NaN	NaN	NaN	NaN	NaN	NaN	NaN	NaN	NaN	NaN	12.6903	NaN	NaN	NaN	NaN	NaN	NaN	NaN	NaN	NaN	NaN	NaN	NaN	NaN	NaN	NaN	NaN	12.0209	NaN	NaN
14.473	12.8394	14.751	NaN	NaN	NaN	15.6351	14.4027	14.8904	13.3947	15.5648	14.2535	16.88	14.2628	13.4553	16.0409	16.063	14.5735	NaN	NaN	NaN	NaN	NaN	12.0115	12.3318	NaN	14.9166	14.7953	13.5316	11.7593	13.7794	13.4927	NaN	15.0021	12.7621	13.7666	13.2232	15.304	14.8968	10.2609	NaN	NaN	15.5483	14.4854	12.8147	18.5348	NaN	NaN	15.249	NaN
NaN	NaN	NaN	NaN	NaN	NaN	NaN	NaN	NaN	NaN	NaN	NaN	NaN	NaN	13.0444	NaN	NaN	15.1151	NaN	NaN	NaN	NaN	NaN	NaN	NaN	NaN	NaN	NaN	NaN	NaN	NaN	NaN	NaN	NaN	NaN	NaN	NaN	NaN	NaN	NaN	NaN	NaN	NaN	NaN	NaN	NaN	NaN	NaN	NaN	NaN
NaN	NaN	NaN	NaN	NaN	NaN	NaN	NaN	NaN	NaN	NaN	NaN	NaN	NaN	NaN	NaN	NaN	NaN	NaN	NaN	NaN	NaN	NaN	NaN	NaN	NaN	NaN	NaN	NaN	NaN	NaN	NaN	NaN	NaN	NaN	NaN	NaN	NaN	NaN	NaN	NaN	NaN	NaN	NaN	NaN	NaN	NaN	NaN	NaN	NaN
NaN	16.3256	15.9119	NaN	NaN	NaN	NaN	NaN	NaN	15.4255	NaN	NaN	NaN	NaN	NaN	16.7083	16.2973	15.6144	NaN	NaN	15.3811	NaN	NaN	NaN	NaN	NaN	NaN	NaN	18.7231	NaN	NaN	NaN	NaN	NaN	NaN	NaN	NaN	NaN	NaN	NaN	NaN	NaN	NaN	NaN	NaN	NaN	NaN	NaN	NaN	NaN
NaN	NaN	NaN	NaN	NaN	NaN	17.8435	NaN	19.2567	NaN	NaN	NaN	NaN	NaN	NaN	17.1092	NaN	17.0903	NaN	NaN	NaN	17.1207	NaN	NaN	16.6424	16.0023	NaN	16.3407	16.2337	NaN	NaN	17.7828	17.6335	18.2004	16.037	NaN	NaN	NaN	NaN	17.9495	NaN	NaN	NaN	NaN	NaN	NaN	NaN	NaN	NaN	NaN
NaN	NaN	NaN	NaN	NaN	NaN	NaN	NaN	NaN	NaN	NaN	NaN	NaN	NaN	NaN	NaN	NaN	NaN	NaN	NaN	NaN	NaN	NaN	NaN	NaN	NaN	NaN	NaN	NaN	NaN	NaN	NaN	NaN	NaN	NaN	NaN	NaN	NaN	NaN	NaN	NaN	NaN	NaN	NaN	NaN	NaN	NaN	NaN	NaN	NaN
16.2764	NaN	NaN	NaN	NaN	13.3764	NaN	NaN	14.3612	13.9508	NaN	14.9732	NaN	15.3941	12.5196	13.3323	NaN	NaN	13.9716	NaN	13.7986	NaN	NaN	NaN	16.4919	NaN	12.4898	14.7381	13.4239	15.6157	NaN	NaN	14.2374	NaN	NaN	NaN	13.8009	14.9212	NaN	NaN	14.1963	NaN	NaN	14.8294	NaN	NaN	NaN	14.5858	NaN	NaN
16.3029	16.0363	13.7557	NaN	NaN	NaN	NaN	NaN	NaN	NaN	NaN	NaN	15.8871	15.3238	NaN	15.484	14.5323	NaN	NaN	15.4266	NaN	13.9731	15.644	NaN	NaN	NaN	14.7727	NaN	15.4323	NaN	NaN	NaN	NaN	NaN	NaN	15.6071	14.7071	NaN	NaN	NaN	15.9806	15.3306	NaN	NaN	NaN	NaN	NaN	NaN	NaN	NaN
14.1793	NaN	NaN	15.2531	15.7932	NaN	15.3207	16.1791	15.814	13.9744	NaN	15.1991	15.4139	NaN	15.0802	16.2353	16.5557	NaN	13.619	14.3058	NaN	14.8978	15.1517	16.2589	NaN	15.9946	NaN	15.95	16.285	NaN	NaN	15.7159	NaN	16.1343	15.8123	16.0588	16.5697	15.5221	16.9002	14.6355	NaN	15.4425	NaN	NaN	14.968	NaN	NaN	NaN	NaN	16.0399
NaN	12.0568	NaN	NaN	NaN	NaN	NaN	NaN	NaN	NaN	NaN	NaN	NaN	NaN	12.7745	NaN	NaN	NaN	NaN	NaN	NaN	NaN	NaN	NaN	NaN	NaN	NaN	NaN	NaN	NaN	NaN	NaN	NaN	NaN	NaN	NaN	NaN	NaN	NaN	12.4186	NaN	NaN	NaN	NaN	NaN	NaN	NaN	NaN	NaN	NaN
15.6833	10.9123	NaN	19.5516	15.2803	16.2188	NaN	NaN	NaN	NaN	15.9564	NaN	14.5122	NaN	15.2521	NaN	15.0797	18.483	NaN	15.1911	NaN	18.5481	NaN	15.7152	NaN	16.3449	NaN	14.4782	NaN	13.7645	NaN	10.2902	NaN	13.8924	NaN	NaN	14.3929	NaN	15.5419	13.2531	NaN	14.8341	NaN	14.8986	NaN	NaN	NaN	NaN	NaN	NaN
NaN	NaN	13.7852	NaN	12.8752	13.8976	14.533	NaN	NaN	NaN	NaN	12.0105	NaN	13.5457	13.4156	15.0032	13.3541	14.1163	15.0846	NaN	NaN	14.7455	NaN	NaN	15.7471	NaN	NaN	13.9683	NaN	13.8655	NaN	NaN	NaN	NaN	NaN	NaN	NaN	NaN	NaN	11.9341	NaN	NaN	NaN	NaN	NaN	NaN	NaN	NaN	12.7505	NaN
NaN	NaN	15.3248	NaN	13.7144	NaN	NaN	14.6217	NaN	NaN	15.993	15.7517	NaN	NaN	NaN	NaN	NaN	NaN	NaN	NaN	NaN	NaN	NaN	NaN	14.9557	NaN	NaN	14.2583	NaN	NaN	NaN	14.6931	NaN	14.5137	NaN	NaN	14.3796	NaN	15.2522	15.4205	NaN	13.5671	16.1204	16.5527	16.1273	17.3487	17.1183	14.3231	15.0492	NaN
NaN	15.7391	NaN	NaN	14.8252	NaN	NaN	NaN	NaN	NaN	NaN	15.2914	NaN	15.9972	NaN	NaN	15.3914	NaN	NaN	NaN	NaN	NaN	NaN	NaN	NaN	NaN	NaN	NaN	NaN	NaN	NaN	NaN	NaN	NaN	NaN	NaN	NaN	14.5474	13.8435	14.4225	NaN	NaN	NaN	NaN	NaN	14.829	NaN	NaN	NaN	15.4048
NaN	NaN	NaN	NaN	NaN	NaN	NaN	14.986	15.4615	NaN	NaN	NaN	15.5388	NaN	NaN	NaN	NaN	NaN	NaN	NaN	NaN	NaN	NaN	15.495	NaN	NaN	NaN	NaN	NaN	NaN	NaN	NaN	NaN	NaN	13.709	14.9637	NaN	NaN	NaN	15.0513	NaN	NaN	NaN	NaN	NaN	NaN	NaN	NaN	NaN	NaN
15.3149	15.745	18.8372	14.9333	18.6198	NaN	16.3643	15.5183	14.5462	13.4454	14.4171	NaN	NaN	14.958	16.492	16.6602	16.2101	15.6715	13.028	14.3483	14.1791	NaN	16.5566	13.2968	14.9859	16.624	14.9519	15.3037	16.8088	13.8798	12.8911	15.1954	12.789	13.1368	NaN	NaN	15.0062	NaN	NaN	15.1527	14.144	19.1906	12.3793	13.9992	14.686	16.9459	15.5079	14.2615	13.6658	13.5989
NaN	NaN	NaN	NaN	NaN	NaN	NaN	16.9347	NaN	NaN	15.8243	17.0907	NaN	NaN	NaN	NaN	15.5307	NaN	NaN	NaN	NaN	NaN	NaN	NaN	NaN	NaN	NaN	17.7275	NaN	NaN	15.6873	NaN	NaN	NaN	NaN	NaN	NaN	16.4577	17.0713	NaN	NaN	NaN	NaN	NaN	NaN	NaN	NaN	NaN	NaN	NaN
16.6701	17.3117	15.7803	15.2215	17.646	15.5536	16.1448	16.8656	17.0059	16.559	16.0278	16.4773	12.1355	17.6165	16.9069	16.0394	16.4037	17.2731	16.6712	14.9394	15.8805	17.1407	16.4463	15.8016	16.7983	17.3197	17.088	15.6828	16.1988	17.7199	16.653	17.0396	14.3902	16.6521	16.622	15.744	14.6639	14.6785	15.0229	14.8184	16.56	16.0211	15.8289	16.7564	16.3878	13.8883	NaN	17.5495	16.5644	16.9464
NaN	13.7906	NaN	NaN	NaN	NaN	NaN	NaN	NaN	13.8598	13.685	13.8889	NaN	NaN	NaN	15.1286	NaN	NaN	NaN	NaN	NaN	NaN	NaN	NaN	NaN	14.4092	13.7177	NaN	13.6554	NaN	NaN	NaN	NaN	13.9529	NaN	NaN	NaN	15.3327	NaN	NaN	NaN	NaN	NaN	NaN	NaN	NaN	NaN	NaN	NaN	NaN
NaN	NaN	NaN	NaN	NaN	15.0837	13.266	NaN	NaN	NaN	NaN	NaN	NaN	NaN	NaN	NaN	NaN	NaN	NaN	NaN	NaN	13.6137	NaN	NaN	NaN	NaN	NaN	NaN	NaN	NaN	NaN	NaN	NaN	NaN	NaN	NaN	14.8374	NaN	13.3432	NaN	NaN	15.1568	14.7597	14.8185	NaN	NaN	NaN	NaN	14.382	NaN
15.8131	13.8068	NaN	14.4391	16.2277	15.8949	16.4496	15.4174	16.018	16.1272	16.6829	15.3691	NaN	16.6673	16.071	14.6852	13.2703	15.9243	16.4747	15.2146	15.2898	16.5951	15.4161	15.8107	15.4509	15.8523	16.715	14.1052	14.2713	15.1325	16.4564	15.4752	16.1429	15.657	16.1969	16.0945	15.2183	16.9928	16.9524	16.6301	15.2095	16.4304	15.9842	14.0339	15.8017	NaN	NaN	16.0784	15.7649	15.5198
17.9821	16.6698	18.7129	17.6743	17.2435	17.7311	19.4611	19.147	19.5411	19.4833	19.3262	19.4967	19.3725	19.7351	19.08	18.5424	17.9381	17.9737	19.0288	18.7453	17.0775	17.5453	18.7422	19.4086	18.286	18.5052	20.2164	20.2196	15.927	18.806	19.9737	19.4264	16.3779	18.8532	18.6924	19.0555	14.87	19.4562	19.151	19.4468	19.5091	18.3773	18.4156	19.2622	19.4759	NaN	15	19.5353	20.1613	19.7372
14.8017	NaN	NaN	NaN	NaN	NaN	NaN	14.8548	NaN	16.3314	NaN	NaN	NaN	NaN	NaN	NaN	NaN	15.5708	NaN	NaN	15.4267	NaN	15.6806	14.0322	14.9034	16.2166	NaN	16.1045	NaN	17.5097	NaN	NaN	NaN	NaN	NaN	NaN	NaN	NaN	NaN	NaN	16.5757	NaN	14.9447	18.4133	NaN	17.2042	15.0998	18.3418	NaN	16.4428
14.7352	15.777	15.6482	14.7669	15.4832	15.8186	15.3351	15.3893	15.5785	16.6952	15.8813	16.5383	15.0579	16.481	17.1015	16.071	16.6128	17.9849	16.9116	13.586	15.3593	16.5936	16.774	14.9476	16.6738	16.3669	15.8845	16.2955	14.4207	16.5305	15.8974	15.8432	18.5453	15.5053	15.7305	14.9788	14.8074	16.2141	15.7728	17.2942	14.5706	15.7993	14.7621	15.4937	16.5703	NaN	15.7212	16.2221	16.0383	16.3336
NaN	12.9132	13.1043	NaN	15.2399	15.4106	NaN	NaN	NaN	13.2575	14.2867	NaN	12.8925	NaN	12.5334	NaN	12.4743	13.1044	11.3338	13.4608	16.3699	13.2922	15.9266	NaN	13.2209	NaN	NaN	10.444	13.519	NaN	13.6783	10.9929	NaN	12.5202	12.6447	NaN	14.093	NaN	13.2854	12.9847	NaN	12.2199	13.3686	16.8245	12.2588	13.1482	NaN	NaN	12.3506	NaN
NaN	NaN	NaN	NaN	NaN	NaN	NaN	NaN	NaN	NaN	NaN	NaN	NaN	NaN	NaN	NaN	NaN	NaN	NaN	NaN	NaN	NaN	NaN	NaN	NaN	NaN	NaN	13.4817	NaN	13.574	NaN	NaN	NaN	NaN	NaN	NaN	NaN	NaN	NaN	NaN	NaN	NaN	NaN	NaN	NaN	13.2117	NaN	NaN	NaN	NaN
NaN	15.8422	NaN	NaN	NaN	17.8953	NaN	NaN	NaN	NaN	NaN	NaN	NaN	NaN	NaN	NaN	NaN	NaN	NaN	NaN	NaN	NaN	NaN	NaN	NaN	NaN	NaN	NaN	NaN	NaN	NaN	NaN	18.0679	NaN	NaN	NaN	NaN	NaN	NaN	NaN	NaN	NaN	NaN	NaN	NaN	NaN	NaN	NaN	NaN	NaN
15.0214	NaN	NaN	NaN	14.8909	NaN	NaN	14.9507	NaN	NaN	13.9985	NaN	NaN	NaN	NaN	NaN	NaN	15.1046	NaN	NaN	NaN	NaN	NaN	15.3768	NaN	15.1986	15.2229	15.7134	15.3609	NaN	14.6235	16.0608	NaN	14.6174	14.95	14.5934	NaN	14.7756	13.8223	14.3678	15.1127	NaN	14.4512	NaN	14.7525	16.4287	NaN	15.9273	NaN	14.0607
NaN	NaN	NaN	17.6486	NaN	NaN	NaN	18.242	NaN	NaN	NaN	NaN	17.8095	NaN	NaN	NaN	16.4634	NaN	NaN	NaN	NaN	NaN	NaN	18.0224	NaN	NaN	NaN	NaN	18.0483	NaN	NaN	NaN	NaN	17.4462	NaN	NaN	NaN	NaN	NaN	NaN	NaN	NaN	NaN	NaN	NaN	NaN	NaN	NaN	18.0657	NaN
19.6191	19.7531	19.2074	20.3645	18.461	NaN	NaN	19.4259	18.2769	18.1918	NaN	19.3542	12.7803	NaN	NaN	17.7814	19.0189	18.4941	18.5488	NaN	NaN	18.6694	18.53	NaN	18.1529	19.469	17.3099	NaN	20.4571	NaN	17.7488	19.7582	13.8379	19.7454	19.7824	18.6438	NaN	19.6914	19.5413	18.6119	17.8218	17.1918	19.6719	NaN	18.7001	NaN	NaN	19.0024	NaN	NaN
NaN	NaN	NaN	NaN	NaN	NaN	NaN	NaN	NaN	NaN	NaN	NaN	NaN	NaN	NaN	NaN	NaN	NaN	NaN	NaN	NaN	NaN	NaN	NaN	NaN	NaN	NaN	NaN	NaN	NaN	NaN	NaN	NaN	NaN	NaN	NaN	NaN	NaN	NaN	NaN	NaN	NaN	NaN	NaN	NaN	NaN	NaN	NaN	NaN	NaN
NaN	NaN	NaN	NaN	NaN	NaN	NaN	NaN	NaN	NaN	NaN	NaN	NaN	NaN	11.9971	NaN	NaN	NaN	NaN	NaN	NaN	NaN	NaN	NaN	NaN	NaN	NaN	NaN	NaN	NaN	NaN	NaN	NaN	NaN	NaN	NaN	NaN	NaN	NaN	12.3956	NaN	NaN	NaN	NaN	NaN	NaN	NaN	NaN	NaN	NaN
NaN	NaN	NaN	NaN	NaN	NaN	NaN	NaN	NaN	NaN	NaN	NaN	NaN	NaN	NaN	NaN	NaN	NaN	NaN	NaN	NaN	14.6237	NaN	NaN	NaN	NaN	NaN	NaN	15.5011	NaN	NaN	NaN	14.5035	NaN	NaN	NaN	NaN	NaN	15.8463	NaN	NaN	NaN	NaN	NaN	NaN	NaN	NaN	NaN	NaN	NaN
NaN	NaN	NaN	NaN	NaN	NaN	NaN	NaN	NaN	NaN	NaN	NaN	NaN	NaN	NaN	NaN	NaN	NaN	NaN	NaN	NaN	NaN	NaN	NaN	NaN	NaN	15.5393	NaN	NaN	NaN	NaN	NaN	NaN	NaN	NaN	NaN	NaN	NaN	NaN	13.0764	NaN	NaN	NaN	NaN	NaN	NaN	NaN	NaN	NaN	NaN
NaN	NaN	16.2325	NaN	15.8663	NaN	NaN	15.8188	NaN	15.9747	NaN	16.668	NaN	NaN	NaN	15.4933	15.9911	15.943	15.8867	NaN	NaN	16.0691	NaN	NaN	15.9837	NaN	NaN	NaN	NaN	NaN	NaN	16.0553	NaN	NaN	15.488	NaN	NaN	16.2325	16.3777	NaN	15.0642	NaN	NaN	NaN	NaN	NaN	NaN	NaN	NaN	NaN
NaN	NaN	NaN	NaN	NaN	NaN	NaN	NaN	NaN	NaN	NaN	NaN	NaN	NaN	NaN	NaN	NaN	NaN	NaN	NaN	NaN	NaN	NaN	NaN	NaN	NaN	NaN	NaN	NaN	NaN	NaN	NaN	NaN	NaN	NaN	NaN	NaN	NaN	NaN	NaN	NaN	NaN	NaN	NaN	NaN	NaN	NaN	NaN	NaN	NaN
NaN	NaN	13.6518	NaN	12.1066	NaN	NaN	NaN	12.3765	12.647	NaN	NaN	NaN	NaN	NaN	13.9825	NaN	NaN	13.6296	NaN	12.936	NaN	14.0668	NaN	12.4044	14.2239	NaN	NaN	NaN	NaN	NaN	13.7078	13.1365	NaN	NaN	NaN	NaN	NaN	14.1791	NaN	NaN	NaN	13.4574	NaN	13.3663	NaN	NaN	13.9674	NaN	NaN
NaN	NaN	13.1328	NaN	NaN	NaN	13.7913	NaN	NaN	13.5955	12.5134	12.0901	14.4105	12.6188	NaN	12.9937	12.8395	13.5105	NaN	NaN	14.0303	NaN	12.4191	NaN	NaN	13.7314	NaN	13.4477	13.6284	12.5454	12.2391	12.3056	NaN	NaN	NaN	NaN	NaN	NaN	NaN	NaN	13.5355	NaN	NaN	13.0866	12.9653	NaN	NaN	13.0215	NaN	NaN
12.7225	NaN	NaN	NaN	14.4246	NaN	NaN	NaN	NaN	NaN	NaN	13.5767	NaN	NaN	NaN	NaN	NaN	NaN	NaN	NaN	NaN	13.0457	12.3467	NaN	NaN	NaN	NaN	NaN	14.5424	13.6651	NaN	NaN	NaN	NaN	NaN	NaN	12.3907	NaN	NaN	NaN	NaN	NaN	13.3228	NaN	NaN	NaN	NaN	NaN	NaN	13.5602
NaN	NaN	NaN	NaN	NaN	NaN	NaN	NaN	NaN	NaN	NaN	NaN	NaN	NaN	NaN	NaN	NaN	NaN	NaN	NaN	NaN	NaN	NaN	13.764	NaN	13.2861	NaN	NaN	13.5652	NaN	NaN	NaN	NaN	NaN	NaN	NaN	NaN	NaN	12.1871	13.0392	12.791	NaN	NaN	NaN	NaN	NaN	NaN	13.0405	NaN	NaN
11.8411	NaN	13.3015	NaN	13.2205	15.819	17.2876	NaN	15.488	NaN	11.3422	13.2804	12.9154	16.9062	15.6098	16.3825	12.9868	14.8437	15.1339	14.3185	16.8083	15.7331	16.7253	14.0922	16.9603	17.1215	16.1506	11.6136	13.6856	17.0386	17.2073	16.0856	NaN	11.5039	15.6561	15.5883	16.5435	12.5445	NaN	16.3494	NaN	19.1144	14.3053	17.5971	12.3451	NaN	NaN	16.6741	13.004	14.2277
NaN	NaN	NaN	NaN	NaN	NaN	NaN	NaN	NaN	NaN	NaN	NaN	NaN	NaN	NaN	NaN	NaN	NaN	NaN	NaN	NaN	NaN	NaN	NaN	NaN	NaN	NaN	NaN	NaN	NaN	NaN	NaN	NaN	NaN	NaN	NaN	NaN	NaN	NaN	NaN	NaN	NaN	NaN	NaN	NaN	NaN	NaN	NaN	NaN	NaN
NaN	NaN	NaN	NaN	NaN	14.9217	NaN	17.6395	17.1323	NaN	NaN	NaN	16.1123	15.535	NaN	NaN	17.3664	NaN	NaN	14.9232	NaN	17.5579	16.5465	NaN	18.0951	NaN	17.0953	NaN	16.6422	NaN	17.2905	17.0836	NaN	17.3054	NaN	NaN	17.1913	15.9337	16.5086	NaN	NaN	15.7795	17.4957	16.4833	15.6454	NaN	NaN	NaN	17.4838	NaN
NaN	NaN	NaN	NaN	NaN	NaN	NaN	NaN	NaN	14.5601	NaN	17.2188	NaN	NaN	NaN	15.376	NaN	NaN	NaN	NaN	14.3147	NaN	NaN	NaN	14.1816	NaN	16.375	NaN	NaN	NaN	NaN	NaN	16.0911	NaN	NaN	NaN	NaN	NaN	NaN	NaN	NaN	NaN	NaN	NaN	NaN	16.9353	16.2926	NaN	NaN	NaN
15.6266	15.577	14.5895	14.7488	13.5744	NaN	NaN	14.4617	15.8447	15.0632	15.216	15.4919	15.8202	15.8339	14.7264	15.5434	NaN	14.7395	15.5326	15.5083	14.5422	14.7466	13.8493	15.0735	16.4444	14.6975	14.7383	NaN	12.9761	NaN	NaN	14.434	NaN	NaN	12.9513	15.6808	14.8679	15.5504	14.7851	13.2121	13.9868	15.6692	14.7931	15.3754	14.4803	NaN	NaN	14.6382	15.783	15.5082
11.9228	16.6745	15.6475	14.9634	NaN	12.917	14.7533	14.4169	16.2922	NaN	13.4533	NaN	NaN	NaN	14.8874	12.6549	NaN	NaN	NaN	NaN	NaN	NaN	NaN	13.671	NaN	NaN	NaN	14.3451	15.1135	14.5217	15.5925	16.0113	NaN	16.4169	16.3636	NaN	NaN	14.7729	12.3779	15.4362	NaN	15.9252	14.1549	15.7498	NaN	NaN	NaN	NaN	NaN	15.9396
16.9757	16.1283	14.075	16.1047	NaN	14.892	15.8615	14.5518	NaN	15.0681	15.6621	14.5662	15.1645	15.7653	16.4551	15.8378	NaN	15.4676	15.8445	15.0144	15.3959	13.6873	NaN	14.3782	NaN	13.34	12.9512	16.8433	15.6877	16.6884	16.6505	NaN	16.1036	NaN	NaN	NaN	15.4539	16.1287	15.2107	NaN	15.846	14.8747	13.8275	16.907	15.4784	15.7228	NaN	NaN	NaN	NaN
NaN	NaN	NaN	NaN	NaN	NaN	NaN	NaN	NaN	NaN	NaN	NaN	NaN	NaN	NaN	NaN	NaN	NaN	NaN	NaN	NaN	NaN	NaN	NaN	NaN	NaN	NaN	NaN	NaN	NaN	NaN	NaN	NaN	NaN	NaN	NaN	NaN	NaN	NaN	NaN	NaN	NaN	NaN	NaN	NaN	NaN	NaN	NaN	NaN	NaN
13.808	14.1836	NaN	NaN	14.0642	NaN	NaN	13.1608	NaN	NaN	NaN	NaN	NaN	16.1384	13.5823	14.3184	14.8634	14.7063	NaN	NaN	NaN	NaN	15.1226	NaN	NaN	13.5734	16.0115	NaN	NaN	NaN	15.6449	NaN	NaN	NaN	NaN	NaN	NaN	14.2832	NaN	NaN	15.5392	NaN	NaN	NaN	NaN	NaN	NaN	13.4227	NaN	NaN
NaN	NaN	NaN	NaN	NaN	NaN	NaN	NaN	NaN	NaN	13.6565	13.9787	NaN	NaN	NaN	NaN	NaN	NaN	NaN	13.5718	15.4932	13.9345	NaN	NaN	15.2001	NaN	NaN	NaN	11.167	14.8954	NaN	NaN	NaN	NaN	NaN	NaN	NaN	14.8958	14.8849	15.0034	15.4239	NaN	NaN	NaN	NaN	NaN	NaN	NaN	NaN	NaN
NaN	NaN	NaN	NaN	NaN	NaN	NaN	NaN	NaN	NaN	NaN	NaN	NaN	NaN	NaN	NaN	NaN	NaN	NaN	NaN	NaN	NaN	NaN	NaN	NaN	NaN	NaN	NaN	NaN	NaN	NaN	NaN	NaN	NaN	NaN	NaN	NaN	NaN	NaN	NaN	NaN	NaN	NaN	NaN	NaN	NaN	NaN	NaN	NaN	NaN
NaN	NaN	NaN	NaN	NaN	NaN	NaN	NaN	NaN	NaN	NaN	NaN	NaN	NaN	NaN	NaN	NaN	NaN	NaN	NaN	NaN	NaN	NaN	NaN	NaN	NaN	NaN	NaN	NaN	NaN	NaN	NaN	NaN	NaN	NaN	NaN	NaN	NaN	NaN	NaN	NaN	NaN	NaN	NaN	NaN	NaN	NaN	NaN	NaN	NaN
18.0136	18.4358	16.7502	13.7903	19.363	20.008	19.3358	19.0309	18.8033	18.6164	16.3185	17.0301	16.4138	19.1283	16.7886	19.4016	18.1354	19.4471	19.3564	18.3674	17.7772	19.0743	19.3016	18.4759	19.8005	19.7704	19.3225	18.5534	19.4098	19.3944	19.4342	19.4765	19.8461	19.8953	19.7195	18.0574	19.2741	16.3126	15.7547	17.2028	17.5606	19.6585	19.4069	19.2022	16.2238	18.1096	17.7433	17.9695	18.6923	19.2822
NaN	NaN	14.4248	14.1811	NaN	NaN	NaN	NaN	NaN	15.5701	NaN	NaN	NaN	NaN	14.7521	NaN	NaN	NaN	NaN	NaN	NaN	NaN	NaN	NaN	NaN	15.2719	NaN	16.3491	NaN	15.2417	16.739	NaN	NaN	NaN	NaN	NaN	NaN	15.8473	15.576	NaN	NaN	NaN	NaN	16.5953	NaN	15.9957	NaN	NaN	NaN	NaN
16.2652	15.7318	13.933	15.469	14.9761	NaN	14.7682	14.9089	15.1391	14.5628	14.8563	14.8288	14.3398	NaN	15.4459	14.3299	NaN	14.9607	16.2486	NaN	NaN	14.5429	13.7766	NaN	18.0264	NaN	14.7155	14.637	NaN	NaN	15.8068	15.8649	NaN	15.1122	NaN	NaN	NaN	13.6395	NaN	15.0319	15.3506	14.1306	15.1468	17.1231	17.6949	NaN	NaN	14.3165	16.9274	NaN
NaN	NaN	NaN	NaN	NaN	NaN	NaN	NaN	NaN	NaN	NaN	NaN	NaN	NaN	NaN	NaN	NaN	NaN	NaN	NaN	NaN	NaN	NaN	NaN	NaN	NaN	NaN	NaN	NaN	NaN	NaN	NaN	NaN	NaN	NaN	NaN	NaN	NaN	NaN	NaN	NaN	NaN	NaN	NaN	NaN	NaN	NaN	NaN	NaN	NaN
NaN	NaN	NaN	NaN	NaN	NaN	NaN	NaN	NaN	NaN	NaN	NaN	NaN	NaN	NaN	13.288	NaN	NaN	NaN	NaN	NaN	NaN	NaN	NaN	NaN	NaN	NaN	NaN	NaN	NaN	NaN	NaN	NaN	NaN	NaN	NaN	NaN	NaN	NaN	NaN	NaN	NaN	NaN	NaN	NaN	NaN	NaN	NaN	NaN	NaN
13.918	NaN	NaN	NaN	NaN	NaN	NaN	NaN	NaN	14.4086	NaN	14.3031	NaN	NaN	NaN	13.3236	NaN	NaN	NaN	NaN	NaN	NaN	NaN	NaN	NaN	NaN	NaN	NaN	NaN	NaN	NaN	NaN	NaN	NaN	NaN	13.3429	NaN	NaN	NaN	NaN	14.1809	NaN	NaN	NaN	14.9398	NaN	NaN	NaN	NaN	NaN
NaN	NaN	NaN	NaN	NaN	16.4467	NaN	15.2441	16.4997	NaN	NaN	NaN	16.5558	16.6021	16.7816	16.8479	16.6384	16.7752	14.7957	16.005	NaN	16.8254	NaN	NaN	16.8752	NaN	NaN	NaN	NaN	16.214	NaN	NaN	15.8988	NaN	NaN	NaN	NaN	NaN	NaN	NaN	16.4805	NaN	NaN	NaN	NaN	15.4085	NaN	16.2937	16.6093	NaN
NaN	NaN	NaN	NaN	15.1035	NaN	16.0596	NaN	16.1175	14.553	16.2497	NaN	16.8478	17.4771	15.8823	NaN	NaN	NaN	15.7981	16.8017	14.5624	15.2198	NaN	16.4123	13.64	NaN	15.997	16.0685	NaN	15.3559	16.9113	NaN	NaN	NaN	NaN	NaN	15.8675	NaN	NaN	14.9205	17.055	NaN	NaN	17.2029	17.1083	14.3202	NaN	16.1864	15.3437	15.1029
NaN	NaN	NaN	NaN	NaN	NaN	NaN	NaN	NaN	NaN	NaN	NaN	NaN	NaN	NaN	NaN	NaN	NaN	NaN	NaN	NaN	NaN	NaN	NaN	NaN	NaN	NaN	NaN	NaN	NaN	NaN	NaN	NaN	NaN	NaN	NaN	NaN	NaN	NaN	NaN	NaN	NaN	NaN	NaN	NaN	NaN	NaN	NaN	NaN	NaN
12.2868	NaN	NaN	NaN	13.5233	NaN	NaN	NaN	NaN	NaN	NaN	14.325	NaN	NaN	NaN	NaN	NaN	NaN	NaN	NaN	NaN	13.7977	13.7682	NaN	NaN	13.7866	NaN	NaN	NaN	14.1111	NaN	NaN	NaN	NaN	NaN	NaN	NaN	13.7965	NaN	NaN	NaN	NaN	NaN	13.7083	NaN	NaN	NaN	NaN	NaN	NaN
NaN	NaN	14.4549	15.6722	14.107	NaN	NaN	NaN	NaN	NaN	15.2468	14.5085	15.03	NaN	NaN	NaN	NaN	NaN	NaN	14.5995	NaN	NaN	NaN	NaN	14.5424	NaN	NaN	NaN	NaN	NaN	NaN	NaN	NaN	NaN	NaN	NaN	NaN	NaN	NaN	15.1682	NaN	NaN	NaN	NaN	15.765	NaN	NaN	13.8421	NaN	NaN
NaN	NaN	15.1563	13.0911	NaN	NaN	14.4185	NaN	15.6733	NaN	15.8135	14.9586	15.1569	NaN	14.7747	13.3412	NaN	NaN	12.9325	14.3005	NaN	NaN	NaN	14.4631	NaN	NaN	15.1365	15.0217	NaN	NaN	16.128	15.3238	NaN	14.7325	14.6989	12.5958	12.3049	15.9752	15.5897	14.7319	NaN	NaN	12.8561	14.2371	14.4105	NaN	NaN	NaN	15.2461	13.3297
NaN	NaN	NaN	NaN	NaN	NaN	NaN	NaN	NaN	NaN	NaN	NaN	NaN	NaN	NaN	NaN	NaN	NaN	NaN	NaN	NaN	NaN	NaN	NaN	NaN	NaN	NaN	NaN	NaN	NaN	NaN	NaN	NaN	NaN	NaN	NaN	NaN	NaN	NaN	NaN	NaN	NaN	NaN	NaN	NaN	NaN	NaN	NaN	NaN	NaN
14.996	14.8553	13.6631	15.7273	15.7619	15.9882	NaN	16.9473	NaN	NaN	NaN	NaN	NaN	11.9427	NaN	15.4121	NaN	NaN	NaN	14.6037	NaN	15.9352	NaN	15.7555	NaN	NaN	NaN	NaN	NaN	NaN	NaN	16.0653	14.5432	15.5944	15.5498	15.9951	14.911	NaN	11.7566	NaN	NaN	NaN	16.1349	NaN	NaN	NaN	15.1218	NaN	14.8948	13.6834
NaN	NaN	NaN	11.4814	NaN	NaN	NaN	NaN	NaN	NaN	NaN	NaN	NaN	NaN	NaN	NaN	NaN	NaN	NaN	NaN	NaN	NaN	NaN	NaN	NaN	NaN	NaN	NaN	NaN	14.8694	14.8469	NaN	NaN	NaN	NaN	NaN	NaN	NaN	NaN	NaN	NaN	NaN	NaN	NaN	NaN	NaN	NaN	NaN	NaN	15.3221
NaN	NaN	NaN	NaN	NaN	NaN	NaN	NaN	NaN	NaN	NaN	NaN	15.1196	15.2088	NaN	NaN	NaN	NaN	NaN	NaN	NaN	NaN	NaN	NaN	NaN	NaN	NaN	NaN	NaN	13.9135	16.0643	NaN	NaN	NaN	NaN	NaN	NaN	NaN	NaN	NaN	NaN	14.0723	NaN	13.8437	NaN	NaN	NaN	NaN	NaN	NaN
17.7498	15.7125	16.3423	NaN	13.6517	18.624	14.4772	17.4568	9.90498	12.3678	NaN	NaN	11.7297	NaN	13.5735	15.1953	NaN	NaN	13.4679	15.9205	16.3773	18.7454	15.6793	17.057	NaN	15.0085	18.9197	15.364	14.6739	15.3741	19.694	NaN	18.5981	NaN	NaN	16.2346	NaN	14.0981	NaN	NaN	NaN	13.4042	16.972	19.1879	NaN	17.5473	17.1832	NaN	18.3585	18.513
NaN	NaN	17.4453	NaN	NaN	18.2627	NaN	NaN	NaN	NaN	NaN	NaN	18.2299	NaN	NaN	NaN	17.3853	NaN	NaN	NaN	NaN	NaN	NaN	NaN	NaN	NaN	NaN	NaN	NaN	NaN	NaN	18.9451	NaN	16.6341	NaN	NaN	NaN	NaN	NaN	NaN	NaN	16.9426	16.5661	18.075	16.4945	NaN	NaN	NaN	NaN	NaN
14.0452	NaN	NaN	14.3875	NaN	NaN	NaN	13.7502	NaN	NaN	12.8397	NaN	NaN	NaN	NaN	12.7769	NaN	NaN	NaN	NaN	13.055	NaN	NaN	13.8268	NaN	NaN	NaN	NaN	NaN	NaN	NaN	NaN	NaN	13.5752	13.7074	14.092	13.6669	NaN	13.5564	NaN	NaN	NaN	NaN	NaN	NaN	NaN	NaN	NaN	13.5458	NaN
NaN	NaN	NaN	NaN	NaN	NaN	NaN	NaN	NaN	NaN	NaN	NaN	NaN	NaN	NaN	NaN	NaN	NaN	NaN	NaN	NaN	NaN	NaN	NaN	NaN	NaN	NaN	NaN	NaN	NaN	NaN	NaN	NaN	NaN	NaN	NaN	NaN	NaN	NaN	NaN	NaN	NaN	NaN	NaN	NaN	NaN	NaN	NaN	NaN	NaN
NaN	NaN	NaN	NaN	NaN	NaN	12.9571	NaN	NaN	NaN	NaN	NaN	13.6582	12.8058	11.7919	12.3727	13.5807	NaN	12.7762	NaN	NaN	NaN	11.4901	NaN	NaN	NaN	NaN	NaN	NaN	NaN	11.946	13.7404	NaN	NaN	13.0251	NaN	NaN	NaN	NaN	NaN	NaN	NaN	NaN	NaN	NaN	NaN	NaN	NaN	NaN	NaN
NaN	NaN	NaN	NaN	NaN	NaN	NaN	NaN	NaN	NaN	NaN	NaN	NaN	NaN	NaN	NaN	NaN	NaN	NaN	NaN	NaN	NaN	NaN	NaN	NaN	NaN	NaN	NaN	NaN	NaN	NaN	NaN	NaN	NaN	NaN	NaN	NaN	NaN	NaN	NaN	NaN	NaN	NaN	NaN	NaN	NaN	NaN	NaN	NaN	NaN
NaN	NaN	NaN	NaN	NaN	NaN	NaN	18.2812	18.1976	NaN	NaN	18.1169	NaN	NaN	NaN	16.6455	17.3736	NaN	NaN	NaN	NaN	NaN	NaN	NaN	17.6135	17.1999	NaN	15.7785	NaN	NaN	NaN	NaN	17.4991	18.2225	17.8653	19.0787	16.3774	NaN	NaN	NaN	NaN	16.613	NaN	16.2696	17.2318	NaN	17.1955	17.5412	15.0779	NaN
NaN	NaN	13.4803	16.1237	14.4679	15.7498	12.4082	15.1066	NaN	12.4239	13.4885	NaN	13.6972	13.068	NaN	13.7134	13.6141	NaN	12.1705	14.3914	14.5806	16.2027	13.437	NaN	NaN	15.7365	NaN	11.5642	15.2327	NaN	14.5467	14.2709	15.833	13.7765	13.0075	NaN	14.7278	NaN	NaN	NaN	NaN	NaN	14.2499	NaN	NaN	NaN	NaN	NaN	15.9575	12.4147
NaN	NaN	NaN	NaN	NaN	NaN	NaN	NaN	NaN	NaN	NaN	NaN	NaN	NaN	NaN	NaN	NaN	NaN	NaN	NaN	NaN	NaN	NaN	NaN	NaN	NaN	NaN	NaN	NaN	NaN	NaN	NaN	NaN	NaN	NaN	NaN	NaN	NaN	NaN	NaN	NaN	NaN	NaN	NaN	NaN	NaN	NaN	NaN	NaN	NaN
NaN	NaN	NaN	NaN	NaN	NaN	NaN	NaN	NaN	NaN	NaN	NaN	NaN	NaN	NaN	NaN	NaN	NaN	NaN	NaN	NaN	NaN	NaN	NaN	NaN	NaN	NaN	NaN	NaN	NaN	NaN	NaN	NaN	NaN	NaN	NaN	NaN	NaN	NaN	NaN	NaN	NaN	NaN	NaN	NaN	NaN	NaN	NaN	NaN	NaN
NaN	NaN	NaN	NaN	NaN	NaN	NaN	NaN	NaN	NaN	NaN	NaN	NaN	NaN	NaN	NaN	NaN	NaN	NaN	NaN	NaN	NaN	NaN	NaN	NaN	NaN	NaN	NaN	NaN	NaN	NaN	NaN	NaN	NaN	NaN	NaN	NaN	NaN	NaN	NaN	NaN	NaN	NaN	NaN	NaN	NaN	NaN	NaN	NaN	NaN
14.0013	13.9504	10.657	NaN	15.6448	15.1801	15.8921	14.0823	14.3575	17.9697	NaN	14.5805	11.6276	14.3376	15.3685	15.7064	13.3994	14.1734	14.0299	NaN	12.9331	14.2535	15.3051	12.6489	13.143	16.0176	13.5087	15.6408	15.1467	15.1198	16.1377	14.2681	15.6702	14.7934	12.8965	NaN	14.985	14.1253	13.1941	15.7604	16.9215	16.8955	13.7601	15.5296	12.6958	NaN	NaN	15.2949	13.0525	15.8097
NaN	NaN	NaN	NaN	NaN	NaN	NaN	NaN	NaN	NaN	NaN	NaN	NaN	NaN	NaN	NaN	NaN	NaN	NaN	NaN	NaN	NaN	NaN	NaN	NaN	NaN	NaN	NaN	NaN	NaN	NaN	NaN	NaN	NaN	NaN	NaN	NaN	NaN	NaN	NaN	NaN	NaN	NaN	NaN	NaN	NaN	NaN	NaN	NaN	NaN
NaN	NaN	14.0663	NaN	16.229	NaN	15.5352	NaN	15.6982	NaN	NaN	14.8461	NaN	NaN	15.4913	NaN	14.5752	NaN	NaN	NaN	NaN	NaN	NaN	NaN	NaN	16.2463	NaN	NaN	15.8926	NaN	NaN	NaN	NaN	15.9115	NaN	NaN	NaN	NaN	NaN	NaN	NaN	16.7288	14.2631	NaN	16.7982	NaN	NaN	14.5974	NaN	NaN
17.3584	18.1508	18.1752	19.3511	19.4881	NaN	NaN	15.8543	15.3212	NaN	NaN	NaN	NaN	NaN	NaN	NaN	NaN	NaN	NaN	NaN	NaN	NaN	14.7029	NaN	16.9511	16.2148	NaN	NaN	NaN	15.5591	NaN	NaN	NaN	NaN	NaN	19.1575	NaN	17.7299	18.8297	NaN	NaN	14.8504	NaN	NaN	16.5199	NaN	NaN	NaN	NaN	NaN
NaN	NaN	NaN	NaN	NaN	14.4196	NaN	NaN	15.6321	NaN	NaN	NaN	NaN	NaN	NaN	15.1696	NaN	NaN	15.0735	14.8775	NaN	NaN	NaN	NaN	NaN	NaN	NaN	14.077	14.6454	NaN	NaN	NaN	NaN	NaN	NaN	14.3294	NaN	NaN	NaN	NaN	NaN	NaN	15.1429	NaN	NaN	NaN	NaN	14.5282	NaN	15.6439
NaN	NaN	NaN	NaN	14.777	NaN	NaN	15.2723	NaN	14.0566	NaN	NaN	13.8497	NaN	NaN	15.4837	15.1522	NaN	14.4894	NaN	NaN	NaN	14.8502	NaN	14.5237	14.4429	14.2497	NaN	NaN	NaN	NaN	13.6693	NaN	14.6842	14.2436	15.289	12.5678	13.93	NaN	NaN	14.1714	NaN	14.2806	NaN	15.3008	NaN	NaN	14.6729	13.0188	NaN
16.3737	14.3974	16.4487	NaN	14.7041	15.0659	NaN	NaN	NaN	NaN	NaN	NaN	14.3974	NaN	17.4873	16.0628	15.6353	NaN	NaN	NaN	NaN	NaN	14.7125	16.5005	NaN	13.0565	13.8536	15.0544	14.0372	NaN	NaN	NaN	NaN	NaN	13.1952	17.0228	14.4524	14.1592	NaN	13.5751	NaN	NaN	13.5043	15.3085	NaN	15.0613	14.8148	NaN	NaN	NaN
NaN	NaN	NaN	NaN	NaN	NaN	NaN	NaN	NaN	NaN	NaN	NaN	NaN	NaN	NaN	NaN	NaN	NaN	NaN	NaN	NaN	NaN	NaN	17.1807	NaN	NaN	NaN	NaN	15.7836	NaN	NaN	NaN	NaN	NaN	NaN	NaN	15.1898	NaN	NaN	NaN	NaN	NaN	NaN	NaN	NaN	18.752	18.795	NaN	NaN	NaN
14.0626	14.1095	NaN	NaN	NaN	17.2399	16.9446	NaN	NaN	NaN	NaN	14.7008	NaN	NaN	16.6246	16.3226	14.4922	17.0071	15.6978	NaN	NaN	NaN	16.2958	NaN	16.4979	16.9003	12.8542	16.5848	16.1105	16.6774	16.5757	NaN	NaN	NaN	NaN	NaN	15.0975	NaN	15.2834	16.5197	NaN	16.0573	15.8166	16.9538	16.9065	NaN	NaN	16.5326	14.9101	16.8355
NaN	NaN	NaN	NaN	NaN	NaN	NaN	NaN	NaN	NaN	NaN	NaN	NaN	NaN	14.6905	15.753	NaN	14.3671	NaN	NaN	NaN	NaN	NaN	NaN	NaN	NaN	NaN	NaN	15.9855	NaN	NaN	14.0175	NaN	NaN	NaN	NaN	NaN	NaN	NaN	NaN	NaN	NaN	NaN	15.2048	NaN	NaN	NaN	NaN	NaN	NaN
NaN	14.9445	17.6787	NaN	NaN	NaN	16.2842	15.7764	15.0494	14.6774	16.4252	15.581	16.409	NaN	16.7171	14.6029	14.4874	NaN	15.1293	NaN	NaN	15.5784	NaN	16.2263	16.5171	NaN	14.6432	15.1194	17.315	NaN	NaN	NaN	NaN	14.1532	16.8998	NaN	16.6369	NaN	16.0472	16.5186	NaN	17.2004	NaN	14.1407	NaN	NaN	NaN	NaN	19.4417	16.3528
NaN	14.3688	NaN	NaN	13.4298	NaN	12.5176	NaN	NaN	NaN	NaN	NaN	NaN	12.2294	13.4754	NaN	NaN	13.0949	14.7725	12.5906	NaN	NaN	13.9319	NaN	14.3996	13.7307	13.1971	12.7633	NaN	NaN	13.5566	NaN	NaN	NaN	NaN	NaN	NaN	NaN	NaN	NaN	13.6697	14.2072	12.7796	NaN	NaN	NaN	NaN	NaN	NaN	13.2297
NaN	NaN	NaN	NaN	NaN	NaN	NaN	NaN	NaN	NaN	NaN	NaN	NaN	NaN	NaN	NaN	NaN	NaN	NaN	NaN	NaN	NaN	NaN	NaN	NaN	NaN	NaN	NaN	NaN	NaN	NaN	NaN	NaN	NaN	NaN	NaN	NaN	NaN	NaN	NaN	NaN	NaN	NaN	NaN	NaN	NaN	NaN	NaN	NaN	NaN
15.4314	NaN	NaN	NaN	NaN	NaN	NaN	NaN	13.032	NaN	NaN	NaN	14.3725	13.4416	NaN	NaN	13.9504	NaN	NaN	14.6281	NaN	NaN	NaN	15.0323	NaN	NaN	14.4049	NaN	13.6908	NaN	12.0751	15.4466	NaN	14.5641	15.1274	14.7457	14.5372	13.9043	14.7928	NaN	NaN	14.5941	15.1946	12.3025	14.6895	NaN	NaN	13.1771	15.2358	11.8854
15.5307	17.0116	17.6027	16.8098	17.713	NaN	16.1278	NaN	16.5755	17.406	17.0301	NaN	NaN	NaN	16.2093	NaN	NaN	NaN	NaN	NaN	NaN	18.5176	NaN	NaN	NaN	17.6995	16.2354	16.1158	16.9384	14.305	NaN	NaN	NaN	NaN	NaN	16.0083	NaN	17.6191	17.031	NaN	NaN	NaN	NaN	16.9305	17.2324	NaN	NaN	18.3174	NaN	14.1192
NaN	NaN	NaN	NaN	NaN	NaN	NaN	NaN	NaN	NaN	NaN	NaN	NaN	NaN	NaN	NaN	14.4016	NaN	NaN	NaN	NaN	NaN	NaN	14.3345	NaN	NaN	NaN	NaN	NaN	NaN	NaN	NaN	NaN	NaN	NaN	12.7135	NaN	NaN	NaN	NaN	NaN	NaN	NaN	NaN	NaN	NaN	NaN	NaN	NaN	NaN
13.3308	13.4331	12.5345	NaN	14.2711	NaN	13.6317	13.914	14.5441	14.1174	NaN	13.0114	NaN	14.204	15.8361	18.9754	13.2572	14.6602	16.2621	13.3482	NaN	14.7135	16.0994	NaN	16.8881	14.8465	15.3616	13.7894	13.1216	13.3207	11.3671	14.8033	11.7711	14.4341	13.4475	NaN	14.7842	NaN	NaN	16.1208	NaN	15.6511	13.8889	14.8582	14.5852	NaN	NaN	11.7096	13.5463	15.7898
NaN	NaN	12.2231	NaN	12.0241	NaN	NaN	NaN	NaN	NaN	NaN	NaN	NaN	NaN	NaN	NaN	13.1023	NaN	NaN	NaN	NaN	NaN	NaN	NaN	NaN	NaN	NaN	NaN	11.9085	12.5314	12.0335	NaN	NaN	NaN	NaN	NaN	NaN	NaN	NaN	NaN	NaN	12.4938	NaN	12.5832	NaN	NaN	NaN	NaN	NaN	NaN
NaN	NaN	NaN	NaN	NaN	NaN	NaN	NaN	NaN	NaN	NaN	NaN	NaN	NaN	NaN	NaN	NaN	NaN	NaN	NaN	NaN	NaN	NaN	NaN	NaN	NaN	NaN	NaN	NaN	NaN	NaN	NaN	NaN	NaN	NaN	NaN	NaN	NaN	NaN	13.9324	NaN	NaN	NaN	NaN	NaN	NaN	NaN	NaN	NaN	NaN
NaN	NaN	NaN	NaN	NaN	NaN	NaN	NaN	NaN	NaN	NaN	NaN	NaN	NaN	NaN	NaN	NaN	NaN	NaN	NaN	NaN	NaN	NaN	NaN	NaN	NaN	NaN	NaN	NaN	NaN	NaN	NaN	NaN	NaN	NaN	NaN	NaN	NaN	NaN	NaN	NaN	NaN	NaN	NaN	NaN	NaN	NaN	NaN	NaN	NaN
14.4925	14.4752	13.9291	12.3141	14.9569	NaN	13.7225	NaN	13.4705	16.5419	11.5402	NaN	12.0819	13.8611	13.1044	13.4011	14.0158	14.8049	14.4715	NaN	12.6402	13.6091	13.0346	NaN	NaN	14.6172	12.1946	NaN	14.0252	14.3957	14.0519	15.2114	NaN	13.1713	14.2127	NaN	13.989	NaN	15.6276	14.4478	NaN	14.1625	14.0582	12.6773	NaN	NaN	NaN	12.6236	12.4529	14.0327
15.2392	14.4533	15.4178	16.6311	14.3039	NaN	13.8681	14.1123	15.6591	13.792	16.0294	15.6389	NaN	15.9379	14.76	NaN	NaN	15.665	14.5272	16.0066	NaN	13.4704	14.0814	NaN	15.2909	14.2668	15.9938	NaN	NaN	NaN	NaN	NaN	NaN	NaN	NaN	NaN	NaN	14.8907	NaN	NaN	16.2876	NaN	NaN	NaN	NaN	NaN	NaN	NaN	NaN	NaN
18.1449	18.3355	17.5453	17.8604	16.4941	17.5446	17.163	18.1218	17.5081	17.7381	18.4588	18.7966	16.4903	16.8799	16.7181	16.5698	17.7867	16.9489	16.7002	15.5381	16.192	12.5089	16.0111	17.2558	17.5403	16.8939	17.843	18.297	14.5049	15.7419	16.8337	17.7563	16.156	17.016	17.9466	16.8037	17.3738	18.5689	17.5887	18.8029	18.0821	16.8784	17.4911	15.9354	17.9331	NaN	15.775	17.3605	17.9952	18.54
13.4622	13.997	NaN	13.7834	14.1919	14.2163	12.85	13.9966	12.268	14.942	NaN	15.2486	NaN	NaN	NaN	NaN	12.7222	15.1411	14.719	NaN	NaN	NaN	14.0792	12.8539	NaN	NaN	NaN	NaN	NaN	NaN	NaN	14.4033	NaN	14.4288	14.4141	15.0601	NaN	13.983	NaN	NaN	NaN	NaN	13.8605	NaN	NaN	NaN	NaN	NaN	NaN	14.1474
14.6593	16.0763	NaN	NaN	15.4186	NaN	NaN	NaN	NaN	NaN	NaN	NaN	13.3776	NaN	NaN	NaN	NaN	NaN	NaN	NaN	NaN	NaN	NaN	NaN	NaN	NaN	13.4173	13.4411	NaN	NaN	NaN	NaN	NaN	NaN	15.321	NaN	NaN	NaN	NaN	NaN	NaN	NaN	NaN	NaN	NaN	NaN	NaN	NaN	NaN	NaN
NaN	NaN	NaN	NaN	NaN	NaN	NaN	NaN	NaN	NaN	NaN	NaN	NaN	NaN	NaN	NaN	NaN	NaN	NaN	NaN	NaN	NaN	NaN	NaN	NaN	NaN	NaN	NaN	NaN	NaN	NaN	NaN	NaN	NaN	NaN	NaN	NaN	NaN	NaN	NaN	NaN	NaN	NaN	NaN	NaN	NaN	NaN	NaN	NaN	NaN
15.1215	16.7025	NaN	NaN	NaN	NaN	NaN	NaN	NaN	15.5488	NaN	NaN	NaN	NaN	NaN	NaN	13.16	15.6914	14.8064	NaN	NaN	NaN	NaN	NaN	15.5616	NaN	NaN	NaN	NaN	NaN	NaN	NaN	NaN	NaN	14.9652	NaN	NaN	NaN	NaN	NaN	NaN	14.0186	NaN	NaN	NaN	NaN	NaN	NaN	NaN	NaN
[truncated: 6,148 more rows]
[truncated: 192 more columns]
